# Supplementary material for: Non-Specific dsRNA-Mediated Antiviral Response in the Honey Bee
Source: PLoS One. 2013 Oct 10;8(10):e77263. doi: 10.1371/journal.pone.0077263 (PMC3795074; doi:10.1371/journal.pone.0077263)
Supplement: Table S1 — Pathogen test results for honey bees utilized for transcriptional analysis. Arthropod Pathogen Microarray (APM) results determined that SINV-GFP was the predominant infection in virus-infected bees, whereas dsRNA-treated and mock-infected (buffer-injected) controls were not appreciably infected with common honey bee pathogens; APM oligonucleotide list (worksheet 1), APM results (worksheet 2). APM evaluation is performed using a computer algorithm called "Bee-Predict", described in Runckel* and Flenniken* et al. PLoS ONE 2011, but the raw APM data is provided in order to support our assessment that the predominant infection in virus-infected bees was SINV-GFP, and that all bees were not appreciably infected with other honey bee pathogens. Since there are multiple spots on the array for each pathogen (see oligo list) one positive spot is not sufficient for pathogen detection, often these single postive spots are located adjacent to a highly positive control spot and therefore are not valid detections. (XLSX) [file pone.0077263.s004.xlsx]

## Sheet: APM Pathogen-Oligo list
Flenniken and Andino, 2013.
Supporting Table S1. Pathogen Test Results for Honey Bees Utilized for Transcriptional Analysis. Arthropod Pathogen Microarray (APM) results determined that SINV-GFP was the predominant infection in virus-infected bees, whereas dsRNA-treated and mock-infected (buffer-injected) controls were not appreciably infected with common honey bee pathogens; APM oligonucleotide list (worksheet 1), APM resul…
Arthropod Pathogen Array Oligo List
10121211_222_AcuteBeeParalysisVirus_Dicistro
10121211_222_AcuteBeeParalysisVirus_Dicistro
10121211_222_rc_AcuteBeeParalysisVirus_Dicistro
10121211_222_rc_AcuteBeeParalysisVirus_Dicistro
10121211_367_AcuteBeeParalysisVirus_Dicistro
10121211_367_AcuteBeeParalysisVirus_Dicistro
10121211_367_rc_AcuteBeeParalysisVirus_Dicistro
10121211_367_rc_AcuteBeeParalysisVirus_Dicistro
10314009_131_AcuteBeeParalysisVirus_Dicistro
10314009_131_AcuteBeeParalysisVirus_Dicistro
10314009_131_rc_AcuteBeeParalysisVirus_Dicistro
10314009_131_rc_AcuteBeeParalysisVirus_Dicistro
10314009_221_AcuteBeeParalysisVirus_Dicistro
10314009_221_AcuteBeeParalysisVirus_Dicistro
10314009_221_rc_AcuteBeeParalysisVirus_Dicistro
10314009_221_rc_AcuteBeeParalysisVirus_Dicistro
10314009_373_AcuteBeeParalysisVirus_Dicistro
10314009_373_AcuteBeeParalysisVirus_Dicistro
10314009_373_rc_AcuteBeeParalysisVirus_Dicistro
10314009_373_rc_AcuteBeeParalysisVirus_Dicistro
10314009_375_AcuteBeeParalysisVirus_Dicistro
10314009_375_AcuteBeeParalysisVirus_Dicistro
10314009_375_rc_AcuteBeeParalysisVirus_Dicistro
10314009_375_rc_AcuteBeeParalysisVirus_Dicistro
10314009_377_AcuteBeeParalysisVirus_Dicistro
10314009_377_AcuteBeeParalysisVirus_Dicistro
10314009_377_rc_AcuteBeeParalysisVirus_Dicistro
10314009_377_rc_AcuteBeeParalysisVirus_Dicistro
10314009_95_AcuteBeeParalysisVirus_Dicistro
10314009_95_AcuteBeeParalysisVirus_Dicistro
10314009_95_rc_AcuteBeeParalysisVirus_Dicistro
10314009_95_rc_AcuteBeeParalysisVirus_Dicistro
10314009_AcuteBeeParalysisVirus_Dicistro_1090
10314009_AcuteBeeParalysisVirus_Dicistro_1090
10314009_AcuteBeeParalysisVirus_Dicistro_1090_rc
10314009_AcuteBeeParalysisVirus_Dicistro_1090_rc
10314009_AcuteBeeParalysisVirus_Dicistro_1718
10314009_AcuteBeeParalysisVirus_Dicistro_1718
10314009_AcuteBeeParalysisVirus_Dicistro_1718_rc
10314009_AcuteBeeParalysisVirus_Dicistro_1718_rc
10314009_AcuteBeeParalysisVirus_Dicistro_2234
10314009_AcuteBeeParalysisVirus_Dicistro_2234
10314009_AcuteBeeParalysisVirus_Dicistro_2234_rc
10314009_AcuteBeeParalysisVirus_Dicistro_2234_rc
10314009_AcuteBeeParalysisVirus_Dicistro_2780
10314009_AcuteBeeParalysisVirus_Dicistro_2780
10314009_AcuteBeeParalysisVirus_Dicistro_2780_rc
10314009_AcuteBeeParalysisVirus_Dicistro_2780_rc
10314009_AcuteBeeParalysisVirus_Dicistro_4674
10314009_AcuteBeeParalysisVirus_Dicistro_4674
10314009_AcuteBeeParalysisVirus_Dicistro_4674_rc
10314009_AcuteBeeParalysisVirus_Dicistro_4674_rc
10314009_AcuteBeeParalysisVirus_Dicistro_4844
10314009_AcuteBeeParalysisVirus_Dicistro_4844
10314009_AcuteBeeParalysisVirus_Dicistro_4844_rc
10314009_AcuteBeeParalysisVirus_Dicistro_4844_rc
10314009_AcuteBeeParalysisVirus_Dicistro_5983
10314009_AcuteBeeParalysisVirus_Dicistro_5983
10314009_AcuteBeeParalysisVirus_Dicistro_5983_rc
10314009_AcuteBeeParalysisVirus_Dicistro_5983_rc
10314009_AcuteBeeParalysisVirus_Dicistro_6498
10314009_AcuteBeeParalysisVirus_Dicistro_6498
10314009_AcuteBeeParalysisVirus_Dicistro_6498_rc
10314009_AcuteBeeParalysisVirus_Dicistro_6498_rc
10314009_AcuteBeeParalysisVirus_Dicistro_7313
10314009_AcuteBeeParalysisVirus_Dicistro_7313
10314009_AcuteBeeParalysisVirus_Dicistro_7313_rc
10314009_AcuteBeeParalysisVirus_Dicistro_7313_rc
10314009_AcuteBeeParalysisVirus_Dicistro_8016
10314009_AcuteBeeParalysisVirus_Dicistro_8016
10314009_AcuteBeeParalysisVirus_Dicistro_8016_rc
10314009_AcuteBeeParalysisVirus_Dicistro_8016_rc
10314009_AcuteBeeParalysisVirus_Dicistro_8782
10314009_AcuteBeeParalysisVirus_Dicistro_8782
10314009_AcuteBeeParalysisVirus_Dicistro_8782_rc
10314009_AcuteBeeParalysisVirus_Dicistro_8782_rc
10442717_nt016_PorcellioScaberIridescentVirus31_Iridovirus
10442717_nt016_PorcellioScaberIridescentVirus31_Iridovirus
10442717_nt016_rc_PorcellioScaberIridescentVirus31_Iridovirus
10442717_nt016_rc_PorcellioScaberIridescentVirus31_Iridovirus
10442717_nt151_PorcellioScaberIridescentVirus_Iridovirus
10442717_nt151_PorcellioScaberIridescentVirus_Iridovirus
10442717_nt151_rc_PorcellioScaberIridescentVirus_Iridovirus
10442717_nt151_rc_PorcellioScaberIridescentVirus_Iridovirus
10518479_49_rc_TrichoplusiaNiCypovirus15
10518479_49_rc_TrichoplusiaNiCypovirus15
10518479_49_TrichoplusiaNiCypovirus15
10518479_49_TrichoplusiaNiCypovirus15
109390609_PanNematode_1475
109390609_PanNematode_1475
109390609_PanNematode_1475_rc
109390609_PanNematode_1475_rc
109390609_PanNematode_1902
109390609_PanNematode_1902
109390609_PanNematode_1902_rc
109390609_PanNematode_1902_rc
109390609_PanNematode_3469
109390609_PanNematode_3469
109390609_PanNematode_3469_rc
109390609_PanNematode_3469_rc
109390609_PanNematode_814
109390609_PanNematode_814
109390609_PanNematode_814_rc
109390609_PanNematode_814_rc
11036795_3689_PlutellaXylostellaGranulovirus_Granulovirus
11036795_3689_PlutellaXylostellaGranulovirus_Granulovirus
11036795_3689_rc_PlutellaXylostellaGranulovirus_Granulovirus
11036795_3689_rc_PlutellaXylostellaGranulovirus_Granulovirus
11038431_118_OrgyiaPseduotsugataMNucleopolyhedrovirus_Nucleopolyhedrovirus
11038431_118_OrgyiaPseduotsugataMNucleopolyhedrovirus_Nucleopolyhedrovirus
11038431_118_rc_OrgyiaPseduotsugataMNucleopolyhedrovirus_Nucleopolyhedrovirus
11038431_118_rc_OrgyiaPseduotsugataMNucleopolyhedrovirus_Nucleopolyhedrovirus
110761363_ApisMelliferaActin_1057
110761363_ApisMelliferaActin_1057
110761363_ApisMelliferaActin_1057_rc
110761363_ApisMelliferaActin_1057_rc
110762120_ApisMelliferaMyosin_2773
110762120_ApisMelliferaMyosin_2773
110762120_ApisMelliferaMyosin_2773_rc
110762120_ApisMelliferaMyosin_2773_rc
11342596_MelissococcusPluton_Bacteria_300
11342596_MelissococcusPluton_Bacteria_300
11342596_MelissococcusPluton_Bacteria_300_rc
11342596_MelissococcusPluton_Bacteria_300_rc
11342605_MelissococcusPluton_Bacteria_1541
11342605_MelissococcusPluton_Bacteria_1541
11342605_MelissococcusPluton_Bacteria_1541_rc
11342605_MelissococcusPluton_Bacteria_1541_rc
11342605_MelissococcusPluton_Bacteria_1550
11342605_MelissococcusPluton_Bacteria_1550
11342605_MelissococcusPluton_Bacteria_1550_rc
11342605_MelissococcusPluton_Bacteria_1550_rc
11342605_MelissococcusPluton_Bacteria_1559
11342605_MelissococcusPluton_Bacteria_1559
11342605_MelissococcusPluton_Bacteria_1559_rc
11342605_MelissococcusPluton_Bacteria_1559_rc
116326687_TrichoplusiaNiAscovirus2c_Ascovirus_172201
116326687_TrichoplusiaNiAscovirus2c_Ascovirus_172201
116326687_TrichoplusiaNiAscovirus2c_Ascovirus_172201_rc
116326687_TrichoplusiaNiAscovirus2c_Ascovirus_172201_rc
116326687_TrichoplusiaNiAscovirus2c_Ascovirus_172889
116326687_TrichoplusiaNiAscovirus2c_Ascovirus_172889
116326687_TrichoplusiaNiAscovirus2c_Ascovirus_172889_rc
116326687_TrichoplusiaNiAscovirus2c_Ascovirus_172889_rc
116326687_TrichoplusiaNiAscovirus2c_Ascovirus_172949
116326687_TrichoplusiaNiAscovirus2c_Ascovirus_172949
116326687_TrichoplusiaNiAscovirus2c_Ascovirus_172949_rc
116326687_TrichoplusiaNiAscovirus2c_Ascovirus_172949_rc
116326687_TrichoplusiaNiAscovirus2c_Ascovirus_173010
116326687_TrichoplusiaNiAscovirus2c_Ascovirus_173010
116326687_TrichoplusiaNiAscovirus2c_Ascovirus_173010_rc
116326687_TrichoplusiaNiAscovirus2c_Ascovirus_173010_rc
116326687_TrichoplusiaNiAscovirus2c_Ascovirus_173305
116326687_TrichoplusiaNiAscovirus2c_Ascovirus_173305
116326687_TrichoplusiaNiAscovirus2c_Ascovirus_173305_rc
116326687_TrichoplusiaNiAscovirus2c_Ascovirus_173305_rc
116878304_nt0091_rc_SpodopteraExiguaAscovirus5a
116878304_nt0091_rc_SpodopteraExiguaAscovirus5a
116878304_nt0091_SpodopteraExiguaAscovirus5a
116878304_nt0091_SpodopteraExiguaAscovirus5a
116878304_nt0318_rc_SpodopteraExiguaAscovirus5a
116878304_nt0318_rc_SpodopteraExiguaAscovirus5a
116878304_nt0318_SpodopteraExiguaAscovirus5a
116878304_nt0318_SpodopteraExiguaAscovirus5a
116878304_nt0363_rc_SpodopteraExiguaAscovirus5a
116878304_nt0363_rc_SpodopteraExiguaAscovirus5a
116878304_nt0363_SpodopteraExiguaAscovirus5a
116878304_nt0363_SpodopteraExiguaAscovirus5a
1174228_52_HeliothisArmigeraEntomopoxvirusL_Entomopoxvirus
1174228_52_HeliothisArmigeraEntomopoxvirusL_Entomopoxvirus
1174228_52_rc_HeliothisArmigeraEntomopoxvirusL_Entomopoxvirus
1174228_52_rc_HeliothisArmigeraEntomopoxvirusL_Entomopoxvirus
11931693_nt03331_DiadromusPulchellusAscovirus4a
11931693_nt03331_DiadromusPulchellusAscovirus4a
11931693_nt03331_rc_DiadromusPulchellusAscovirus4a
11931693_nt03331_rc_DiadromusPulchellusAscovirus4a
11931721_nt2023_DiadromusPulchellusAscovirus4a
11931721_nt2023_DiadromusPulchellusAscovirus4a
11931721_nt2023_rc_DiadromusPulchellusAscovirus4a
11931721_nt2023_rc_DiadromusPulchellusAscovirus4a
11931721_nt2053_DiadromusPulchellusAscovirus4a
11931721_nt2053_DiadromusPulchellusAscovirus4a
11931721_nt2053_rc_DiadromusPulchellusAscovirus4a
11931721_nt2053_rc_DiadromusPulchellusAscovirus4a
11932039_232_rc_SpodopteraFrugiperdaAscovirus1a
11932039_232_rc_SpodopteraFrugiperdaAscovirus1a
11932039_232_SpodopteraFrugiperdaAscovirus1a
11932039_232_SpodopteraFrugiperdaAscovirus1a
11932039_248_rc_SpodopteraFrugiperdaAscovirus1a
11932039_248_rc_SpodopteraFrugiperdaAscovirus1a
11932039_248_SpodopteraFrugiperdaAscovirus1a
11932039_248_SpodopteraFrugiperdaAscovirus1a
11932039_302_rc_SpodopteraFrugiperdaAscovirus1a
11932039_302_rc_SpodopteraFrugiperdaAscovirus1a
11932039_302_SpodopteraFrugiperdaAscovirus1a
11932039_302_SpodopteraFrugiperdaAscovirus1a
11932066_nt613_rc_TrichoplusiaNiAscovirus2b
11932066_nt613_rc_TrichoplusiaNiAscovirus2b
11932066_nt613_TrichoplusiaNiAsocovirus2a
11932066_nt613_TrichoplusiaNiAsocovirus2a
11932066_nt628_rc_TrichoplusiaNiAsocovirus2a
11932066_nt628_rc_TrichoplusiaNiAsocovirus2a
11932066_nt628_TrichoplusiaNiAscovirus2b
11932066_nt628_TrichoplusiaNiAscovirus2b
11932066_nt658_rc_TrichoplusiaNiAscovirus2b
11932066_nt658_rc_TrichoplusiaNiAscovirus2b
11932066_nt658_TrichoplusiaNiAscovirus2b
11932066_nt658_TrichoplusiaNiAscovirus2b
11932175_20_IridescentVirus31_Iridovirus
11932175_20_IridescentVirus31_Iridovirus
11932175_20_rc_IridescentVirus31_Iridovirus
11932175_20_rc_IridescentVirus31_Iridovirus
11932175_22_IridescentVirus31_Iridovirus
11932175_22_IridescentVirus31_Iridovirus
11932175_22_rc_IridescentVirus31_Iridovirus
11932175_22_rc_IridescentVirus31_Iridovirus
11932175_nt001_IridescentVirus31_Iridovirus
11932175_nt001_IridescentVirus31_Iridovirus
11932175_nt001_rc_IridescentVirus31_Iridovirus
11932175_nt001_rc_IridescentVirus31_Iridovirus
11932175_nt046_IridescentVirus31_Iridovirus
11932175_nt046_IridescentVirus31_Iridovirus
11932175_nt046_rc_IridescentVirus31_Iridovirus
11932175_nt046_rc_IridescentVirus31_Iridovirus
11932175_nt136_IridescentVirus31_Iridovirus
11932175_nt136_IridescentVirus31_Iridovirus
11932175_nt136_rc_IridescentVirus31_Iridovirus
11932175_nt136_rc_IridescentVirus31_Iridovirus
122704869_TropilaelapsMercedesae_Mite_1
122704869_TropilaelapsMercedesae_Mite_1
122704869_TropilaelapsMercedesae_Mite_1_rc
122704869_TropilaelapsMercedesae_Mite_1_rc
122704869_TropilaelapsMercedesae_Mite_2
122704869_TropilaelapsMercedesae_Mite_2
122704869_TropilaelapsMercedesae_Mite_2_rc
122704869_TropilaelapsMercedesae_Mite_2_rc
122704869_TropilaelapsMercedesae_Mite_3
122704869_TropilaelapsMercedesae_Mite_3
122704869_TropilaelapsMercedesae_Mite_3_rc
122704869_TropilaelapsMercedesae_Mite_3_rc
122704919_TropilaelapsClareae_Mite_1
122704919_TropilaelapsClareae_Mite_1
122704919_TropilaelapsClareae_Mite_1_rc
122704919_TropilaelapsClareae_Mite_1_rc
122704919_TropilaelapsClareae_Mite_2
122704919_TropilaelapsClareae_Mite_2
122704919_TropilaelapsClareae_Mite_2_rc
122704919_TropilaelapsClareae_Mite_2_rc
122704919_TropilaelapsClareae_Mite_3
122704919_TropilaelapsClareae_Mite_3
122704919_TropilaelapsClareae_Mite_3_rc
122704919_TropilaelapsClareae_Mite_3_rc
122704919_TropilaelapsClareae_Mite_4
122704919_TropilaelapsClareae_Mite_4
122704919_TropilaelapsClareae_Mite_4_rc
122704919_TropilaelapsClareae_Mite_4_rc
122704919_TropilaelapsClareae_Mite_5
122704919_TropilaelapsClareae_Mite_5
122704919_TropilaelapsClareae_Mite_5_rc
122704919_TropilaelapsClareae_Mite_5_rc
12328427_EnterococcusFaecalis_Bacteria_1224
12328427_EnterococcusFaecalis_Bacteria_1224
12328427_EnterococcusFaecalis_Bacteria_1224_rc
12328427_EnterococcusFaecalis_Bacteria_1224_rc
12328427_EnterococcusFaecalis_Bacteria_424
12328427_EnterococcusFaecalis_Bacteria_424
12328427_EnterococcusFaecalis_Bacteria_424_rc
12328427_EnterococcusFaecalis_Bacteria_424_rc
1235936_nt542_rc_TrichoplusiaNiGranulovirus_Granulovirus
1235936_nt542_rc_TrichoplusiaNiGranulovirus_Granulovirus
1235936_nt542_TrichoplusiaNiGranulovirus_Granulovirus
1235936_nt542_TrichoplusiaNiGranulovirus_Granulovirus
1235936_nt557_rc_TrichoplusiaNiGranulovirus_Granulovirus
1235936_nt557_rc_TrichoplusiaNiGranulovirus_Granulovirus
1235936_nt557_TrichoplusiaNiGranulovirus_Granulovirus
1235936_nt557_TrichoplusiaNiGranulovirus_Granulovirus
1235936_nt587_rc_TrichoplusiaNiGranulovirus_Granulovirus
1235936_nt587_rc_TrichoplusiaNiGranulovirus_Granulovirus
1235936_nt587_TrichoplusiaNiGranulovirus_Granulovirus
1235936_nt587_TrichoplusiaNiGranulovirus_Granulovirus
1235936_nt602_rc_TrichoplusiaNiGranulovirus_Granulovirus
1235936_nt602_rc_TrichoplusiaNiGranulovirus_Granulovirus
1235936_nt602_TrichoplusiaNiGranulovirus_Granulovirus
1235936_nt602_TrichoplusiaNiGranulovirus_Granulovirus
1235936_nt611_rc_TrichoplusiaNiGranulovirus_Granulovirus
1235936_nt611_rc_TrichoplusiaNiGranulovirus_Granulovirus
1235936_nt611_TrichoplusiaNiGranulovirus_Granulovirus
1235936_nt611_TrichoplusiaNiGranulovirus_Granulovirus
1235937_nt0704_rc_TrichoplusiaNiGranulovirus_Granulovirus
1235937_nt0704_rc_TrichoplusiaNiGranulovirus_Granulovirus
1235937_nt0704_TrichoplusiaNiGranulovirus_Granulovirus
1235937_nt0704_TrichoplusiaNiGranulovirus_Granulovirus
124494152_IsraelAcuteParalysisVirus_Dicistro_1268
124494152_IsraelAcuteParalysisVirus_Dicistro_1268
124494152_IsraelAcuteParalysisVirus_Dicistro_1268_rc
124494152_IsraelAcuteParalysisVirus_Dicistro_1268_rc
124494152_IsraelAcuteParalysisVirus_Dicistro_1749
124494152_IsraelAcuteParalysisVirus_Dicistro_1749
124494152_IsraelAcuteParalysisVirus_Dicistro_1749_rc
124494152_IsraelAcuteParalysisVirus_Dicistro_1749_rc
124494152_IsraelAcuteParalysisVirus_Dicistro_2910
124494152_IsraelAcuteParalysisVirus_Dicistro_2910
124494152_IsraelAcuteParalysisVirus_Dicistro_2910_rc
124494152_IsraelAcuteParalysisVirus_Dicistro_2910_rc
124494152_IsraelAcuteParalysisVirus_Dicistro_3197
124494152_IsraelAcuteParalysisVirus_Dicistro_3197
124494152_IsraelAcuteParalysisVirus_Dicistro_3197_rc
124494152_IsraelAcuteParalysisVirus_Dicistro_3197_rc
124494152_IsraelAcuteParalysisVirus_Dicistro_3745
124494152_IsraelAcuteParalysisVirus_Dicistro_3745
124494152_IsraelAcuteParalysisVirus_Dicistro_3745_rc
124494152_IsraelAcuteParalysisVirus_Dicistro_3745_rc
124494152_IsraelAcuteParalysisVirus_Dicistro_4671
124494152_IsraelAcuteParalysisVirus_Dicistro_4671
124494152_IsraelAcuteParalysisVirus_Dicistro_4671_rc
124494152_IsraelAcuteParalysisVirus_Dicistro_4671_rc
124494152_IsraelAcuteParalysisVirus_Dicistro_4939
124494152_IsraelAcuteParalysisVirus_Dicistro_4939
124494152_IsraelAcuteParalysisVirus_Dicistro_4939_rc
124494152_IsraelAcuteParalysisVirus_Dicistro_4939_rc
124494152_IsraelAcuteParalysisVirus_Dicistro_7048
124494152_IsraelAcuteParalysisVirus_Dicistro_7048
124494152_IsraelAcuteParalysisVirus_Dicistro_7048_rc
124494152_IsraelAcuteParalysisVirus_Dicistro_7048_rc
124494152_IsraelAcuteParalysisVirus_Dicistro_723
124494152_IsraelAcuteParalysisVirus_Dicistro_723
124494152_IsraelAcuteParalysisVirus_Dicistro_723_rc
124494152_IsraelAcuteParalysisVirus_Dicistro_723_rc
124494152_IsraelAcuteParalysisVirus_Dicistro_7522
124494152_IsraelAcuteParalysisVirus_Dicistro_7522
124494152_IsraelAcuteParalysisVirus_Dicistro_7522_rc
124494152_IsraelAcuteParalysisVirus_Dicistro_7522_rc
124494152_IsraelAcuteParalysisVirus_Dicistro_8272
124494152_IsraelAcuteParalysisVirus_Dicistro_8272
124494152_IsraelAcuteParalysisVirus_Dicistro_8272_rc
124494152_IsraelAcuteParalysisVirus_Dicistro_8272_rc
124494152_IsraelAcuteParalysisVirus_Dicistro_8790
124494152_IsraelAcuteParalysisVirus_Dicistro_8790
124494152_IsraelAcuteParalysisVirus_Dicistro_8790_rc
124494152_IsraelAcuteParalysisVirus_Dicistro_8790_rc
12597485_1818_HelicoverpaArmigeraNucleopolyhedrovirus_Nucleopolyhedrovirus
12597485_1818_HelicoverpaArmigeraNucleopolyhedrovirus_Nucleopolyhedrovirus
12597485_1818_rc_HelicoverpaArmigeraNucleopolyhedrovirus_Nucleopolyhedrovirus
12597485_1818_rc_HelicoverpaArmigeraNucleopolyhedrovirus_Nucleopolyhedrovirus
13249660_53_NodamuraVirus_Nodavirus
13249660_53_NodamuraVirus_Nodavirus
13249660_53_rc_NodamuraVirus_Nodavirus
13249660_53_rc_NodamuraVirus_Nodavirus
13249663_10_NodamuraVirus_Nodavirus
13249663_10_NodamuraVirus_Nodavirus
13249663_10_rc_NodamuraVirus_Nodavirus
13249663_10_rc_NodamuraVirus_Nodavirus
13249663_43_NodamuraVirus_Nodavirus
13249663_43_NodamuraVirus_Nodavirus
13249663_43_rc_NodamuraVirus_Nodavirus
13249663_43_rc_NodamuraVirus_Nodavirus
13375374_47_BombyxMoriCypovirus1
13375374_47_BombyxMoriCypovirus1
13375374_47_rc_BombyxMoriCypovirus1
13375374_47_rc_BombyxMoriCypovirus1
13959016_PenaeidRodShapedDNAVirus_399
13959016_PenaeidRodShapedDNAVirus_399
13959016_PenaeidRodShapedDNAVirus_399_rc
13959016_PenaeidRodShapedDNAVirus_399_rc
13959016_PenaeidRodShapedDNAVirus_459
13959016_PenaeidRodShapedDNAVirus_459
13959016_PenaeidRodShapedDNAVirus_459_rc
13959016_PenaeidRodShapedDNAVirus_459_rc
14278994_nt0088_AntheraeaPernyiNucleopolyhedrovirus_Nucleopolyhedrovirus
14278994_nt0088_AntheraeaPernyiNucleopolyhedrovirus_Nucleopolyhedrovirus
14278994_nt0088_rc_AntheraeaPernyiNucleopolyhedrovirus_Nucleopolyhedrovirus
14278994_nt0088_rc_AntheraeaPernyiNucleopolyhedrovirus_Nucleopolyhedrovirus
14278994_nt0089_AntheraeaPernyiNucleopolyhedrovirus_Nucleopolyhedrovirus
14278994_nt0089_AntheraeaPernyiNucleopolyhedrovirus_Nucleopolyhedrovirus
14278994_nt0089_rc_AntheraeaPernyiNucleopolyhedrovirus_Nucleopolyhedrovirus
14278994_nt0089_rc_AntheraeaPernyiNucleopolyhedrovirus_Nucleopolyhedrovirus
14591762_704_CydiaPomonellaGranulovirus_Granulovirus
14591762_704_CydiaPomonellaGranulovirus_Granulovirus
14591762_704_rc_CydiaPomonellaGranulovirus_Granulovirus
14591762_704_rc_CydiaPomonellaGranulovirus_Granulovirus
14719207_nt1831_LymantriaDisparCypovirus14
14719207_nt1831_LymantriaDisparCypovirus14
14719207_nt1831_rc_LymantriaDisparCypovirus14
14719207_nt1831_rc_LymantriaDisparCypovirus14
14780876_324_rc_TauraSyndromeVirus_Dicistro
14780876_324_rc_TauraSyndromeVirus_Dicistro
14780876_324_TauraSyndromeVirus_Dicistro
14780876_324_TauraSyndromeVirus_Dicistro
14780876_400_rc_TauraSyndromeVirus_Dicistro
14780876_400_rc_TauraSyndromeVirus_Dicistro
14780876_400_TauraSyndromeVirus_Dicistro
14780876_400_TauraSyndromeVirus_Dicistro
14780876_402_rc_TauraSyndromeVirus_Dicistro
14780876_402_rc_TauraSyndromeVirus_Dicistro
14780876_402_TauraSyndromeVirus_Dicistro
14780876_402_TauraSyndromeVirus_Dicistro
14780876_TauraSyndromeVirus_Dicistro_2819
14780876_TauraSyndromeVirus_Dicistro_2819
14780876_TauraSyndromeVirus_Dicistro_2819_rc
14780876_TauraSyndromeVirus_Dicistro_2819_rc
14780876_TauraSyndromeVirus_Dicistro_4603
14780876_TauraSyndromeVirus_Dicistro_4603
14780876_TauraSyndromeVirus_Dicistro_4603_rc
14780876_TauraSyndromeVirus_Dicistro_4603_rc
14780876_TauraSyndromeVirus_Dicistro_5288
14780876_TauraSyndromeVirus_Dicistro_5288
14780876_TauraSyndromeVirus_Dicistro_5288_rc
14780876_TauraSyndromeVirus_Dicistro_5288_rc
14780876_TauraSyndromeVirus_Dicistro_7909
14780876_TauraSyndromeVirus_Dicistro_7909
14780876_TauraSyndromeVirus_Dicistro_7909_rc
14780876_TauraSyndromeVirus_Dicistro_7909_rc
14780876_TauraSyndromeVirus_Dicistro_9176
14780876_TauraSyndromeVirus_Dicistro_9176
14780876_TauraSyndromeVirus_Dicistro_9176_rc
14780876_TauraSyndromeVirus_Dicistro_9176_rc
148717937_BrevicoryneBrassicaeVirus_Iflavirus_2521
148717937_BrevicoryneBrassicaeVirus_Iflavirus_2521
148717937_BrevicoryneBrassicaeVirus_Iflavirus_2521_rc
148717937_BrevicoryneBrassicaeVirus_Iflavirus_2521_rc
148717937_BrevicoryneBrassicaeVirus_Iflavirus_4582
148717937_BrevicoryneBrassicaeVirus_Iflavirus_4582
148717937_BrevicoryneBrassicaeVirus_Iflavirus_4582_rc
148717937_BrevicoryneBrassicaeVirus_Iflavirus_4582_rc
148717937_BrevicoryneBrassicaeVirus_Iflavirus_5816
148717937_BrevicoryneBrassicaeVirus_Iflavirus_5816
148717937_BrevicoryneBrassicaeVirus_Iflavirus_5816_rc
148717937_BrevicoryneBrassicaeVirus_Iflavirus_5816_rc
148717937_BrevicoryneBrassicaeVirus_Iflavirus_6596
148717937_BrevicoryneBrassicaeVirus_Iflavirus_6596
148717937_BrevicoryneBrassicaeVirus_Iflavirus_6596_rc
148717937_BrevicoryneBrassicaeVirus_Iflavirus_6596_rc
148717937_BrevicoryneBrassicaeVirus_Iflavirus_8557
148717937_BrevicoryneBrassicaeVirus_Iflavirus_8557
148717937_BrevicoryneBrassicaeVirus_Iflavirus_8557_rc
148717937_BrevicoryneBrassicaeVirus_Iflavirus_8557_rc
148727234_SolenopsisInvictaVirus2_10497_rc_UnclassifiedVirus
148727234_SolenopsisInvictaVirus2_10497_rc_UnclassifiedVirus
148727234_SolenopsisInvictaVirus2_10497_UnclassifiedVirus
148727234_SolenopsisInvictaVirus2_10497_UnclassifiedVirus
148727234_SolenopsisInvictaVirus2_3204_rc_UnclassifiedVirus
148727234_SolenopsisInvictaVirus2_3204_rc_UnclassifiedVirus
148727234_SolenopsisInvictaVirus2_3204_UnclassifiedVirus
148727234_SolenopsisInvictaVirus2_3204_UnclassifiedVirus
148727234_SolenopsisInvictaVirus2_4325_rc_UnclassifiedVirus
148727234_SolenopsisInvictaVirus2_4325_rc_UnclassifiedVirus
148727234_SolenopsisInvictaVirus2_4325_UnclassifiedVirus
148727234_SolenopsisInvictaVirus2_4325_UnclassifiedVirus
148727234_SolenopsisInvictaVirus2_5066_rc_UnclassifiedVirus
148727234_SolenopsisInvictaVirus2_5066_rc_UnclassifiedVirus
148727234_SolenopsisInvictaVirus2_5066_UnclassifiedVirus
148727234_SolenopsisInvictaVirus2_5066_UnclassifiedVirus
148727234_SolenopsisInvictaVirus2_5238_rc_UnclassifiedVirus
148727234_SolenopsisInvictaVirus2_5238_rc_UnclassifiedVirus
148727234_SolenopsisInvictaVirus2_5238_UnclassifiedVirus
148727234_SolenopsisInvictaVirus2_5238_UnclassifiedVirus
148727234_SolenopsisInvictaVirus2_5532_rc_UnclassifiedVirus
148727234_SolenopsisInvictaVirus2_5532_rc_UnclassifiedVirus
148727234_SolenopsisInvictaVirus2_5532_UnclassifiedVirus
148727234_SolenopsisInvictaVirus2_5532_UnclassifiedVirus
148727234_SolenopsisInvictaVirus2_6729_rc_UnclassifiedVirus
148727234_SolenopsisInvictaVirus2_6729_rc_UnclassifiedVirus
148727234_SolenopsisInvictaVirus2_6729_UnclassifiedVirus
148727234_SolenopsisInvictaVirus2_6729_UnclassifiedVirus
148727234_SolenopsisInvictaVirus2_6971_rc_UnclassifiedVirus
148727234_SolenopsisInvictaVirus2_6971_rc_UnclassifiedVirus
148727234_SolenopsisInvictaVirus2_6971_UnclassifiedVirus
148727234_SolenopsisInvictaVirus2_6971_UnclassifiedVirus
148727234_SolenopsisInvictaVirus2_8571_rc_UnclassifiedVirus
148727234_SolenopsisInvictaVirus2_8571_rc_UnclassifiedVirus
148727234_SolenopsisInvictaVirus2_8571_UnclassifiedVirus
148727234_SolenopsisInvictaVirus2_8571_UnclassifiedVirus
148727234_SolenopsisInvictaVirus2_8835_rc_UnclassifiedVirus
148727234_SolenopsisInvictaVirus2_8835_rc_UnclassifiedVirus
148727234_SolenopsisInvictaVirus2_8835_UnclassifiedVirus
148727234_SolenopsisInvictaVirus2_8835_UnclassifiedVirus
148727234_SolenopsisInvictaVirus2_9624_rc_UnclassifiedVirus
148727234_SolenopsisInvictaVirus2_9624_rc_UnclassifiedVirus
148727234_SolenopsisInvictaVirus2_9624_UnclassifiedVirus
148727234_SolenopsisInvictaVirus2_9624_UnclassifiedVirus
148727234_SolenopsisInvictaVirus2_9877_rc_UnclassifiedVirus
148727234_SolenopsisInvictaVirus2_9877_rc_UnclassifiedVirus
148727234_SolenopsisInvictaVirus2_9877_UnclassifiedVirus
148727234_SolenopsisInvictaVirus2_9877_UnclassifiedVirus
148727234_SolenopsisInvictaVirus2_9904_rc_UnclassifiedVirus
148727234_SolenopsisInvictaVirus2_9904_rc_UnclassifiedVirus
148727234_SolenopsisInvictaVirus2_9904_UnclassifiedVirus
148727234_SolenopsisInvictaVirus2_9904_UnclassifiedVirus
14993610_87_Cypovirus14
14993610_87_Cypovirus14
14993610_87_rc_Cypovirus14
14993610_87_rc_Cypovirus14
14993612_154_Cypovirus14
14993612_154_Cypovirus14
14993612_154_rc_Cypovirus14
14993612_154_rc_Cypovirus14
14993618_106_Cypovirus14
14993618_106_Cypovirus14
14993618_106_rc_Cypovirus14
14993618_106_rc_Cypovirus14
14993626_27_Cypovirus14
14993626_27_Cypovirus14
14993626_27_rc_Cypovirus14
14993626_27_rc_Cypovirus14
14993633_65_Cypovirus1
14993633_65_Cypovirus1
14993633_65_rc_Cypovirus1
14993633_65_rc_Cypovirus1
14993633_80_Cypovirus
14993633_80_Cypovirus
14993633_80_rc_Cypovirus
14993633_80_rc_Cypovirus
14993641_65_Cypovirus1
14993641_65_Cypovirus1
14993641_65_rc_Cypovirus
14993641_65_rc_Cypovirus
15042158_5119_InvertebrateIridescentVirus6_Iridovirus
15042158_5119_InvertebrateIridescentVirus6_Iridovirus
15042158_5119_rc_InvertebrateIridescentVirus6_Iridovirus
15042158_5119_rc_InvertebrateIridescentVirus6_Iridovirus
15042589_3_EpinotiaAporemaGranulovirus_Granulovirus
15042589_3_EpinotiaAporemaGranulovirus_Granulovirus
15042589_3_rc_EpinotiaAporemaGranulovirus_Granulovirus
15042589_3_rc_EpinotiaAporemaGranulovirus_Granulovirus
15042589_nt1490_EpinotiaAporemaGranulovirus_Granulovirus
15042589_nt1490_EpinotiaAporemaGranulovirus_Granulovirus
15042589_nt1490_rc_EpinotiaAporemaGranulovirus_Granulovirus
15042589_nt1490_rc_EpinotiaAporemaGranulovirus_Granulovirus
15042589_nt1505_EpinotiaAporemaGranulovirus_Granulovirus
15042589_nt1505_EpinotiaAporemaGranulovirus_Granulovirus
15042589_nt1505_rc_EpinotiaAporemaGranulovirus_Granulovirus
15042589_nt1505_rc_EpinotiaAporemaGranulovirus_Granulovirus
15042589_nt1520_EpinotiaAporemaGranulovirus_Granulovirus
15042589_nt1520_EpinotiaAporemaGranulovirus_Granulovirus
15042589_nt1520_rc_EpinotiaAporemaGranulovirus_Granulovirus
15042589_nt1520_rc_EpinotiaAporemaGranulovirus_Granulovirus
15078713_1066_InvertebrateIridescentVirus6_Iridovirus
15078713_1066_InvertebrateIridescentVirus6_Iridovirus
15078713_1066_rc_InvertebrateIridescentVirus6_Iridovirus
15078713_1066_rc_InvertebrateIridescentVirus6_Iridovirus
15078713_5242_InvertebrateIridescentVirus6_Iridovirus
15078713_5242_InvertebrateIridescentVirus6_Iridovirus
15078713_5242_rc_InvertebrateIridescentVirus6_Iridovirus
15078713_5242_rc_InvertebrateIridescentVirus6_Iridovirus
151564502_AchromobacterXylosoxidans_Bacteria_1398
151564502_AchromobacterXylosoxidans_Bacteria_1398
151564502_AchromobacterXylosoxidans_Bacteria_1398_rc
151564502_AchromobacterXylosoxidans_Bacteria_1398_rc
151564502_AchromobacterXylosoxidans_Bacteria_417
151564502_AchromobacterXylosoxidans_Bacteria_417
151564502_AchromobacterXylosoxidans_Bacteria_417_rc
151564502_AchromobacterXylosoxidans_Bacteria_417_rc
151564502_AchromobacterXylosoxidans_Bacteria_972
151564502_AchromobacterXylosoxidans_Bacteria_972
151564502_AchromobacterXylosoxidans_Bacteria_972_rc
151564502_AchromobacterXylosoxidans_Bacteria_972_rc
15320657_41_EpiphyasPostvittanaNucleopolyhedrovirus_Nucleopolyhedrovirus
15320657_41_EpiphyasPostvittanaNucleopolyhedrovirus_Nucleopolyhedrovirus
15320657_41_rc_EpiphyasPostvittanaNucleopolyhedrovirus_Nucleopolyhedrovirus
15320657_41_rc_EpiphyasPostvittanaNucleopolyhedrovirus_Nucleopolyhedrovirus
1545997_nt2836_DrosophilaXVirus_Birnaviridae
1545997_nt2836_DrosophilaXVirus_Birnaviridae
1545997_nt2836_rc_DrosophilaXVirus_Birnaviridae
1545997_nt2836_rc_DrosophilaXVirus_Birnaviridae
1545997_nt2881_DrosophilaXVirus_Birnaviridae
1545997_nt2881_DrosophilaXVirus_Birnaviridae
1545997_nt2881_rc_DrosophilaXVirus_Birnaviridae
1545997_nt2881_rc_DrosophilaXVirus_Birnaviridae
154721378_HoneyBeeSlowParalysisVirus_Iflavirus_1898
154721378_HoneyBeeSlowParalysisVirus_Iflavirus_1898
154721378_HoneyBeeSlowParalysisVirus_Iflavirus_1898_rc
154721378_HoneyBeeSlowParalysisVirus_Iflavirus_1898_rc
154721378_HoneyBeeSlowParalysisVirus_Iflavirus_2405
154721378_HoneyBeeSlowParalysisVirus_Iflavirus_2405
154721378_HoneyBeeSlowParalysisVirus_Iflavirus_2405_rc
154721378_HoneyBeeSlowParalysisVirus_Iflavirus_2405_rc
154721378_HoneyBeeSlowParalysisVirus_Iflavirus_3597
154721378_HoneyBeeSlowParalysisVirus_Iflavirus_3597
154721378_HoneyBeeSlowParalysisVirus_Iflavirus_3597_rc
154721378_HoneyBeeSlowParalysisVirus_Iflavirus_3597_rc
154721378_HoneyBeeSlowParalysisVirus_Iflavirus_3898
154721378_HoneyBeeSlowParalysisVirus_Iflavirus_3898
154721378_HoneyBeeSlowParalysisVirus_Iflavirus_3898_rc
154721378_HoneyBeeSlowParalysisVirus_Iflavirus_3898_rc
154721378_HoneyBeeSlowParalysisVirus_Iflavirus_4878
154721378_HoneyBeeSlowParalysisVirus_Iflavirus_4878
154721378_HoneyBeeSlowParalysisVirus_Iflavirus_4878_rc
154721378_HoneyBeeSlowParalysisVirus_Iflavirus_4878_rc
154721378_HoneyBeeSlowParalysisVirus_Iflavirus_5861
154721378_HoneyBeeSlowParalysisVirus_Iflavirus_5861
154721378_HoneyBeeSlowParalysisVirus_Iflavirus_5861_rc
154721378_HoneyBeeSlowParalysisVirus_Iflavirus_5861_rc
154721378_HoneyBeeSlowParalysisVirus_Iflavirus_6128
154721378_HoneyBeeSlowParalysisVirus_Iflavirus_6128
154721378_HoneyBeeSlowParalysisVirus_Iflavirus_6128_rc
154721378_HoneyBeeSlowParalysisVirus_Iflavirus_6128_rc
154721378_HoneyBeeSlowParalysisVirus_Iflavirus_656
154721378_HoneyBeeSlowParalysisVirus_Iflavirus_656
154721378_HoneyBeeSlowParalysisVirus_Iflavirus_656_rc
154721378_HoneyBeeSlowParalysisVirus_Iflavirus_656_rc
154721378_HoneyBeeSlowParalysisVirus_Iflavirus_6631
154721378_HoneyBeeSlowParalysisVirus_Iflavirus_6631
154721378_HoneyBeeSlowParalysisVirus_Iflavirus_6631_rc
154721378_HoneyBeeSlowParalysisVirus_Iflavirus_6631_rc
154721378_HoneyBeeSlowParalysisVirus_Iflavirus_7425
154721378_HoneyBeeSlowParalysisVirus_Iflavirus_7425
154721378_HoneyBeeSlowParalysisVirus_Iflavirus_7425_rc
154721378_HoneyBeeSlowParalysisVirus_Iflavirus_7425_rc
154721378_HoneyBeeSlowParalysisVirus_Iflavirus_8381
154721378_HoneyBeeSlowParalysisVirus_Iflavirus_8381
154721378_HoneyBeeSlowParalysisVirus_Iflavirus_8381_rc
154721378_HoneyBeeSlowParalysisVirus_Iflavirus_8381_rc
154721378_HoneyBeeSlowParalysisVirus_Iflavirus_8766
154721378_HoneyBeeSlowParalysisVirus_Iflavirus_8766
154721378_HoneyBeeSlowParalysisVirus_Iflavirus_8766_rc
154721378_HoneyBeeSlowParalysisVirus_Iflavirus_8766_rc
1563726_21_LacanobiaOleraceaGranulovirus_Granulovirus
1563726_21_LacanobiaOleraceaGranulovirus_Granulovirus
1563726_21_rc_LacanobiaOleraceaGranulovirus_Granulovirus
1563726_21_rc_LacanobiaOleraceaGranulovirus_Granulovirus
157325505_NoraVirus_10652
157325505_NoraVirus_10652
157325505_NoraVirus_10652_rc
157325505_NoraVirus_10652_rc
157325505_NoraVirus_10709
157325505_NoraVirus_10709
157325505_NoraVirus_10709_rc
157325505_NoraVirus_10709_rc
157325505_NoraVirus_11454
157325505_NoraVirus_11454
157325505_NoraVirus_11454_rc
157325505_NoraVirus_11454_rc
157325505_NoraVirus_11617
157325505_NoraVirus_11617
157325505_NoraVirus_11617_rc
157325505_NoraVirus_11617_rc
157325505_NoraVirus_11746
157325505_NoraVirus_11746
157325505_NoraVirus_11746_rc
157325505_NoraVirus_11746_rc
15741225_PerinaNudaVirus_Iflavirus_5499
15741225_PerinaNudaVirus_Iflavirus_5499
15741225_PerinaNudaVirus_Iflavirus_5499_rc
15741225_PerinaNudaVirus_Iflavirus_5499_rc
15741225_PerinaNudaVirus_Iflavirus_5509
15741225_PerinaNudaVirus_Iflavirus_5509
15741225_PerinaNudaVirus_Iflavirus_5509_rc
15741225_PerinaNudaVirus_Iflavirus_5509_rc
15741225_PerinaNudaVirus_Iflavirus_5924
15741225_PerinaNudaVirus_Iflavirus_5924
15741225_PerinaNudaVirus_Iflavirus_5924_rc
15741225_PerinaNudaVirus_Iflavirus_5924_rc
15741225_PerinaNudaVirus_Iflavirus_5936
15741225_PerinaNudaVirus_Iflavirus_5936
15741225_PerinaNudaVirus_Iflavirus_5936_rc
15741225_PerinaNudaVirus_Iflavirus_5936_rc
15741225_PerinaNudaVirus_Iflavirus_885
15741225_PerinaNudaVirus_Iflavirus_885
15741225_PerinaNudaVirus_Iflavirus_885_rc
15741225_PerinaNudaVirus_Iflavirus_885_rc
158514361_AcarapisWoodi_Mite
158514361_AcarapisWoodi_Mite
158514361_AcarapisWoodi_Mite_rc
158514361_AcarapisWoodi_Mite_rc
166851932_GillAssociatedVirus_Okavirus_19062
166851932_GillAssociatedVirus_Okavirus_19062
166851932_GillAssociatedVirus_Okavirus_19062_rc
166851932_GillAssociatedVirus_Okavirus_19062_rc
166851932_GillAssociatedVirus_Okavirus_20000
166851932_GillAssociatedVirus_Okavirus_20000
166851932_GillAssociatedVirus_Okavirus_20000_rc
166851932_GillAssociatedVirus_Okavirus_20000_rc
166851932_GillAssociatedVirus_Okavirus_20109
166851932_GillAssociatedVirus_Okavirus_20109
166851932_GillAssociatedVirus_Okavirus_20109_rc
166851932_GillAssociatedVirus_Okavirus_20109_rc
166851932_GillAssociatedVirus_Okavirus_21611
166851932_GillAssociatedVirus_Okavirus_21611
166851932_GillAssociatedVirus_Okavirus_21611_rc
166851932_GillAssociatedVirus_Okavirus_21611_rc
166851932_GillAssociatedVirus_Okavirus_21994
166851932_GillAssociatedVirus_Okavirus_21994
166851932_GillAssociatedVirus_Okavirus_21994_rc
166851932_GillAssociatedVirus_Okavirus_21994_rc
168804017_GlossinaPallidipesSalivaryGlandHypertrophyVirus_Ascovirus_164825
168804017_GlossinaPallidipesSalivaryGlandHypertrophyVirus_Ascovirus_164825
168804017_GlossinaPallidipesSalivaryGlandHypertrophyVirus_Ascovirus_164825_rc
168804017_GlossinaPallidipesSalivaryGlandHypertrophyVirus_Ascovirus_164825_rc
168804017_GlossinaPallidipesSalivaryGlandHypertrophyVirus_Ascovirus_166584
168804017_GlossinaPallidipesSalivaryGlandHypertrophyVirus_Ascovirus_166584
168804017_GlossinaPallidipesSalivaryGlandHypertrophyVirus_Ascovirus_166584_rc
168804017_GlossinaPallidipesSalivaryGlandHypertrophyVirus_Ascovirus_166584_rc
168804017_GlossinaPallidipesSalivaryGlandHypertrophyVirus_Ascovirus_173909
168804017_GlossinaPallidipesSalivaryGlandHypertrophyVirus_Ascovirus_173909
168804017_GlossinaPallidipesSalivaryGlandHypertrophyVirus_Ascovirus_173909_rc
168804017_GlossinaPallidipesSalivaryGlandHypertrophyVirus_Ascovirus_173909_rc
168804017_GlossinaPallidipesSalivaryGlandHypertrophyVirus_Ascovirus_175825
168804017_GlossinaPallidipesSalivaryGlandHypertrophyVirus_Ascovirus_175825
168804017_GlossinaPallidipesSalivaryGlandHypertrophyVirus_Ascovirus_175825_rc
168804017_GlossinaPallidipesSalivaryGlandHypertrophyVirus_Ascovirus_175825_rc
168804017_GlossinaPallidipesSalivaryGlandHypertrophyVirus_Ascovirus_189605
168804017_GlossinaPallidipesSalivaryGlandHypertrophyVirus_Ascovirus_189605
168804017_GlossinaPallidipesSalivaryGlandHypertrophyVirus_Ascovirus_189605_rc
168804017_GlossinaPallidipesSalivaryGlandHypertrophyVirus_Ascovirus_189605_rc
17158105_WhiteSpotSyndromeVirus_Nimavirus_245997
17158105_WhiteSpotSyndromeVirus_Nimavirus_245997
17158105_WhiteSpotSyndromeVirus_Nimavirus_245997_rc
17158105_WhiteSpotSyndromeVirus_Nimavirus_245997_rc
17158105_WhiteSpotSyndromeVirus_Nimavirus_247116
17158105_WhiteSpotSyndromeVirus_Nimavirus_247116
17158105_WhiteSpotSyndromeVirus_Nimavirus_247116_rc
17158105_WhiteSpotSyndromeVirus_Nimavirus_247116_rc
17158105_WhiteSpotSyndromeVirus_Nimavirus_250959
17158105_WhiteSpotSyndromeVirus_Nimavirus_250959
17158105_WhiteSpotSyndromeVirus_Nimavirus_250959_rc
17158105_WhiteSpotSyndromeVirus_Nimavirus_250959_rc
17158105_WhiteSpotSyndromeVirus_Nimavirus_253343
17158105_WhiteSpotSyndromeVirus_Nimavirus_253343
17158105_WhiteSpotSyndromeVirus_Nimavirus_253343_rc
17158105_WhiteSpotSyndromeVirus_Nimavirus_253343_rc
17158105_WhiteSpotSyndromeVirus_Nimavirus_264607
17158105_WhiteSpotSyndromeVirus_Nimavirus_264607
17158105_WhiteSpotSyndromeVirus_Nimavirus_264607_rc
17158105_WhiteSpotSyndromeVirus_Nimavirus_264607_rc
17158105_WhiteSpotSyndromeVirus_Nimavirus_270319
17158105_WhiteSpotSyndromeVirus_Nimavirus_270319
17158105_WhiteSpotSyndromeVirus_Nimavirus_270319_rc
17158105_WhiteSpotSyndromeVirus_Nimavirus_270319_rc
17158105_WhiteSpotSyndromeVirus_Nimavirus_279926
17158105_WhiteSpotSyndromeVirus_Nimavirus_279926
17158105_WhiteSpotSyndromeVirus_Nimavirus_279926_rc
17158105_WhiteSpotSyndromeVirus_Nimavirus_279926_rc
17158105_WhiteSpotSyndromeVirus_Nimavirus_300500
17158105_WhiteSpotSyndromeVirus_Nimavirus_300500
17158105_WhiteSpotSyndromeVirus_Nimavirus_300500_rc
17158105_WhiteSpotSyndromeVirus_Nimavirus_300500_rc
17158105_WhiteSpotSyndromeVirus_Nimavirus_303721
17158105_WhiteSpotSyndromeVirus_Nimavirus_303721
17158105_WhiteSpotSyndromeVirus_Nimavirus_303721_rc
17158105_WhiteSpotSyndromeVirus_Nimavirus_303721_rc
17736670_12_IridescentVirusSP_Iridovirus
17736670_12_IridescentVirusSP_Iridovirus
17736670_12_rc_IridescentVirusSP_Iridovirus
17736670_12_rc_IridescentVirusSP_Iridovirus
18072911_ApisMellifera28SrRNA_1433
18072911_ApisMellifera28SrRNA_1433
18072911_ApisMellifera28SrRNA_1433_rc
18072911_ApisMellifera28SrRNA_1433_rc
18072911_ApisMellifera28SrRNA_2678
18072911_ApisMellifera28SrRNA_2678
18072911_ApisMellifera28SrRNA_2678_rc
18072911_ApisMellifera28SrRNA_2678_rc
18158481_nt0001_PlanococcusCitriDensovirus_Densovirus
18158481_nt0001_PlanococcusCitriDensovirus_Densovirus
18158481_nt0001_rc_PlanococcusCitriDensovirus_Densovirus
18158481_nt0001_rc_PlanococcusCitriDensovirus_Densovirus
18158481_nt5281_PlanococcusCitriDensovirus_Densovirus
18158481_nt5281_PlanococcusCitriDensovirus_Densovirus
18158481_nt5296_PlanococcusCitriDensovirus_Densovirus
18158481_nt5296_PlanococcusCitriDensovirus_Densovirus
18158481_nt5296_rc_PlanococcusCitriDensovirus_Densovirus
18158481_nt5296_rc_PlanococcusCitriDensovirus_Densovirus
18254451_nt0646_DrosophilaXVirus_Birnaviridae
18254451_nt0646_DrosophilaXVirus_Birnaviridae
18254451_nt0646_rc_DrosophilaXVirus_Birnaviridae
18254451_nt0646_rc_DrosophilaXVirus_Birnaviridae
18476472_YellowHeadVirus_Okavirus_5945
18476472_YellowHeadVirus_Okavirus_5945
18476472_YellowHeadVirus_Okavirus_5945_rc
18476472_YellowHeadVirus_Okavirus_5945_rc
18476472_YellowHeadVirus_Okavirus_6562
18476472_YellowHeadVirus_Okavirus_6562
18476472_YellowHeadVirus_Okavirus_6562_rc
18476472_YellowHeadVirus_Okavirus_6562_rc
18476472_YellowHeadVirus_Okavirus_7151
18476472_YellowHeadVirus_Okavirus_7151
18476472_YellowHeadVirus_Okavirus_7151_rc
18476472_YellowHeadVirus_Okavirus_7151_rc
18476472_YellowHeadVirus_Okavirus_7399
18476472_YellowHeadVirus_Okavirus_7399
18476472_YellowHeadVirus_Okavirus_7399_rc
18476472_YellowHeadVirus_Okavirus_7399_rc
18476472_YellowHeadVirus_Okavirus_7472
18476472_YellowHeadVirus_Okavirus_7472
18476472_YellowHeadVirus_Okavirus_7472_rc
18476472_YellowHeadVirus_Okavirus_7472_rc
18699034_44_AntheraeaAssamensisCypovirus4
18699034_44_AntheraeaAssamensisCypovirus4
18699034_44_rc_AntheraeaAssamensisCypovirus4
18699034_44_rc_AntheraeaAssamensisCypovirus4
187903037_MuscaDomesticaSalivaryGlandHypertrophyVirus_Ascovirus_122684
187903037_MuscaDomesticaSalivaryGlandHypertrophyVirus_Ascovirus_122684
187903037_MuscaDomesticaSalivaryGlandHypertrophyVirus_Ascovirus_122684_rc
187903037_MuscaDomesticaSalivaryGlandHypertrophyVirus_Ascovirus_122684_rc
187903037_MuscaDomesticaSalivaryGlandHypertrophyVirus_Ascovirus_123278
187903037_MuscaDomesticaSalivaryGlandHypertrophyVirus_Ascovirus_123278
187903037_MuscaDomesticaSalivaryGlandHypertrophyVirus_Ascovirus_123278_rc
187903037_MuscaDomesticaSalivaryGlandHypertrophyVirus_Ascovirus_123278_rc
187903037_MuscaDomesticaSalivaryGlandHypertrophyVirus_Ascovirus_124012
187903037_MuscaDomesticaSalivaryGlandHypertrophyVirus_Ascovirus_124012
187903037_MuscaDomesticaSalivaryGlandHypertrophyVirus_Ascovirus_124012_rc
187903037_MuscaDomesticaSalivaryGlandHypertrophyVirus_Ascovirus_124012_rc
187903037_MuscaDomesticaSalivaryGlandHypertrophyVirus_Ascovirus_124141
187903037_MuscaDomesticaSalivaryGlandHypertrophyVirus_Ascovirus_124141
187903037_MuscaDomesticaSalivaryGlandHypertrophyVirus_Ascovirus_124141_rc
187903037_MuscaDomesticaSalivaryGlandHypertrophyVirus_Ascovirus_124141_rc
187903037_MuscaDomesticaSalivaryGlandHypertrophyVirus_Ascovirus_124190
187903037_MuscaDomesticaSalivaryGlandHypertrophyVirus_Ascovirus_124190
187903037_MuscaDomesticaSalivaryGlandHypertrophyVirus_Ascovirus_124190_rc
187903037_MuscaDomesticaSalivaryGlandHypertrophyVirus_Ascovirus_124190_rc
188543030_ChronicBeeParalysisVirus_1109_rc_UnclassifiedVirus
188543030_ChronicBeeParalysisVirus_1109_rc_UnclassifiedVirus
188543030_ChronicBeeParalysisVirus_1109_UnclassifiedVirus
188543030_ChronicBeeParalysisVirus_1109_UnclassifiedVirus
188543030_ChronicBeeParalysisVirus_1260_rc_UnclassifiedVirus
188543030_ChronicBeeParalysisVirus_1260_rc_UnclassifiedVirus
188543030_ChronicBeeParalysisVirus_1260_UnclassifiedVirus
188543030_ChronicBeeParalysisVirus_1260_UnclassifiedVirus
188543030_ChronicBeeParalysisVirus_1512_rc_UnclassifiedVirus
188543030_ChronicBeeParalysisVirus_1512_rc_UnclassifiedVirus
188543030_ChronicBeeParalysisVirus_1512_UnclassifiedVirus
188543030_ChronicBeeParalysisVirus_1512_UnclassifiedVirus
188543030_ChronicBeeParalysisVirus_1666_rc_UnclassifiedVirus
188543030_ChronicBeeParalysisVirus_1666_rc_UnclassifiedVirus
188543030_ChronicBeeParalysisVirus_1666_UnclassifiedVirus
188543030_ChronicBeeParalysisVirus_1666_UnclassifiedVirus
188543030_ChronicBeeParalysisVirus_2392_rc_UnclassifiedVirus
188543030_ChronicBeeParalysisVirus_2392_rc_UnclassifiedVirus
188543030_ChronicBeeParalysisVirus_2392_UnclassifiedVirus
188543030_ChronicBeeParalysisVirus_2392_UnclassifiedVirus
188543030_ChronicBeeParalysisVirus_2694_rc_UnclassifiedVirus
188543030_ChronicBeeParalysisVirus_2694_rc_UnclassifiedVirus
188543030_ChronicBeeParalysisVirus_2694_UnclassifiedVirus
188543030_ChronicBeeParalysisVirus_2694_UnclassifiedVirus
188543030_ChronicBeeParalysisVirus_3491_rc_UnclassifiedVirus
188543030_ChronicBeeParalysisVirus_3491_rc_UnclassifiedVirus
188543030_ChronicBeeParalysisVirus_3491_UnclassifiedVirus
188543030_ChronicBeeParalysisVirus_3491_UnclassifiedVirus
188543030_ChronicBeeParalysisVirus_3895_rc_UnclassifiedVirus
188543030_ChronicBeeParalysisVirus_3895_rc_UnclassifiedVirus
188543030_ChronicBeeParalysisVirus_3895_UnclassifiedVirus
188543030_ChronicBeeParalysisVirus_3895_UnclassifiedVirus
188543030_ChronicBeeParalysisVirus_4203_rc_UnclassifiedVirus
188543030_ChronicBeeParalysisVirus_4203_rc_UnclassifiedVirus
188543030_ChronicBeeParalysisVirus_4203_UnclassifiedVirus
188543030_ChronicBeeParalysisVirus_4203_UnclassifiedVirus
188543030_ChronicBeeParalysisVirus_5131_rc_UnclassifiedVirus
188543030_ChronicBeeParalysisVirus_5131_rc_UnclassifiedVirus
188543030_ChronicBeeParalysisVirus_5131_UnclassifiedVirus
188543030_ChronicBeeParalysisVirus_5131_UnclassifiedVirus
188543030_ChronicBeeParalysisVirus_5436_rc_UnclassifiedVirus
188543030_ChronicBeeParalysisVirus_5436_rc_UnclassifiedVirus
188543030_ChronicBeeParalysisVirus_5436_UnclassifiedVirus
188543030_ChronicBeeParalysisVirus_5436_UnclassifiedVirus
195764991_DysaphisPlantagineaDensovirus_4064
195764991_DysaphisPlantagineaDensovirus_4064
195764991_DysaphisPlantagineaDensovirus_4064_rc
195764991_DysaphisPlantagineaDensovirus_4064_rc
195764991_DysaphisPlantagineaDensovirus_4254
195764991_DysaphisPlantagineaDensovirus_4254
195764991_DysaphisPlantagineaDensovirus_4254_rc
195764991_DysaphisPlantagineaDensovirus_4254_rc
195764991_DysaphisPlantagineaDensovirus_4439
195764991_DysaphisPlantagineaDensovirus_4439
195764991_DysaphisPlantagineaDensovirus_4439_rc
195764991_DysaphisPlantagineaDensovirus_4439_rc
195764991_DysaphisPlantagineaDensovirus_4722
195764991_DysaphisPlantagineaDensovirus_4722
195764991_DysaphisPlantagineaDensovirus_4722_rc
195764991_DysaphisPlantagineaDensovirus_4722_rc
195764991_DysaphisPlantagineaDensovirus_4835
195764991_DysaphisPlantagineaDensovirus_4835
195764991_DysaphisPlantagineaDensovirus_4835_rc
195764991_DysaphisPlantagineaDensovirus_4835_rc
195970377_PteromalusPuparumDicistrovirus_1421
195970377_PteromalusPuparumDicistrovirus_1421
195970377_PteromalusPuparumDicistrovirus_1421_rc
195970377_PteromalusPuparumDicistrovirus_1421_rc
195970377_PteromalusPuparumDicistrovirus_1471
195970377_PteromalusPuparumDicistrovirus_1471
195970377_PteromalusPuparumDicistrovirus_1471_rc
195970377_PteromalusPuparumDicistrovirus_1471_rc
195970377_PteromalusPuparumDicistrovirus_2196
195970377_PteromalusPuparumDicistrovirus_2196
195970377_PteromalusPuparumDicistrovirus_2196_rc
195970377_PteromalusPuparumDicistrovirus_2196_rc
195970377_PteromalusPuparumDicistrovirus_265
195970377_PteromalusPuparumDicistrovirus_265
195970377_PteromalusPuparumDicistrovirus_265_rc
195970377_PteromalusPuparumDicistrovirus_265_rc
195970377_PteromalusPuparumDicistrovirus_504
195970377_PteromalusPuparumDicistrovirus_504
195970377_PteromalusPuparumDicistrovirus_504_rc
195970377_PteromalusPuparumDicistrovirus_504_rc
20069879_5789_MamestraConfigurataNucleopolyhedrovirus_Nucleopolyhedrovirus
20069879_5789_MamestraConfigurataNucleopolyhedrovirus_Nucleopolyhedrovirus
20069879_5789_rc_MamestraConfigurataNucleopolyhedrovirus_Nucleopolyhedrovirus
20069879_5789_rc_MamestraConfigurataNucleopolyhedrovirus_Nucleopolyhedrovirus
20260793_118_PariacatoVirus_Nodavirus
20260793_118_PariacatoVirus_Nodavirus
20260793_118_rc_PariacatoVirus_Nodavirus
20260793_118_rc_PariacatoVirus_Nodavirus
20260796_42_PariacatoVirus_Nodavirus
20260796_42_PariacatoVirus_Nodavirus
20260796_42_rc_PariacatoVirus_Nodavirus
20260796_42_rc_PariacatoVirus_Nodavirus
20260796_8_PariacatoVirus_Nodavirus
20260796_8_PariacatoVirus_Nodavirus
20260796_8_rc_PariacatoVirus_Nodavirus
20260796_8_rc_PariacatoVirus_Nodavirus
20451006_InfectiousFlacherieVirus_Iflavirus_4780
20451006_InfectiousFlacherieVirus_Iflavirus_4780
20451006_InfectiousFlacherieVirus_Iflavirus_4780_rc
20451006_InfectiousFlacherieVirus_Iflavirus_4780_rc
20451006_InfectiousFlacherieVirus_Iflavirus_6032
20451006_InfectiousFlacherieVirus_Iflavirus_6032
20451006_InfectiousFlacherieVirus_Iflavirus_6032_rc
20451006_InfectiousFlacherieVirus_Iflavirus_6032_rc
20451006_InfectiousFlacherieVirus_Iflavirus_7206
20451006_InfectiousFlacherieVirus_Iflavirus_7206
20451006_InfectiousFlacherieVirus_Iflavirus_7206_rc
20451006_InfectiousFlacherieVirus_Iflavirus_7206_rc
20451006_InfectiousFlacherieVirus_Iflavirus_7928
20451006_InfectiousFlacherieVirus_Iflavirus_7928
20451006_InfectiousFlacherieVirus_Iflavirus_7928_rc
20451006_InfectiousFlacherieVirus_Iflavirus_7928_rc
20451006_InfectiousFlacherieVirus_Iflavirus_8640
20451006_InfectiousFlacherieVirus_Iflavirus_8640
20451006_InfectiousFlacherieVirus_Iflavirus_8640_rc
20451006_InfectiousFlacherieVirus_Iflavirus_8640_rc
20451012_199_PlautiaStaliIntestineVirus_Dicistro
20451012_199_PlautiaStaliIntestineVirus_Dicistro
20451012_199_rc_PlautiaStaliIntestineVirus_Dicistro
20451012_199_rc_PlautiaStaliIntestineVirus_Dicistro
20451012_338_PlautiaStaliIntestineVirus_Dicistro
20451012_338_PlautiaStaliIntestineVirus_Dicistro
20451012_338_rc_PlautiaStaliIntestineVirus_Dicistro
20451012_338_rc_PlautiaStaliIntestineVirus_Dicistro
20451012_348_PlautiaStaliIntestineVirus_Dicistro
20451012_348_PlautiaStaliIntestineVirus_Dicistro
20451012_348_rc_PlautiaStaliIntestineVirus_Dicistro
20451012_348_rc_PlautiaStaliIntestineVirus_Dicistro
20451018_113_HimetobiPVirus_Dicistro
20451018_113_HimetobiPVirus_Dicistro
20451018_113_rc_HimetobiPVirus_Dicistro
20451018_113_rc_HimetobiPVirus_Dicistro
20451018_276_HimetobiPVirus_Dicistro
20451018_276_HimetobiPVirus_Dicistro
20451018_276_rc_HimetobiPVirus_Dicistro
20451018_276_rc_HimetobiPVirus_Dicistro
20451018_314_HimetobiPVirus_Dicistro
20451018_314_HimetobiPVirus_Dicistro
20451018_314_rc_HimetobiPVirus_Dicistro
20451018_314_rc_HimetobiPVirus_Dicistro
20451018_367_HimetobiPVirus_Dicistro
20451018_367_HimetobiPVirus_Dicistro
20451018_367_rc_HimetobiPVirus_Dicistro
20451018_367_rc_HimetobiPVirus_Dicistro
20451021_16_BlackQueenCellVirus_Dicistro
20451021_16_BlackQueenCellVirus_Dicistro
20451021_16_rc_BlackQueenCellVirus_Dicistro
20451021_16_rc_BlackQueenCellVirus_Dicistro
20451021_226_BlackQueenCellVirus_Dicistro
20451021_226_BlackQueenCellVirus_Dicistro
20451021_226_rc_BlackQueenCellVirus_Dicistro
20451021_226_rc_BlackQueenCellVirus_Dicistro
20451021_336_BlackQueenCellVirus_Dicistro
20451021_336_BlackQueenCellVirus_Dicistro
20451021_336_rc_BlackQueenCellVirus_Dicistro
20451021_336_rc_BlackQueenCellVirus_Dicistro
20451021_BlackQueenCellVirus_Dicistro_1416
20451021_BlackQueenCellVirus_Dicistro_1416
20451021_BlackQueenCellVirus_Dicistro_1416_rc
20451021_BlackQueenCellVirus_Dicistro_1416_rc
20451021_BlackQueenCellVirus_Dicistro_2101
20451021_BlackQueenCellVirus_Dicistro_2101
20451021_BlackQueenCellVirus_Dicistro_2101_rc
20451021_BlackQueenCellVirus_Dicistro_2101_rc
20451021_BlackQueenCellVirus_Dicistro_3034
20451021_BlackQueenCellVirus_Dicistro_3034
20451021_BlackQueenCellVirus_Dicistro_3034_rc
20451021_BlackQueenCellVirus_Dicistro_3034_rc
20451021_BlackQueenCellVirus_Dicistro_3838
20451021_BlackQueenCellVirus_Dicistro_3838
20451021_BlackQueenCellVirus_Dicistro_3838_rc
20451021_BlackQueenCellVirus_Dicistro_3838_rc
20451021_BlackQueenCellVirus_Dicistro_4612
20451021_BlackQueenCellVirus_Dicistro_4612
20451021_BlackQueenCellVirus_Dicistro_4612_rc
20451021_BlackQueenCellVirus_Dicistro_4612_rc
20451021_BlackQueenCellVirus_Dicistro_5214
20451021_BlackQueenCellVirus_Dicistro_5214
20451021_BlackQueenCellVirus_Dicistro_5214_rc
20451021_BlackQueenCellVirus_Dicistro_5214_rc
20451021_BlackQueenCellVirus_Dicistro_6667
20451021_BlackQueenCellVirus_Dicistro_6667
20451021_BlackQueenCellVirus_Dicistro_6667_rc
20451021_BlackQueenCellVirus_Dicistro_6667_rc
20451021_BlackQueenCellVirus_Dicistro_7690
20451021_BlackQueenCellVirus_Dicistro_7690
20451021_BlackQueenCellVirus_Dicistro_7690_rc
20451021_BlackQueenCellVirus_Dicistro_7690_rc
20451021_BlackQueenCellVirus_Dicistro_8004
20451021_BlackQueenCellVirus_Dicistro_8004
20451021_BlackQueenCellVirus_Dicistro_8004_rc
20451021_BlackQueenCellVirus_Dicistro_8004_rc
20451021_BlackQueenCellVirus_Dicistro_8271
20451021_BlackQueenCellVirus_Dicistro_8271
20451021_BlackQueenCellVirus_Dicistro_8271_rc
20451021_BlackQueenCellVirus_Dicistro_8271_rc
20451021_BlackQueenCellVirus_Dicistro_865
20451021_BlackQueenCellVirus_Dicistro_865
20451021_BlackQueenCellVirus_Dicistro_865_rc
20451021_BlackQueenCellVirus_Dicistro_865_rc
20451028_261_rc_TriatomaVirus_Dicistro
20451028_261_rc_TriatomaVirus_Dicistro
20451028_261_TriatomaVirus_Dicistro
20451028_261_TriatomaVirus_Dicistro
20451028_346_rc_TriatomaVirus_Dicistro
20451028_346_rc_TriatomaVirus_Dicistro
20451028_346_TriatomaVirus_Dicistro
20451028_346_TriatomaVirus_Dicistro
20451028_348_rc_TriatomaVirus_Dicistro
20451028_348_rc_TriatomaVirus_Dicistro
20451028_348_TriatomaVirus_Dicistro
20451028_348_TriatomaVirus_Dicistro
207560084_AscophaeraApis_1_Fungi
207560084_AscophaeraApis_1_Fungi
207560084_AscophaeraApis_1_rc_Fungi
207560084_AscophaeraApis_1_rc_Fungi
207560084_AscophaeraApis_2_Fungi
207560084_AscophaeraApis_2_Fungi
207560084_AscophaeraApis_2_rc_Fungi
207560084_AscophaeraApis_2_rc_Fungi
207560084_AscophaeraApis_3_Fungi
207560084_AscophaeraApis_3_Fungi
207560084_AscophaeraApis_3_rc_Fungi
207560084_AscophaeraApis_3_rc_Fungi
207560084_AscophaeraApis_4_Fungi
207560084_AscophaeraApis_4_Fungi
207560084_AscophaeraApis_4_rc_Fungi
207560084_AscophaeraApis_4_rc_Fungi
207560084_AscophaeraApis_5_Fungi
207560084_AscophaeraApis_5_Fungi
207560084_AscophaeraApis_5_rc_Fungi
207560084_AscophaeraApis_5_rc_Fungi
209745_nt3517_AedesAegyptiDensovirus_Densovirus
209745_nt3517_AedesAegyptiDensovirus_Densovirus
209745_nt3517_rc_AedesAegyptiDensovirus_Densovirus
209745_nt3517_rc_AedesAegyptiDensovirus_Densovirus
209745_nt3652_rc_AedesAegyptiDensovirus_Densovirus
209745_nt3652_rc_AedesAegyptiDensovirus_Densovirus
209745_nt3652209745_nt3652_rc_AedesAegyptiDensovirus_Densovirus
209745_nt3652209745_nt3652_rc_AedesAegyptiDensovirus_Densovirus
209745_nt3667_AedesAegyptiDensovirus_Densovirus
209745_nt3667_AedesAegyptiDensovirus_Densovirus
209745_nt3667_rc_AedesAegyptiDensovirus_Densovirus
209745_nt3667_rc_AedesAegyptiDensovirus_Densovirus
21106612_nt3594_AedesAlbopictusDensovirus_Densovirus
21106612_nt3594_AedesAlbopictusDensovirus_Densovirus
21106612_nt3594_rc_AedesAlbopictusDensovirus_Densovirus
21106612_nt3594_rc_AedesAlbopictusDensovirus_Densovirus
2114467_nt0031_ChoristoneuraFumiferanaCypovirus16
2114467_nt0031_ChoristoneuraFumiferanaCypovirus16
2114467_nt0031_rc_ChoristoneuraFumiferanaCypovirus16
2114467_nt0031_rc_ChoristoneuraFumiferanaCypovirus16
2114467_nt0106_ChoristoneuraFumiferanaCypovirus16
2114467_nt0106_ChoristoneuraFumiferanaCypovirus16
2114467_nt0106_rc_ChoristoneuraFumiferanaCypovirus16
2114467_nt0106_rc_ChoristoneuraFumiferanaCypovirus16
2114467_nt0211_ChoristoneuraFumiferanaCypovirus16
2114467_nt0211_ChoristoneuraFumiferanaCypovirus16
2114467_nt0211_rc_ChoristoneuraFumiferanaCypovirus16
2114467_nt0211_rc_ChoristoneuraFumiferanaCypovirus16
21321708_245_CricketParalysisVirus_Dicistro
21321708_245_CricketParalysisVirus_Dicistro
21321708_245_rc_CricketParalysisVirus_Dicistro
21321708_245_rc_CricketParalysisVirus_Dicistro
21321708_252_CricketParalysisVirus_Dicistro
21321708_252_CricketParalysisVirus_Dicistro
21321708_252_rc_CricketParalysisVirus_Dicistro
21321708_252_rc_CricketParalysisVirus_Dicistro
21321708_71_CricketParalysisVirus_Dicistro
21321708_71_CricketParalysisVirus_Dicistro
21321708_71_rc_CricketParalysisVirus_Dicistro
21321708_71_rc_CricketParalysisVirus_Dicistro
21518670_111_ChoristoneuraFumiferanaGranulovirus_Granulovirus
21518670_111_ChoristoneuraFumiferanaGranulovirus_Granulovirus
21518670_111_rc_ChoristoneuraFumiferanaGranulovirus_Granulovirus
21518670_111_rc_ChoristoneuraFumiferanaGranulovirus_Granulovirus
21636981_2144_PhthorimaeaOperculellaGranulovirus_Granulovirus
21636981_2144_PhthorimaeaOperculellaGranulovirus_Granulovirus
21636981_2144_rc_PhthorimaeaOperculellaGranulovirus_Granulovirus
21636981_2144_rc_PhthorimaeaOperculellaGranulovirus_Granulovirus
21668304_40_rc_SpodopteraFrugiperdaAscovirus1a
21668304_40_rc_SpodopteraFrugiperdaAscovirus1a
21668304_40_SpodopteraFrugiperdaAscovirus1a
21668304_40_SpodopteraFrugiperdaAscovirus1a
21668317_20_rc_SpodopteraFrugiperdaAscovirus1a
21668317_20_rc_SpodopteraFrugiperdaAscovirus1a
21668317_20_SpodopteraFrugiperdaAscovirus1a
21668317_20_SpodopteraFrugiperdaAscovirus1a
21668319_146_HeliothisVirescensAscovirus3c
21668319_146_HeliothisVirescensAscovirus3c
21668319_146_rc_HeliothisVirescensAscovirus3c
21668319_146_rc_HeliothisVirescensAscovirus3c
21668319_149_HeliothisVirescensAscovirus3c
21668319_149_HeliothisVirescensAscovirus3c
21668319_149_rc_HeliothisVirescensAscovirus3c
21668319_149_rc_HeliothisVirescensAscovirus3c
21668319_155_HeliothisVirescensAscovirus3c
21668319_155_HeliothisVirescensAscovirus3c
21668319_155_rc_HeliothisVirescensAscovirus3c
21668319_155_rc_HeliothisVirescensAscovirus3c
21668319_82_HeliothisVirescensAscovirus3c
21668319_82_HeliothisVirescensAscovirus3c
21668319_82_rc_HeliothisVirescensAscovirus3c
21668319_82_rc_HeliothisVirescensAscovirus3c
21668319_nt1231_HeliothisVirescensAscovirus3c
21668319_nt1231_HeliothisVirescensAscovirus3c
21668319_nt1231_rc_HeliothisVirescensAscovirus3c
21668319_nt1231_rc_HeliothisVirescensAscovirus3c
21668319_nt1681_HeliothisVirescensAscovirus3c
21668319_nt1681_HeliothisVirescensAscovirus3c
21668319_nt1681_rc_HeliothisVirescensAscovirus3c
21668319_nt1681_rc_HeliothisVirescensAscovirus3c
21668319_nt1741_HeliothisVirescensAscovirus3c
21668319_nt1741_HeliothisVirescensAscovirus3c
21668319_nt1741_rc_HeliothisVirescensAscovirus3c
21668319_nt1741_rc_HeliothisVirescensAscovirus3c
21668319_nt3837_HeliothisVirescensAscovirus3c
21668319_nt3837_HeliothisVirescensAscovirus3c
21668319_nt3837_rc_HeliothisVirescensAscovirus3c
21668319_nt3837_rc_HeliothisVirescensAscovirus3c
21668319_nt3852_HeliothisVirescensAscovirus3c
21668319_nt3852_HeliothisVirescensAscovirus3c
21668319_nt3852_rc_HeliothisVirescensAsocivurs3c
21668319_nt3852_rc_HeliothisVirescensAsocivurs3c
21668327_nt3012_rc_SpodopteraFrugiperdaAscovirus1a
21668327_nt3012_rc_SpodopteraFrugiperdaAscovirus1a
21668327_nt3012_SpodopteraFrugiperdaAscovirus1a
21668327_nt3012_SpodopteraFrugiperdaAscovirus1a
21668327_nt3462_rc_SpodopteraFrugiperdaAscovirus1a
21668327_nt3462_rc_SpodopteraFrugiperdaAscovirus1a
21668327_nt3462_SpodopteraFrugiperdaAscovirus1a
21668327_nt3462_SpodopteraFrugiperdaAscovirus1a
21668327_nt3582_rc_SpodopteraFrugiperdaAscovirus1a
21668327_nt3582_rc_SpodopteraFrugiperdaAscovirus1a
21668327_nt3582_SpodopteraFrugiperdaAscovirus1a
21668327_nt3582_SpodopteraFrugiperdaAscovirus1a
218436697_PhasiCharoenVirus_491
218436697_PhasiCharoenVirus_491
218436697_PhasiCharoenVirus_491_rc
218436697_PhasiCharoenVirus_491_rc
218436697_PhasiCharoenVirus_500
218436697_PhasiCharoenVirus_500
218436697_PhasiCharoenVirus_500_rc
218436697_PhasiCharoenVirus_500_rc
221126_nt091_ChoristoneuraBiennisEntomopoxvirusL_Entomopoxvirus
221126_nt091_ChoristoneuraBiennisEntomopoxvirusL_Entomopoxvirus
221126_nt091_rc_ChoristoneuraBiennisEntomopoxvirusL_Entomopoxvirus
221126_nt091_rc_ChoristoneuraBiennisEntomopoxvirusL_Entomopoxvirus
221126_nt106_ChoristoneuraBiennisEntomopoxvirusL_Entomopoxvirus
221126_nt106_ChoristoneuraBiennisEntomopoxvirusL_Entomopoxvirus
221126_nt106_rc_ChoristoneuraBiennisEntomopoxvirusL_Entomopoxvirus
221126_nt106_rc_ChoristoneuraBiennisEntomopoxvirusL_Entomopoxvirus
221126_nt121_ChoristoneuraBiennisEntomopoxvirusL_Entomopoxvirus
221126_nt121_ChoristoneuraBiennisEntomopoxvirusL_Entomopoxvirus
221126_nt121_rc_ChoristoneuraBiennisEntomopoxvirusL_Entomopoxvirus
221126_nt121_rc_ChoristoneuraBiennisEntomopoxvirusL_Entomopoxvirus
221126_nt166_ChoristoneuraBiennisEntomopoxvirusL_Entomopoxvirus
221126_nt166_ChoristoneuraBiennisEntomopoxvirusL_Entomopoxvirus
221126_nt166_rc_ChoristoneuraBiennisEntomopoxvirusL_Entomopoxvirus
221126_nt166_rc_ChoristoneuraBiennisEntomopoxvirusL_Entomopoxvirus
221129_15_ChoristoneuraFumiferanaEntomopoxvirusL_Entomopoxvirus
221129_15_ChoristoneuraFumiferanaEntomopoxvirusL_Entomopoxvirus
221129_15_rc_ChoristoneuraFumiferanaEntomopoxvirusL_Entomopoxvirus
221129_15_rc_ChoristoneuraFumiferanaEntomopoxvirusL_Entomopoxvirus
221129_25_ChoristoneuraFumiferanaEntomopoxvirusL_Entomopoxvirus
221129_25_ChoristoneuraFumiferanaEntomopoxvirusL_Entomopoxvirus
221129_25_rc_ChoristoneuraFumiferanaEntomopoxvirusL_Entomopoxvirus
221129_25_rc_ChoristoneuraFumiferanaEntomopoxvirusL_Entomopoxvirus
22855185_DrosophilaXVirus_Birnavirus_5569
22855185_DrosophilaXVirus_Birnavirus_5569
22855185_DrosophilaXVirus_Birnavirus_5569_rc
22855185_DrosophilaXVirus_Birnavirus_5569_rc
22855185_DrosophilaXVirus_Birnavirus_5791
22855185_DrosophilaXVirus_Birnavirus_5791
22855185_DrosophilaXVirus_Birnavirus_5791_rc
22855185_DrosophilaXVirus_Birnavirus_5791_rc
22855185_DrosophilaXVirus_Birnavirus_5907
22855185_DrosophilaXVirus_Birnavirus_5907
22855185_DrosophilaXVirus_Birnavirus_5907_rc
22855185_DrosophilaXVirus_Birnavirus_5907_rc
22855185_DrosophilaXVirus_Birnavirus_5979
22855185_DrosophilaXVirus_Birnavirus_5979
22855185_DrosophilaXVirus_Birnavirus_5979_rc
22855185_DrosophilaXVirus_Birnavirus_5979_rc
22855185_DrosophilaXVirus_Birnavirus_6097
22855185_DrosophilaXVirus_Birnavirus_6097
22855185_DrosophilaXVirus_Birnavirus_6097_rc
22855185_DrosophilaXVirus_Birnavirus_6097_rc
23307788_nt1066_DendrolimusPunctatusCypovirus1
23307788_nt1066_DendrolimusPunctatusCypovirus1
23307788_nt1066_rc_DendrolimusPunctatusCypovirus1
23307788_nt1066_rc_DendrolimusPunctatusCypovirus1
2351554_nt1954_ChoristoneuraFumiferanaMNucleopolyhedrovirus_Nucleopolyhedrovirus
2351554_nt1954_ChoristoneuraFumiferanaMNucleopolyhedrovirus_Nucleopolyhedrovirus
2351554_nt1954_rc_ChoristoneuraFumiferanaMNucleopolyhedrovirus_Nucleopolyhedrovirus
2351554_nt1954_rc_ChoristoneuraFumiferanaMNucleopolyhedrovirus_Nucleopolyhedrovirus
2351554_nt1969_ChoristoneuraFumiferanaMNucleopolyhedrovirus_Nucleopolyhedrovirus
2351554_nt1969_ChoristoneuraFumiferanaMNucleopolyhedrovirus_Nucleopolyhedrovirus
2351554_nt1969_rc_ChoristoneuraFumiferanaMNucleopolyhedrovirus_Nucleopolyhedrovirus
2351554_nt1969_rc_ChoristoneuraFumiferanaMNucleopolyhedrovirus_Nucleopolyhedrovirus
2388672_nt7621_DrosophilaCVirus_Dicistro
2388672_nt7621_DrosophilaCVirus_Dicistro
2388672_nt7621_rc_DrosophilaCVirus_Dicistro
2388672_nt7621_rc_DrosophilaCVirus_Dicistro
2388672_nt7636_DrosophilaCVirus_Dicistro
2388672_nt7636_DrosophilaCVirus_Dicistro
2388672_nt7636_rc_DrosophilaCVirus_Dicistro
2388672_nt7636_rc_DrosophilaCVirus_Dicistro
2407298_nt526_HeliothisArmigeraEntomopoxvirusL_Entomopoxvirus
2407298_nt526_HeliothisArmigeraEntomopoxvirusL_Entomopoxvirus
2407298_nt526_rc_HeliothisArmigeraEntomopoxvirusL_Entomopoxvirus
2407298_nt526_rc_HeliothisArmigeraEntomopoxvirusL_Entomopoxvirus
24078524_SpawnerIsolatedMortalityVirus_1235
24078524_SpawnerIsolatedMortalityVirus_1235
24078524_SpawnerIsolatedMortalityVirus_1235_rc
24078524_SpawnerIsolatedMortalityVirus_1235_rc
24078524_SpawnerIsolatedMortalityVirus_1460
24078524_SpawnerIsolatedMortalityVirus_1460
24078524_SpawnerIsolatedMortalityVirus_1460_rc
24078524_SpawnerIsolatedMortalityVirus_1460_rc
24078524_SpawnerIsolatedMortalityVirus_154
24078524_SpawnerIsolatedMortalityVirus_154
24078524_SpawnerIsolatedMortalityVirus_154_rc
24078524_SpawnerIsolatedMortalityVirus_154_rc
24078524_SpawnerIsolatedMortalityVirus_62
24078524_SpawnerIsolatedMortalityVirus_62
24078524_SpawnerIsolatedMortalityVirus_62_rc
24078524_SpawnerIsolatedMortalityVirus_62_rc
24078524_SpawnerIsolatedMortalityVirus_903
24078524_SpawnerIsolatedMortalityVirus_903
24078524_SpawnerIsolatedMortalityVirus_903_rc
24078524_SpawnerIsolatedMortalityVirus_903_rc
24431318_243_AphidLethalParalysisVirus_Dicistro
24431318_243_AphidLethalParalysisVirus_Dicistro
24431318_243_rc_AphidLethalParalysisVirus_Dicistro
24431318_243_rc_AphidLethalParalysisVirus_Dicistro
24431318_247_AphidLethalParalysisVirus_Dicistro
24431318_247_AphidLethalParalysisVirus_Dicistro
24431318_247_rc_AphidLethalParalysisVirus_Dicistro
24431318_247_rc_AphidLethalParalysisVirus_Dicistro
24431318_nt0121_AphidLethalParalysisVirus_Dicistro
24431318_nt0121_AphidLethalParalysisVirus_Dicistro
24431318_nt0121_rc_AphidLethalParalysisVirus_Dicistro
24431318_nt0121_rc_AphidLethalParalysisVirus_Dicistro
24431318_nt0151_AphidLethalParalysisVirus_Dicistro
24431318_nt0151_AphidLethalParalysisVirus_Dicistro
24431318_nt0151_rc_AphidLethalParalysisVirus_Dicistro
24431318_nt0151_rc_AphidLethalParalysisVirus_Dicistro
2460170_nt3325_HeliothisArmigeraEntomopoxvirusL_Entomopoxvirus
2460170_nt3325_HeliothisArmigeraEntomopoxvirusL_Entomopoxvirus
2460170_nt3325_rc_HeliothisArmigeraEntomopoxvirusL_Entomopoxvirus
2460170_nt3325_rc_HeliothisArmigeraEntomopoxvirusL_Entomopoxvirus
2582499_nt0688_rc_WiseanaIridescentVirus_Iridovirus
2582499_nt0688_rc_WiseanaIridescentVirus_Iridovirus
2582499_nt0688_WiseanaIridescentVirus_Iridovirus
2582499_nt0688_WiseanaIridescentVirus_Iridovirus
2582499_nt0699_rc_WiseanaIridescentVirus_Iridovirus
2582499_nt0699_rc_WiseanaIridescentVirus_Iridovirus
2582499_nt0699_WiseanaIridescentVirus_Iridovirus
2582499_nt0699_WiseanaIridescentVirus_Iridovirus
25992643_nt8625_ChoristoneuraFumiferanaGranulovirus_Granulovirus
25992643_nt8625_ChoristoneuraFumiferanaGranulovirus_Granulovirus
25992643_nt8625_rc_ChoristoneuraFumiferanaGranulovirus_Granulovirus
25992643_nt8625_rc_ChoristoneuraFumiferanaGranulovirus_Granulovirus
2668619_AcyrthosiphonPisumVirus_7453
2668619_AcyrthosiphonPisumVirus_7453
2668619_AcyrthosiphonPisumVirus_7453_rc
2668619_AcyrthosiphonPisumVirus_7453_rc
2668619_AcyrthosiphonPisumVirus_7596
2668619_AcyrthosiphonPisumVirus_7596
2668619_AcyrthosiphonPisumVirus_7596_rc
2668619_AcyrthosiphonPisumVirus_7596_rc
2668619_AcyrthosiphonPisumVirus_7729
2668619_AcyrthosiphonPisumVirus_7729
2668619_AcyrthosiphonPisumVirus_7729_rc
2668619_AcyrthosiphonPisumVirus_7729_rc
2668619_AcyrthosiphonPisumVirus_8591
2668619_AcyrthosiphonPisumVirus_8591
2668619_AcyrthosiphonPisumVirus_8591_rc
2668619_AcyrthosiphonPisumVirus_8591_rc
2668619_AcyrthosiphonPisumVirus_9209
2668619_AcyrthosiphonPisumVirus_9209
2668619_AcyrthosiphonPisumVirus_9209_rc
2668619_AcyrthosiphonPisumVirus_9209_rc
27311152_VarroaDestructor_Mite_10089
27311152_VarroaDestructor_Mite_10089
27311152_VarroaDestructor_Mite_10089_rc
27311152_VarroaDestructor_Mite_10089_rc
27311152_VarroaDestructor_Mite_12631
27311152_VarroaDestructor_Mite_12631
27311152_VarroaDestructor_Mite_12631_rc
27311152_VarroaDestructor_Mite_12631_rc
27311152_VarroaDestructor_Mite_4128
27311152_VarroaDestructor_Mite_4128
27311152_VarroaDestructor_Mite_4128_rc
27311152_VarroaDestructor_Mite_4128_rc
27311152_VarroaDestructor_Mite_4637
27311152_VarroaDestructor_Mite_4637
27311152_VarroaDestructor_Mite_4637_rc
27311152_VarroaDestructor_Mite_4637_rc
27311152_VarroaDestructor_Mite_5621
27311152_VarroaDestructor_Mite_5621
27311152_VarroaDestructor_Mite_5621_rc
27311152_VarroaDestructor_Mite_5621_rc
27311152_VarroaDestructor_Mite_6982
27311152_VarroaDestructor_Mite_6982
27311152_VarroaDestructor_Mite_6982_rc
27311152_VarroaDestructor_Mite_6982_rc
27311152_VarroaDestructor_Mite_7139
27311152_VarroaDestructor_Mite_7139
27311152_VarroaDestructor_Mite_7139_rc
27311152_VarroaDestructor_Mite_7139_rc
27311152_VarroaDestructor_Mite_8112
27311152_VarroaDestructor_Mite_8112
27311152_VarroaDestructor_Mite_8112_rc
27311152_VarroaDestructor_Mite_8112_rc
27311152_VarroaDestructor_Mite_8321
27311152_VarroaDestructor_Mite_8321
27311152_VarroaDestructor_Mite_8321_rc
27311152_VarroaDestructor_Mite_8321_rc
27311152_VarroaDestructor_Mite_9958
27311152_VarroaDestructor_Mite_9958
27311152_VarroaDestructor_Mite_9958_rc
27311152_VarroaDestructor_Mite_9958_rc
27435581_nt0016_MyzusPersicaeDensovirus_Densovirus
27435581_nt0016_MyzusPersicaeDensovirus_Densovirus
27435581_nt0016_rc_MyzusPersicaeDensovirus_Densovirus
27435581_nt0016_rc_MyzusPersicaeDensovirus_Densovirus
27435581_nt0031_MyzusPersicaeDensovirus_Densovirus
27435581_nt0031_MyzusPersicaeDensovirus_Densovirus
27435581_nt0031_rc_MyzusPersicaeDensovirus_Densovirus
27435581_nt0031_rc_MyzusPersicaeDensovirus_Densovirus
27435581_nt0046_MyzusPersicaeDensovirus_Densovirus
27435581_nt0046_MyzusPersicaeDensovirus_Densovirus
27435581_nt0046_rc_MyzusPersicaeDensovirus_Densovirus
27435581_nt0046_rc_MyzusPersicaeDensovirus_Densovirus
2795873_28_rc_WiseanaSignataNucleopolyhedrovirus_Nucleopolyhedrovirus
2795873_28_rc_WiseanaSignataNucleopolyhedrovirus_Nucleopolyhedrovirus
2795873_28_WiseanaSignataNucleopolyhedrovirus_Nucleopolyhedrovirus
2795873_28_WiseanaSignataNucleopolyhedrovirus_Nucleopolyhedrovirus
2829116_4_PopilliaJaponicaIridescentVirus31_Iridovirus
2829116_4_PopilliaJaponicaIridescentVirus31_Iridovirus
2829116_4_rc_PopilliaJaponicaIridescentVirus31_Iridovirus
2829116_4_rc_PopilliaJaponicaIridescentVirus31_Iridovirus
2829116_9_PopilliaJaponicaIridescentVirus31_Iridovirus
2829116_9_PopilliaJaponicaIridescentVirus31_Iridovirus
2829116_9_rc_PopilliaJaponicaIridescentVirus31_Iridovirus
2829116_9_rc_PopilliaJaponicaIridescentVirus31_Iridovirus
2829120_ApisCeranaIridovirus_258
2829120_ApisCeranaIridovirus_258
2829120_ApisCeranaIridovirus_258_rc
2829120_ApisCeranaIridovirus_258_rc
2829120_ApisCeranaIridovirus_49
2829120_ApisCeranaIridovirus_49
2829120_ApisCeranaIridovirus_49_rc
2829120_ApisCeranaIridovirus_49_rc
2829120_ApisCeranaIridovirus_58
2829120_ApisCeranaIridovirus_58
2829120_ApisCeranaIridovirus_58_rc
2829120_ApisCeranaIridovirus_58_rc
2829120_ApisCeranaIridovirus_67
2829120_ApisCeranaIridovirus_67
2829120_ApisCeranaIridovirus_67_rc
2829120_ApisCeranaIridovirus_67_rc
2829126_2_AnticarsiaGemmatalisIridescentVirus_Iridovirus
2829126_2_AnticarsiaGemmatalisIridescentVirus_Iridovirus
2829126_2_rc_AnticarsiaGemmatalisIridescentVirus_Iridovirus
2829126_2_rc_AnticarsiaGemmatalisIridescentVirus_Iridovirus
2829126_6_AnticarsiaGemmatalisIridescentVirus_Iridovirus
2829126_6_AnticarsiaGemmatalisIridescentVirus_Iridovirus
2829126_6_rc_AnticarsiaGemmatalisIridescentVirus_Iridovirus
2829126_6_rc_AnticarsiaGemmatalisIridescentVirus_Iridovirus
2829126_9_AnticarsiaGemmatalisIridescentVirusVirus_Iridovirus
2829126_9_AnticarsiaGemmatalisIridescentVirusVirus_Iridovirus
2829126_9_rc_AnticarsiaGemmatalisIridescentVirusVirus_Iridovirus
2829126_9_rc_AnticarsiaGemmatalisIridescentVirusVirus_Iridovirus
28395433_nt0121_BlatellaGermanicaDensovirus_Densovirus
28395433_nt0121_BlatellaGermanicaDensovirus_Densovirus
28395433_nt0121_rc_BlatellaGermanicaDensovirus_Densovirus
28395433_nt0121_rc_BlatellaGermanicaDensovirus_Densovirus
28395433_nt5146_BlatellaGermanicaDensovirus_Densovirus
28395433_nt5146_BlatellaGermanicaDensovirus_Densovirus
28395433_nt5146_rc_BlatellaGermanicaDensovirus_Densovirus
28395433_nt5146_rc_BlatellaGermanicaDensovirus_Densovirus
28395433_nt5266_BlatellaGermanicaDensovirus_Densovirus
28395433_nt5266_BlatellaGermanicaDensovirus_Densovirus
28395433_nt5266_rc_BlatellaGermanicaDensovirus_Densovirus
28395433_nt5266_rc_BlatellaGermanicaDensovirus_Densovirus
28916367_nt826_DendrolimusPunctatusCypovirus1
28916367_nt826_DendrolimusPunctatusCypovirus1
28916367_nt826_rc_DendrolimusPunctatusCypovirus1
28916367_nt826_rc_DendrolimusPunctatusCypovirus1
2911298_244_rc_RhopalosiphumPadiVirus_Dicistro
2911298_244_rc_RhopalosiphumPadiVirus_Dicistro
2911298_244_RhopalosiphumPadiVirus_Dicistro
2911298_244_RhopalosiphumPadiVirus_Dicistro
2911298_nt06151_rc_RhopalosiphumPadiVirus_Dicistro
2911298_nt06151_rc_RhopalosiphumPadiVirus_Dicistro
2911298_nt06151_RhopalosiphumPadiVirus_Dicistro
2911298_nt06151_RhopalosiphumPadiVirus_Dicistro
2911298_nt06166_rc_RhopalosiphumPadiVirus_Dicistro
2911298_nt06166_rc_RhopalosiphumPadiVirus_Dicistro
2911298_nt06166_RhopalosiphumPadiVirus_Dicistro
2911298_nt06166_RhopalosiphumPadiVirus_Dicistro
2911298_nt06181_rc_RhopalosiphumPadiVirus_Dicistro
2911298_nt06181_rc_RhopalosiphumPadiVirus_Dicistro
2911298_nt06181_RhopalosiphumPadiVirus_Dicistro
2911298_nt06181_RhopalosiphumPadiVirus_Dicistro
29293088_ProvidenceVirus_Tetravirus_1979
29293088_ProvidenceVirus_Tetravirus_1979
29293088_ProvidenceVirus_Tetravirus_1979_rc
29293088_ProvidenceVirus_Tetravirus_1979_rc
29293088_ProvidenceVirus_Tetravirus_1988
29293088_ProvidenceVirus_Tetravirus_1988
29293088_ProvidenceVirus_Tetravirus_1988_rc
29293088_ProvidenceVirus_Tetravirus_1988_rc
29293088_ProvidenceVirus_Tetravirus_1997
29293088_ProvidenceVirus_Tetravirus_1997
29293088_ProvidenceVirus_Tetravirus_1997_rc
29293088_ProvidenceVirus_Tetravirus_1997_rc
29293088_ProvidenceVirus_Tetravirus_385
29293088_ProvidenceVirus_Tetravirus_385
29293088_ProvidenceVirus_Tetravirus_385_rc
29293088_ProvidenceVirus_Tetravirus_385_rc
29293088_ProvidenceVirus_Tetravirus_397
29293088_ProvidenceVirus_Tetravirus_397
29293088_ProvidenceVirus_Tetravirus_397_rc
29293088_ProvidenceVirus_Tetravirus_397_rc
29467861_24_AdoxophyesHonmaiNucleopolyhedrovirus_Nucleopolyhedrovirus
29467861_24_AdoxophyesHonmaiNucleopolyhedrovirus_Nucleopolyhedrovirus
29467861_24_rc_AdoxophyesHonmaiNucleopolyhedrovirus_Nucleopolyhedrovirus
29467861_24_rc_AdoxophyesHonmaiNucleopolyhedrovirus_Nucleopolyhedrovirus
2988413_NosemaApis_1931_Fungi
2988413_NosemaApis_1931_Fungi
2988413_NosemaApis_1931_rc_Fungi
2988413_NosemaApis_1931_rc_Fungi
2988413_NosemaApis_3503_Fungi
2988413_NosemaApis_3503_Fungi
2988413_NosemaApis_3503_rc_Fungi
2988413_NosemaApis_3503_rc_Fungi
2988413_NosemaApis_422_Fungi
2988413_NosemaApis_422_Fungi
2988413_NosemaApis_422_rc_Fungi
2988413_NosemaApis_422_rc_Fungi
2988413_NosemaApis_538_Fungi
2988413_NosemaApis_538_Fungi
2988413_NosemaApis_538_rc_Fungi
2988413_NosemaApis_538_rc_Fungi
2988413_NosemaApis_872_Fungi
2988413_NosemaApis_872_Fungi
2988413_NosemaApis_872_rc_Fungi
2988413_NosemaApis_872_rc_Fungi
2988413_NosemaApis_906_Fungi
2988413_NosemaApis_906_Fungi
2988413_NosemaApis_906_rc_Fungi
2988413_NosemaApis_906_rc_Fungi
30421095_20_DendrolimusPunctatusCypovirus1
30421095_20_DendrolimusPunctatusCypovirus1
30421095_20_rc_DendrolimusPunctatusCypovirus1
30421095_20_rc_DendrolimusPunctatusCypovirus1
30526317_56_KashmirBeeVirus_Dicistro
30526317_56_KashmirBeeVirus_Dicistro
30526317_56_rc_KashmirBeeVirus_Dicistro
30526317_56_rc_KashmirBeeVirus_Dicistro
30526317_98_KashmirBeeVirus_Dicistro
30526317_98_KashmirBeeVirus_Dicistro
30526317_98_rc_KashmirBeeVirus_Dicistro
30526317_98_rc_KashmirBeeVirus_Dicistro
30526317_nt0256_KashmirBeeVirus_Dicistro
30526317_nt0256_KashmirBeeVirus_Dicistro
30526317_nt0256_rc_KashmirBeeVirus_Dicistro
30526317_nt0256_rc_KashmirBeeVirus_Dicistro
30526317_nt2371_KashmirBeeVirus_Dicistro
30526317_nt2371_KashmirBeeVirus_Dicistro
30526317_nt2371_rc_KashmirBeeVirus_Dicistro
30526317_nt2371_rc_KashmirBeeVirus_Dicistro
30526317_nt2386_KashmirBeeVirus_Dicistro
30526317_nt2386_KashmirBeeVirus_Dicistro
30526317_nt2386_rc_KashmirBeeVirus_Dicistro
30526317_nt2386_rc_KashmirBeeVirus_Dicistro
30526317_nt2401_KashmirBeeVirus_Dicistro
30526317_nt2401_KashmirBeeVirus_Dicistro
30526317_nt2401_rc_KashmirBeeVirus_Dicistro
30526317_nt2401_rc_KashmirBeeVirus_Dicistro
30526317_nt2596_KashmirBeeVirus_Dicistro
30526317_nt2596_KashmirBeeVirus_Dicistro
30526317_nt2596_rc_KashmirBeeVirus_Dicistro
30526317_nt2596_rc_KashmirBeeVirus_Dicistro
30526317_nt2611_KashmirBeeVirus_Dicistro
30526317_nt2611_KashmirBeeVirus_Dicistro
30526317_nt2611_rc_KashmirBeeVirus_Dicistro
30526317_nt2611_rc_KashmirBeeVirus_Dicistro
30526317_nt2866_KashmirBeeVirus_Dicistro
30526317_nt2866_KashmirBeeVirus_Dicistro
30526317_nt2866_rc_KashmirBeeVirus_Dicistro
30526317_nt2866_rc_KashmirBeeVirus_Dicistro
30526317_nt3016_KashmirBeeVirus_Dicistro
30526317_nt3016_KashmirBeeVirus_Dicistro
30526317_nt3016_rc_KashmirBeeVirus_Dicistro
30526317_nt3016_rc_KashmirBeeVirus_Dicistro
3059216_nt0864_AnomalaCupreaEntomopoxvirusL_Entomopoxvirus
3059216_nt0864_AnomalaCupreaEntomopoxvirusL_Entomopoxvirus
3059216_nt0864_rc_AnomalaCupreaEntomopoxvirusL_Entomopoxvirus
3059216_nt0864_rc_AnomalaCupreaEntomopoxvirusL_Entomopoxvirus
3059216_nt0969_AnomalaCupreaEntomopoxvirusL_Entomopoxvirus
3059216_nt0969_AnomalaCupreaEntomopoxvirusL_Entomopoxvirus
3059216_nt0969_rc_AnomalaCupreaEntomopoxvirusL_Entomopoxvirus
3059216_nt0969_rc_AnomalaCupreaEntomopoxvirusL_Entomopoxvirus
3059216_nt1089_AnomalaCupreaEntomopoxvirusL_Entomopoxvirus
3059216_nt1089_AnomalaCupreaEntomopoxvirusL_Entomopoxvirus
3059216_nt1089_rc_AnomalaCupreaEntomopoxvirusL_Entomopoxvirus
3059216_nt1089_rc_AnomalaCupreaEntomopoxvirusL_Entomopoxvirus
30793779_KashmirBeeVirus_Dicistro_2759
30793779_KashmirBeeVirus_Dicistro_2759
30793779_KashmirBeeVirus_Dicistro_2759_rc
30793779_KashmirBeeVirus_Dicistro_2759_rc
30793779_KashmirBeeVirus_Dicistro_3390
30793779_KashmirBeeVirus_Dicistro_3390
30793779_KashmirBeeVirus_Dicistro_3390_rc
30793779_KashmirBeeVirus_Dicistro_3390_rc
30793779_KashmirBeeVirus_Dicistro_4608
30793779_KashmirBeeVirus_Dicistro_4608
30793779_KashmirBeeVirus_Dicistro_4608_rc
30793779_KashmirBeeVirus_Dicistro_4608_rc
30793779_KashmirBeeVirus_Dicistro_7371
30793779_KashmirBeeVirus_Dicistro_7371
30793779_KashmirBeeVirus_Dicistro_7371_rc
30793779_KashmirBeeVirus_Dicistro_7371_rc
30793779_KashmirBeeVirus_Dicistro_7422
30793779_KashmirBeeVirus_Dicistro_7422
30793779_KashmirBeeVirus_Dicistro_7422_rc
30793779_KashmirBeeVirus_Dicistro_7422_rc
30793779_KashmirBeeVirus_Dicistro_8266
30793779_KashmirBeeVirus_Dicistro_8266
30793779_KashmirBeeVirus_Dicistro_8266_rc
30793779_KashmirBeeVirus_Dicistro_8266_rc
30793779_KashmirBeeVirus_Dicistro_8780
30793779_KashmirBeeVirus_Dicistro_8780
30793779_KashmirBeeVirus_Dicistro_8780_rc
30793779_KashmirBeeVirus_Dicistro_8780_rc
30793779_KashmirBeeVirus_Dicistro_9023
30793779_KashmirBeeVirus_Dicistro_9023
30793779_KashmirBeeVirus_Dicistro_9023_rc
30793779_KashmirBeeVirus_Dicistro_9023_rc
3170010_nt0777_DiataeaSaccharalisDensovirus_Densovirus
3170010_nt0777_DiataeaSaccharalisDensovirus_Densovirus
3170010_nt0777_rc_DiataeaSaccharalisDensovirus_Densovirus
3170010_nt0777_rc_DiataeaSaccharalisDensovirus_Densovirus
3170010_nt0792_DiataeaSaccharalisDensovirus_Densovirus
3170010_nt0792_DiataeaSaccharalisDensovirus_Densovirus
3170010_nt0792_rc_DiataeaSaccharalisDensovirus_Densovirus
3170010_nt0792_rc_DiataeaSaccharalisDensovirus_Densovirus
3170010_nt1002_DiataeaSaccharalisDensovirus_Densovirus
3170010_nt1002_DiataeaSaccharalisDensovirus_Densovirus
3170010_nt1002_rc_DiataeaSaccharalisDensovirus_Densovirus
3170010_nt1002_rc_DiataeaSaccharalisDensovirus_Densovirus
329565_nt0914_HeliothisArmigeraEntomopoxvirusL_Entomopoxvirus
329565_nt0914_HeliothisArmigeraEntomopoxvirusL_Entomopoxvirus
329565_nt0914_rc_HeliothisArmigeraEntomopoxvirusL_Entomopoxvirus
329565_nt0914_rc_HeliothisArmigeraEntomopoxvirusL_Entomopoxvirus
331317_18_rc_TipulaIridescentVirus_Iridovirus
331317_18_rc_TipulaIridescentVirus_Iridovirus
331317_18_TipulaIridescentVirus_Iridovirus
331317_18_TipulaIridescentVirus_Iridovirus
331317_26_rc_TipulaIridescentVirus_Iridovirus
331317_26_rc_TipulaIridescentVirus_Iridovirus
331317_26_TipulaIridescentVirus_Iridovirus
331317_26_TipulaIridescentVirus_Iridovirus
331317_55_rc_TipulaIridescentVirus_Iridovirus
331317_55_rc_TipulaIridescentVirus_Iridovirus
331317_55_TipulaIridescentVirus_Iridovirus
331317_55_TipulaIridescentVirus_Iridovirus
332496_nt076_BombyxMoriCypovirus1
332496_nt076_BombyxMoriCypovirus1
332496_nt076_rc_BombyxMoriCypovirus1
332496_nt076_rc_BombyxMoriCypovirus1
33569312_9_CryptophlebiaLeucotretaGranulovirus_Granulovirus
33569312_9_CryptophlebiaLeucotretaGranulovirus_Granulovirus
33569312_9_rc_CryptophlebiaLeucotretaGranulovirus_Granulovirus
33569312_9_rc_CryptophlebiaLeucotretaGranulovirus_Granulovirus
34610121_MacrobrachiumRosenbergiiNodavirus_Nodavirus_1500
34610121_MacrobrachiumRosenbergiiNodavirus_Nodavirus_1500
34610121_MacrobrachiumRosenbergiiNodavirus_Nodavirus_1500_rc
34610121_MacrobrachiumRosenbergiiNodavirus_Nodavirus_1500_rc
34610121_MacrobrachiumRosenbergiiNodavirus_Nodavirus_2041
34610121_MacrobrachiumRosenbergiiNodavirus_Nodavirus_2041
34610121_MacrobrachiumRosenbergiiNodavirus_Nodavirus_2041_rc
34610121_MacrobrachiumRosenbergiiNodavirus_Nodavirus_2041_rc
34610121_MacrobrachiumRosenbergiiNodavirus_Nodavirus_2148
34610121_MacrobrachiumRosenbergiiNodavirus_Nodavirus_2148
34610121_MacrobrachiumRosenbergiiNodavirus_Nodavirus_2148_rc
34610121_MacrobrachiumRosenbergiiNodavirus_Nodavirus_2148_rc
34610121_MacrobrachiumRosenbergiiNodavirus_Nodavirus_2269
34610121_MacrobrachiumRosenbergiiNodavirus_Nodavirus_2269
34610121_MacrobrachiumRosenbergiiNodavirus_Nodavirus_2269_rc
34610121_MacrobrachiumRosenbergiiNodavirus_Nodavirus_2269_rc
34610121_MacrobrachiumRosenbergiiNodavirus_Nodavirus_2424
34610121_MacrobrachiumRosenbergiiNodavirus_Nodavirus_2424
34610121_MacrobrachiumRosenbergiiNodavirus_Nodavirus_2424_rc
34610121_MacrobrachiumRosenbergiiNodavirus_Nodavirus_2424_rc
34610121_MacrobrachiumRosenbergiiNodavirus_Nodavirus_2629
34610121_MacrobrachiumRosenbergiiNodavirus_Nodavirus_2629
34610121_MacrobrachiumRosenbergiiNodavirus_Nodavirus_2629_rc
34610121_MacrobrachiumRosenbergiiNodavirus_Nodavirus_2629_rc
34610121_MacrobrachiumRosenbergiiNodavirus_Nodavirus_2969
34610121_MacrobrachiumRosenbergiiNodavirus_Nodavirus_2969
34610121_MacrobrachiumRosenbergiiNodavirus_Nodavirus_2969_rc
34610121_MacrobrachiumRosenbergiiNodavirus_Nodavirus_2969_rc
34610121_MacrobrachiumRosenbergiiNodavirus_Nodavirus_377
34610121_MacrobrachiumRosenbergiiNodavirus_Nodavirus_377
34610121_MacrobrachiumRosenbergiiNodavirus_Nodavirus_377_rc
34610121_MacrobrachiumRosenbergiiNodavirus_Nodavirus_377_rc
34610121_MacrobrachiumRosenbergiiNodavirus_Nodavirus_4009
34610121_MacrobrachiumRosenbergiiNodavirus_Nodavirus_4009
34610121_MacrobrachiumRosenbergiiNodavirus_Nodavirus_4009_rc
34610121_MacrobrachiumRosenbergiiNodavirus_Nodavirus_4009_rc
34610121_MacrobrachiumRosenbergiiNodavirus_Nodavirus_622
34610121_MacrobrachiumRosenbergiiNodavirus_Nodavirus_622
34610121_MacrobrachiumRosenbergiiNodavirus_Nodavirus_622_rc
34610121_MacrobrachiumRosenbergiiNodavirus_Nodavirus_622_rc
34610126_EctropisObliquaIflavirus_Iflavirus_5436
34610126_EctropisObliquaIflavirus_Iflavirus_5436
34610126_EctropisObliquaIflavirus_Iflavirus_5436_rc
34610126_EctropisObliquaIflavirus_Iflavirus_5436_rc
34610126_EctropisObliquaIflavirus_Iflavirus_5472
34610126_EctropisObliquaIflavirus_Iflavirus_5472
34610126_EctropisObliquaIflavirus_Iflavirus_5472_rc
34610126_EctropisObliquaIflavirus_Iflavirus_5472_rc
34610126_EctropisObliquaIflavirus_Iflavirus_5942
34610126_EctropisObliquaIflavirus_Iflavirus_5942
34610126_EctropisObliquaIflavirus_Iflavirus_5942_rc
34610126_EctropisObliquaIflavirus_Iflavirus_5942_rc
34610126_EctropisObliquaIflavirus_Iflavirus_5988
34610126_EctropisObliquaIflavirus_Iflavirus_5988
34610126_EctropisObliquaIflavirus_Iflavirus_5988_rc
34610126_EctropisObliquaIflavirus_Iflavirus_5988_rc
34610126_EctropisObliquaIflavirus_Iflavirus_7325
34610126_EctropisObliquaIflavirus_Iflavirus_7325
34610126_EctropisObliquaIflavirus_Iflavirus_7325_rc
34610126_EctropisObliquaIflavirus_Iflavirus_7325_rc
3510485_141_HeliothisArmigeraEntomopoxvirusL_Entomopoxvirus
3510485_141_HeliothisArmigeraEntomopoxvirusL_Entomopoxvirus
3510485_141_rc_HeliothisArmigeraEntomopoxvirusL_Entomopoxvirus
3510485_141_rc_HeliothisArmigeraEntomopoxvirusL_Entomopoxvirus
3510485_nt0286_HeliothisArmigeraEntomopoxvirusL_Entomopoxvirus
3510485_nt0286_HeliothisArmigeraEntomopoxvirusL_Entomopoxvirus
3510485_nt0286_rc_HeliothisArmigeraEntomopoxvirusL_Entomopoxvirus
3510485_nt0286_rc_HeliothisArmigeraEntomopoxvirusL_Entomopoxvirus
3510485_nt0301_HeliothisArmigeraEntomopoxvirusL_Entomopoxvirus
3510485_nt0301_HeliothisArmigeraEntomopoxvirusL_Entomopoxvirus
3510485_nt0301_rc_HeliothisArmigeraEntomopoxvirusL_Entomopoxvirus
3510485_nt0301_rc_HeliothisArmigeraEntomopoxvirusL_Entomopoxvirus
3510485_nt0391_HeliothisArmigeraEntomopoxvirusL_Entomopoxvirus
3510485_nt0391_HeliothisArmigeraEntomopoxvirusL_Entomopoxvirus
3510485_nt0391_rc_HeliothisArmigeraEntomopoxvirusL_Entomopoxvirus
3510485_nt0391_rc_HeliothisArmigeraEntomopoxvirusL_Entomopoxvirus
3687669_Wolbachia_Pan_1
3687669_Wolbachia_Pan_1
3687669_Wolbachia_Pan_1_rc
3687669_Wolbachia_Pan_1_rc
3687669_Wolbachia_Pan_2
3687669_Wolbachia_Pan_2
3687669_Wolbachia_Pan_2_rc
3687669_Wolbachia_Pan_2_rc
3687669_Wolbachia_Pan_3
3687669_Wolbachia_Pan_3
3687669_Wolbachia_Pan_3_rc
3687669_Wolbachia_Pan_3_rc
3757789_29_PlusiaOrichalceaNucleopolyhedrovirus_Nucleopolyhedrovirus
3757789_29_PlusiaOrichalceaNucleopolyhedrovirus_Nucleopolyhedrovirus
3757789_29_rc_PlusiaOrichalceaNucleopolyhedrovirus_Nucleopolyhedrovirus
3757789_29_rc_PlusiaOrichalceaNucleopolyhedrovirus_Nucleopolyhedrovirus
37642090_29_rc_TrichoplusNiAsocovirus2a
37642090_29_rc_TrichoplusNiAsocovirus2a
37642090_29_TrichoplusNiAsocovirus2a
37642090_29_TrichoplusNiAsocovirus2a
37642090_84_rc_TrichoplusNiAsocovirus2a
37642090_84_rc_TrichoplusNiAsocovirus2a
37642090_84_TrichoplusiaNiAsocovirus2a
37642090_84_TrichoplusiaNiAsocovirus2a
37724007_9_ChoristoneuraFumiferanaGranulovirus_Granulovirus
37724007_9_ChoristoneuraFumiferanaGranulovirus_Granulovirus
37724007_9_rc_ChoristoneuraFumiferanaGranulovirus_Granulovirus
37724007_9_rc_ChoristoneuraFumiferanaGranulovirus_Granulovirus
37730307_CrithidiaOncopelti_1_Protist
37730307_CrithidiaOncopelti_1_Protist
37730307_CrithidiaOncopelti_1_rc_Protist
37730307_CrithidiaOncopelti_1_rc_Protist
37730307_CrithidiaOncopelti_2_Protist
37730307_CrithidiaOncopelti_2_Protist
37730307_CrithidiaOncopelti_2_rc_Protist
37730307_CrithidiaOncopelti_2_rc_Protist
37730307_CrithidiaOncopelti_3_Protist
37730307_CrithidiaOncopelti_3_Protist
37730307_CrithidiaOncopelti_3_rc_Protist
37730307_CrithidiaOncopelti_3_rc_Protist
37730307_CrithidiaOncopelti_4_Protist
37730307_CrithidiaOncopelti_4_Protist
37730307_CrithidiaOncopelti_4_rc_Protist
37730307_CrithidiaOncopelti_4_rc_Protist
4049647_2083_MelanoplusSanguinipesEntomopoxvirus_Entomopoxvirus
4049647_2083_MelanoplusSanguinipesEntomopoxvirus_Entomopoxvirus
4049647_2083_rc_MelanoplusSanguinipesEntomopoxvirus_Entomopoxvirus
4049647_2083_rc_MelanoplusSanguinipesEntomopoxvirus_Entomopoxvirus
4098251_37_ChoristoneuraFumiferanaEntomopoxvirusL_Entomopoxvirus
4098251_37_ChoristoneuraFumiferanaEntomopoxvirusL_Entomopoxvirus
4098251_37_rc_ChoristoneuraFumiferanaEntomopoxvirusL_Entomopoxvirus
4098251_37_rc_ChoristoneuraFumiferanaEntomopoxvirusL_Entomopoxvirus
4098251_53_ChoristoneuraFumiferanaEntomopoxvirusL_Entomopoxvirus
4098251_53_ChoristoneuraFumiferanaEntomopoxvirusL_Entomopoxvirus
4098251_53_rc_ChoristoneuraFumiferanaEntomopoxvirusL_Entomopoxvirus
4098251_53_rc_ChoristoneuraFumiferanaEntomopoxvirusL_Entomopoxvirus
4098251_8_ChoristoneuraFumiferanaEntomopoxvirusL_Entomopoxvirus
4098251_8_ChoristoneuraFumiferanaEntomopoxvirusL_Entomopoxvirus
4098251_8_rc_ChoristoneuraFumiferanaEntomopoxvirusL_Entomopoxvirus
4098251_8_rc_ChoristoneuraFumiferanaEntomopoxvirusL_Entomopoxvirus
4098251_nt0136_ChoristoneuraFumiferanaEntomopoxvirusL_Entomopoxvirus
4098251_nt0136_ChoristoneuraFumiferanaEntomopoxvirusL_Entomopoxvirus
4098251_nt0136_rc_ChoristoneuraFumiferanaEntomopoxvirusL_Entomopoxvirus
4098251_nt0136_rc_ChoristoneuraFumiferanaEntomopoxvirusL_Entomopoxvirus
4098251_nt0151_ChoristoneuraFumiferanaEntomopoxvirusL_Entomopoxvirus
4098251_nt0151_ChoristoneuraFumiferanaEntomopoxvirusL_Entomopoxvirus
4098251_nt0151_rc_ChoristoneuraFumiferanaEntomopoxvirusL_Entomopoxvirus
4098251_nt0151_rc_ChoristoneuraFumiferanaEntomopoxvirusL_Entomopoxvirus
4098251_nt0166_ChoristoneuraFumiferanaEntomopoxvirusL_Entomopoxvirus
4098251_nt0166_ChoristoneuraFumiferanaEntomopoxvirusL_Entomopoxvirus
4098251_nt0166_rc_ChoristoneuraFumiferanaEntomopoxvirusL_Entomopoxvirus
4098251_nt0166_rc_ChoristoneuraFumiferanaEntomopoxvirusL_Entomopoxvirus
42357678_nt001_AchaeaJanataGranulovirus_Granulovirus
42357678_nt001_AchaeaJanataGranulovirus_Granulovirus
42357678_nt001_rc_AchaeaJanataGranulovirus_Granulovirus
42357678_nt001_rc_AchaeaJanataGranulovirus_Granulovirus
42357680_9_PierisRapaeGranulovirus_Granulovirus
42357680_9_PierisRapaeGranulovirus_Granulovirus
42357680_9_rc_PierisRapaeGranulovirus_Granulovirus
42357680_9_rc_PierisRapaeGranulovirus_Granulovirus
42357682_nt211_PlodiaInterpunctellaGranulovirus_Granulovirus
42357682_nt211_PlodiaInterpunctellaGranulovirus_Granulovirus
42357682_nt211_rc_PlodiaInterpunctellaGranulovirus_Granulovirus
42357682_nt211_rc_PlodiaInterpunctellaGranulovirus_Granulovirus
42357694_nt076_HarrisinaBrilliansGranulovirus_Granulovirus
42357694_nt076_HarrisinaBrilliansGranulovirus_Granulovirus
42357694_nt076_rc_HarrisinaBrilliansGranulovirus_Granulovirus
42357694_nt076_rc_HarrisinaBrilliansGranulovirus_Granulovirus
42480280_nt11256_NeodiprionLecontiiNucleopolyhedrovirus_Nucleopolyhedrovirus
42480280_nt11256_NeodiprionLecontiiNucleopolyhedrovirus_Nucleopolyhedrovirus
42480280_nt11256_rc_NeodiprionLecontiiNucleopolyhedrovirus_Nucleopolyhedrovirus
42480280_nt11256_rc_NeodiprionLecontiiNucleopolyhedrovirus_Nucleopolyhedrovirus
42480280_nt16661_NeodiprionLecontiiNucleopolyhedrovirus_Nucleopolyhedrovirus
42480280_nt16661_NeodiprionLecontiiNucleopolyhedrovirus_Nucleopolyhedrovirus
42480280_nt16661_rc_NeodiprionLecontiiNucleopolyhedrovirus_Nucleopolyhedrovirus
42480280_nt16661_rc_NeodiprionLecontiiNucleopolyhedrovirus_Nucleopolyhedrovirus
42480280_nt28443_NeodiprionLecontiiNucleopolyhedrovirus_Nucleopolyhedrovirus
42480280_nt28443_NeodiprionLecontiiNucleopolyhedrovirus_Nucleopolyhedrovirus
42480280_nt28443_rc_NeodiprionLecontiiNucleopolyhedrovirus_Nucleopolyhedrovirus
42480280_nt28443_rc_NeodiprionLecontiiNucleopolyhedrovirus_Nucleopolyhedrovirus
42539121_nt136_NatadaNarariaGranulovirus_Granulovirus
42539121_nt136_NatadaNarariaGranulovirus_Granulovirus
42539121_nt136_rc_NatadaNarariaGranulovirus_Granulovirus
42539121_nt136_rc_NatadaNarariaGranulovirus_Granulovirus
42539121_nt151_NatadaNarariaGranulovirus_Granulovirus
42539121_nt151_NatadaNarariaGranulovirus_Granulovirus
42539121_nt151_rc_NatadaNarariaGranulovirus_Granulovirus
42539121_nt151_rc_NatadaNarariaGranulovirus_Granulovirus
42539147_8_PlodiaInterpunctellaGranulovirus_Granulovirus
42539147_8_PlodiaInterpunctellaGranulovirus_Granulovirus
42539147_8_rc_PlodiaInterpunctellaGranulovirus_Granulovirus
42539147_8_rc_PlodiaInterpunctellaGranulovirus_Granulovirus
42539159_nt001_HarrisinaBrilliansGranulovirus_Granulovirus
42539159_nt001_HarrisinaBrilliansGranulovirus_Granulovirus
42539159_nt001_rc_HarrisinaBrilliansGranulovirus_Granulovirus
42539159_nt001_rc_HarrisinaBrilliansGranulovirus_Granulovirus
42539159_nt128_HarrisinaBrilliansGranulovirus_Granulovirus
42539159_nt128_HarrisinaBrilliansGranulovirus_Granulovirus
42539159_nt128_rc_HarrisinaBrilliansGranulovirus_Granulovirus
42539159_nt128_rc_HarrisinaBrilliansGranulovirus_Granulovirus
450500_7_FlockHouseVirus_Nodavirus
450500_7_FlockHouseVirus_Nodavirus
450500_7_rc_FlockHouseVirus_Nodavirus
450500_7_rc_FlockHouseVirus_Nodavirus
450500_9_FlockHouseVirus_Nodavirus
450500_9_FlockHouseVirus_Nodavirus
450500_9_rc_FlockHouseVirus_Nodavirus
450500_9_rc_FlockHouseVirus_Nodavirus
450500_99_FlockHouseVirus_Nodavirus
450500_99_FlockHouseVirus_Nodavirus
450500_99_rc_FlockHouseVirus_Nodavirus
450500_99_rc_FlockHouseVirus_Nodavirus
450500_nt0151_FlockHouseVirus_Nodavirus
450500_nt0151_FlockHouseVirus_Nodavirus
450500_nt0151_rc_FlockHouseVirus_Nodavirus
450500_nt0151_rc_FlockHouseVirus_Nodavirus
450500_nt0181_FlockHouseVirus_Nodavirus
450500_nt0181_FlockHouseVirus_Nodavirus
450500_nt0181_rc_FlockHouseVirus_Nodavirus
450500_nt0181_rc_FlockHouseVirus_Nodavirus
45544496_BrevibacillusLaterosporus_Bacteria_1197
45544496_BrevibacillusLaterosporus_Bacteria_1197
45544496_BrevibacillusLaterosporus_Bacteria_1197_rc
45544496_BrevibacillusLaterosporus_Bacteria_1197_rc
45544496_BrevibacillusLaterosporus_Bacteria_132
45544496_BrevibacillusLaterosporus_Bacteria_132
45544496_BrevibacillusLaterosporus_Bacteria_132_rc
45544496_BrevibacillusLaterosporus_Bacteria_132_rc
45544496_BrevibacillusLaterosporus_Bacteria_95
45544496_BrevibacillusLaterosporus_Bacteria_95
45544496_BrevibacillusLaterosporus_Bacteria_95_rc
45544496_BrevibacillusLaterosporus_Bacteria_95_rc
4580660_nt0648_rc_AmsactaAlbistrigaNucleopolyhedrovirus_Nucleopolyhedrovirus
4580660_nt0648_rc_AmsactaAlbistrigaNucleopolyhedrovirus_Nucleopolyhedrovirus
458356_13_HeliothisArmigeraCypovirus8
458356_13_HeliothisArmigeraCypovirus8
458356_13_rc_HeliothisArmigeraCypovirus8
458356_13_rc_HeliothisArmigeraCypovirus8
458356_17_HeliothisArmigeraCypovirus8
458356_17_HeliothisArmigeraCypovirus8
458356_17_rc_HeliothisArmigeraCypovirus8
458356_17_rc_HeliothisArmigeraCypovirus8
458356_19_HeliothisArmigeraCypovirus8
458356_19_HeliothisArmigeraCypovirus8
458356_19_rc_HeliothisArmigeraCypovirus8
458356_19_rc_HeliothisArmigeraCypovirus8
458356_30_HeliothisArmigeraCypovirus8
458356_30_HeliothisArmigeraCypovirus8
458356_30_rc_HeliothisArmigeraCypovirus8
458356_30_rc_HeliothisArmigeraCypovirus8
458356_6_HeliothisArmigeraCypovirus8
458356_6_HeliothisArmigeraCypovirus8
458356_6_rc_HeliothisArmigeraCypovirus8
458356_6_rc_HeliothisArmigeraCypovirus8
46242253_1086_AgrotisSegetumGranulovirus_Granulovirus
46242253_1086_AgrotisSegetumGranulovirus_Granulovirus
46242253_1086_rc_AgrotisSegetumGranulovirus_Granulovirus
46242253_1086_rc_AgrotisSegetumGranulovirus_Granulovirus
46276895_ApisMellifera_csdA1_137
46276895_ApisMellifera_csdA1_137
46276895_ApisMellifera_csdA1_137_rc
46276895_ApisMellifera_csdA1_137_rc
46277144_HirsutellaIllustris_Fungi_419
46277144_HirsutellaIllustris_Fungi_419
46277144_HirsutellaIllustris_Fungi_419_rc
46277144_HirsutellaIllustris_Fungi_419_rc
46277144_HirsutellaIllustris_Fungi_486
46277144_HirsutellaIllustris_Fungi_486
46277144_HirsutellaIllustris_Fungi_486_rc
46277144_HirsutellaIllustris_Fungi_486_rc
46560623_PaenibacillusLarvae_Bacteria_147
46560623_PaenibacillusLarvae_Bacteria_147
46560623_PaenibacillusLarvae_Bacteria_147_rc
46560623_PaenibacillusLarvae_Bacteria_147_rc
46560623_PaenibacillusLarvae_Bacteria_166
46560623_PaenibacillusLarvae_Bacteria_166
46560623_PaenibacillusLarvae_Bacteria_166_rc
46560623_PaenibacillusLarvae_Bacteria_166_rc
46560623_PaenibacillusLarvae_Bacteria_597
46560623_PaenibacillusLarvae_Bacteria_597
46560623_PaenibacillusLarvae_Bacteria_597_rc
46560623_PaenibacillusLarvae_Bacteria_597_rc
47087494_nt180_AgrotisIpsilonNucleopolyhedrovirus_Nucleopolyhedrovirus
47087494_nt180_AgrotisIpsilonNucleopolyhedrovirus_Nucleopolyhedrovirus
47087494_nt180_rc_AgrotisIpsilonNucleopolyhedrovirus_Nucleopolyhedrovirus
47087494_nt180_rc_AgrotisIpsilonNucleopolyhedrovirus_Nucleopolyhedrovirus
47087494_nt192_AgrotisIpsilonNucleopolyhedrovirus_Nucleopolyhedrovirus
47087494_nt192_AgrotisIpsilonNucleopolyhedrovirus_Nucleopolyhedrovirus
47087494_nt192_rc_AgrotisIpsilonNucleopolyhedrovirus_Nucleopolyhedrovirus
47087494_nt192_rc_AgrotisIpsilonNucleopolyhedrovirus_Nucleopolyhedrovirus
48697148_DendrolimusPunctatusTetravirus_Tetravirus_2534
48697148_DendrolimusPunctatusTetravirus_Tetravirus_2534
48697148_DendrolimusPunctatusTetravirus_Tetravirus_2534_rc
48697148_DendrolimusPunctatusTetravirus_Tetravirus_2534_rc
48697148_DendrolimusPunctatusTetravirus_Tetravirus_5488
48697148_DendrolimusPunctatusTetravirus_Tetravirus_5488
48697148_DendrolimusPunctatusTetravirus_Tetravirus_5488_rc
48697148_DendrolimusPunctatusTetravirus_Tetravirus_5488_rc
48697148_DendrolimusPunctatusTetravirus_Tetravirus_5840
48697148_DendrolimusPunctatusTetravirus_Tetravirus_5840
48697148_DendrolimusPunctatusTetravirus_Tetravirus_5840_rc
48697148_DendrolimusPunctatusTetravirus_Tetravirus_5840_rc
48697148_DendrolimusPunctatusTetravirus_Tetravirus_7818
48697148_DendrolimusPunctatusTetravirus_Tetravirus_7818
48697148_DendrolimusPunctatusTetravirus_Tetravirus_7818_rc
48697148_DendrolimusPunctatusTetravirus_Tetravirus_7818_rc
48697148_DendrolimusPunctatusTetravirus_Tetravirus_7836
48697148_DendrolimusPunctatusTetravirus_Tetravirus_7836
48697148_DendrolimusPunctatusTetravirus_Tetravirus_7836_rc
48697148_DendrolimusPunctatusTetravirus_Tetravirus_7836_rc
51014188_BlackBeetleVirus_NodavirusBeetleVirus_1347
51014188_BlackBeetleVirus_NodavirusBeetleVirus_1347
51014188_BlackBeetleVirus_NodavirusBeetleVirus_1347_rc
51014188_BlackBeetleVirus_NodavirusBeetleVirus_1347_rc
51014188_BlackBeetleVirus_NodavirusBeetleVirus_1367
51014188_BlackBeetleVirus_NodavirusBeetleVirus_1367
51014188_BlackBeetleVirus_NodavirusBeetleVirus_1367_rc
51014188_BlackBeetleVirus_NodavirusBeetleVirus_1367_rc
51014188_BlackBeetleVirus_NodavirusBeetleVirus_1388
51014188_BlackBeetleVirus_NodavirusBeetleVirus_1388
51014188_BlackBeetleVirus_NodavirusBeetleVirus_1388_rc
51014188_BlackBeetleVirus_NodavirusBeetleVirus_1388_rc
51014188_BlackBeetleVirus_NodavirusBeetleVirus_22
51014188_BlackBeetleVirus_NodavirusBeetleVirus_22
51014188_BlackBeetleVirus_NodavirusBeetleVirus_22_rc
51014188_BlackBeetleVirus_NodavirusBeetleVirus_22_rc
51014188_BlackBeetleVirus_NodavirusBeetleVirus_3372
51014188_BlackBeetleVirus_NodavirusBeetleVirus_3372
51014188_BlackBeetleVirus_NodavirusBeetleVirus_3372_rc
51014188_BlackBeetleVirus_NodavirusBeetleVirus_3372_rc
510569_113_AdesAlbopictusDensovirus_Densovirus
510569_113_AdesAlbopictusDensovirus_Densovirus
510569_113_rc_AdesAlbopictusDensovirus_Densovirus
510569_113_rc_AdesAlbopictusDensovirus_Densovirus
510569_120_AdesAlbopictusDensovirus_Densovirus
510569_120_AdesAlbopictusDensovirus_Densovirus
510569_120_rc_AdesAlbopictusDensovirus_Densovirus
510569_120_rc_AdesAlbopictusDensovirus_Densovirus
510569_128_AdesAlbopictusDensovirus_Densovirus
510569_128_AdesAlbopictusDensovirus_Densovirus
510569_128_rc_AdesAlbopictusDensovirus_Densovirus
510569_128_rc_AdesAlbopictusDensovirus_Densovirus
510569_154_AedesAlbopictusDensovirus_Densovirus
510569_154_AedesAlbopictusDensovirus_Densovirus
510569_31_AdesAlbopictusDensovirus_Densovirus
510569_31_AdesAlbopictusDensovirus_Densovirus
510569_31_rc_AdesAlbopictusDensovirus_Densovirus
510569_31_rc_AdesAlbopictusDensovirus_Densovirus
510569_56_AdesAlbopictusDensovirus_Densovirus
510569_56_AdesAlbopictusDensovirus_Densovirus
510569_56_rc_AdesAlbopictusDensovirus_Densovirus
510569_56_rc_AdesAlbopictusDensovirus_Densovirus
510569_77_AdesAlbopictusDensovirus_Densovirus
510569_77_AdesAlbopictusDensovirus_Densovirus
510569_77_rc_AdesAlbopictusDensovirus_Densovirus
510569_77_rc_AdesAlbopictusDensovirus_Densovirus
510569_nt3001_AdesAlbopictusDensovirus_Densovirus
510569_nt3001_AdesAlbopictusDensovirus_Densovirus
510569_nt3001_rc_AdesAlbopictusDensovirus_Densovirus
510569_nt3001_rc_AdesAlbopictusDensovirus_Densovirus
510569_nt3016_AdesAlbopictusDensovirus_Densovirus
510569_nt3016_AdesAlbopictusDensovirus_Densovirus
510569_nt3016_rc_AdesAlbopictusDensovirus_Densovirus
510569_nt3016_rc_AdesAlbopictusDensovirus_Densovirus
510569_nt3031_AdesAlbopictusDensovirus_Densovirus
510569_nt3031_AdesAlbopictusDensovirus_Densovirus
510569_nt3031_rc_AdesAlbopictusDensovirus_Densovirus
510569_nt3031_rc_AdesAlbopictusDensovirus_Densovirus
510569_nt3046_AdesAlbopictusDensovirus_Densovirus
510569_nt3046_AdesAlbopictusDensovirus_Densovirus
510569_nt3046_rc_AdesAlbopictusDensovirus_Densovirus
510569_nt3046_rc_AdesAlbopictusDensovirus_Densovirus
510569_nt3166_AdesAlbopictusDensovirus_Densovirus
510569_nt3166_AdesAlbopictusDensovirus_Densovirus
510569_nt3166_rc_AdesAlbopictusDensovirus_Densovirus
510569_nt3166_rc_AdesAlbopictusDensovirus_Densovirus
510569_nt3181_AdesAlbopictusDensovirus_Densovirus
510569_nt3181_AdesAlbopictusDensovirus_Densovirus
510569_nt3181_rc_AdesAlbopictusDensovirus_Densovirus
510569_nt3181_rc_AdesAlbopictusDensovirus_Densovirus
510569_nt3781_AedesAlbopictusDensovirus_Densovirus
510569_nt3781_AedesAlbopictusDensovirus_Densovirus
510569_nt3871_AedesAlbopictusDensovirus_Densovirus
510569_nt3871_AedesAlbopictusDensovirus_Densovirus
510569_nt3871_rc_AedesAlbopictusDensovirus_Densovirus
510569_nt3871_rc_AedesAlbopictusDensovirus_Densovirus
51921552_PenaeidShrimpInfectiousMyonecrosisVirus_Totivirus_4511
51921552_PenaeidShrimpInfectiousMyonecrosisVirus_Totivirus_4511
51921552_PenaeidShrimpInfectiousMyonecrosisVirus_Totivirus_4511_rc
51921552_PenaeidShrimpInfectiousMyonecrosisVirus_Totivirus_4511_rc
51921552_PenaeidShrimpInfectiousMyonecrosisVirus_Totivirus_4905
51921552_PenaeidShrimpInfectiousMyonecrosisVirus_Totivirus_4905
51921552_PenaeidShrimpInfectiousMyonecrosisVirus_Totivirus_4905_rc
51921552_PenaeidShrimpInfectiousMyonecrosisVirus_Totivirus_4905_rc
51921552_PenaeidShrimpInfectiousMyonecrosisVirus_Totivirus_5508
51921552_PenaeidShrimpInfectiousMyonecrosisVirus_Totivirus_5508
51921552_PenaeidShrimpInfectiousMyonecrosisVirus_Totivirus_5508_rc
51921552_PenaeidShrimpInfectiousMyonecrosisVirus_Totivirus_5508_rc
51921552_PenaeidShrimpInfectiousMyonecrosisVirus_Totivirus_6244
51921552_PenaeidShrimpInfectiousMyonecrosisVirus_Totivirus_6244
51921552_PenaeidShrimpInfectiousMyonecrosisVirus_Totivirus_6244_rc
51921552_PenaeidShrimpInfectiousMyonecrosisVirus_Totivirus_6244_rc
51921552_PenaeidShrimpInfectiousMyonecrosisVirus_Totivirus_6569
51921552_PenaeidShrimpInfectiousMyonecrosisVirus_Totivirus_6569
51921552_PenaeidShrimpInfectiousMyonecrosisVirus_Totivirus_6569_rc
51921552_PenaeidShrimpInfectiousMyonecrosisVirus_Totivirus_6569_rc
52631962_nt3559_rc_SolenopsisInvictaVirus1_Dicistro
[truncated: 1,843 more rows]

## Sheet: APM Results over 2,000 F532
Flenniken and Andino, 2013
Supporting Table S1. Pathogen Test Results for Honey Bees Utilized for Transcriptional Analysis. Arthropod Pathogen Microarray (APM) results determined that SINV-GFP was the predominant infection in virus-infected bees, whereas dsRNA-treated and mock-infected (buffer-injected) controls were not appreciably infected with common honey bee pathogens; APM oligonucleotide list (worksheet 1), APM resul…
mock-infected (buffer-injected) 1		mock-infected (buffer-injected) 2		mock-infected (buffer-injected) 3		mock-infected (buffer-injected) 4		mock-infected (buffer-injected) 5			virus-infected (SINV-GFP) 1		virus-infected (SINV-GFP) 2		virus-infected (SINV-GFP) 3		virus-infected (SINV-GFP) 4		virus-infected (SINV) 5			dsRNA-treated 1		dsRNA-treated 2		dsRNA-treated 3		dsRNA-treated 4		dsRNA-treated 5		POSTIVE CONTROL #1		POSTIVE CONTROL #2
Arthropod Pathogen Array Oligo List	F532 Median - B532 - 2a (PMT 700 700)	Arthropod Pathogen Array Oligo List	F532 Mean - B532 - d2_2a (PMT 700 700)	Arthropod Pathogen Array Oligo List	F532 Median - B532 2b (PMT 700 700)	Arthropod Pathogen Array Oligo List	F532 Median - B532 2c (PMT 650 700)	Arthropod Pathogen Array Oligo List	F532 Mean - B532 2c-2 (PMT 700 700)		Arthropod Pathogen Array Oligo List	F532 Median - B532 3b (PMT 700 700)	Arthropod Pathogen Array Oligo List	F532 Median - B532 3a (PMT 700 700)	Arthropod Pathogen Array Oligo List	F532 Median - B532 3c (PMT 700 700)	Arthropod Pathogen Array Oligo List	F532 Mean - B532 3f (PMT 650* 700) * lower than others	Arthropod Pathogen Array Oligo List	F532 Mean - B532 3g (PMT 650* 700) * lower than others		Arthropod Pathogen Array Oligo Name	F532 Median - B532 10a (PMT 700 700)	Arthropod Pathogen Array Oligo Name	F532 Median - B532 10b (PMT 700 700)	Arthropod Pathogen Array Oligo Name	F532 Mean - B532 10d (DWV) PMT (800** 700) ** higher than others	Arthropod Pathogen Array Oligo Name	F532 Mean - B532 10e PMT (800** 700) ** higher than others	Arthropod Pathogen Array Oligo Name	F532 Mean - B532 10g PMT (800** 700) ** higher than others	Arthropod Pathogen Array Oligo Name	F532 Median - B532 POSITIVE CONTROL 1 Nosema, Sacbrood, DWV (PMT 700 700)	Arthropod Pathogen Array Oligo Name	F532 Mean - B532 POSTIVE CONTROL 2 IAPV, KBV, DWV (PMT 700 700)
18072911_ApisMellifera28SrRNA_2678_rc	31328	Positive_Control	40508	18072911_ApisMellifera28SrRNA_1433_rc	65435	18072911_ApisMellifera28SrRNA_1433_rc	65442	Positive_Control	43352		18072911_ApisMellifera28SrRNA_1433_rc	65441	18072911_ApisMellifera28SrRNA_1433_rc	65442	18072911_ApisMellifera28SrRNA_2678_rc	64379	Positive_Control	12052	Positive_Control	32518		18072911_ApisMellifera28SrRNA_1433_rc	65434	18072911_ApisMellifera28SrRNA_1433_rc	65438	Positive_Control_rc	47853	18072911_ApisMellifera28SrRNA_2678	47754	18072911_ApisMellifera28SrRNA_2678	47040	2988413_NosemaApis_538_rc_Fungi	44476	124494152_IsraelAcuteParalysisVirus_Dicistro_2910_rc	29905
18072911_ApisMellifera28SrRNA_2678_rc	25752	Positive_Control	32840	Positive_Control	65424	Positive_Control	65425	18072911_ApisMellifera28SrRNA_1433_rc	19114		Positive_Control	65422	18072911_ApisMellifera28SrRNA_1433_rc	65441	18072911_ApisMellifera28SrRNA_1433_rc	43045	18072911_ApisMellifera28SrRNA_1433_rc	10227	Positive_Control	26526		18072911_ApisMellifera28SrRNA_2678_rc	65425	18072911_ApisMellifera28SrRNA_1433_rc	65433	18072911_ApisMellifera28SrRNA_1433	47795	54124704_VarroaGenus_Mite_589	46963	110761363_ApisMelliferaActin_1057_rc	44780	2988413_NosemaApis_538_rc_Fungi	42270	124494152_IsraelAcuteParalysisVirus_Dicistro_2910_rc	21758
18072911_ApisMellifera28SrRNA_1433_rc	21426	18072911_ApisMellifera28SrRNA_1433_rc	30036	18072911_ApisMellifera28SrRNA_2678_rc	65412	18072911_ApisMellifera28SrRNA_1433_rc	56305	Positive_Control_rc	17647		18072911_ApisMellifera28SrRNA_1433_rc	64959	Positive_Control	65434	18072911_ApisMellifera28SrRNA_2678_rc	40903	Positive_Control_rc	9629	Positive_Control_rc	23110		18072911_ApisMellifera28SrRNA_2678_rc	55704	Positive_Control	65430	18072911_ApisMellifera28SrRNA_1433	46933	54124704_VarroaGenus_Mite_1035	45193	Positive_Control_rc	44767	Nosema_Ceranae_Diff_4	40395	30526317_nt2611_rc_KashmirBeeVirus_Dicistro	19333
18072911_ApisMellifera28SrRNA_1433_rc	21059	18072911_ApisMellifera28SrRNA_1433_rc	26646	18072911_ApisMellifera28SrRNA_2678_rc	57079	Positive_Control	45232	54124704_VarroaGenus_Mite_1035_rc	17202		18072911_ApisMellifera28SrRNA_2678_rc	62482	18072911_ApisMellifera28SrRNA_2678_rc	58862	Positive_Control	39659	18072911_ApisMellifera28SrRNA_1433_rc	8610	Positive_Control_rc	23050		Positive_Control	52048	18072911_ApisMellifera28SrRNA_2678_rc	64494	54124704_VarroaGenus_Mite_1035_rc	46701	54124704_VarroaGenus_Mite_1035_rc	44591	54124704_VarroaGenus_Mite_1035_rc	44462	Nosema_Ceranae_Diff_5	45708	30526317_nt2611_rc_KashmirBeeVirus_Dicistro	16368
Positive_Control_rc	20136	18072911_ApisMellifera28SrRNA_2678_rc	22239	Positive_Control	53374	18072911_ApisMellifera28SrRNA_2678_rc	44012	Positive_Control_rc	15915		Positive_Control_rc	47197	Positive_Control	48854	Positive_Control_rc	35652	Positive_Control	7824	18072911_ApisMellifera28SrRNA_1433_rc	23019		Positive_Control_rc	51243	Positive_Control_rc	52437	54124704_VarroaGenus_Mite_1035	44401	Positive_Control_rc	43822	Positive_Control	44416	Positive_Control_rc	44796	Positive_Control_Fungi_806	13201
Positive_Control	19397	18072911_ApisMellifera28SrRNA_2678	21909	Positive_Control_rc	53299	18072911_ApisMellifera28SrRNA_2678	40068	Positive_Control_rc	15269		Positive_Control_rc	36847	18072911_ApisMellifera28SrRNA_2678	43421	Positive_Control_rc	34498	18072911_ApisMellifera28SrRNA_2678	7801	18072911_ApisMellifera28SrRNA_1433_rc	21844		Positive_Control	50134	18072911_ApisMellifera28SrRNA_2678_rc	45560	18072911_ApisMellifera28SrRNA_1433_rc	43511	Positive_Control_Fungi_1443	43026	Positive_Control	42490	Positive_Control_rc	43067	124494152_IsraelAcuteParalysisVirus_Dicistro_1749_rc	12760
18072911_ApisMellifera28SrRNA_1433	18900	Positive_Control_rc	21484	18072911_ApisMellifera28SrRNA_2678	48031	Positive_Control_rc	38701	18072911_ApisMellifera28SrRNA_1433_rc	14380		Positive_Control	34909	18072911_ApisMellifera28SrRNA_2678	40787	18072911_ApisMellifera28SrRNA_2678	32618	18072911_ApisMellifera28SrRNA_2678	7291	18072911_ApisMellifera28SrRNA_2678	21608		Positive_Control_rc	47983	Positive_Control_rc	41542	18072911_ApisMellifera28SrRNA_1433_rc	42209	18072911_ApisMellifera28SrRNA_1433	42844	Apis_GERp95_1036	42456	Nosema_Ceranae_Diff_5	35517	124494152_IsraelAcuteParalysisVirus_Dicistro_1268_rc	12153
Positive_Control_rc	18401	18072911_ApisMellifera28SrRNA_2678	20326	18072911_ApisMellifera28SrRNA_2678	44079	Positive_Control_rc	38356	Positive_Control	14037		18072911_ApisMellifera28SrRNA_2678	34398	18072911_ApisMellifera28SrRNA_2678_rc	38953	18072911_ApisMellifera28SrRNA_2678	26938	Positive_Control_rc	6366	18072911_ApisMellifera28SrRNA_2678	18767		54124704_VarroaGenus_Mite_1035_rc	36377	54124704_VarroaGenus_Mite_1035_rc	33839	54124704_VarroaGenus_Mite_1035	42171	54124704_VarroaGenus_Mite_1035_rc	42818	Apis_GERp95_1036	42162	2988413_NosemaApis_422_rc_Fungi	39261	124494152_IsraelAcuteParalysisVirus_Dicistro_3745_rc	11774
18072911_ApisMellifera28SrRNA_1433	17517	54124704_VarroaGenus_Mite_1035_rc	19169	Positive_Control_rc	42771	18072911_ApisMellifera28SrRNA_2678_rc	36591	18072911_ApisMellifera28SrRNA_2678	12987		18072911_ApisMellifera28SrRNA_2678	33694	Positive_Control_rc	33702	Positive_Control	20284	Positive_Control_Fungi_1443	4937	9790313_SindbisVirus_Alphavirus_8961_rc	17218		18072911_ApisMellifera28SrRNA_2678	35438	18072911_ApisMellifera28SrRNA_2678	27650	Positive_Control_rc	41738	54124704_VarroaGenus_Mite_1035	42678	Positive_Control_Fungi_806_rc	42152	2988413_NosemaApis_906_Fungi	36904	124494152_IsraelAcuteParalysisVirus_Dicistro_3745_rc	11419
18072911_ApisMellifera28SrRNA_2678	17114	Positive_Control_rc	17987	18072911_ApisMellifera28SrRNA_1433_rc	41059	18072911_ApisMellifera28SrRNA_2678	35656	18072911_ApisMellifera28SrRNA_2678	12563		18072911_ApisMellifera28SrRNA_2678_rc	27707	Positive_Control_rc	29493	18072911_ApisMellifera28SrRNA_1433	18204	9790313_SindbisVirus_Alphavirus_8961_rc	4641	Positive_Control_rc	15443		18072911_ApisMellifera28SrRNA_2678	34672	Positive_Control	27160	Positive_Control	39814	18072911_ApisMellifera28SrRNA_2678	42400	Positive_Control_rc	42012	18072911_ApisMellifera28SrRNA_2678_rc	36836	Positive_Control_rc	11344
Positive_Control	15244	54124704_VarroaGenus_Mite_1035_rc	16663	54124704_VarroaGenus_Mite_1035_rc	25788	54124704_VarroaGenus_Mite_1035_rc	23352	18072911_ApisMellifera28SrRNA_2678_rc	5140		9790313_SindbisVirus_Alphavirus_8961_rc	20806	9790313_SindbisVirus_Alphavirus_8961_rc	24976	Positive_Control_rc	15111	Positive_Control_rc	4566	54124704_VarroaGenus_Mite_1035_rc	14002		18072911_ApisMellifera28SrRNA_1433_rc	33581	54124704_VarroaGenus_Mite_1035_rc	26924	54124704_VarroaGenus_Mite_1035_rc	38486	54124704_VarroaGenus_Mite_589_rc	42258	122704919_TropilaelapsClareae_Mite_1_rc	41490	2988413_NosemaApis_422_rc_Fungi	38592	124494152_IsraelAcuteParalysisVirus_Dicistro_1268_rc	10795
18072911_ApisMellifera28SrRNA_2678	12026	Positive_Control_Fungi_785_rc	12063	18072911_ApisMellifera28SrRNA_1433	23606	Positive_Control_rc	19274	Positive_Control_rc	4682		9790313_SindbisVirus_Alphavirus_8961_rc	19245	Positive_Control_rc	22370	54124704_VarroaGenus_Mite_1035_rc	14261	9790313_SindbisVirus_Alphavirus_8961_rc	4519	9790313_SindbisVirus_Alphavirus_8961_rc	13795		54124704_VarroaGenus_Mite_1035_rc	22458	18072911_ApisMellifera28SrRNA_2678	26770	Positive_Control_Fungi_806_rc	38132	18072911_ApisMellifera28SrRNA_1433_rc	41150	18072911_ApisMellifera28SrRNA_2678	41333	18072911_ApisMellifera28SrRNA_1433_rc	36755	Positive_Control_Fungi_806	10712
Positive_Control_rc	9262	Positive_Control_rc	12027	Positive_Control_rc	22252	54124704_VarroaGenus_Mite_1035_rc	15768	54124704_VarroaGenus_Mite_1035	3639		54124704_VarroaGenus_Mite_1035_rc	17978	9790313_SindbisVirus_Alphavirus_8961_rc	21525	18072911_ApisMellifera28SrRNA_1433	12974	Positive_Control_rc	4430	9790313_SindbisVirus_Alphavirus_11153_rc	12481		18072911_ApisMellifera28SrRNA_1433	20272	Positive_Control_Fungi_806_rc	20920	18072911_ApisMellifera28SrRNA_2678	38043	18072911_ApisMellifera28SrRNA_1433_rc	40576	18072911_ApisMellifera28SrRNA_1433_rc	40646	2988413_NosemaApis_906_Fungi	34309	124494152_IsraelAcuteParalysisVirus_Dicistro_7522_rc	10218
54124704_VarroaGenus_Mite_1035_rc	8075	Positive_Control_rc	11552	18072911_ApisMellifera28SrRNA_1433	18805	18072911_ApisMellifera28SrRNA_1433	15379	54124704_VarroaGenus_Mite_1035	3611		18072911_ApisMellifera28SrRNA_1433	16989	54124704_VarroaGenus_Mite_1035_rc	19182	18072911_ApisMellifera28SrRNA_1433_rc	11282	54124704_VarroaGenus_Mite_1035_rc	4369	9790313_SindbisVirus_Alphavirus_11153_rc	10819		Positive_Control_rc	18028	Positive_Control_Fungi_1443	18763	18072911_ApisMellifera28SrRNA_2678	36281	18072911_ApisMellifera28SrRNA_1433	40330	18072911_ApisMellifera28SrRNA_1433_rc	40618	18072911_ApisMellifera28SrRNA_1433_rc	29317	30526317_nt2371_KashmirBeeVirus_Dicistro	10181
54124704_VarroaGenus_Mite_1035_rc	7102	Positive_Control_Fungi_806_rc	10725	54124704_VarroaGenus_Mite_1035_rc	18695	Positive_Control_rc	11788	18072911_ApisMellifera28SrRNA_1433	3510		18072911_ApisMellifera28SrRNA_1433	16313	Positive_Control_rc	17009	54124704_VarroaGenus_Mite_1035_rc	11061	18072911_ApisMellifera28SrRNA_1433	3159	54124704_VarroaGenus_Mite_1035_rc	10217		18072911_ApisMellifera28SrRNA_1433	16321	Positive_Control_Fungi_785_rc	18643	Positive_Control_rc	34341	Positive_Control	39944	18072911_ApisMellifera28SrRNA_1433	39454	18072911_ApisMellifera28SrRNA_2678_rc	33788	30526317_nt2371_KashmirBeeVirus_Dicistro	9705
Positive_Control_rc	6282	Positive_Control_Fungi_806_rc	9619	Positive_Control_rc	16469	18072911_ApisMellifera28SrRNA_1433	8790	18072911_ApisMellifera28SrRNA_1433	3319		9790313_SindbisVirus_Alphavirus_11153_rc	15524	9790313_SindbisVirus_Alphavirus_11153_rc	13795	Positive_Control_Fungi_1443	10510	Positive_Control_Fungi_1443	2907	54124704_VarroaGenus_Mite_1035	7713		Positive_Control_rc	15001	18072911_ApisMellifera28SrRNA_1433	15811	Positive_Control_Fungi_1443	33594	54124704_VarroaGenus_Mite_589	39411	18072911_ApisMellifera28SrRNA_1433	37597	Positive_Control	21113	124494152_IsraelAcuteParalysisVirus_Dicistro_1749_rc	9583
Positive_Control_Fungi_1443	4339	Positive_Control_Fungi_785_rc	6035	Positive_Control_Fungi_806_rc	9619	Positive_Control	4977	Positive_Control	2778		9790313_SindbisVirus_Alphavirus_11153_rc	13915	9790313_SindbisVirus_Alphavirus_11153_rc	13678	Positive_Control_rc	9811	18072911_ApisMellifera28SrRNA_1433	2698	18072911_ApisMellifera28SrRNA_1433	6699		Positive_Control_Fungi_806_rc	14324	Positive_Control_Fungi_1443	13657	110761363_ApisMelliferaActin_1057_rc	32080	Positive_Control_rc	38021	122704919_TropilaelapsClareae_Mite_1_rc	37435	18072911_ApisMellifera28SrRNA_1433	25712	Positive_Control	9214
Positive_Control	4156	18072911_ApisMellifera28SrRNA_1433	5396	Positive_Control_Fungi_785_rc	6035	Positive_Control	4850	3510485_141_rc_HeliothisArmigeraEntomopoxvirusL_Entomopoxvirus	2206		54124704_VarroaGenus_Mite_1035_rc	12244	54124704_VarroaGenus_Mite_1035_rc	12723	Positive_Control_Fungi_1443	8115	9790313_SindbisVirus_Alphavirus_11153_rc	2532	18072911_ApisMellifera28SrRNA_2678_rc	6030		Positive_Control_Fungi_806_rc	9087	Positive_Control_Fungi_806_rc	12969	Positive_Control_Fungi_1443	31943	Apis_GERp95_1036	37963	Positive_Control_rc	34672	54124704_VarroaGenus_Mite_1035_rc	18790	71480055_DeformedWingVirus_Iflavirus_4636	9156
Positive_Control_Fungi_1443	3817	14993633_80_Cypovirus	5203	18072911_ApisMellifera28SrRNA_1433	5396	Positive_Control_Fungi_806_rc	4076	Positive_Control	2153		Positive_Control_rc	11409	18072911_ApisMellifera28SrRNA_1433	11896	9790313_SindbisVirus_Alphavirus_11153_rc	7035	54124704_VarroaGenus_Mite_1035_rc	1816	54124704_VarroaGenus_Mite_1035	5585		Positive_Control_rc	7749	Positive_Control_Fungi_1260_rc	12700	Apis_GERp95_1036	31853	110761363_ApisMelliferaActin_1057_rc	37876	Positive_Control_Fungi_1443	34005	18072911_ApisMellifera28SrRNA_1433	25122	124494152_IsraelAcuteParalysisVirus_Dicistro_8790_rc	9026
Positive_Control	3405	54124704_VarroaGenus_Mite_1035	5023	14993633_80_Cypovirus	5203	Positive_Control_rc	3378		others below 2000		Positive_Control_rc	8641	Positive_Control_Fungi_1443	10724	Positive_Control_Fungi_806_rc	6161	Positive_Control_Fungi_806_rc	1740	Positive_Control_rc	5405		Positive_Control	5963	Positive_Control_rc	12147	Positive_Control	31628	Positive_Control_Fungi_806_rc	37770	110761363_ApisMelliferaActin_1057_rc	33847	2988413_NosemaApis_538_Fungi	19884	Positive_Control_rc	8841
54124704_VarroaGenus_Mite_1035	2028	18072911_ApisMellifera28SrRNA_1433	4861	54124704_VarroaGenus_Mite_1035	5023	Positive_Control_Fungi_806_rc	3035				Positive_Control_Fungi_806_rc	8035	Positive_Control_Fungi_1443	7422	Positive_Control	4607	Positive_Control_Fungi_785_rc	1710	18072911_ApisMellifera28SrRNA_1433	5334		Positive_Control_rc	5562	Positive_Control_Fungi_1260_rc	11351	Positive_Control_Fungi_806_rc	30974	Positive_Control_rc	37644	Positive_Control_Fungi_785_rc	33822	54124704_VarroaGenus_Mite_1035_rc	21166	124494152_IsraelAcuteParalysisVirus_Dicistro_4671_rc	8432
	oligos with values below 2000 listed below for this example array	54124704_VarroaGenus_Mite_1035	4012	18072911_ApisMellifera28SrRNA_1433	4861	Positive_Control	3021				Positive_Control	5943	Positive_Control	7082	Positive_Control_rc	4142	18072911_ApisMellifera28SrRNA_2678_rc	1703	Positive_Control_Fungi_806_rc	3995		Positive_Control	4375	Positive_Control_Fungi_806	9708	Positive_Control_rc	30934	Apis_GERp95_1036	37587	Positive_Control_Fungi_806_rc	33526	Nosema_Ceranae_Diff_2	19243	124494152_IsraelAcuteParalysisVirus_Dicistro_7522_rc	8077
Positive_Control_Fungi_806_rc	1585	Positive_Control	3862	54124704_VarroaGenus_Mite_1035	4012	46276895_ApisMellifera_csdA1_137_rc	2902				Positive_Control	5175	18072911_ApisMellifera28SrRNA_1433	6946	Positive_Control_rc	3131	Apis_GERp95_1036	1672	Positive_Control_Fungi_806_rc	3372		Positive_Control_Fungi_1443	3642	18072911_ApisMellifera28SrRNA_1433	9463	Apis_GERp95_1036	30826	110761363_ApisMelliferaActin_1057_rc	37147	Positive_Control_rc	33048	2988413_NosemaApis_872_Fungi	22650	124494152_IsraelAcuteParalysisVirus_Dicistro_7048_rc	7450
54124704_VarroaGenus_Mite_1035	1517	Positive_Control_Fungi_806	3600	Positive_Control	3862	46276895_ApisMellifera_csdA1_137_rc	2470				Positive_Control_Fungi_806_rc	4685	Positive_Control_Fungi_806_rc	6796	Positive_Control_Fungi_785_rc	2632	18072911_ApisMellifera28SrRNA_2678_rc	1637	Positive_Control_rc	3154		Positive_Control	3147	Positive_Control_rc	6062	Positive_Control	30181	Positive_Control	36642	Positive_Control_Fungi_1443	33009	Positive_Control	19796	30526317_98_KashmirBeeVirus_Dicistro	7262
Positive_Control	1503	Positive_Control_Fungi_806	3497	Positive_Control_Fungi_806	3600	Positive_Control_rc	2368				Positive_Control_rc	3589	Positive_Control_Fungi_806_rc	5811	Positive_Control_Fungi_1260_rc	2397	110761363_ApisMelliferaActin_1057_rc	1614	Positive_Control	2926		Positive_Control_Fungi_1443	3052	Positive_Control	5132	Positive_Control_Fungi_785_rc	26307	Positive_Control_Fungi_1443	36496	Positive_Control_Fungi_1260_rc	32365	Nosema_Ceranae_Diff_2	19568	Positive_Control_Fungi_806_rc	6687
Positive_Control_Fungi_806_rc	1479	22855185_DrosophilaXVirus_Birnavirus_5907_rc	3371	Positive_Control_Fungi_806	3497	42357678_nt001_AchaeaJanataGranulovirus_Granulovirus	2284				Positive_Control_Fungi_1443	3221	Positive_Control	4684	9790313_SindbisVirus_Alphavirus_11153_rc	2331	Positive_Control_Fungi_806_rc	1593	Positive_Control_Fungi_785_rc	2765		42357678_nt001_AchaeaJanataGranulovirus_Granulovirus	3048	Positive_Control_Fungi_806	4597	110761363_ApisMelliferaActin_1057_rc	25448	Positive_Control_Fungi_806_rc	36339	Positive_Control_Fungi_785_rc	31548	2988413_NosemaApis_872_Fungi	17461	124494152_IsraelAcuteParalysisVirus_Dicistro_4671_rc	6684
Positive_Control_Fungi_785_rc	1307	Positive_Control	3023	22855185_DrosophilaXVirus_Birnavirus_5907_rc	3371	54124704_VarroaGenus_Mite_1035	2234				Positive_Control_Fungi_1443	2700	Positive_Control_Fungi_785_rc	2931	Positive_Control_Fungi_1260_rc	2049	110761363_ApisMelliferaActin_1057_rc	1565	Positive_Control	2478		122704919_TropilaelapsClareae_Mite_1_rc	2991	Positive_Control_rc	3754	Positive_Control	24348	Positive_Control_rc	35091	Positive_Control	31194	2988413_NosemaApis_538_Fungi	10717	124494152_IsraelAcuteParalysisVirus_Dicistro_3197_rc	6561
Positive_Control_Fungi_1260_rc	1217	Apis_GERp95_1036	2884	Positive_Control	3023	Positive_Control	2154				42357678_nt001_AchaeaJanataGranulovirus_Granulovirus	2637	Positive_Control_rc	2787	9790313_SindbisVirus_Alphavirus_8961_rc	1952	54124704_VarroaGenus_Mite_1035	1498	46276895_ApisMellifera_csdA1_137_rc	2437		122704919_TropilaelapsClareae_Mite_1_rc	2422	54124704_VarroaGenus_Mite_1035	3736	Positive_Control_Fungi_785_rc	20153	Positive_Control_rc	33844	Positive_Control_Fungi_1260_rc	30949	2988413_NosemaApis_422_Fungi	14883	71480055_DeformedWingVirus_Iflavirus_4636	6459
Positive_Control_Fungi_806	1057	Positive_Control_rc	2836	Apis_GERp95_1036	2884		others below 2000				71658845_PenaeusMerguiensisDensovirus_Densovirus_4511_rc	2041	Positive_Control_Fungi_1260_rc	2617		others below 2000	9790313_SindbisVirus_Alphavirus_11153	1373	Positive_Control_Fungi_785_rc	2313		54124704_VarroaGenus_Mite_1035	2270	Positive_Control	3249	Positive_Control	20050	Positive_Control	33803	46276895_ApisMellifera_csdA1_137_rc	29973	9632405_SacbroodVirus_Iflavirus_2045_rc	12303	124494152_IsraelAcuteParalysisVirus_Dicistro_7522	6415
Positive_Control_Fungi_785_rc	1048	18072911_ApisMellifera28SrRNA_2678_rc	2509	Positive_Control_rc	2836						Positive_Control	2011	Positive_Control_Fungi_1260_rc	2280			Apis_GERp95_1036	1338	46276895_ApisMellifera_csdA1_137_rc	2207		Positive_Control_Fungi_1260_rc	2045	Positive_Control_rc	2843	Positive_Control_rc	15618	46276895_ApisMellifera_csdA1_137_rc	33391	54124704_VarroaGenus_Mite_1035_rc	28130	94962170_NosemaCeranae_2463_Fungi	14033	124494152_IsraelAcuteParalysisVirus_Dicistro_7048_rc	6285
42357678_nt001_AchaeaJanataGranulovirus_Granulovirus	986	Positive_Control_rc	2079	18072911_ApisMellifera28SrRNA_2678_rc	2509							others below 2000	Positive_Control	2189			Positive_Control_Fungi_1260_rc	1334	Positive_Control_rc	2181			others below 2000	122704919_TropilaelapsClareae_Mite_1_rc	2536	Positive_Control_Fungi_1260_rc	13418	54124704_VarroaGenus_Mite_1017_rc	30615	Positive_Control_rc	28118	Nosema_Ceranae_Diff_1	16568	Positive_Control	6184
Positive_Control_rc	950	Apis_GERp95_1036	1922	Positive_Control_rc	2079									others below 2000			54124704_VarroaGenus_Mite_1035	1269	18072911_ApisMellifera28SrRNA_2678_rc	2148					others below 2000	Positive_Control	12980	Positive_Control	29768	54124704_VarroaGenus_Mite_1035	27719	94962170_NosemaCeranae_2503_Fungi	15098	30526317_nt2386_KashmirBeeVirus_Dicistro	5741
Positive_Control_Fungi_1260_rc	904		others below 2000		others below 2000												Positive_Control	1215	110761363_ApisMelliferaActin_1057_rc	1724						Positive_Control_Fungi_806	11294	Positive_Control_Fungi_785_rc	29560	Positive_Control	27638	Nosema_Ceranae_Diff_1	16283	124494152_IsraelAcuteParalysisVirus_Dicistro_8790_rc	5721
Positive_Control	864																9790313_SindbisVirus_Alphavirus_11153	1072	Positive_Control	1602						Orphan_Spiro_258_oligo_contig13692_length_2198_numreads_88_2103	10747	54124704_VarroaGenus_Mite_1017_rc	29282	46276895_ApisMellifera_csdA1_137_rc	25071	71480055_DeformedWingVirus_Iflavirus_4636	14177	124494152_IsraelAcuteParalysisVirus_Dicistro_3197_rc	5672
Positive_Control_rc	803																Positive_Control_Fungi_1260_rc	1062	Apis_GERp95_1036	1507						Positive_Control_Fungi_806	10038	Positive_Control	27992	188543030_ChronicBeeParalysisVirus_1666_UnclassifiedVirus	23170	94962170_NosemaCeranae_2463_Fungi	15778	Positive_Control_Fungi_1443	5648
110761363_ApisMelliferaActin_1057_rc	677																	others below 1000 *	Positive_Control_Fungi_1443	1498						Positive_Control_Fungi_1260_rc	9156	Positive_Control_rc	27537	54124704_VarroaGenus_Mite_1035	21746	9632405_SacbroodVirus_Iflavirus_7563_rc	12395	71480055_DeformedWingVirus_Iflavirus_6610_rc	5575
110761363_ApisMelliferaActin_1057_rc	665																		110761363_ApisMelliferaActin_1057_rc	1487						18072911_ApisMellifera28SrRNA_2678_rc	7933	54124704_VarroaGenus_Mite_589_rc	27386	Orphan_Spiro_258_oligo_contig13692_length_2198_numreads_88_2103	20636	9632405_SacbroodVirus_Iflavirus_2045_rc	12307	124494152_IsraelAcuteParalysisVirus_Dicistro_8272_rc	5569
Positive_Control_Fungi_806	657																		Positive_Control_Fungi_1443	1382						122704919_TropilaelapsClareae_Mite_1_rc	7816	Positive_Control_Fungi_1260_rc	27115	Positive_Control_rc	19000	Positive_Control_rc	13587	71480055_DeformedWingVirus_Iflavirus_6610_rc	5032
42357678_nt001_AchaeaJanataGranulovirus_Granulovirus	508																		9790313_SindbisVirus_Alphavirus_1160_rc	1325						14993633_80_Cypovirus	6184	122704919_TropilaelapsClareae_Mite_1_rc	27064	Positive_Control_Fungi_806	17311	Nosema_Ceranae_Diff_3	10099	124494152_IsraelAcuteParalysisVirus_Dicistro_7522	4578
110761363_ApisMelliferaActin_1057	484																		9790313_SindbisVirus_Alphavirus_1160_rc	1195						Orphan_Spiro_258_oligo_contig13692_length_2198_numreads_88_2103	5684	Positive_Control_Fungi_785_rc	24097	Positive_Control_Fungi_806	15653	Nosema_Apis_Diff_5	13044	30526317_nt2371_rc_KashmirBeeVirus_Dicistro	4436
71658845_PenaeusMerguiensisDensovirus_Densovirus_4511_rc	477																		71658845_PenaeusMerguiensisDensovirus_Densovirus_4511_rc	1057						46276895_ApisMellifera_csdA1_137_rc	5514	Positive_Control_Fungi_1260_rc	23757	18072911_ApisMellifera28SrRNA_2678_rc	15467	Positive_Control_rc	13057	71480055_DeformedWingVirus_Iflavirus_6329_rc	4427
Apis_GERp95_1036	428																		122704919_TropilaelapsClareae_Mite_1_rc	1014						71658845_PenaeusMerguiensisDensovirus_Densovirus_4511_rc	5032	27311152_VarroaDestructor_Mite_10089	19530	68348793_nt1636_HeliothisArmigeraCypovirus5	14885	2988413_NosemaApis_422_Fungi	13034	124494152_IsraelAcuteParalysisVirus_Dicistro_8272_rc	4336
110761363_ApisMelliferaActin_1057	376																			others below 1000 *						122704919_TropilaelapsClareae_Mite_1_rc	4741	Positive_Control_Fungi_806	18786	71658845_PenaeusMerguiensisDensovirus_Densovirus_4511_rc	14491	9632405_SacbroodVirus_Iflavirus_6737	8765	30526317_nt2401_KashmirBeeVirus_Dicistro	4319
Apis_GERp95_1036	364																									42357678_nt001_AchaeaJanataGranulovirus_Granulovirus	4551	71658845_PenaeusMerguiensisDensovirus_Densovirus_4511_rc	16956	Positive_Control	14278	94962170_NosemaCeranae_2503_Fungi	13109	71480055_DeformedWingVirus_Iflavirus_6329_rc	4292
Orphan_Spiro_258_oligo_contig13692_length_2198_numreads_88_2103	327																									18072911_ApisMellifera28SrRNA_2678_rc	4407	Orphan_Spiro_258_oligo_contig13692_length_2198_numreads_88_2103	15391	Positive_Control	11006	9632405_SacbroodVirus_Iflavirus_7740_rc	10429	30526317_nt2596_rc_KashmirBeeVirus_Dicistro	4252
Orphan_Spiro_258_oligo_contig13692_length_2198_numreads_88_2103	259																									Positive_Control	4343	122704919_TropilaelapsClareae_Mite_1_rc	14600	Orphan_Spiro_258_oligo_contig13692_length_2198_numreads_88_2103	10426	71480055_DeformedWingVirus_Iflavirus_4636	11429	30526317_nt2386_KashmirBeeVirus_Dicistro	4237
MarineVirusSOG_NoFamily_2047	237																									20260793_118_PariacatoVirus_Nodavirus	4298	46276895_ApisMellifera_csdA1_137_rc	14030	71658845_PenaeusMerguiensisDensovirus_Densovirus_4511_rc	7210	Nosema_Ceranae_Diff_3	7058	Positive_Control_Fungi_806_rc	4226
109390609_PanNematode_1475	154																									46276895_ApisMellifera_csdA1_137_rc	3591	27311152_VarroaDestructor_Mite_10089	13750	42357678_nt001_AchaeaJanataGranulovirus_Granulovirus	6603	Nosema_Apis_Diff_5	10905	30526317_98_KashmirBeeVirus_Dicistro	4060
Positive_Control	145																									71480055_DeformedWingVirus_Iflavirus_7929	3191	Positive_Control	13568	Positive_Control	6516	94962170_NosemaCeranae_2463_rc_Fungi	9563	Positive_Control_Fungi_1443	4035
Positive_Control	144																									71480055_DeformedWingVirus_Iflavirus_8726_rc	2820	18072911_ApisMellifera28SrRNA_2678_rc	12217	46276895_ApisMellifera_csdA1_137	6501	Nosema_Ceranae_Diff_10	11148	124494152_IsraelAcuteParalysisVirus_Dicistro_3745	3854
71658845_PenaeusMerguiensisDensovirus_Densovirus_384	142																									71658845_PenaeusMerguiensisDensovirus_Densovirus_4511_rc	2681	42357678_nt001_AchaeaJanataGranulovirus_Granulovirus	11097	Positive_Control	6433	9632405_SacbroodVirus_Iflavirus_7114_rc	10347	30526317_nt2596_rc_KashmirBeeVirus_Dicistro	3787
58585103_ApisMelliferaVitelogenin_749_rc	135																									42357678_nt001_AchaeaJanataGranulovirus_Granulovirus	2613	Positive_Control_Fungi_806	9269	14993633_80_Cypovirus	6310	94962170_NosemaCeranae_2463_rc_Fungi	11013	71480055_DeformedWingVirus_Iflavirus_7858	3767
2668619_AcyrthosiphonPisumVirus_7596_rc	134																									71480055_DeformedWingVirus_Iflavirus_6642_rc	2546	71658845_PenaeusMerguiensisDensovirus_Densovirus_4511_rc	8938	9800536_nt828_rc_TrichoplusiaNiCypovirus15	5280	9632405_SacbroodVirus_Iflavirus_6737	6043	124494152_IsraelAcuteParalysisVirus_Dicistro_3745	3754
71658845_PenaeusMerguiensisDensovirus_Densovirus_384	133																									71480055_DeformedWingVirus_Iflavirus_6642_rc	2347	9800536_nt828_rc_TrichoplusiaNiCypovirus15	8213	6063472_SilkwormParvolikeVirus_Parvovirus_1556	4865	9632405_SacbroodVirus_Iflavirus_7563_rc	7792	30526317_nt2371_rc_KashmirBeeVirus_Dicistro	3673
122704919_TropilaelapsClareae_Mite_1_rc	119																									30793779_KashmirBeeVirus_Dicistro_8780_rc	2280	Positive_Control	7923	110762120_ApisMelliferaMyosin_2773_rc	4712	94962170_NosemaCeranae_2503_rc_Fungi	9109	Positive_Control	3587
58585103_ApisMelliferaVitelogenin_749_rc	113																									46276895_ApisMellifera_csdA1_137	2214	42357678_nt001_AchaeaJanataGranulovirus_Granulovirus	7894	18072911_ApisMellifera28SrRNA_2678_rc	4566	Nosema_Ceranae_Diff_10	10359	30526317_nt2401_rc_KashmirBeeVirus_Dicistro	3537
76577723_CrithidiaFasciculata_3_rc_Protist	109																									Positive_Control_rc	2177	27311152_VarroaDestructor_Mite_9958	7708	71658845_PenaeusMerguiensisDensovirus_Densovirus_3383_rc	4191	9632405_SacbroodVirus_Iflavirus_7164_rc	8678	71480055_DeformedWingVirus_Iflavirus_6642_rc	3364
17158105_WhiteSpotSyndromeVirus_Nimavirus_270319	106																									71480055_DeformedWingVirus_Iflavirus_6329_rc	2054	Orphan_Spiro_258_oligo_contig13692_length_2198_numreads_88_2103	7389	VenturiaCanescensPicornaLikeVirus_NoFamily_1491	4079	9632405_SacbroodVirus_Iflavirus_3156_rc	8900	30526317_nt2401_KashmirBeeVirus_Dicistro	3362
71480055_DeformedWingVirus_Iflavirus_7929	106																									110762120_ApisMelliferaMyosin_2773_rc	2025	GryllusBimaculatusNudivirus_Nudivirus_55697	7388	46276895_ApisMellifera_csdA1_137	3997	54124704_VarroaGenus_Mite_1035	9531	30526317_nt2401_rc_KashmirBeeVirus_Dicistro	3216
154721378_HoneyBeeSlowParalysisVirus_Iflavirus_6128_rc	103																										others below 2000	54124704_VarroaGenus_Mite_1017	6405	42357678_nt001_AchaeaJanataGranulovirus_Granulovirus	3941	2988413_NosemaApis_872_rc_Fungi	9277	71480055_DeformedWingVirus_Iflavirus_4636_rc	3212
71658845_PenaeusMerguiensisDensovirus_Densovirus_4511_rc	101																											14993633_80_Cypovirus	6160	Positive_Control_Fungi_281_rc	3884	9632405_SacbroodVirus_Iflavirus_7114_rc	10062	71480055_DeformedWingVirus_Iflavirus_4636_rc	2958
15042589_nt1520_EpinotiaAporemaGranulovirus_Granulovirus	99																											74055502_LaemSinghVirus_306_rc_Luteovirus	5904	Orphan_Spiro_62_oligo_contig01630_length_720_numreads_9_249	3864	18072911_ApisMellifera28SrRNA_2678	10360	18072911_ApisMellifera28SrRNA_1433_rc	2956
2668619_AcyrthosiphonPisumVirus_7596_rc	98																											58585103_ApisMelliferaVitelogenin_749_rc	5735	71658845_PenaeusMerguiensisDensovirus_Densovirus_384	3856	9632405_SacbroodVirus_Iflavirus_7740_rc	7631	Positive_Control_Fungi_1260_rc	2890
122704919_TropilaelapsClareae_Mite_1_rc	96																											27311152_VarroaDestructor_Mite_10089_rc	5642	9800536_nt828_rc_TrichoplusiaNiCypovirus15	3773	71480055_DeformedWingVirus_Iflavirus_6642_rc	8091	18072911_ApisMellifera28SrRNA_1433_rc	2821
Positive_Control_Fungi_281_rc	90																											27311152_VarroaDestructor_Mite_10089_rc	5582	209745_nt3667_rc_AedesAegyptiDensovirus_Densovirus	3701	94962170_NosemaCeranae_2503_rc_Fungi	8588	71480055_DeformedWingVirus_Iflavirus_6642	2744
18158481_nt5296_PlanococcusCitriDensovirus_Densovirus	90																											GryllusBimaculatusNudivirus_Nudivirus_55697	5571	70994552_Aspergillus_Pan_2179_Fungi	3393	2988413_NosemaApis_3503_Fungi	7981	124494152_IsraelAcuteParalysisVirus_Dicistro_723	2741
52631962_nt7560_SolenopsisInvictaVirus1_Dicistro	89																											6063472_SilkwormParvolikeVirus_Parvovirus_1556	4837	GryllusBimaculatusNudivirus_Nudivirus_55697	3277	Positive_Control_rc	7935	71480055_DeformedWingVirus_Iflavirus_6610	2740
70994552_Aspergillus_Pan_2170_rc_Fungi	88																											Orphan_Spiro_62_oligo_contig01630_length_720_numreads_9_249	4715	109390609_PanNematode_1475_rc	3243	9632405_SacbroodVirus_Iflavirus_7164_rc	6698	Positive_Control	2656
9800536_nt828_rc_TrichoplusiaNiCypovirus15	87																											18072911_ApisMellifera28SrRNA_2678_rc	4714	207560084_AscophaeraApis_3_rc_Fungi	3210	71480055_DeformedWingVirus_Iflavirus_6329_rc	7421	71480055_DeformedWingVirus_Iflavirus_6642_rc	2624
9632405_SacbroodVirus_Iflavirus_2045	85																											58585103_ApisMelliferaVitelogenin_749_rc	4675	VenturiaCanescensPicornaLikeVirus_NoFamily_1491	3174	2988413_NosemaApis_3503_Fungi	7776	124494152_IsraelAcuteParalysisVirus_Dicistro_3197	2532
9632405_SacbroodVirus_Iflavirus_2045	85																											27435581_nt0031_MyzusPersicaeDensovirus_Densovirus	4562	71658845_PenaeusMerguiensisDensovirus_Densovirus_384	3107	Positive_Control_rc	7547	71480055_DeformedWingVirus_Iflavirus_6610	2481
46276895_ApisMellifera_csdA1_137	84																											Orphan_Spiro_62_oligo_contig01630_length_720_numreads_9_249	4516	47087494_nt180_AgrotisIpsilonNucleopolyhedrovirus_Nucleopolyhedrovirus	3072	2988413_NosemaApis_872_rc_Fungi	7683	124494152_IsraelAcuteParalysisVirus_Dicistro_3197	2415
48697148_DendrolimusPunctatusTetravirus_Tetravirus_5840	83																											207560084_AscophaeraApis_3_rc_Fungi	4341	71658845_PenaeusMerguiensisDensovirus_Densovirus_4511	3070	9632405_SacbroodVirus_Iflavirus_2045	6882	71480055_DeformedWingVirus_Iflavirus_6642	2326
Positive_Control_Fungi_281_rc	82																											WolbachiaPipientis_16SrRNA_929	4329	GryllusBimaculatusNudivirus_Nudivirus_55697	3009	71480055_DeformedWingVirus_Iflavirus_8726	6265	71480055_DeformedWingVirus_Iflavirus_6329	2320
62996799_nt0316_rc_CostelytraZealandicaIridescentVirus_Iridovirus	81																											11932175_nt136_rc_IridescentVirus31_Iridovirus	4300	Orphan_Preassembled_Spiro2_285	2931	71480055_DeformedWingVirus_Iflavirus_6329_rc	4116	71480055_DeformedWingVirus_Iflavirus_7858	2293
46276895_ApisMellifera_csdA1_137_rc	80																											27311152_VarroaDestructor_Mite_9958	4110	11932175_nt136_rc_IridescentVirus31_Iridovirus	2870	18072911_ApisMellifera28SrRNA_2678	2330	124494152_IsraelAcuteParalysisVirus_Dicistro_723	2173
124494152_IsraelAcuteParalysisVirus_Dicistro_8790_rc	80																											27311152_VarroaDestructor_Mite_9958_rc	3978	Orphan_Spiro_62_oligo_contig01630_length_720_numreads_9_249	2763	Nosema_Ceranae_Diff_7	5604	Positive_Control	2094
2582499_nt0688_WiseanaIridescentVirus_Iridovirus	79																											WolbachiaPipientis_16SrRNA_929	3960	71480055_DeformedWingVirus_Iflavirus_4636	2749	Nosema_Ceranae_Diff_7	5622	124494152_IsraelAcuteParalysisVirus_Dicistro_4671	2016
188543030_ChronicBeeParalysisVirus_1260_rc_UnclassifiedVirus	79																											6063472_SilkwormParvolikeVirus_Parvovirus_1556	3812	15042589_nt1520_EpinotiaAporemaGranulovirus_Granulovirus	2726	9632405_SacbroodVirus_Iflavirus_3156_rc	7184		others below 2000
116326687_TrichoplusiaNiAscovirus2c_Ascovirus_172889_rc	79																											9800536_nt828_rc_TrichoplusiaNiCypovirus15	3784	Orphan_Dicistrovirus_20__19	2681	Nosema_Apis_Diff_4	2061
Orphan_Spiro_26_oligo_contig00555_length_221_numreads_9_14	77																											58532236_NosemaBombi_2404_Fungi	3763	11932175_nt136_rc_IridescentVirus31_Iridovirus	2654	71480055_DeformedWingVirus_Iflavirus_6642_rc	4805
71480055_DeformedWingVirus_Iflavirus_7929	76																											11932175_nt136_rc_IridescentVirus31_Iridovirus	3662	Orphan_Spiro_154_oligo_contig08338_length_1309_numreads_13_1027	2643	9632405_SacbroodVirus_Iflavirus_2045	5622
154721378_HoneyBeeSlowParalysisVirus_Iflavirus_6128_rc	76																											71658845_PenaeusMerguiensisDensovirus_Densovirus_384	3537	6063472_SilkwormParvolikeVirus_Parvovirus_1556	2635	71480055_DeformedWingVirus_Iflavirus_6610_rc	2081
124494152_IsraelAcuteParalysisVirus_Dicistro_1749	75																											110762120_ApisMelliferaMyosin_2773_rc	3527	47087494_nt180_AgrotisIpsilonNucleopolyhedrovirus_Nucleopolyhedrovirus	2620	54124704_VarroaGenus_Mite_1035	6087
976134_SigmaVirus_Rhabdovirus_5073_rc	75																											27311152_VarroaDestructor_Mite_9958_rc	3441	Nosema_Apis_Diff_4	2620	9632405_SacbroodVirus_Iflavirus_4125	6012
Orphan_Spiro_254_oligo_contig13470_length_724_numreads_2_403	75																											86610722_ApisMellifera_csd15A_437	3318	450500_7_FlockHouseVirus_Nodavirus	2616	9632405_SacbroodVirus_Iflavirus_8405_rc	4941
22855185_DrosophilaXVirus_Birnavirus_5979	74																											221126_nt091_rc_ChoristoneuraBiennisEntomopoxvirusL_Entomopoxvirus	3300	Positive_Control_Fungi_281_rc	2562	71480055_DeformedWingVirus_Iflavirus_7929	5434
56121875_VarroaDesctructorVirus1_Iflavirus_1411_rc	74																											207560084_AscophaeraApis_3_rc_Fungi	3041	21518670_111_rc_ChoristoneuraFumiferanaGranulovirus_Granulovirus	2542	9632405_SacbroodVirus_Iflavirus_4671	5306
109390609_PanNematode_1475	73																											71480055_DeformedWingVirus_Iflavirus_6329_rc	2926	37730307_CrithidiaOncopelti_4_rc_Protist	2444	9632405_SacbroodVirus_Iflavirus_8405_rc	4626
48697148_DendrolimusPunctatusTetravirus_Tetravirus_2534_rc	73																											46276895_ApisMellifera_csdA1_137	2840	331317_26_rc_TipulaIridescentVirus_Iridovirus	2416	58585103_ApisMelliferaVitelogenin_749_rc	2460
37642090_29_rc_TrichoplusNiAsocovirus2a	71																											71480055_DeformedWingVirus_Iflavirus_6642_rc	2781	71480055_DeformedWingVirus_Iflavirus_6329_rc	2390	9632405_SacbroodVirus_Iflavirus_4125	5351
27311152_VarroaDestructor_Mite_12631	71																											71480055_DeformedWingVirus_Iflavirus_6642_rc	2779	42357678_nt001_rc_AchaeaJanataGranulovirus_Granulovirus	2385	Nosema_Apis_Diff_4	1955
Orphan_Spiro_23_oligo_contig00491_length_225_numreads_8_100	71																											86610722_ApisMellifera_csd15A_437	2776	450500_nt0151_FlockHouseVirus_Nodavirus	2368	71480055_DeformedWingVirus_Iflavirus_6610_rc	1975
76577723_CrithidiaFasciculata_2_Protist	70																											9629650_365_DrosophilaCVirus_Dicistro	2743	15042589_nt1520_EpinotiaAporemaGranulovirus_Granulovirus	2364	Positive_Control_Fungi_806_rc	4979
510569_nt3781_AedesAlbopictusDensovirus_Densovirus	70																											15042589_nt1520_EpinotiaAporemaGranulovirus_Granulovirus	2698	Crithidia_Mellificae_Kinetoblast_176	2349	2988413_NosemaApis_906_rc_Fungi	2114
157325505_NoraVirus_10709_rc	70																											Positive_Control	2620	Orphan_Dicistrovirus_78_gnlSRASRR014587_280375_1_E7VT96202GJVQB_1_length_279_15	2294	58585103_ApisMelliferaVitelogenin_749_rc	2206
510569_nt3181_rc_AdesAlbopictusDensovirus_Densovirus	70																											11931693_nt03331_rc_DiadromusPulchellusAscovirus4a	2600	221126_nt106_rc_ChoristoneuraBiennisEntomopoxvirusL_Entomopoxvirus	2275	71480055_DeformedWingVirus_Iflavirus_8726_rc	3546
11342596_MelissococcusPluton_Bacteria_300	69																											CellFusingAgentVirus_Flavivirus_10586	2562	71480055_DeformedWingVirus_Iflavirus_4636_rc	2267	Nosema_Apis_Diff_3	4296
110762120_ApisMelliferaMyosin_2773_rc	68																											78057426_nt1741_rc_OperophteraBrumataCypovirus18	2545	124494152_IsraelAcuteParalysisVirus_Dicistro_1749	2210	71480055_DeformedWingVirus_Iflavirus_7929	4184
30793779_KashmirBeeVirus_Dicistro_8266	68																											46276895_ApisMellifera_csdA1_137	2537	2668619_AcyrthosiphonPisumVirus_7596_rc	2177	9632405_SacbroodVirus_Iflavirus_4671	4282
Orphan_Preassembled_Spiro6_400	66																											331317_26_rc_TipulaIridescentVirus_Iridovirus	2513	27435581_nt0031_MyzusPersicaeDensovirus_Densovirus	2110	Nosema_Apis_Diff_3	4348
76577723_CrithidiaFasciculata_3_rc_Protist	66																											9629650_365_DrosophilaCVirus_Dicistro	2487	110761363_ApisMelliferaActin_1057	2092	71480055_DeformedWingVirus_Iflavirus_7858	3349
78057432_nt1171_OperophteraBrumataCypovirus18	65																											71480055_DeformedWingVirus_Iflavirus_7858	2468	Orphan_Spiro_234_oligo_contig12331_length_224_numreads_2_87	2070	71480055_DeformedWingVirus_Iflavirus_7858	3587
124494152_IsraelAcuteParalysisVirus_Dicistro_8790	65																											12328427_EnterococcusFaecalis_Bacteria_1224	2458	195970377_PteromalusPuparumDicistrovirus_1471_rc	2055	71480055_DeformedWingVirus_Iflavirus_6642	3453
82698021_RosyAppleAphidVirus_2597	65																											209745_nt3667_rc_AedesAegyptiDensovirus_Densovirus	2454	71480055_DeformedWingVirus_Iflavirus_4636_rc	2024	71480055_DeformedWingVirus_Iflavirus_7469	3255
46276895_ApisMellifera_csdA1_137_rc	64																											221126_nt106_rc_ChoristoneuraBiennisEntomopoxvirusL_Entomopoxvirus	2433	CellFusingAgentVirus_Flavivirus_10586	2009	71480055_DeformedWingVirus_Iflavirus_8726_rc	3490
83031723_nt421_rc_PierisBrassicaeGranulovirus_Granulovirus	64																											71480055_DeformedWingVirus_Iflavirus_7858_rc	2417		others below 2000	2988413_NosemaApis_3503_rc_Fungi	3496
Orphan_Spiro_306_oligo_contig15142_length_320_numreads_389_68	64																											3510485_141_rc_HeliothisArmigeraEntomopoxvirusL_Entomopoxvirus	2363			9632405_SacbroodVirus_Iflavirus_6737_rc	3575
54124704_VarroaGenus_Mite_1017	64																											Orphan_Spiro_93_oligo_contig03132_length_302_numreads_5_201	2361			71480055_DeformedWingVirus_Iflavirus_8726	2389
78057442_nt0346_OperophteraBrumataCypovirus19	63																											21518670_111_rc_ChoristoneuraFumiferanaGranulovirus_Granulovirus	2352			9632405_SacbroodVirus_Iflavirus_8405	3658
6063472_SilkwormParvolikeVirus_Parvovirus_1556	63																											71480055_DeformedWingVirus_Iflavirus_4636	2337			71480055_DeformedWingVirus_Iflavirus_4636_rc	3795
9957152_29_rc_TrichoplusiaNiCypovirus15	63																											109390609_PanNematode_1475_rc	2311			71480055_DeformedWingVirus_Iflavirus_9467	2846
122704919_TropilaelapsClareae_Mite_1	63																											124494152_IsraelAcuteParalysisVirus_Dicistro_723_rc	2285			9632405_SacbroodVirus_Iflavirus_4125_rc	2819
68348795_nt046_rc_HeliothisAssultaCypovirus14	63																											71658845_PenaeusMerguiensisDensovirus_Densovirus_384	2276			124494152_IsraelAcuteParalysisVirus_Dicistro_4939	60
4049647_2083_MelanoplusSanguinipesEntomopoxvirus_Entomopoxvirus	63																											47087494_nt180_AgrotisIpsilonNucleopolyhedrovirus_Nucleopolyhedrovirus	2263			71480055_DeformedWingVirus_Iflavirus_9467	2861
148717937_BrevicoryneBrassicaeVirus_Iflavirus_2521_rc	63																											71480055_DeformedWingVirus_Iflavirus_6329_rc	2238			9632405_SacbroodVirus_Iflavirus_6737_rc	3282
Orphan_Spiro_172_oligo_contig09275_length_237_numreads_2_117	63																											15078713_5242_rc_InvertebrateIridescentVirus6_Iridovirus	2222			9632405_SacbroodVirus_Iflavirus_8405	3167
2407298_nt526_rc_HeliothisArmigeraEntomopoxvirusL_Entomopoxvirus	62																											Crithidia_Mellificae_Kinetoblast_176	2183			71480055_DeformedWingVirus_Iflavirus_7469	2645
124494152_IsraelAcuteParalysisVirus_Dicistro_7522_rc	62																											78057426_nt1741_rc_OperophteraBrumataCypovirus18	2182			9632405_SacbroodVirus_Iflavirus_3156	1600
46560623_PaenibacillusLarvae_Bacteria_597	62																											Orphan_Spiro_93_oligo_contig03132_length_302_numreads_5_201	2152			71480055_DeformedWingVirus_Iflavirus_7858_rc	2687
78057442_nt0346_OperophteraBrumataCypovirus19	61																											27311152_VarroaDestructor_Mite_12631	2140			71480055_DeformedWingVirus_Iflavirus_4636_rc	3103
20260796_42_rc_PariacatoVirus_Nodavirus	61																											510569_nt3166_rc_AdesAlbopictusDensovirus_Densovirus	2138			71480055_DeformedWingVirus_Iflavirus_6642	2820
10314009_AcuteBeeParalysisVirus_Dicistro_8016	61																											71480055_DeformedWingVirus_Iflavirus_4636_rc	2128			2988413_NosemaApis_906_rc_Fungi	626
450500_nt0181_rc_FlockHouseVirus_Nodavirus	61																											71480055_DeformedWingVirus_Iflavirus_7929	2127			9632405_SacbroodVirus_Iflavirus_4671_rc	2594
20451021_BlackQueenCellVirus_Dicistro_8271_rc	61																											71480055_DeformedWingVirus_Iflavirus_6329	2123			2988413_NosemaApis_3503_rc_Fungi	2932
3687669_Wolbachia_Pan_3_rc	61																											71658845_PenaeusMerguiensisDensovirus_Densovirus_4511	2111			Nosema_Ceranae_Diff_4	1322
9800536_nt076_TrichoplusiaNiCypovirus15	60																											15042589_nt1520_EpinotiaAporemaGranulovirus_Granulovirus	2102			9632405_SacbroodVirus_Iflavirus_4125_rc	2458
9790313_SindbisVirus_Alphavirus_8961	60																											Positive_Control_Fungi_281_rc	2100			71480055_DeformedWingVirus_Iflavirus_6610	2476
13249663_10_NodamuraVirus_Nodavirus	59																											71480055_DeformedWingVirus_Iflavirus_4636_rc	2086			71480055_DeformedWingVirus_Iflavirus_7858_rc	2223
9632405_SacbroodVirus_Iflavirus_1871	59																											71480055_DeformedWingVirus_Iflavirus_6329	2076			71480055_DeformedWingVirus_Iflavirus_7406_rc	2340
73621242_KelpFlyVirus_7467_rc	59																											37730307_CrithidiaOncopelti_4_rc_Protist	2046			9632405_SacbroodVirus_Iflavirus_1871_rc	2163
157325505_NoraVirus_10709_rc	59																											331317_26_rc_TipulaIridescentVirus_Iridovirus	2045			71480055_DeformedWingVirus_Iflavirus_7406	2344
62996799_nt0316_rc_CostelytraZealandicaIridescentVirus_Iridovirus	58																											Positive_Control_Fungi_281_rc	2000			9632405_SacbroodVirus_Iflavirus_4671_rc	2344
2829120_ApisCeranaIridovirus_49	58																												others below 2000			9632405_SacbroodVirus_Iflavirus_1871_rc	1803
20451021_BlackQueenCellVirus_Dicistro_5214	58																															Positive_Control	2228
23307788_nt1066_rc_DendrolimusPunctatusCypovirus1	58																															Positive_Control_Fungi_806_rc	1756
148717937_BrevicoryneBrassicaeVirus_Iflavirus_6596	58																															Positive_Control	2222
510569_77_rc_AdesAlbopictusDensovirus_Densovirus	57																																others below 2000
15042589_nt1490_rc_EpinotiaAporemaGranulovirus_Granulovirus	57
56693045_SolenopsisInvictaVirus1_Dicistro_1606_rc	57
Orphan_Spiro_196_oligo_contig09993_length_438_numreads_9_152	57
Orphan_Spiro_92_oligo_contig02996_length_1409_numreads_52_1339	57
17158105_WhiteSpotSyndromeVirus_Nimavirus_300500_rc	57
10314009_AcuteBeeParalysisVirus_Dicistro_6498	56
HornetIflavirus_82	56
4098251_8_rc_ChoristoneuraFumiferanaEntomopoxvirusL_Entomopoxvirus	56
976134_SigmaVirus_Rhabdovirus_5073_rc	56
124494152_IsraelAcuteParalysisVirus_Dicistro_8790	56
3170010_nt0792_rc_DiataeaSaccharalisDensovirus_Densovirus	56
20451021_BlackQueenCellVirus_Dicistro_5214	56
124494152_IsraelAcuteParalysisVirus_Dicistro_7522_rc	56
34610126_EctropisObliquaIflavirus_Iflavirus_5942	55
11036795_3689_PlutellaXylostellaGranulovirus_Granulovirus	55
10314009_AcuteBeeParalysisVirus_Dicistro_2780_rc	55
2582499_nt0688_WiseanaIridescentVirus_Iridovirus	55
48697148_DendrolimusPunctatusTetravirus_Tetravirus_5840	55
20451006_InfectiousFlacherieVirus_Iflavirus_4780	55
Project01_Read1_101	54
34610126_EctropisObliquaIflavirus_Iflavirus_5942	54
30793779_KashmirBeeVirus_Dicistro_7371	54
2988413_NosemaApis_538_rc_Fungi	54
20069879_5789_rc_MamestraConfigurataNucleopolyhedrovirus_Nucleopolyhedrovirus	54
11342596_MelissococcusPluton_Bacteria_300	54
52631962_nt3559_SolenopsisInvictaVirus1_Dicistro	54
58013199_nt074979_rc_ChoristoneuraFumiferanaMNucleopolyhedrovirus_Nucleopolyhedrovirus	54
9630378_223_rc_DiatraeaeSaccharalisDensovirus_Densovirus	53
124494152_IsraelAcuteParalysisVirus_Dicistro_1749	53
9957152_4_TrichoplusiaNiCypovirus15	53
510569_nt3781_AedesAlbopictusDensovirus_Densovirus	53
14993610_87_Cypovirus14	53
9627742_1682_rc_AutographaCalifornicaNucleopolyhedrovirus_Nucleopolyhedrovirus	53
148717937_BrevicoryneBrassicaeVirus_Iflavirus_5816_rc	52
71658845_PenaeusMerguiensisDensovirus_Densovirus_4806_rc	52
2988413_NosemaApis_1931_rc_Fungi	52
4098251_nt0136_ChoristoneuraFumiferanaEntomopoxvirusL_Entomopoxvirus	52
27311152_VarroaDestructor_Mite_9958	52
9632405_SacbroodVirus_Iflavirus_3156_rc	51
124494152_IsraelAcuteParalysisVirus_Dicistro_723_rc	51
46276895_ApisMellifera_csdA1_137	51
6063472_SilkwormParvolikeVirus_Parvovirus_1556	51
74055502_LaemSinghVirus_446_Luteovirus	51
28395433_nt5266_BlatellaGermanicaDensovirus_Densovirus	51
20451006_InfectiousFlacherieVirus_Iflavirus_4780_rc	51
27311152_VarroaDestructor_Mite_12631	51
Orphan_Preassembled_Spiro3_46	51
20451028_261_rc_TriatomaVirus_Dicistro	51
148727234_SolenopsisInvictaVirus2_4325_rc_UnclassifiedVirus	51
9632270_HeliverpaAermigeraStuntVirus_Tetravirus_5128	51
56693045_SolenopsisInvictaVirus1_Dicistro_6982_rc	51
24431318_nt0121_AphidLethalParalysisVirus_Dicistro	51
188543030_ChronicBeeParalysisVirus_3491_UnclassifiedVirus	51
34610126_EctropisObliquaIflavirus_Iflavirus_5988_rc	50
77025006_nt706_CulexRestuansCypovirus	50
84316420_nt8788_HomalodiscaCoagulataVirus1_Dicistro	50
78057438_nt0886_OperophteraBrumataCypovirus19	50
70994552_Aspergillus_Pan_2161_rc_Fungi	50
57239658_nt001_rc_ClosteraAnachoretaGranulovirus_Granulovirus	50
22855185_DrosophilaXVirus_Birnavirus_5979	50
20451006_InfectiousFlacherieVirus_Iflavirus_4780	50
30793779_KashmirBeeVirus_Dicistro_8266	50
20069879_5789_rc_MamestraConfigurataNucleopolyhedrovirus_Nucleopolyhedrovirus	50
188543030_ChronicBeeParalysisVirus_1260_rc_UnclassifiedVirus	50
VenturiaCanescensPicornaLikeVirus_NoFamily_1491	49
11932175_22_rc_IridescentVirus31_Iridovirus	49
Project01_Read7_67	49
Orphan_Dicistrovirus_20__19	49
24431318_243_rc_AphidLethalParalysisVirus_Dicistro	49
110762120_ApisMelliferaMyosin_2773_rc	49
11931721_nt2023_DiadromusPulchellusAscovirus4a	49
510569_56_rc_AdesAlbopictusDensovirus_Densovirus	49
82698021_RosyAppleAphidVirus_1888	49
188543030_ChronicBeeParalysisVirus_3895_rc_UnclassifiedVirus	48
95020642_nt0841_rc_PenaeiBaculovirus_Baculovirus	48
Nosema_Apis_Diff_9	48
95020642_BaculovirusPenaei_Baculovirus_533	48
76577723_CrithidiaFasciculata_5_rc_Protist	48
Orphan_Dicistrovirus_82__1	48
458356_13_rc_HeliothisArmigeraCypovirus8	48
157325505_NoraVirus_10709	47
9632405_SacbroodVirus_Iflavirus_4125_rc	47
166851932_GillAssociatedVirus_Okavirus_21611	47
58013199_nt075024_rc_ChoristoneuraFumiferanaMNucleopolyhedrovirus_Nucleopolyhedrovirus	47
71480055_DeformedWingVirus_Iflavirus_7469	47
15042589_nt1520_EpinotiaAporemaGranulovirus_Granulovirus	47
209745_nt3667_rc_AedesAegyptiDensovirus_Densovirus	46
95020642_BaculovirusPenaei_Baculovirus_516	46
24431318_nt0151_AphidLethalParalysisVirus_Dicistro	46
24431318_243_rc_AphidLethalParalysisVirus_Dicistro	46
10314009_AcuteBeeParalysisVirus_Dicistro_8016	46
166851932_GillAssociatedVirus_Okavirus_19062	46
166851932_GillAssociatedVirus_Okavirus_20000	46
166851932_GillAssociatedVirus_Okavirus_21611	46
124494152_IsraelAcuteParalysisVirus_Dicistro_8790_rc	46
Orphan_NoraVirus_6__20	46
52631962_nt7560_SolenopsisInvictaVirus1_Dicistro	46
20260793_118_PariacatoVirus_Nodavirus	46
4049647_2083_MelanoplusSanguinipesEntomopoxvirus_Entomopoxvirus	46
154721378_HoneyBeeSlowParalysisVirus_Iflavirus_1898	46
Orphan_Preassembled_Spiro2_780	46
148727234_SolenopsisInvictaVirus2_9624_rc_UnclassifiedVirus	45
14993633_65_rc_Cypovirus1	45
Orphan_NoraVirus_2__111	45
Orphan_Dicistrovirus_20__19	45
95020642_nt0946_PenaeiBaculovirus_Baculovirus	45
70994552_Aspergillus_Pan_2170_rc_Fungi	45
Orphan_Spiro_23_oligo_contig00491_length_225_numreads_8_100	45
Orphan_Spiro_146_oligo_contig07978_length_241_numreads_3_146	45
95020642_nt0946_PenaeiBaculovirus_Baculovirus	45
14278994_nt0088_rc_AntheraeaPernyiNucleopolyhedrovirus_Nucleopolyhedrovirus	45
6063472_SilkwormParvolikeVirus_Parvovirus_381_rc	45
56693045_SolenopsisInvictaVirus1_Dicistro_3055	44
11931693_nt03331_rc_DiadromusPulchellusAscovirus4a	44
Orphan_Spiro_297_3674	44
58723_nt1216_rc_BoolaraVirus_Nodavirus	44
20451028_261_rc_TriatomaVirus_Dicistro	44
20451012_199_PlautiaStaliIntestineVirus_Dicistro	44
Orphan_Spiro_71_oligo_contig02157_length_830_numreads_4_443	44
21668304_40_SpodopteraFrugiperdaAscovirus1a	44
9630816_1485_BombyxMoriNucleopolyhedrovirus_Nucleopolyhedrovirus	44
2829120_ApisCeranaIridovirus_49	44
2407298_nt526_HeliothisArmigeraEntomopoxvirusL_Entomopoxvirus	43
Orphan_Preassembled_Spiro1_209	43
77025006_nt106_CulexRestuansCypovirus	43
458356_19_rc_HeliothisArmigeraCypovirus8	43
124494152_IsraelAcuteParalysisVirus_Dicistro_3197_rc	43
27311152_VarroaDestructor_Mite_7139_rc	43
116326687_TrichoplusiaNiAscovirus2c_Ascovirus_173305	43
86610702_ApisMellifera_csd25B_465	43
56693045_SolenopsisInvictaVirus1_Dicistro_2587	43
95020642_BaculovirusPenaei_Baculovirus_554	43
17158105_WhiteSpotSyndromeVirus_Nimavirus_247116_rc	43
24078524_SpawnerIsolatedMortalityVirus_1460	43
11038431_118_OrgyiaPseduotsugataMNucleopolyhedrovirus_Nucleopolyhedrovirus	43
17158105_WhiteSpotSyndromeVirus_Nimavirus_247116	43
Nosema_Apis_Diff_10	43
68348795_nt046_rc_HeliothisAssultaCypovirus14	43
2407298_nt526_rc_HeliothisArmigeraEntomopoxvirusL_Entomopoxvirus	43
9957152_4_TrichoplusiaNiCypovirus15	43
Orphan_Dicistrovirus_82__1	43
207560084_AscophaeraApis_1_rc_Fungi	43
86610722_ApisMellifera_csd15A_437_rc	42
71480055_DeformedWingVirus_Iflavirus_9467	42
71480055_DeformedWingVirus_Iflavirus_8726_rc	42
18158481_nt5296_PlanococcusCitriDensovirus_Densovirus	42
46560623_PaenibacillusLarvae_Bacteria_597	42
9632270_HeliverpaAermigeraStuntVirus_Tetravirus_5110	42
9632405_SacbroodVirus_Iflavirus_4125_rc	42
Orphan_Spiro_92_oligo_contig02996_length_1409_numreads_52_1339	42
Orphan_Preassembled_Spiro10_1005	42
Orphan_Preassembled_Spiro11_596	42
WolbachiaPipientis_16SrRNA_929	42
86610776_ApisMellifera_csdAW26B_645	41
30793779_KashmirBeeVirus_Dicistro_7371	41
11932066_nt613_TrichoplusiaNiAsocovirus2a	41
9632405_SacbroodVirus_Iflavirus_3156_rc	41
154721378_HoneyBeeSlowParalysisVirus_Iflavirus_5861	41
42357678_nt001_rc_AchaeaJanataGranulovirus_Granulovirus	41
46560623_PaenibacillusLarvae_Bacteria_147_rc	41
71480055_DeformedWingVirus_Iflavirus_8726_rc	41
42357678_nt001_rc_AchaeaJanataGranulovirus_Granulovirus	41
154721378_HoneyBeeSlowParalysisVirus_Iflavirus_8766_rc	41
17158105_WhiteSpotSyndromeVirus_Nimavirus_270319	41
9631294_7080_rc_MelanoplusSanguinipesEntomopoxvirus_Entomopoxvirus	41
195764991_DysaphisPlantagineaDensovirus_4835	41
11932175_22_IridescentVirus31_Iridovirus	40
209745_nt3652209745_nt3652_rc_AedesAegyptiDensovirus_Densovirus	40
78924360_nt2161_rc_HeliothisArmigeraCypovirus14	40
157325505_NoraVirus_11454_rc	40
Nosmea_Ceranae_Diff_9	40
450500_nt0181_rc_FlockHouseVirus_Nodavirus	40
116878304_nt0091_SpodopteraExiguaAscovirus5a	40
24431318_243_AphidLethalParalysisVirus_Dicistro	40
Orphan_Spiro_305_oligo_contig15004_length_2018_numreads_85_1614	40
2407298_nt526_HeliothisArmigeraEntomopoxvirusL_Entomopoxvirus	39
148717937_BrevicoryneBrassicaeVirus_Iflavirus_5816_rc	39
218436697_PhasiCharoenVirus_491_rc	39
86610674_ApisMellifera_csd27A_142	39
24431318_247_AphidLethalParalysisVirus_Dicistro	39
95020642_BaculovirusPenaei_Baculovirus_533	39
124494152_IsraelAcuteParalysisVirus_Dicistro_8272_rc	39
42357682_nt211_PlodiaInterpunctellaGranulovirus_Granulovirus	39
70994552_Aspergillus_Pan_1005_rc_Fungi	39
46560623_PaenibacillusLarvae_Bacteria_147_rc	39
17158105_WhiteSpotSyndromeVirus_Nimavirus_300500_rc	39
9632270_HeliverpaAermigeraStuntVirus_Tetravirus_5110	39
48697148_DendrolimusPunctatusTetravirus_Tetravirus_2534_rc	39
20451006_InfectiousFlacherieVirus_Iflavirus_4780_rc	39
Orphan_Spiro_246_oligo_contig12895_length_222_numreads_2_71	38
71658845_PenaeusMerguiensisDensovirus_Densovirus_4511	38
2582499_nt0699_WiseanaIridescentVirus_Iridovirus	38
2351554_nt1969_rc_ChoristoneuraFumiferanaMNucleopolyhedrovirus_Nucleopolyhedrovirus	38
209745_nt3517_rc_AedesAegyptiDensovirus_Densovirus	38
148727234_SolenopsisInvictaVirus2_4325_UnclassifiedVirus	38
1545997_nt2836_DrosophilaXVirus_Birnaviridae	38
21668319_155_rc_HeliothisVirescensAscovirus3c	38
450500_99_rc_FlockHouseVirus_Nodavirus	38
124494152_IsraelAcuteParalysisVirus_Dicistro_7048_rc	38
Orphan_Spiro_60_oligo_contig01624_length_225_numreads_6_80	38
9627742_193_AutographaCalifornicaNucleopolyhedrovirus_Nucleopolyhedrovirus	38
9800536_nt828_rc_TrichoplusiaNiCypovirus15	38
24431318_243_AphidLethalParalysisVirus_Dicistro	38
154721378_HoneyBeeSlowParalysisVirus_Iflavirus_1898	38
HornetIflavirus_94_rc	38
Orphan_Dicistro_Ifla_21__99	38
15042589_nt1490_rc_EpinotiaAporemaGranulovirus_Granulovirus	38
1174228_52_rc_HeliothisArmigeraEntomopoxvirusL_Entomopoxvirus	37
18476472_YellowHeadVirus_Okavirus_5945	37
20451021_BlackQueenCellVirus_Dicistro_3838_rc	37
Orphan_Spiro_117_oligo_contig04693_length_423_numreads_4_73	37
9790313_SindbisVirus_Alphavirus_8961	37
58723_nt1216_rc_BoolaraVirus_Nodavirus	37
148717937_BrevicoryneBrassicaeVirus_Iflavirus_2521_rc	37
83031723_nt421_rc_PierisBrassicaeGranulovirus_Granulovirus	37
6646670_CloudyWingVirus_295	37
34610121_MacrobrachiumRosenbergiiNodavirus_Nodavirus_2969_rc	37
14993633_80_rc_Cypovirus	36
2668619_AcyrthosiphonPisumVirus_8591_rc	36
187903037_MuscaDomesticaSalivaryGlandHypertrophyVirus_Ascovirus_124012	36
74055502_LaemSinghVirus_306_rc_Luteovirus	36
10314009_AcuteBeeParalysisVirus_Dicistro_6498	36
20451021_16_BlackQueenCellVirus_Dicistro	36
9634994_IHHNV_Densovirus_3812	36
28395433_nt5266_BlatellaGermanicaDensovirus_Densovirus	36
124494152_IsraelAcuteParalysisVirus_Dicistro_7048_rc	36
2114467_nt0211_rc_ChoristoneuraFumiferanaCypovirus16	36
11932039_302_SpodopteraFrugiperdaAscovirus1a	36
74055502_LaemSinghVirus_446_Luteovirus	36
23307788_nt1066_rc_DendrolimusPunctatusCypovirus1	36
6646670_CloudyWingVirus_295	36
116326687_TrichoplusiaNiAscovirus2c_Ascovirus_172889_rc	36
6063472_SilkwormParvolikeVirus_Parvovirus_381_rc	36
Orphan_Spiro_243_oligo_contig12599_length_270_numreads_3_43	36
Orphan_Spiro_28_oligo_contig00672_length_1223_numreads_37_830	36
11931721_nt2023_DiadromusPulchellusAscovirus4a	36
4098251_8_rc_ChoristoneuraFumiferanaEntomopoxvirusL_Entomopoxvirus	36
20451012_199_PlautiaStaliIntestineVirus_Dicistro	36
70994552_Aspergillus_Pan_2147_Fungi	36
151564502_AchromobacterXylosoxidans_Bacteria_1398	36
14780876_400_rc_TauraSyndromeVirus_Dicistro	35
71480055_DeformedWingVirus_Iflavirus_9467_rc	35
1235936_nt611_rc_TrichoplusiaNiGranulovirus_Granulovirus	35
976134_SigmaVirus_Rhabdovirus_2558_rc	35
187903037_MuscaDomesticaSalivaryGlandHypertrophyVirus_Ascovirus_124012	35
74055502_LaemSinghVirus_446_rc_Luteovirus	35
54124704_VarroaGenus_Mite_1017_rc	35
Orphan_Spiro_248_oligo_contig12937_length_219_numreads_2_85	35
15078713_1066_InvertebrateIridescentVirus6_Iridovirus	35
15741225_PerinaNudaVirus_Iflavirus_5509	35
116326687_TrichoplusiaNiAscovirus2c_Ascovirus_173305	35
11932039_232_SpodopteraFrugiperdaAscovirus1a	35
2988413_NosemaApis_422_rc_Fungi	35
70987017_nt0212_AchetaDomesticusVirus_Dicistro	35
86610702_ApisMellifera_csd25B_684_rc	34
42539147_8_PlodiaInterpunctellaGranulovirus_Granulovirus	34
52631962_nt7755_SolenopsisInvictaVirus1_Dicistro	34
56693045_SolenopsisInvictaVirus1_Dicistro_7490	34
34610126_EctropisObliquaIflavirus_Iflavirus_5472	34
168804017_GlossinaPallidipesSalivaryGlandHypertrophyVirus_Ascovirus_175825_rc	34
209745_nt3667_AedesAegyptiDensovirus_Densovirus	34
HornetIflavirus_106	34
195764991_DysaphisPlantagineaDensovirus_4835	34
122704869_TropilaelapsMercedesae_Mite_3	34
4098251_nt0136_ChoristoneuraFumiferanaEntomopoxvirusL_Entomopoxvirus	34
2795873_28_rc_WiseanaSignataNucleopolyhedrovirus_Nucleopolyhedrovirus	34
17158105_WhiteSpotSyndromeVirus_Nimavirus_247116	34
HornetIflavirus_94_rc	34
46560623_PaenibacillusLarvae_Bacteria_597_rc	34
56693045_SolenopsisInvictaVirus1_Dicistro_1606_rc	34
54124704_VarroaGenus_Mite_1017	34
168804017_GlossinaPallidipesSalivaryGlandHypertrophyVirus_Ascovirus_166584	34
21321708_71_CricketParalysisVirus_Dicistro	33
510569_nt3166_AdesAlbopictusDensovirus_Densovirus	33
154721378_HoneyBeeSlowParalysisVirus_Iflavirus_2405	33
124494152_IsraelAcuteParalysisVirus_Dicistro_3197_rc	33
148727234_SolenopsisInvictaVirus2_9624_rc_UnclassifiedVirus	33
510569_120_rc_AdesAlbopictusDensovirus_Densovirus	33
122704919_TropilaelapsClareae_Mite_1	33
34610121_MacrobrachiumRosenbergiiNodavirus_Nodavirus_2041_rc	33
34610121_MacrobrachiumRosenbergiiNodavirus_Nodavirus_2969_rc	33
9632405_SacbroodVirus_Iflavirus_1871	33
10314009_AcuteBeeParalysisVirus_Dicistro_2780_rc	33
Orphan_Spiro_243_oligo_contig12599_length_270_numreads_3_43	33
46277144_HirsutellaIllustris_Fungi_419_rc	33
Orphan_Spiro_115_oligo_contig04302_length_513_numreads_6_394	32
70994552_Aspergillus_Pan_3046_Fungi	32
14780876_TauraSyndromeVirus_Dicistro_7909_rc	32
510569_nt3031_rc_AdesAlbopictusDensovirus_Densovirus	32
34610121_MacrobrachiumRosenbergiiNodavirus_Nodavirus_2041_rc	32
116878304_nt0091_rc_SpodopteraExiguaAscovirus5a	32
11038431_118_rc_OrgyiaPseduotsugataMNucleopolyhedrovirus_Nucleopolyhedrovirus	32
9800536_nt076_rc_TrichoplusiaNiCypovirus15	32
20260793_118_PariacatoVirus_Nodavirus	32
14278994_nt0088_rc_AntheraeaPernyiNucleopolyhedrovirus_Nucleopolyhedrovirus	32
116878304_nt0091_SpodopteraExiguaAscovirus5a	32
510569_nt3181_rc_AdesAlbopictusDensovirus_Densovirus	32
3170010_nt0792_rc_DiataeaSaccharalisDensovirus_Densovirus	32
Orphan_Spiro_204_oligo_contig10118_length_605_numreads_124_184	32
Orphan_Preassembled_Spiro6_400	32
Orphan_Spiro_71_oligo_contig02157_length_830_numreads_4_443	32
82698021_RosyAppleAphidVirus_2597	32
10314009_AcuteBeeParalysisVirus_Dicistro_8782	32
9631294_2096_MelanoplusSanguinipesEntomopoxvirus_Entomopoxvirus	31
188543030_ChronicBeeParalysisVirus_3895_rc_UnclassifiedVirus	31
510569_nt3166_AdesAlbopictusDensovirus_Densovirus	31
221129_25_rc_ChoristoneuraFumiferanaEntomopoxvirusL_Entomopoxvirus	31
9632405_SacbroodVirus_Iflavirus_8405	31
Orphan_Dicistrovirus_37_gnlSRASRR014585_50775_1_E6YESDI02IEQ11_1_length_292_11	31
109390609_PanNematode_1902	31
9632270_HeliverpaAermigeraStuntVirus_Tetravirus_5101_rc	31
9634944_104_InfectiousHypodermalAndHematopoieticNecrosisVirus_Densovirus	31
116878304_nt0363_rc_SpodopteraExiguaAscovirus5a	31
Project01_Read7_67	31
2988413_NosemaApis_538_rc_Fungi	31
151564502_AchromobacterXylosoxidans_Bacteria_417	31
56121875_VarroaDesctructorVirus1_Iflavirus_1411_rc	31
73621242_KelpFlyVirus_7467_rc	31
56693045_SolenopsisInvictaVirus1_Dicistro_6982_rc	31
Nosema_Apis_Diff_10	31
58013199_nt074994_ChoristoneuraFumiferanaMNucleopolyhedrovirus_Nucleopolyhedrovirus	31
Orphan_Spiro_155_oligo_contig08503_length_601_numreads_17_486	31
10314009_221_rc_AcuteBeeParalysisVirus_Dicistro	30
56693045_SolenopsisInvictaVirus1_Dicistro_7490_rc	30
76577723_CrithidiaFasciculata_2_Protist	30
10314009_375_rc_AcuteBeeParalysisVirus_Dicistro	30
22855185_DrosophilaXVirus_Birnavirus_5569	30
20451021_226_BlackQueenCellVirus_Dicistro	30
74055502_LaemSinghVirus_306_rc_Luteovirus	30
56693045_SolenopsisInvictaVirus1_Dicistro_7129_rc	30
Nosema_Ceranae_Diff_1	30
14993626_27_rc_Cypovirus14	30
209745_nt3667_AedesAegyptiDensovirus_Densovirus	30
9800536_nt076_rc_TrichoplusiaNiCypovirus15	30
6063472_SilkwormParvolikeVirus_Parvovirus_569	30
6063472_SilkwormParvolikeVirus_Parvovirus_569	30
Project01_Read4_7	30
2988413_NosemaApis_1931_rc_Fungi	30
29293088_ProvidenceVirus_Tetravirus_1979	30
187903037_MuscaDomesticaSalivaryGlandHypertrophyVirus_Ascovirus_124141	30
78057432_nt1171_OperophteraBrumataCypovirus18	30
20451021_BlackQueenCellVirus_Dicistro_8271_rc	30
27311152_VarroaDestructor_Mite_9958	30
Orphan_Spiro_28_oligo_contig00672_length_1223_numreads_37_830	30
24078524_SpawnerIsolatedMortalityVirus_903_rc	30
WolbachiaPipientis_16SrRNA_929	30
109390609_PanNematode_1475_rc	29
6175644_5127_rc_XestiaCNigrumGranulovirus_Granulovirus	29
2668619_AcyrthosiphonPisumVirus_8591_rc	29
Orphan_Spiro_84_oligo_contig02663_length_226_numreads_11_33	29
54124704_VarroaGenus_Mite_1017_rc	29
11931693_nt03331_DiadromusPulchellusAscovirus4a	29
24431318_247_AphidLethalParalysisVirus_Dicistro	29
14993633_65_rc_Cypovirus1	29
20451021_BlackQueenCellVirus_Dicistro_6667_rc	29
Nosema_Apis_Diff_9	29
21668304_40_SpodopteraFrugiperdaAscovirus1a	29
58013199_nt075024_rc_ChoristoneuraFumiferanaMNucleopolyhedrovirus_Nucleopolyhedrovirus	29
9631294_7080_rc_MelanoplusSanguinipesEntomopoxvirus_Entomopoxvirus	29
Orphan_Spiro_172_oligo_contig09275_length_237_numreads_2_117	29
Orphan_Preassembled_Spiro10_1005	29
Orphan_Preassembled_Spiro2_780	29
Orphan_Preassembled_Spiro11_596	29
166851932_GillAssociatedVirus_Okavirus_20000	29
24431318_nt0121_AphidLethalParalysisVirus_Dicistro	29
3687669_Wolbachia_Pan_1_rc	29
2829120_ApisCeranaIridovirus_67	29
207560084_AscophaeraApis_5_Fungi	29
Orphan_Dicistro_Ifla_7__8	29
1235936_nt611_rc_TrichoplusiaNiGranulovirus_Granulovirus	28
11931693_nt03331_rc_DiadromusPulchellusAscovirus4a	28
9634994_IHHNV_Densovirus_3812	28
10314009_221_rc_AcuteBeeParalysisVirus_Dicistro	28
22855185_DrosophilaXVirus_Birnavirus_5907	28
42539147_8_rc_PlodiaInterpunctellaGranulovirus_Granulovirus	28
20451018_314_rc_HimetobiPVirus_Dicistro	28
Orphan_Dicistro_Ifla_11__1	28
124494152_IsraelAcuteParalysisVirus_Dicistro_7522	28
116878304_nt0091_rc_SpodopteraExiguaAscovirus5a	28
77025006_nt706_rc_CulexRestuansCypovirus	28
24078524_SpawnerIsolatedMortalityVirus_1460	28
Orphan_Spiro_101_oligo_contig03495_length_234_numreads_2_7	28
Orphan_Preassembled_Spiro15_16	28
Orphan_Spiro_250_oligo_contig13148_length_224_numreads_2_95	28
24431318_nt0151_AphidLethalParalysisVirus_Dicistro	28
30526317_nt2386_rc_KashmirBeeVirus_Dicistro	28
56693045_SolenopsisInvictaVirus1_Dicistro_7490	28
148727234_SolenopsisInvictaVirus2_4325_UnclassifiedVirus	28
56693045_SolenopsisInvictaVirus1_Dicistro_2587	28
11932039_232_SpodopteraFrugiperdaAscovirus1a	28
13959016_PenaeidRodShapedDNAVirus_399_rc	28
73621242_KelpFlyVirus_10565_rc	28
14993610_87_Cypovirus14	28
71480055_DeformedWingVirus_Iflavirus_7469	28
9627742_193_AutographaCalifornicaNucleopolyhedrovirus_Nucleopolyhedrovirus	28
122704869_TropilaelapsMercedesae_Mite_3	28
Orphan_NoraVirus_6__20	28
Orphan_Dicistro_Ifla_21__99	28
3510485_nt0301_rc_HeliothisArmigeraEntomopoxvirusL_Entomopoxvirus	28
187903037_MuscaDomesticaSalivaryGlandHypertrophyVirus_Ascovirus_124190_rc	28
22855185_DrosophilaXVirus_Birnavirus_5907	27
122704869_TropilaelapsMercedesae_Mite_2_rc	27
Orphan_Spiro_297_3674	27
KamitiRiverVirus_Flavivirus_8824	27
510569_nt3166_rc_AdesAlbopictusDensovirus_Densovirus	27
56693045_SolenopsisInvictaVirus1_Dicistro_3055	27
Orphan_Spiro_272_oligo_contig14185_length_664_numreads_14_380	27
58585103_ApisMelliferaVitelogenin_749	27
2114467_nt0211_rc_ChoristoneuraFumiferanaCypovirus16	27
1545997_nt2836_DrosophilaXVirus_Birnaviridae	27
Orphan_Spiro_233_oligo_contig12314_length_371_numreads_15_116	27
9957152_29_rc_TrichoplusiaNiCypovirus15	27
42539121_nt151_NatadaNarariaGranulovirus_Granulovirus	27
58013199_nt075009_rc_ChoristoneuraFumiferanaMNucleopolyhedrovirus_Nucleopolyhedrovirus	27
122704869_TropilaelapsMercedesae_Mite_1	27
Orphan_Preassembled_Spiro9_195	27
17158105_WhiteSpotSyndromeVirus_Nimavirus_250959_rc	27
Orphan_Dicistrovirus_78_gnlSRASRR014587_280375_1_E7VT96202GJVQB_1_length_279_15	27
148717937_BrevicoryneBrassicaeVirus_Iflavirus_6596	27
46560623_PaenibacillusLarvae_Bacteria_597_rc	27
Orphan_Spiro_305_oligo_contig15004_length_2018_numreads_85_1614	27
Orphan_Spiro_196_oligo_contig09993_length_438_numreads_9_152	27
Orphan_Spiro_204_oligo_contig10118_length_605_numreads_124_184	27
188543030_ChronicBeeParalysisVirus_5131_UnclassifiedVirus	27
30793779_KashmirBeeVirus_Dicistro_7422	27
2114467_nt0211_ChoristoneuraFumiferanaCypovirus16	27
10314009_131_AcuteBeeParalysisVirus_Dicistro	27
Orphan_Spiro_255_oligo_contig13514_length_446_numreads_2_312	27
CulexFlavivirus_Flavivirus_10004	27
195970377_PteromalusPuparumDicistrovirus_1421	27
74055502_LaemSinghVirus_434_Luteovirus	26
124494152_IsraelAcuteParalysisVirus_Dicistro_723_rc	26
2988413_NosemaApis_872_rc_Fungi	26
86610722_ApisMellifera_csd15A_437_rc	26
Apis_DCR1_4916	26
14993633_80_rc_Cypovirus	26
510569_154_AedesAlbopictusDensovirus_Densovirus	26
9632270_HeliverpaAermigeraStuntVirus_Tetravirus_4890_rc	26
116326687_TrichoplusiaNiAscovirus2c_Ascovirus_172949	26
Orphan_Spiro_46_oligo_contig01164_length_669_numreads_16_437	26
Orphan_Culley_1_Uncultured_marine_RNA_virus_contig_JP_418_600_590_sequence_18	26
9629935_394_rc_RhopalosiphumPadiVirus_Dicistro	26
458356_30_HeliothisArmigeraCypovirus8	26
157325505_NoraVirus_10709	26
56693045_SolenopsisInvictaVirus1_Dicistro_5730	26
151564502_AchromobacterXylosoxidans_Bacteria_417	26
Orphan_Preassembled_Spiro3_109	26
11036795_3689_PlutellaXylostellaGranulovirus_Granulovirus	26
556172_nt5416_GelleriaMellonellaDensovirus_Densovirus	26
329565_nt0914_HeliothisArmigeraEntomopoxvirusL_Entomopoxvirus	26
34610126_EctropisObliquaIflavirus_Iflavirus_5472	26
86610702_ApisMellifera_csd25B_465	26
124494152_IsraelAcuteParalysisVirus_Dicistro_8272_rc	26
Orphan_Dicistrovirus_61_gnlSRASRR014587_231271_1_E7VT96202G7XMN_1_length_264_23	26
WolbachiaPipientis_16SrRNA_1356	26
HornetIflavirus_82_rc	26
Orphan_Spiro_270_oligo_contig14147_length_1179_numreads_19_375	26
Orphan_Spiro_252_oligo_contig13388_length_593_numreads_2_249	26
9632270_HeliverpaAermigeraStuntVirus_Tetravirus_5128	26
166851932_GillAssociatedVirus_Okavirus_19062_rc	26
2668619_AcyrthosiphonPisumVirus_7453_rc	26
Orphan_Dicistrovirus_75__41	26
109390609_PanNematode_1475_rc	25
20451021_BlackQueenCellVirus_Dicistro_3838_rc	25
458356_17_HeliothisArmigeraCypovirus8	25
51921552_PenaeidShrimpInfectiousMyonecrosisVirus_Totivirus_6569_rc	25
13959016_PenaeidRodShapedDNAVirus_459_rc	25
74055502_LaemSinghVirus_434_Luteovirus	25
77025006_nt121_rc_CulexRestuansCypovirus	25
58585103_ApisMelliferaVitelogenin_749	25
Crithidia_Mellificae_Kinetoblast_182	25
13249663_43_rc_NodamuraVirus_Nodavirus	25
58676_nt106_rc_UnidentifiedGranulovirus_Granulovirus	25
3687669_Wolbachia_Pan_3_rc	25
Orphan_Spiro_26_oligo_contig00555_length_221_numreads_9_14	25
Noravirus_Noravirus_10262	25
57239658_nt001_rc_ClosteraAnachoretaGranulovirus_Granulovirus	25
Orphan_Spiro_146_oligo_contig07978_length_241_numreads_3_146	25
46277144_HirsutellaIllustris_Fungi_419_rc	25
195764991_DysaphisPlantagineaDensovirus_4254_rc	25
20451021_BlackQueenCellVirus_Dicistro_3838	25
37730307_CrithidiaOncopelti_1_Protist	25
21668319_146_HeliothisVirescensAscovirus3c	24
124494152_IsraelAcuteParalysisVirus_Dicistro_3745	24
21321708_71_CricketParalysisVirus_Dicistro	24
221126_nt121_rc_ChoristoneuraBiennisEntomopoxvirusL_Entomopoxvirus	24
21321708_71_rc_CricketParalysisVirus_Dicistro	24
28395433_nt0121_BlatellaGermanicaDensovirus_Densovirus	24
188543030_ChronicBeeParalysisVirus_1666_UnclassifiedVirus	24
450500_9_FlockHouseVirus_Nodavirus	24
34610121_MacrobrachiumRosenbergiiNodavirus_Nodavirus_4009_rc	24
2351554_nt1969_rc_ChoristoneuraFumiferanaMNucleopolyhedrovirus_Nucleopolyhedrovirus	24
14591762_704_CydiaPomonellaGranulovirus_Granulovirus	24
458356_30_HeliothisArmigeraCypovirus8	24
168804017_GlossinaPallidipesSalivaryGlandHypertrophyVirus_Ascovirus_175825_rc	24
976134_SigmaVirus_Rhabdovirus_3073_rc	24
Apis_DROSHA_1003	24
Orphan_Spiro_303_oligo_contig14986_length_1009_numreads_164_221	24
122704919_TropilaelapsClareae_Mite_2	24
21668304_40_rc_SpodopteraFrugiperdaAscovirus1a	24
2988413_NosemaApis_422_rc_Fungi	24
48697148_DendrolimusPunctatusTetravirus_Tetravirus_5840_rc	24
9630816_1485_BombyxMoriNucleopolyhedrovirus_Nucleopolyhedrovirus	24
2795873_28_rc_WiseanaSignataNucleopolyhedrovirus_Nucleopolyhedrovirus	24
510569_56_rc_AdesAlbopictusDensovirus_Densovirus	24
30526317_nt2866_KashmirBeeVirus_Dicistro	24
9632405_SacbroodVirus_Iflavirus_4125	24
56693045_SolenopsisInvictaVirus1_Dicistro_5730_rc	24
450500_nt0151_FlockHouseVirus_Nodavirus	24
62822968_MourilyanVirus_BunyaLikeVirus_583	24
10314009_AcuteBeeParalysisVirus_Dicistro_2234_rc	24
Orphan_Preassembled_Spiro14_641	24
Nosema_Ceranae_Diff_4	23
122704869_TropilaelapsMercedesae_Mite_2	23
46277144_HirsutellaIllustris_Fungi_419	23
21668317_20_SpodopteraFrugiperdaAscovirus1a	23
221129_25_rc_ChoristoneuraFumiferanaEntomopoxvirusL_Entomopoxvirus	23
510569_154_AedesAlbopictusDensovirus_Densovirus	23
4098251_nt0166_ChoristoneuraFumiferanaEntomopoxvirusL_Entomopoxvirus	23
154721378_HoneyBeeSlowParalysisVirus_Iflavirus_5861	23
Orphan_Spiro_34_oligo_contig00803_length_412_numreads_10_193	23
14780876_400_rc_TauraSyndromeVirus_Dicistro	23
21106612_nt3594_AedesAlbopictusDensovirus_Densovirus	23
148717937_BrevicoryneBrassicaeVirus_Iflavirus_2521	23
195970377_PteromalusPuparumDicistrovirus_1421_rc	23
124494152_IsraelAcuteParalysisVirus_Dicistro_3745	23
154721378_HoneyBeeSlowParalysisVirus_Iflavirus_8766_rc	23
Apis_DROSHA_1003	23
2668619_AcyrthosiphonPisumVirus_7729_rc	23
HornetIflavirus_82	23
458356_13_rc_HeliothisArmigeraCypovirus8	23
58013199_nt074979_rc_ChoristoneuraFumiferanaMNucleopolyhedrovirus_Nucleopolyhedrovirus	23
78057440_nt0796_OperophteraBrumataCypovirus19	23
24078524_SpawnerIsolatedMortalityVirus_154	23
188543030_ChronicBeeParalysisVirus_3491_UnclassifiedVirus	23
20451018_113_rc_HimetobiPVirus_Dicistro	23
21668319_nt1231_HeliothisVirescensAscovirus3c	23
168804017_GlossinaPallidipesSalivaryGlandHypertrophyVirus_Ascovirus_166584	23
188543030_ChronicBeeParalysisVirus_1512_rc_UnclassifiedVirus	23
Orphan_Dicistro_Ifla_17__1	23
188543030_ChronicBeeParalysisVirus_1260_UnclassifiedVirus	23
62822968_MourilyanVirus_BunyaLikeVirus_603_rc	23
86610674_ApisMellifera_csd27A_271_rc	22
Nosema_Ceranae_Diff_4	22
218436697_PhasiCharoenVirus_491_rc	22
70994552_Aspergillus_Pan_3046_Fungi	22
Orphan_Iflavirus_39_gnlSRASRR014587_112007_1_E7VT96202I1XLC_1_length_246_0	22
CellFusingAgentVirus_Flavivirus_10453	22
HomalodiscaVitripennisReovirus_Reovirus_2823	22
Orphan_Spiro_109_oligo_contig03856_length_364_numreads_13_92	22
56693045_SolenopsisInvictaVirus1_Dicistro_7490_rc	22
34610126_EctropisObliquaIflavirus_Iflavirus_5988_rc	22
Project01_Read1_101	22
154721378_HoneyBeeSlowParalysisVirus_Iflavirus_2405	22
71480055_DeformedWingVirus_Iflavirus_8274_rc	22
86610702_ApisMellifera_csd25B_684_rc	22
Orphan_Dicistrovirus_73__83	22
23307788_nt1066_DendrolimusPunctatusCypovirus1	22
70994552_Aspergillus_Pan_2161_rc_Fungi	22
2829120_ApisCeranaIridovirus_49_rc	22
29293088_ProvidenceVirus_Tetravirus_1979	22
56693045_SolenopsisInvictaVirus1_Dicistro_4900	22
Orphan_Spiro_270_oligo_contig14147_length_1179_numreads_19_375	22
15741225_PerinaNudaVirus_Iflavirus_5499	22
51921552_PenaeidShrimpInfectiousMyonecrosisVirus_Totivirus_4905	22
188543030_ChronicBeeParalysisVirus_2694_UnclassifiedVirus	22
Orphan_Dicistrovirus_78_gnlSRASRR014587_280375_1_E7VT96202GJVQB_1_length_279_15	22
52631962_nt3559_SolenopsisInvictaVirus1_Dicistro	22
Orphan_Preassembled_Spiro3_46	22
13249663_43_NodamuraVirus_Nodavirus	22
6693799_81_NeodiprionSertiferNucleopolyhedrovirus_Nucleopolyhedrovirus	22
331317_26_TipulaIridescentVirus_Iridovirus	22
9632405_SacbroodVirus_Iflavirus_7164	22
82698021_RosyAppleAphidVirus_2597_rc	22
30526317_nt2386_KashmirBeeVirus_Dicistro	22
30793779_KashmirBeeVirus_Dicistro_8780	22
47087494_nt180_AgrotisIpsilonNucleopolyhedrovirus_Nucleopolyhedrovirus	21
77025006_nt106_CulexRestuansCypovirus	21
9630378_223_rc_DiatraeaeSaccharalisDensovirus_Densovirus	21
458356_19_rc_HeliothisArmigeraCypovirus8	21
13249663_10_NodamuraVirus_Nodavirus	21
56121875_VarroaDesctructorVirus1_Iflavirus_1801	21
VenturiaCanescensPicornaLikeVirus_NoFamily_1491	21
9800536_nt076_TrichoplusiaNiCypovirus15	21
30526317_nt2386_rc_KashmirBeeVirus_Dicistro	21
168804017_GlossinaPallidipesSalivaryGlandHypertrophyVirus_Ascovirus_175825	21
Orphan_Preassembled_Spiro10_498	21
Orphan_Spiro_238_oligo_contig12441_length_236_numreads_2_72	21
450500_9_FlockHouseVirus_Nodavirus	21
23307788_nt1066_DendrolimusPunctatusCypovirus1	21
34610121_MacrobrachiumRosenbergiiNodavirus_Nodavirus_622_rc	21
24078524_SpawnerIsolatedMortalityVirus_1235_rc	21
56693045_SolenopsisInvictaVirus1_Dicistro_5730	21
12328427_EnterococcusFaecalis_Bacteria_424_rc	21
124494152_IsraelAcuteParalysisVirus_Dicistro_4939	21
122704919_TropilaelapsClareae_Mite_2	21
9627742_1682_rc_AutographaCalifornicaNucleopolyhedrovirus_Nucleopolyhedrovirus	21
148727234_SolenopsisInvictaVirus2_4325_rc_UnclassifiedVirus	21
76577723_CrithidiaFasciculata_5_rc_Protist	21
24078524_SpawnerIsolatedMortalityVirus_903_rc	21
82698021_RosyAppleAphidVirus_1888	21
42357680_9_rc_PierisRapaeGranulovirus_Granulovirus	21
45544496_BrevibacillusLaterosporus_Bacteria_1197	21
76577723_CrithidiaFasciculata_1_rc_Protist	21
CulexFlavivirus_Flavivirus_10004	21
148727234_SolenopsisInvictaVirus2_10497_UnclassifiedVirus	21
20451021_BlackQueenCellVirus_Dicistro_3034_rc	20
22855185_DrosophilaXVirus_Birnavirus_5569	20
458356_17_HeliothisArmigeraCypovirus8	20
510569_77_rc_AdesAlbopictusDensovirus_Densovirus	20
4098251_nt0166_ChoristoneuraFumiferanaEntomopoxvirusL_Entomopoxvirus	20
18476472_YellowHeadVirus_Okavirus_5945_rc	20
195764991_DysaphisPlantagineaDensovirus_4439_rc	20
86610776_ApisMellifera_csdAW26B_645	20
71480055_DeformedWingVirus_Iflavirus_9467_rc	20
2988413_NosemaApis_872_rc_Fungi	20
Orphan_Preassembled_Spiro2_609	20
148717937_BrevicoryneBrassicaeVirus_Iflavirus_4582	20
70994552_Aspergillus_Pan_1797_Fungi	20
58013199_nt075009_rc_ChoristoneuraFumiferanaMNucleopolyhedrovirus_Nucleopolyhedrovirus	20
HornetIflavirus_106	20
Orphan_Spiro_303_oligo_contig14986_length_1009_numreads_164_221	20
71658845_PenaeusMerguiensisDensovirus_Densovirus_4806_rc	20
109390609_PanNematode_1902	20
9632270_HeliverpaAermigeraStuntVirus_Tetravirus_5101_rc	20
Orphan_Dicistrovirus_11__26	20
Orphan_Spiro_248_oligo_contig12937_length_219_numreads_2_85	20
HornetIflavirus_82_rc	20
14780876_TauraSyndromeVirus_Dicistro_5288_rc	20
450500_7_FlockHouseVirus_Nodavirus	20
450500_7_FlockHouseVirus_Nodavirus	20
Orphan_Spiro_306_oligo_contig15142_length_320_numreads_389_68	20
556172_nt0511_rc_GelleriaMellonellaDensovirus_Densovirus	20
3170010_nt1002_DiataeaSaccharalisDensovirus_Densovirus	20
2668619_AcyrthosiphonPisumVirus_7453_rc	20
10314009_AcuteBeeParalysisVirus_Dicistro_8782	20
78057426_nt1756_rc_OperophteraBrumataCypovirus18	20
58723_nt0736_BoolaraVirus_Nodavirus	20
148717937_BrevicoryneBrassicaeVirus_Iflavirus_8557_rc	20
95020642_BaculovirusPenaei_Baculovirus_483_rc	20
30793779_KashmirBeeVirus_Dicistro_7422	20
Orphan_Spiro_20_oligo_contig00435_length_1365_numreads_189_345	20
17158105_WhiteSpotSyndromeVirus_Nimavirus_270319_rc	20
154721378_HoneyBeeSlowParalysisVirus_Iflavirus_1898_rc	20
9944523_6391_rc_AmsactaMooreiEntomopoxvirusL_Entomopoxvirus	19
73621242_KelpFlyVirus_10703	19
2460170_nt3325_rc_HeliothisArmigeraEntomopoxvirusL_Entomopoxvirus	19
73621242_KelpFlyVirus_10703	19
9632405_SacbroodVirus_Iflavirus_6737	19
15741225_PerinaNudaVirus_Iflavirus_5936	19
27311152_VarroaDestructor_Mite_8112	19
20451021_BlackQueenCellVirus_Dicistro_1416	19
14780876_TauraSyndromeVirus_Dicistro_9176_rc	19
45544496_BrevibacillusLaterosporus_Bacteria_95_rc	19
71480055_DeformedWingVirus_Iflavirus_8726	19
221126_nt121_rc_ChoristoneuraBiennisEntomopoxvirusL_Entomopoxvirus	19
20451021_16_BlackQueenCellVirus_Dicistro	19
21321708_71_rc_CricketParalysisVirus_Dicistro	19
188543030_ChronicBeeParalysisVirus_1666_UnclassifiedVirus	19
122704869_TropilaelapsMercedesae_Mite_2_rc	19
Orphan_Preassembled_Spiro1_209	19
Orphan_Dicistro_Ifla_6__351	19
82698021_RosyAppleAphidVirus_4703_rc	19
188543030_ChronicBeeParalysisVirus_1109_UnclassifiedVirus	19
11932039_302_SpodopteraFrugiperdaAscovirus1a	19
450500_99_rc_FlockHouseVirus_Nodavirus	19
556172_nt5416_GelleriaMellonellaDensovirus_Densovirus	19
510569_nt3001_rc_AdesAlbopictusDensovirus_Densovirus	19
15078713_1066_InvertebrateIridescentVirus6_Iridovirus	19
95020642_BaculovirusPenaei_Baculovirus_554	19
17158105_WhiteSpotSyndromeVirus_Nimavirus_247116_rc	19
2668619_AcyrthosiphonPisumVirus_7729_rc	19
148727234_SolenopsisInvictaVirus2_9877_UnclassifiedVirus	19
Orphan_Spiro_148_oligo_contig08019_length_237_numreads_3_57	19
510569_nt3001_rc_AdesAlbopictusDensovirus_Densovirus	19
168804017_GlossinaPallidipesSalivaryGlandHypertrophyVirus_Ascovirus_175825	19
148727234_SolenopsisInvictaVirus2_9877_UnclassifiedVirus	19
Orphan_Spiro_238_oligo_contig12441_length_236_numreads_2_72	19
17158105_WhiteSpotSyndromeVirus_Nimavirus_250959_rc	19
20451028_346_TriatomaVirus_Dicistro	19
195764991_DysaphisPlantagineaDensovirus_4722_rc	19
34610121_MacrobrachiumRosenbergiiNodavirus_Nodavirus_1500_rc	19
56693045_SolenopsisInvictaVirus1_Dicistro_2587_rc	19
Orphan_Spiro_110_oligo_contig03945_length_223_numreads_4_131	19
11038431_118_OrgyiaPseduotsugataMNucleopolyhedrovirus_Nucleopolyhedrovirus	19
Noravirus_Noravirus_10262	19
2114467_nt0211_ChoristoneuraFumiferanaCypovirus16	19
10314009_131_AcuteBeeParalysisVirus_Dicistro	19
58723_nt0736_BoolaraVirus_Nodavirus	19
331317_26_TipulaIridescentVirus_Iridovirus	19
151564502_AchromobacterXylosoxidans_Bacteria_1398	19
154721378_HoneyBeeSlowParalysisVirus_Iflavirus_656	19
188543030_ChronicBeeParalysisVirus_1512_rc_UnclassifiedVirus	19
42480280_nt28443_rc_NeodiprionLecontiiNucleopolyhedrovirus_Nucleopolyhedrovirus	19
17158105_WhiteSpotSyndromeVirus_Nimavirus_279926	19
95020642_BaculovirusPenaei_Baculovirus_533_rc	19
HornetIflavirus_88	19
30526317_nt2386_KashmirBeeVirus_Dicistro	19
9626209_106_BlackBeetleVirus_Nodavirus	19
6646670_CloudyWingVirus_304_rc	19
116326687_TrichoplusiaNiAscovirus2c_Ascovirus_173305_rc	19
6063472_SilkwormParvolikeVirus_Parvovirus_524_rc	19
HornetIflavirus_100_rc	18
62822968_MourilyanVirus_BunyaLikeVirus_583_rc	18
Orphan_Spiro_117_oligo_contig04693_length_423_numreads_4_73	18
Orphan_Culley_15_Uncultured_marine_RNA_virus_contig_SOG_658_704_609_sequence_537	18
17158105_WhiteSpotSyndromeVirus_Nimavirus_279926_rc	18
Positive_Control	18
207560084_AscophaeraApis_2_Fungi	18
2829120_ApisCeranaIridovirus_67_rc	18
Orphan_Spiro_206_oligo_contig10127_length_852_numreads_1912_445	18
71658845_PenaeusMerguiensisDensovirus_Densovirus_4511	18
6646670_CloudyWingVirus_313	18
78924360_nt2161_rc_HeliothisArmigeraCypovirus14	18
14591762_704_CydiaPomonellaGranulovirus_Granulovirus	18
42539121_nt151_NatadaNarariaGranulovirus_Granulovirus	18
28395433_nt5146_rc_BlatellaGermanicaDensovirus_Densovirus	18
9634944_104_InfectiousHypodermalAndHematopoieticNecrosisVirus_Densovirus	18
329565_nt0914_HeliothisArmigeraEntomopoxvirusL_Entomopoxvirus	18
168804017_GlossinaPallidipesSalivaryGlandHypertrophyVirus_Ascovirus_164825_rc	18
34610121_MacrobrachiumRosenbergiiNodavirus_Nodavirus_622_rc	18
Project01_Read4_7	18
510569_120_rc_AdesAlbopictusDensovirus_Densovirus	18
Orphan_Preassembled_Spiro7_180	18
Orphan_Preassembled_Spiro10_498	18
11342605_MelissococcusPluton_Bacteria_1559	18
34610121_MacrobrachiumRosenbergiiNodavirus_Nodavirus_2424	18
82698021_RosyAppleAphidVirus_2576	18
Orphan_Spiro_110_oligo_contig03945_length_223_numreads_4_131	18
4098251_nt0151_ChoristoneuraFumiferanaEntomopoxvirusL_Entomopoxvirus	18
58013199_nt074994_ChoristoneuraFumiferanaMNucleopolyhedrovirus_Nucleopolyhedrovirus	18
9632405_SacbroodVirus_Iflavirus_2045_rc	18
70994552_Aspergillus_Pan_2147_Fungi	18
Orphan_Dicistrovirus_22_gnlSRASRR014587_122027_1_E7VT96202FS28U_1_length_273_1	18
6693799_78_NeodiprionSertiferNucleopolyhedrovirus_Nucleopolyhedrovirus	18
556172_nt0511_rc_GelleriaMellonellaDensovirus_Densovirus	18
3510485_nt0301_HeliothisArmigeraEntomopoxvirusL_Entomopoxvirus	18
34610121_MacrobrachiumRosenbergiiNodavirus_Nodavirus_377_rc	18
154721378_HoneyBeeSlowParalysisVirus_Iflavirus_656	18
Orphan_Dicistrovirus_22_gnlSRASRR014587_122027_1_E7VT96202FS28U_1_length_273_1	18
Orphan_Preassembled_Spiro11_764	18
20451006_InfectiousFlacherieVirus_Iflavirus_7206	18
148727234_SolenopsisInvictaVirus2_9904_UnclassifiedVirus	18
56121875_VarroaDesctructorVirus1_Iflavirus_6617_rc	18
331317_26_rc_TipulaIridescentVirus_Iridovirus	17
157325505_NoraVirus_11617_rc	17
148727234_SolenopsisInvictaVirus2_10497_rc_UnclassifiedVirus	17
73621242_KelpFlyVirus_10565	17
14780876_TauraSyndromeVirus_Dicistro_7909	17
HornetIflavirus_100_rc	17
42539147_8_rc_PlodiaInterpunctellaGranulovirus_Granulovirus	17
17158105_WhiteSpotSyndromeVirus_Nimavirus_279926_rc	17
195970377_PteromalusPuparumDicistrovirus_1421_rc	17
Orphan_Preassembled_Spiro2_609	17
Orphan_Iflavirus_39_gnlSRASRR014587_112007_1_E7VT96202I1XLC_1_length_246_0	17
CellFusingAgentVirus_Flavivirus_10453	17
82698021_RosyAppleAphidVirus_4703_rc	17
11931721_nt2023_rc_DiadromusPulchellusAscovirus4a	17
Nosema_Apis_Diff_4	17
13249663_43_rc_NodamuraVirus_Nodavirus	17
78057438_nt0886_OperophteraBrumataCypovirus19	17
157325505_NoraVirus_11454_rc	17
Orphan_Preassembled_Spiro7_180	17
510569_nt3031_rc_AdesAlbopictusDensovirus_Densovirus	17
209745_nt3517_rc_AedesAegyptiDensovirus_Densovirus	17
28395433_nt5146_rc_BlatellaGermanicaDensovirus_Densovirus	17
34610121_MacrobrachiumRosenbergiiNodavirus_Nodavirus_4009_rc	17
Orphan_Dicistro_Ifla_24__32	17
Orphan_Preassembled_Spiro3_109	17
Orphan_Spiro_250_oligo_contig13148_length_224_numreads_2_95	17
21668304_40_rc_SpodopteraFrugiperdaAscovirus1a	17
70987017_nt0002_AchetaDomesticusVirus_Dicistro	17
78924360_nt2146_HeliothisArmigeraCypovirus14	17
151564502_AchromobacterXylosoxidans_Bacteria_972	17
10314009_AcuteBeeParalysisVirus_Dicistro_8016_rc	17
188543030_ChronicBeeParalysisVirus_2694_UnclassifiedVirus	17
2582499_nt0699_rc_WiseanaIridescentVirus_Iridovirus	17
56417653_nt001_MonodonBaculovirus_Baculovirus	17
84316420_nt8728_rc_HomalodiscaCoagulataVirus1_Dicistro	17
71480055_DeformedWingVirus_Iflavirus_6642_rc	17
1545997_nt2881_rc_DrosophilaXVirus_Birnaviridae	17
9631294_3987_MelanoplusSanguinipesEntomopoxvirus_Entomopoxvirus	17
13959016_PenaeidRodShapedDNAVirus_399_rc	17
195764991_DysaphisPlantagineaDensovirus_4254	17
154721378_HoneyBeeSlowParalysisVirus_Iflavirus_5861_rc	17
Orphan_Spiro_254_oligo_contig13470_length_724_numreads_2_403	17
6693799_78_NeodiprionSertiferNucleopolyhedrovirus_Nucleopolyhedrovirus	17
3687669_Wolbachia_Pan_1_rc	17
10121211_222_rc_AcuteBeeParalysisVirus_Dicistro	17
221126_nt091_ChoristoneuraBiennisEntomopoxvirusL_Entomopoxvirus	17
6063472_SilkwormParvolikeVirus_Parvovirus_1556_rc	17
195764991_DysaphisPlantagineaDensovirus_4254_rc	17
30793779_KashmirBeeVirus_Dicistro_3390	17
Orphan_Spiro_155_oligo_contig08503_length_601_numreads_17_486	17
9631294_3987_rc_MelanoplusSanguinipesEntomopoxvirus_Entomopoxvirus	17
6063472_SilkwormParvolikeVirus_Parvovirus_1556_rc	17
Crithidia_fasciculata_cytC_maxicircle_1498	17
10314009_AcuteBeeParalysisVirus_Dicistro_2234	17
2829116_9_PopilliaJaponicaIridescentVirus31_Iridovirus	17
Orphan_Spiro_234_oligo_contig12331_length_224_numreads_2_87	17
94962170_NosemaCeranae_2463_rc_Fungi	17
29293088_ProvidenceVirus_Tetravirus_397_rc	16
148727234_SolenopsisInvictaVirus2_10497_rc_UnclassifiedVirus	16
GryllusBimaculatusNudivirus_Nudivirus_93222	16
209745_nt3667_rc_AedesAegyptiDensovirus_Densovirus	16
18476472_YellowHeadVirus_Okavirus_5945	16
Orphan_Spiro_46_oligo_contig01164_length_669_numreads_16_437	16
Orphan_Spiro_97_oligo_contig03406_length_228_numreads_2_83	16
9631294_2096_MelanoplusSanguinipesEntomopoxvirus_Entomopoxvirus	16
11932039_302_rc_SpodopteraFrugiperdaAscovirus1a	16
Apis_DCR1_4916	16
510569_nt3031_AdesAlbopictusDensovirus_Densovirus	16
27311152_VarroaDestructor_Mite_12631_rc	16
Nosema_Apis_Diff_4	16
42357682_nt211_PlodiaInterpunctellaGranulovirus_Granulovirus	16
21668319_155_rc_HeliothisVirescensAscovirus3c	16
166851932_GillAssociatedVirus_Okavirus_19062	16
116878304_nt0363_rc_SpodopteraExiguaAscovirus5a	16
24078524_SpawnerIsolatedMortalityVirus_1235_rc	16
122704869_TropilaelapsMercedesae_Mite_1	16
Orphan_Spiro_202_1844	16
Crithidia_Mellificae_Kinetoblast_182	16
2582499_nt0699_rc_WiseanaIridescentVirus_Iridovirus	16
27435581_nt0046_rc_MyzusPersicaeDensovirus_Densovirus	16
154721378_HoneyBeeSlowParalysisVirus_Iflavirus_6631_rc	16
14780876_TauraSyndromeVirus_Dicistro_5288_rc	16
12328427_EnterococcusFaecalis_Bacteria_1224	16
12328427_EnterococcusFaecalis_Bacteria_424_rc	16
20451021_BlackQueenCellVirus_Dicistro_2101	16
331317_55_TipulaIridescentVirus_Iridovirus	16
157325505_NoraVirus_11617	16
9632270_HeliverpaAermigeraStuntVirus_Tetravirus_5128_rc	16
2829120_ApisCeranaIridovirus_258_rc	16
Orphan_Spiro_225_oligo_contig11914_length_219_numreads_3_82	16
70987017_nt0212_AchetaDomesticusVirus_Dicistro	16
3059216_nt0864_AnomalaCupreaEntomopoxvirusL_Entomopoxvirus	16
Orphan_Spiro_73_oligo_contig02176_length_1606_numreads_53_1352	16
21668319_nt1741_rc_HeliothisVirescensAscovirus3c	16
4098251_nt0136_rc_ChoristoneuraFumiferanaEntomopoxvirusL_Entomopoxvirus	16
42539159_nt001_rc_HarrisinaBrilliansGranulovirus_Granulovirus	16
9629650_173_DrosophilaCVirus_Dicistro	16
9632405_SacbroodVirus_Iflavirus_7114_rc	16
71480055_DeformedWingVirus_Iflavirus_7929_rc	16
Orphan_Spiro_244_oligo_contig12689_length_227_numreads_2_0	16
2988413_NosemaApis_3503_rc_Fungi	16
76577723_CrithidiaFasciculata_2_rc_Protist	16
56693045_SolenopsisInvictaVirus1_Dicistro_7129	16
71480055_DeformedWingVirus_Iflavirus_4636_rc	16
59265_25_rc_FlockHouseVirus_Nodavirus	16
62996799_nt0061_CostelytraZealandicaIridescentVirus_Iridovirus	16
9629935_161_RhopalosiphumPadiVirus_Dicistro	15
15741225_PerinaNudaVirus_Iflavirus_5936	15
122704869_TropilaelapsMercedesae_Mite_2	15
20451021_BlackQueenCellVirus_Dicistro_3034_rc	15
47087494_nt180_AgrotisIpsilonNucleopolyhedrovirus_Nucleopolyhedrovirus	15
9629935_161_RhopalosiphumPadiVirus_Dicistro	15
9944523_6391_rc_AmsactaMooreiEntomopoxvirusL_Entomopoxvirus	15
9944523_6401_AmsactaMooreiEntomopoxvirusL_Entomopoxvirus	15
148727234_SolenopsisInvictaVirus2_9624_UnclassifiedVirus	15
20451021_BlackQueenCellVirus_Dicistro_3034	15
42539147_8_PlodiaInterpunctellaGranulovirus_Granulovirus	15
1174228_52_rc_HeliothisArmigeraEntomopoxvirusL_Entomopoxvirus	15
18476472_YellowHeadVirus_Okavirus_5945_rc	15
603872_DiadromusPulchellusIdnoreovirus_Idnoreovirus_2126_rc	15
Orphan_Spiro_64_oligo_contig01918_length_372_numreads_10_207	15
Orphan_Spiro_84_oligo_contig02663_length_226_numreads_11_33	15
Orphan_Dicistrovirus_73__83	15
Orphan_Spiro_246_oligo_contig12895_length_222_numreads_2_71	15
Orphan_Spiro_115_oligo_contig04302_length_513_numreads_6_394	15
Orphan_Culley_15_Uncultured_marine_RNA_virus_contig_SOG_658_704_609_sequence_537	15
51921552_PenaeidShrimpInfectiousMyonecrosisVirus_Totivirus_6244	15
148717937_BrevicoryneBrassicaeVirus_Iflavirus_4582	15
Project01_Read1_63	15
6063472_SilkwormParvolikeVirus_Parvovirus_600	15
11342605_MelissococcusPluton_Bacteria_1550_rc	15
Noravirus_Noravirus_9441	15
11038431_118_rc_OrgyiaPseduotsugataMNucleopolyhedrovirus_Nucleopolyhedrovirus	15
976134_SigmaVirus_Rhabdovirus_3073_rc	15
15741225_PerinaNudaVirus_Iflavirus_5509	15
70994552_Aspergillus_Pan_1005_rc_Fungi	15
20451021_226_rc_BlackQueenCellVirus_Dicistro	15
195764991_DysaphisPlantagineaDensovirus_4254	15
9632270_HeliverpaAermigeraStuntVirus_Tetravirus_5128_rc	15
20451021_226_rc_BlackQueenCellVirus_Dicistro	15
78057426_nt1741_rc_OperophteraBrumataCypovirus18	15
70987017_nt0587_AchetaDomesticusVirus_Dicistro	15
56121875_VarroaDesctructorVirus1_Iflavirus_552	15
34610126_EctropisObliquaIflavirus_Iflavirus_5436_rc	15
148727234_SolenopsisInvictaVirus2_9877_rc_UnclassifiedVirus	15
56693045_SolenopsisInvictaVirus1_Dicistro_3860_rc	15
71480055_DeformedWingVirus_Iflavirus_4636	15
86610776_ApisMellifera_csdAW26B_291_rc	15
3510485_nt0301_HeliothisArmigeraEntomopoxvirusL_Entomopoxvirus	15
166851932_GillAssociatedVirus_Okavirus_19062_rc	15
48697148_DendrolimusPunctatusTetravirus_Tetravirus_5488	15
116326687_TrichoplusiaNiAscovirus2c_Ascovirus_172201	15
37730307_CrithidiaOncopelti_2_Protist	15
37730307_CrithidiaOncopelti_1_Protist	15
207560084_AscophaeraApis_5_Fungi	15
13249663_43_NodamuraVirus_Nodavirus	15
83031723_nt429_PierisBrassicaeGranulovirus_Granulovirus	15
3059216_nt0864_AnomalaCupreaEntomopoxvirusL_Entomopoxvirus	15
9627742_1682_AutographaCalifornicaNucleopolyhedrovirus_Nucleopolyhedrovirus	15
20260796_8_PariacatoVirus_Nodavirus	15
9632405_SacbroodVirus_Iflavirus_2045_rc	15
6063472_SilkwormParvolikeVirus_Parvovirus_381	15
24078524_SpawnerIsolatedMortalityVirus_154	15
51014188_BlackBeetleVirus_NodavirusBeetleVirus_22_rc	15
37730307_CrithidiaOncopelti_4_Protist	15
37730307_CrithidiaOncopelti_2_Protist	15
56693045_SolenopsisInvictaVirus1_Dicistro_5730_rc	15
9632270_HeliverpaAermigeraStuntVirus_Tetravirus_4890	15
450500_nt0151_FlockHouseVirus_Nodavirus	15
29293088_ProvidenceVirus_Tetravirus_397	15
86610772_ApisMellifera_csd13B_645	14
Orphan_Spiro_221_oligo_contig11675_length_236_numreads_3_68	14
148727234_SolenopsisInvictaVirus2_8571_UnclassifiedVirus	14
28395433_nt0121_BlatellaGermanicaDensovirus_Densovirus	14
209745_nt3652209745_nt3652_rc_AedesAegyptiDensovirus_Densovirus	14
Orphan_Spiro_272_oligo_contig14185_length_664_numreads_14_380	14
166851932_GillAssociatedVirus_Okavirus_21994_rc	14
30526317_nt0256_rc_KashmirBeeVirus_Dicistro	14
9629935_394_rc_RhopalosiphumPadiVirus_Dicistro	14
195764991_DysaphisPlantagineaDensovirus_4835_rc	14
70994552_Aspergillus_Pan_2179_rc_Fungi	14
2829120_ApisCeranaIridovirus_49_rc	14
Orphan_Preassembled_Spiro9_195	14
WolbachiaPipientis_16SrRNA_1356	14
11932175_22_rc_IridescentVirus31_Iridovirus	14
11931693_nt03331_DiadromusPulchellusAscovirus4a	14
58676_nt106_rc_UnidentifiedGranulovirus_Granulovirus	14
15741225_PerinaNudaVirus_Iflavirus_5499	14
51921552_PenaeidShrimpInfectiousMyonecrosisVirus_Totivirus_4905	14
9634994_IHHNV_Densovirus_1651	14
195764991_DysaphisPlantagineaDensovirus_4722_rc	14
187903037_MuscaDomesticaSalivaryGlandHypertrophyVirus_Ascovirus_124141	14
124494152_IsraelAcuteParalysisVirus_Dicistro_4939	14
124494152_IsraelAcuteParalysisVirus_Dicistro_7048	14
3170010_nt0792_DiataeaSaccharalisDensovirus_Densovirus	14
603872_DiadromusPulchellusIdnoreovirus_Idnoreovirus_3172_rc	14
11342605_MelissococcusPluton_Bacteria_1559	14
56693045_SolenopsisInvictaVirus1_Dicistro_4900	14
Orphan_Spiro_57_oligo_contig01527_length_442_numreads_8_7	14
71658845_PenaeusMerguiensisDensovirus_Densovirus_3383_rc	14
21668319_82_HeliothisVirescensAscovirus3c	14
51014188_BlackBeetleVirus_NodavirusBeetleVirus_1388_rc	14
82698021_RosyAppleAphidVirus_2576	14
168804017_GlossinaPallidipesSalivaryGlandHypertrophyVirus_Ascovirus_164825	14
52631962_nt7755_rc_SolenopsisInvictaVirus1_Dicistro	14
9631294_3987_rc_MelanoplusSanguinipesEntomopoxvirus_Entomopoxvirus	14
2829120_ApisCeranaIridovirus_67	14
9632405_SacbroodVirus_Iflavirus_7114_rc	14
95020642_BaculovirusPenaei_Baculovirus_483_rc	14
37730307_CrithidiaOncopelti_4_Protist	14
58676_nt166_UnidentifiedGranulovirus_Granulovirus	14
221126_nt091_ChoristoneuraBiennisEntomopoxvirusL_Entomopoxvirus	14
510569_31_rc_AdesAlbopictusDensovirus_Densovirus	14
116326687_TrichoplusiaNiAscovirus2c_Ascovirus_172201	14
51921552_PenaeidShrimpInfectiousMyonecrosisVirus_Totivirus_4511_rc	14
Orphan_Dicistrovirus_76_gnlSRASRR014587_73935_1_E7VT96202IEQ5S_1_length_274_29	14
Nosema_Apis_Diff_7	14
58013199_nt074994_rc_ChoristoneuraFumiferanaMNucleopolyhedrovirus_Nucleopolyhedrovirus	14
Orphan_Preassembled_Spiro14_641	14
48697148_DendrolimusPunctatusTetravirus_Tetravirus_7836	14
603872_DiadromusPulchellusIdnoreovirus_Idnoreovirus_2885_rc	14
86610772_ApisMellifera_csd13B_291	14
148727234_SolenopsisInvictaVirus2_9624_UnclassifiedVirus	13
2988413_NosemaApis_538_Fungi	13
Orphan_Preassembled_Spiro5_316	13
450500_nt0181_FlockHouseVirus_Nodavirus	13
157325505_NoraVirus_11617_rc	13
76577723_CrithidiaFasciculata_5_Protist	13
17158105_WhiteSpotSyndromeVirus_Nimavirus_250959	13
21106612_nt3594_AedesAlbopictusDensovirus_Densovirus	13
77025006_nt706_CulexRestuansCypovirus	13
84316420_nt8788_HomalodiscaCoagulataVirus1_Dicistro	13
13959016_PenaeidRodShapedDNAVirus_459_rc	13
14780876_TauraSyndromeVirus_Dicistro_7909_rc	13
56693045_SolenopsisInvictaVirus1_Dicistro_7129_rc	13
71480055_DeformedWingVirus_Iflavirus_8274_rc	13
Orphan_Culley_1_Uncultured_marine_RNA_virus_contig_JP_418_600_590_sequence_18	13
HomalodiscaVitripennisReovirus_Reovirus_2823	13
KamitiRiverVirus_Flavivirus_8824	13
58723_nt0601_rc_BoolaraVirus_Nodavirus	13
11932175_20_IridescentVirus31_Iridovirus	13
332496_nt076_BombyxMoriCypovirus1	13
Project01_Read1_63	13
27311152_VarroaDestructor_Mite_5621	13
122704919_TropilaelapsClareae_Mite_5_rc	13
2988413_NosemaApis_3503_Fungi	13
Orphan_Dicistrovirus_27_gnlSRASRR014587_173586_1_E7VT96202I0CRV_1_length_256_26	13
71480055_DeformedWingVirus_Iflavirus_9467	13
Orphan_Dicistrovirus_61_gnlSRASRR014587_231271_1_E7VT96202G7XMN_1_length_264_23	13
Orphan_Dicistrovirus_11__26	13
78057426_nt1741_OperophteraBrumataCypovirus18	13
331317_55_TipulaIridescentVirus_Iridovirus	13
70987017_nt0587_AchetaDomesticusVirus_Dicistro	13
1235936_nt557_rc_TrichoplusiaNiGranulovirus_Granulovirus	13
207560084_AscophaeraApis_4_Fungi	13
Orphan_Spiro_57_oligo_contig01527_length_442_numreads_8_7	13
2829116_4_rc_PopilliaJaponicaIridescentVirus31_Iridovirus	13
77025006_nt556_rc_CulexRestuansCypovirus	13
37642090_84_rc_TrichoplusNiAsocovirus2a	13
24431318_nt0121_rc_AphidLethalParalysisVirus_Dicistro	13
9634994_IHHNV_Densovirus_1651	13
3757789_29_rc_PlusiaOrichalceaNucleopolyhedrovirus_Nucleopolyhedrovirus	13
188543030_ChronicBeeParalysisVirus_2392_rc_UnclassifiedVirus	13
34610121_MacrobrachiumRosenbergiiNodavirus_Nodavirus_2269	13
207560084_AscophaeraApis_3_Fungi	13
4098251_nt0136_rc_ChoristoneuraFumiferanaEntomopoxvirusL_Entomopoxvirus	13
83031723_nt429_PierisBrassicaeGranulovirus_Granulovirus	13
3510485_nt0301_rc_HeliothisArmigeraEntomopoxvirusL_Entomopoxvirus	13
Orphan_Iflavirus_29_gnlSRASRR014585_105909_1_E6YESDI02HLUG8_1_length_282_0	13
Crithidia_fasciculata_12SrRNA_1409	13
9629650_173_rc_DrosophilaCVirus_Dicistro	13
21668327_nt3462_SpodopteraFrugiperdaAscovirus1a	13
29467861_24_rc_AdoxophyesHonmaiNucleopolyhedrovirus_Nucleopolyhedrovirus	13
45544496_BrevibacillusLaterosporus_Bacteria_132	13
Orphan_Iflavirus_29_gnlSRASRR014585_105909_1_E6YESDI02HLUG8_1_length_282_0	13
20451006_InfectiousFlacherieVirus_Iflavirus_8640_rc	13
46277144_HirsutellaIllustris_Fungi_486	13
9634994_IHHNV_Densovirus_2738	13
71658845_PenaeusMerguiensisDensovirus_Densovirus_4806	13
95020642_nt0871_PenaeiBaculovirus_Baculovirus	13
28395433_nt5146_BlatellaGermanicaDensovirus_Densovirus	13
74055502_LaemSinghVirus_306_Luteovirus	13
86610776_ApisMellifera_csdAW26B_645_rc	13
154721378_HoneyBeeSlowParalysisVirus_Iflavirus_1898_rc	13
450500_nt0181_FlockHouseVirus_Nodavirus	12
21668319_155_HeliothisVirescensAscovirus3c	12
73621242_KelpFlyVirus_10565	12
11342605_MelissococcusPluton_Bacteria_1559_rc	12
27311152_VarroaDestructor_Mite_8112	12
14780876_TauraSyndromeVirus_Dicistro_9176_rc	12
30421095_20_rc_DendrolimusPunctatusCypovirus1	12
42539159_nt128_rc_HarrisinaBrilliansGranulovirus_Granulovirus	12
34610126_EctropisObliquaIflavirus_Iflavirus_5436	12
148727234_SolenopsisInvictaVirus2_8835_UnclassifiedVirus	12
17158105_WhiteSpotSyndromeVirus_Nimavirus_303721	12
21668317_20_SpodopteraFrugiperdaAscovirus1a	12
9632270_HeliverpaAermigeraStuntVirus_Tetravirus_4890_rc	12
195764991_DysaphisPlantagineaDensovirus_4439_rc	12
51921552_PenaeidShrimpInfectiousMyonecrosisVirus_Totivirus_6569_rc	12
74055502_LaemSinghVirus_446_rc_Luteovirus	12
21668319_146_HeliothisVirescensAscovirus3c	12
Orphan_Spiro_34_oligo_contig00803_length_412_numreads_10_193	12
Orphan_Spiro_109_oligo_contig03856_length_364_numreads_13_92	12
17158105_WhiteSpotSyndromeVirus_Nimavirus_303721_rc	12
154721378_HoneyBeeSlowParalysisVirus_Iflavirus_3898_rc	12
188543030_ChronicBeeParalysisVirus_1109_UnclassifiedVirus	12
Positive_Control_Fungi_281	12
82698021_RosyAppleAphidVirus_2557_rc	12
76577723_CrithidiaFasciculata_4_Protist	12
15078713_5242_InvertebrateIridescentVirus6_Iridovirus	12
77025006_nt706_rc_CulexRestuansCypovirus	12
Orphan_Spiro_148_oligo_contig08019_length_237_numreads_3_57	12
2829116_4_rc_PopilliaJaponicaIridescentVirus31_Iridovirus	12
56417653_nt001_MonodonBaculovirus_Baculovirus	12
34610121_MacrobrachiumRosenbergiiNodavirus_Nodavirus_2424	12
82698021_RosyAppleAphidVirus_2557	12
56121875_VarroaDesctructorVirus1_Iflavirus_552	12
70994552_Aspergillus_Pan_3004_Fungi	12
27311152_VarroaDestructor_Mite_4637	12
Orphan_Dicistrovirus_59__0	12
510569_nt3181_AdesAlbopictusDensovirus_Densovirus	12
82698021_RosyAppleAphidVirus_2557	12
168804017_GlossinaPallidipesSalivaryGlandHypertrophyVirus_Ascovirus_173909_rc	12
56121875_VarroaDesctructorVirus1_Iflavirus_3784_rc	12
27311152_VarroaDestructor_Mite_6982_rc	12
Project01_Read1_63_rc	12
12328427_EnterococcusFaecalis_Bacteria_1224	12
10314009_AcuteBeeParalysisVirus_Dicistro_8016_rc	12
Orphan_Spiro_189_oligo_contig09712_length_413_numreads_24_118	12
2114467_nt0106_rc_ChoristoneuraFumiferanaCypovirus16	12
71658845_PenaeusMerguiensisDensovirus_Densovirus_3383_rc	12
207560084_AscophaeraApis_2_rc_Fungi	12
21668327_nt3462_SpodopteraFrugiperdaAscovirus1a	12
21668319_82_rc_HeliothisVirescensAscovirus3c	12
510569_31_rc_AdesAlbopictusDensovirus_Densovirus	12
51921552_PenaeidShrimpInfectiousMyonecrosisVirus_Totivirus_4511_rc	12
207560084_AscophaeraApis_1_rc_Fungi	12
HornetIflavirus_88	12
52631962_nt7755_rc_SolenopsisInvictaVirus1_Dicistro	12
3687669_Wolbachia_Pan_3	12
70987017_nt0002_rc_AchetaDomesticusVirus_Dicistro	12
Project01_Read7_67_rc	12
30793779_KashmirBeeVirus_Dicistro_3390	12
MarineVirusSOG_NoFamily_2047	12
Orphan_Spiro_211_oligo_contig10585_length_229_numreads_2_150	12
218436697_PhasiCharoenVirus_500_rc	12
124494152_IsraelAcuteParalysisVirus_Dicistro_1749_rc	12
Orphan_Dicistrovirus_43__13	12
148727234_SolenopsisInvictaVirus2_10497_UnclassifiedVirus	12
9629650_365_rc_DrosophilaCVirus_Dicistro	12
9630378_231_rc_DiatraeaeSaccharalisDensovirus_Densovirus	12
1174228_52_HeliothisArmigeraEntomopoxvirusL_Entomopoxvirus	12
2911298_244_rc_RhopalosiphumPadiVirus_Dicistro	12
2911298_244_RhopalosiphumPadiVirus_Dicistro	11
9944523_6401_AmsactaMooreiEntomopoxvirusL_Entomopoxvirus	11
148727234_SolenopsisInvictaVirus2_8571_UnclassifiedVirus	11
188543030_ChronicBeeParalysisVirus_3895_UnclassifiedVirus	11
Orphan_Culley_16_Uncultured_marine_RNA_virus_contig_SOG_658_704_1280_sequence_812	11
47087494_nt192_AgrotisIpsilonNucleopolyhedrovirus_Nucleopolyhedrovirus	11
71658845_PenaeusMerguiensisDensovirus_Densovirus_3383	11
9632405_SacbroodVirus_Iflavirus_7563_rc	11
195970377_PteromalusPuparumDicistrovirus_504	11
603872_DiadromusPulchellusIdnoreovirus_Idnoreovirus_1076_rc	11
Orphan_Spiro_221_oligo_contig11675_length_236_numreads_3_68	11
Positive_Control	11
148727234_SolenopsisInvictaVirus2_8835_UnclassifiedVirus	11
51921552_PenaeidShrimpInfectiousMyonecrosisVirus_Totivirus_4511	11
84316420_nt8788_rc_HomalodiscaCoagulataVirus1_Dicistro	11
11932175_22_IridescentVirus31_Iridovirus	11
20451018_314_rc_HimetobiPVirus_Dicistro	11
15042158_5119_rc_InvertebrateIridescentVirus6_Iridovirus	11
Orphan_Dicistro_Ifla_6__351	11
6175644_5127_rc_XestiaCNigrumGranulovirus_Granulovirus	11
14993612_154_Cypovirus14	11
556172_nt0511_GelleriaMellonellaDensovirus_Densovirus	11
195764991_DysaphisPlantagineaDensovirus_4835_rc	11
HeliothisZeaVirus1_Nudivirus_224251	11
30526317_nt0256_rc_KashmirBeeVirus_Dicistro	11
11932039_248_rc_SpodopteraFrugiperdaAscovirus1a	11
58013199_nt074979_ChoristoneuraFumiferanaMNucleopolyhedrovirus_Nucleopolyhedrovirus	11
9632405_SacbroodVirus_Iflavirus_7114	11
6063472_SilkwormParvolikeVirus_Parvovirus_524	11
195970377_PteromalusPuparumDicistrovirus_265_rc	11
Orphan_Spiro_256_oligo_contig13646_length_730_numreads_2_213	11
6063472_SilkwormParvolikeVirus_Parvovirus_524	11
20451021_BlackQueenCellVirus_Dicistro_6667_rc	11
Orphan_Dicistro_Ifla_24__32	11
Orphan_Preassembled_Spiro15_16	11
510569_nt3181_AdesAlbopictusDensovirus_Densovirus	11
42357680_9_PierisRapaeGranulovirus_Granulovirus	11
9634944_134_rc_InfectiousHypodermalAndHematopoieticNecrosisVirus_Densovirus	11
2911298_nt06166_RhopalosiphumPadiVirus_Dicistro	11
9630816_1485_rc_BombyxMoriNucleopolyhedrovirus_Nucleopolyhedrovirus	11
24431318_nt0121_rc_AphidLethalParalysisVirus_Dicistro	11
70994552_Aspergillus_Pan_2188_Fungi	11
Project01_Read1_63_rc	11
Orphan_Spiro_216_oligo_contig11162_length_813_numreads_4_580	11
Orphan_Preassembled_Spiro10_197	11
70987017_nt0002_AchetaDomesticusVirus_Dicistro	11
78924360_nt2146_HeliothisArmigeraCypovirus14	11
154721378_HoneyBeeSlowParalysisVirus_Iflavirus_6631_rc	11
34610121_MacrobrachiumRosenbergiiNodavirus_Nodavirus_377	11
27311152_VarroaDestructor_Mite_4637	11
InvertebrateIridescentVirus6_Iridovirus_206787	11
Orphan_Spiro_12_oligo_contig00254_length_400_numreads_4_43	11
Orphan_Spiro_137_oligo_contig06890_length_223_numreads_4_112	11
73621242_KelpFlyVirus_10703_rc	11
2829120_ApisCeranaIridovirus_258_rc	11
18476472_YellowHeadVirus_Okavirus_7399	11
195970377_PteromalusPuparumDicistrovirus_504_rc	11
10314009_AcuteBeeParalysisVirus_Dicistro_7313	11
18476472_YellowHeadVirus_Okavirus_6562_rc	11
10314009_AcuteBeeParalysisVirus_Dicistro_4844_rc	11
20451006_InfectiousFlacherieVirus_Iflavirus_6032	11
42539159_nt001_rc_HarrisinaBrilliansGranulovirus_Granulovirus	11
20260796_8_PariacatoVirus_Nodavirus	11
17158105_WhiteSpotSyndromeVirus_Nimavirus_279926	11
95020642_BaculovirusPenaei_Baculovirus_533_rc	11
Orphan_Dicistrovirus_58__114	11
Orphan_Dicistrovirus_76_gnlSRASRR014587_73935_1_E7VT96202IEQ5S_1_length_274_29	11
Crithidia_fasciculata_cytC_maxicircle_1498	11
Nosema_Apis_Diff_7	11
21668319_82_rc_HeliothisVirescensAscovirus3c	11
Orphan_Spiro_73_oligo_contig02176_length_1606_numreads_53_1352	11
9633605_207_rc_PeriplanetaFuliginosaDensovirus_Densovirus	11
109390609_PanNematode_814	11
3059216_nt0969_rc_AnomalaCupreaEntomopoxvirusL_Entomopoxvirus	11
20451006_InfectiousFlacherieVirus_Iflavirus_7206	11
6063472_SilkwormParvolikeVirus_Parvovirus_524_rc	11
Orphan_Spiro_263_3788	11
3059216_nt1089_AnomalaCupreaEntomopoxvirusL_Entomopoxvirus	11
2829120_ApisCeranaIridovirus_58	11
20451021_BlackQueenCellVirus_Dicistro_6667	11
10314009_AcuteBeeParalysisVirus_Dicistro_2234_rc	11
9944523_7499_AmsactaMooreiEntomopoxvirusL_Entomopoxvirus	11
20069879_5789_MamestraConfigurataNucleopolyhedrovirus_Nucleopolyhedrovirus	11
71480055_DeformedWingVirus_Iflavirus_6610	11
48697148_DendrolimusPunctatusTetravirus_Tetravirus_7836_rc	11
157325505_NoraVirus_11454	11
71480055_DeformedWingVirus_Iflavirus_4636_rc	11
Orphan_Spiro_175_oligo_contig09389_length_221_numreads_996_61	11
52631962_nt5527_SolenopsisInvictaVirus1_Dicistro	10
9632405_SacbroodVirus_Iflavirus_7164_rc	10
20451006_InfectiousFlacherieVirus_Iflavirus_6032_rc	10
9632405_SacbroodVirus_Iflavirus_6737	10
74055502_LaemSinghVirus_297_Luteovirus	10
27311152_VarroaDestructor_Mite_10089_rc	10
28916367_nt826_rc_DendrolimusPunctatusCypovirus1	10
20451021_336_BlackQueenCellVirus_Dicistro	10
331317_26_rc_TipulaIridescentVirus_Iridovirus	10
77025006_nt556_CulexRestuansCypovirus	10
21106612_nt3594_rc_AedesAlbopictusDensovirus_Densovirus	10
21668319_nt1681_HeliothisVirescensAscovirus3c	10
20451006_InfectiousFlacherieVirus_Iflavirus_6032_rc	10
34610126_EctropisObliquaIflavirus_Iflavirus_5472_rc	10
20451021_BlackQueenCellVirus_Dicistro_7690	10
Orphan_Preassembled_Spiro7_869	10
51921552_PenaeidShrimpInfectiousMyonecrosisVirus_Totivirus_4511	10
17158105_WhiteSpotSyndromeVirus_Nimavirus_250959	10
14993633_80_Cypovirus	10
Project01_Read8_91_rc	10
84316420_nt8788_rc_HomalodiscaCoagulataVirus1_Dicistro	10
71480055_DeformedWingVirus_Iflavirus_8274	10
52631962_nt7755_SolenopsisInvictaVirus1_Dicistro	10
116326687_TrichoplusiaNiAscovirus2c_Ascovirus_172949	10
Orphan_Dicistro_Ifla_11__1	10
Orphan_Spiro_64_oligo_contig01918_length_372_numreads_10_207	10
20451018_367_HimetobiPVirus_Dicistro	10
166851932_GillAssociatedVirus_Okavirus_20109	10
33569312_9_CryptophlebiaLeucotretaGranulovirus_Granulovirus	10
Positive_Control_Fungi_281	10
27311152_VarroaDestructor_Mite_7139	10
62822968_MourilyanVirus_BunyaLikeVirus_603	10
195970377_PteromalusPuparumDicistrovirus_1471	10
62822968_MourilyanVirus_BunyaLikeVirus_617_rc	10
46277144_HirsutellaIllustris_Fungi_486_rc	10
Orphan_Spiro_60_oligo_contig01624_length_225_numreads_6_80	10
Orphan_Spiro_101_oligo_contig03495_length_234_numreads_2_7	10
93009649_nt016_rc_MonodonBaculovirus_Baculovirus	10
71480055_DeformedWingVirus_Iflavirus_6642_rc	10
157325505_NoraVirus_11746	10
HomalodiscaVitripennisReovirus_Reovirus_4206	10
27435581_nt0046_rc_MyzusPersicaeDensovirus_Densovirus	10
9630816_1485_rc_BombyxMoriNucleopolyhedrovirus_Nucleopolyhedrovirus	10
34610126_EctropisObliquaIflavirus_Iflavirus_5988	10
157325505_NoraVirus_11746	10
34610126_EctropisObliquaIflavirus_Iflavirus_7325_rc	10
70994552_Aspergillus_Pan_2188_Fungi	10
20451021_BlackQueenCellVirus_Dicistro_2101	10
Nosema_Ceranae_Diff_7	10
NounaneVirus_NoFamily_9147	10
WallaceinaInconstans_16SrRNA_1286	10
51014188_BlackBeetleVirus_NodavirusBeetleVirus_3372	10
73621242_KelpFlyVirus_10565_rc	10
124494152_IsraelAcuteParalysisVirus_Dicistro_4671	10
Nosema_Ceranae_Diff_5	10
56693045_SolenopsisInvictaVirus1_Dicistro_3860_rc	10
188543030_ChronicBeeParalysisVirus_2392_rc_UnclassifiedVirus	10
24078524_SpawnerIsolatedMortalityVirus_1235	10
42357680_9_rc_PierisRapaeGranulovirus_Granulovirus	10
3687669_Wolbachia_Pan_3	10
6175644_5127_XestiaCNigrumGranulovirus_Granulovirus	10
9627742_1682_AutographaCalifornicaNucleopolyhedrovirus_Nucleopolyhedrovirus	10
20451021_BlackQueenCellVirus_Dicistro_3838	10
45544496_BrevibacillusLaterosporus_Bacteria_1197	10
Orphan_Dicistro_Ifla_7__8	10
Orphan_Dicistro_Ifla_17__1	10
Orphan_Preassembled_Spiro11_764	10
Orphan_Spiro_260_oligo_contig13843_length_546_numreads_20_318	10
Orphan_Spiro_244_oligo_contig12689_length_227_numreads_2_0	10
188543030_ChronicBeeParalysisVirus_5131_UnclassifiedVirus	10
Orphan_Spiro_83_oligo_contig02577_length_238_numreads_2_25	10
Orphan_NoraVirus_7__115	10
Orphan_Spiro_49_oligo_contig01249_length_180_numreads_2_99	10
51014188_BlackBeetleVirus_NodavirusBeetleVirus_1347	10
6646670_CloudyWingVirus_304_rc	10
17158105_WhiteSpotSyndromeVirus_Nimavirus_264607	10
9632405_SacbroodVirus_Iflavirus_4125	10
76577723_CrithidiaFasciculata_2_rc_Protist	10
2114467_nt0106_ChoristoneuraFumiferanaCypovirus16	10
3510485_141_HeliothisArmigeraEntomopoxvirusL_Entomopoxvirus	10
2795873_28_WiseanaSignataNucleopolyhedrovirus_Nucleopolyhedrovirus	10
510569_nt3016_rc_AdesAlbopictusDensovirus_Densovirus	10
24078524_SpawnerIsolatedMortalityVirus_154_rc	10
62822968_MourilyanVirus_BunyaLikeVirus_603_rc	10
Orphan_Spiro_2_oligo_contig00067_length_1839_numreads_548_1153	10
Orphan_Spiro_192_oligo_contig09841_length_927_numreads_441_61	10
3510485_nt0286_HeliothisArmigeraEntomopoxvirusL_Entomopoxvirus	10
18158481_nt0001_PlanococcusCitriDensovirus_Densovirus	10
2829120_ApisCeranaIridovirus_58	10
56693045_SolenopsisInvictaVirus1_Dicistro_1606	10
Nosema_Ceranae_Diff_8	10
9964314_792_AmsactaMooreiEntomopoxvirusL_Entomopoxvirus	9
29293088_ProvidenceVirus_Tetravirus_397_rc	9
46277144_HirsutellaIllustris_Fungi_419	9
37730307_CrithidiaOncopelti_3_Protist	9
Orphan_Preassembled_Spiro1_337	9
Orphan_Spiro_212_oligo_contig10784_length_241_numreads_2_94	9
450500_7_rc_FlockHouseVirus_Nodavirus	9
510569_120_AdesAlbopictusDensovirus_Densovirus	9
9632270_HeliverpaAermigeraStuntVirus_Tetravirus_5119	9
9964314_7548_AmsactaMooreiEntomopoxvirusL_Entomopoxvirus	9
74055502_LaemSinghVirus_297_Luteovirus	9
11342605_MelissococcusPluton_Bacteria_1559_rc	9
Orphan_Spiro_259_oligo_contig13814_length_1283_numreads_48_602	9
Orphan_Spiro_202_1004	9
Positive_Control	9
95020642_BaculovirusPenaei_Baculovirus_483	9
Orphan_Spiro_285_oligo_contig14559_length_226_numreads_3_87	9
10314009_375_rc_AcuteBeeParalysisVirus_Dicistro	9
976134_SigmaVirus_Rhabdovirus_2558_rc	9
20451021_226_BlackQueenCellVirus_Dicistro	9
9632405_SacbroodVirus_Iflavirus_8405	9
148717937_BrevicoryneBrassicaeVirus_Iflavirus_2521	9
15042158_5119_rc_InvertebrateIridescentVirus6_Iridovirus	9
10442717_nt151_PorcellioScaberIridescentVirus_Iridovirus	9
14993633_65_Cypovirus1	9
82698021_RosyAppleAphidVirus_2557_rc	9
168804017_GlossinaPallidipesSalivaryGlandHypertrophyVirus_Ascovirus_173909	9
46560623_PaenibacillusLarvae_Bacteria_166_rc	9
122704919_TropilaelapsClareae_Mite_5_rc	9
10314009_AcuteBeeParalysisVirus_Dicistro_5983	9
158514361_AcarapisWoodi_Mite	9
510569_nt3031_AdesAlbopictusDensovirus_Densovirus	9
42480280_nt11256_rc_NeodiprionLecontiiNucleopolyhedrovirus_Nucleopolyhedrovirus	9
3170010_nt0777_rc_DiataeaSaccharalisDensovirus_Densovirus	9
68348793_nt1636_rc_HeliothisArmigeraCypovirus5	9
51921552_PenaeidShrimpInfectiousMyonecrosisVirus_Totivirus_6244	9
9632405_SacbroodVirus_Iflavirus_8405_rc	9
Project01_Read8_91	9
Orphan_Preassembled_Spiro8_218	9
976134_SigmaVirus_Rhabdovirus_3322_rc	9
18476472_YellowHeadVirus_Okavirus_7399_rc	9
109390609_PanNematode_1902_rc	9
30793779_KashmirBeeVirus_Dicistro_2759_rc	9
Nosmea_Ceranae_Diff_9	9
168804017_GlossinaPallidipesSalivaryGlandHypertrophyVirus_Ascovirus_164825_rc	9
Orphan_NoraVirus_2__111	9
Orphan_Spiro_202_1844	9
58013199_nt075028_rc_ChoristoneuraFumiferanaMNucleopolyhedrovirus_Nucleopolyhedrovirus	9
84316420_nt8728_rc_HomalodiscaCoagulataVirus1_Dicistro	9
9631294_3987_MelanoplusSanguinipesEntomopoxvirus_Entomopoxvirus	9
15741225_PerinaNudaVirus_Iflavirus_5924_rc	9
34610126_EctropisObliquaIflavirus_Iflavirus_7325_rc	9
10314009_AcuteBeeParalysisVirus_Dicistro_7313_rc	9
DrosophilaAVirus_NoFamily_4387	9
WallaceinaInconstans_16SrRNA_1286	9
Orphan_Spiro_137_oligo_contig06890_length_223_numreads_4_112	9
Orphan_NoraVirus_12_gnlSRASRR014587_21299_1_E7VT96202I4DRC_1_length_247_24	9
93009649_nt016_rc_MonodonBaculovirus_Baculovirus	9
42357680_9_PierisRapaeGranulovirus_Granulovirus	9
78057426_nt1741_OperophteraBrumataCypovirus18	9
2388672_nt7636_DrosophilaCVirus_Dicistro	9
2911298_nt06166_RhopalosiphumPadiVirus_Dicistro	9
20451018_276_HimetobiPVirus_Dicistro	9
12328427_EnterococcusFaecalis_Bacteria_424	9
207560084_AscophaeraApis_4_Fungi	9
Orphan_Preassembled_Spiro10_197	9
Orphan_Dicistrovirus_47_gnlSRASRR014587_182567_1_E7VT96202FPFN8_1_length_258_116	9
NounaneVirus_NoFamily_9972	9
Orphan_Dicistrovirus_59__0	9
14993618_106_rc_Cypovirus14	9
48697148_DendrolimusPunctatusTetravirus_Tetravirus_5840_rc	9
86610792_ApisMellifera_csd29B_288	9
10314009_AcuteBeeParalysisVirus_Dicistro_2780	9
21668319_82_HeliothisVirescensAscovirus3c	9
74055502_LaemSinghVirus_297_rc_Luteovirus	9
86610792_ApisMellifera_csd29B_288	9
10314009_AcuteBeeParalysisVirus_Dicistro_1718	9
37642090_29_TrichoplusNiAsocovirus2a	9
62822968_MourilyanVirus_BunyaLikeVirus_472	9
2988413_NosemaApis_422_Fungi	9
34610121_MacrobrachiumRosenbergiiNodavirus_Nodavirus_2269	9
30526317_nt2866_KashmirBeeVirus_Dicistro	9
9629650_173_rc_DrosophilaCVirus_Dicistro	9
10314009_373_rc_AcuteBeeParalysisVirus_Dicistro	9
70987017_nt0002_rc_AchetaDomesticusVirus_Dicistro	9
15078713_1066_rc_InvertebrateIridescentVirus6_Iridovirus	9
9632405_SacbroodVirus_Iflavirus_7164	9
51014188_BlackBeetleVirus_NodavirusBeetleVirus_22_rc	9
Project01_Read7_67_rc	9
Orphan_Spiro_165_oligo_contig09133_length_689_numreads_24_556	9
78057440_nt0796_OperophteraBrumataCypovirus19	9
4098251_nt0151_ChoristoneuraFumiferanaEntomopoxvirusL_Entomopoxvirus	9
Orphan_Spiro_260_oligo_contig13843_length_546_numreads_20_318	9
2829126_2_AnticarsiaGemmatalisIridescentVirus_Iridovirus	9
9632270_HeliverpaAermigeraStuntVirus_Tetravirus_4890	9
116326687_TrichoplusiaNiAscovirus2c_Ascovirus_173305_rc	9
188543030_ChronicBeeParalysisVirus_1260_UnclassifiedVirus	9
Orphan_Spiro_234_oligo_contig12331_length_224_numreads_2_87	9
Orphan_Dicistrovirus_43__13	9
9944523_6401_rc_AmsactaMooreiEntomopoxvirusL_Entomopoxvirus	9
30526317_nt2401_rc_KashmirBeeVirus_Dicistro	9
20451006_InfectiousFlacherieVirus_Iflavirus_8640_rc	9
Orphan_Spiro_263_3788	9
9630378_231_rc_DiatraeaeSaccharalisDensovirus_Densovirus	9
56121875_VarroaDesctructorVirus1_Iflavirus_7281	9
86610776_ApisMellifera_csdAW26B_141_rc	9
124494152_IsraelAcuteParalysisVirus_Dicistro_3197	9
86610772_ApisMellifera_csd13B_291	9
27311152_VarroaDestructor_Mite_9958_rc	9
Project01_Read7_77	9
Orphan_Spiro_156_oligo_contig08510_length_241_numreads_2_131	9
221129_15_rc_ChoristoneuraFumiferanaEntomopoxvirusL_Entomopoxvirus	9
12597485_1818_rc_HelicoverpaArmigeraNucleopolyhedrovirus_Nucleopolyhedrovirus	9
51014188_BlackBeetleVirus_NodavirusBeetleVirus_22	9
9634994_IHHNV_Densovirus_2738	9
20451021_BlackQueenCellVirus_Dicistro_6667	9
124494152_IsraelAcuteParalysisVirus_Dicistro_3197	9
27311152_VarroaDestructor_Mite_9958_rc	9
Orphan_Spiro_107_oligo_contig03795_length_216_numreads_4_28	9
Orphan_Spiro_261_oligo_contig13873_length_201_numreads_2_65	9
Orphan_Spiro_309_oligo_contig15209_length_359_numreads_1181_244	9
Orphan_Spiro_242_oligo_contig12511_length_227_numreads_2_69	9
Orphan_Spiro_156_oligo_contig08510_length_241_numreads_2_131	9
24431318_247_rc_AphidLethalParalysisVirus_Dicistro	8
9632405_SacbroodVirus_Iflavirus_7740_rc	8
6063472_SilkwormParvolikeVirus_Parvovirus_600_rc	8
603872_DiadromusPulchellusIdnoreovirus_Idnoreovirus_1076_rc	8
14780876_TauraSyndromeVirus_Dicistro_7909	8
86610674_ApisMellifera_csd27A_271_rc	8
9790313_SindbisVirus_Alphavirus_1160	8
86610722_ApisMellifera_csd15A_499	8
20451021_BlackQueenCellVirus_Dicistro_1416	8
Orphan_Preassembled_Spiro7_869	8
GryllusBimaculatusNudivirus_Nudivirus_93222	8
Orphan_Spiro_201_oligo_contig10100_length_241_numreads_2_22	8
Orphan_Spiro_173_oligo_contig09298_length_296_numreads_20_46	8
Crithidia_fasciculata_cytC_maxicircle_257	8
95020642_nt0841_PenaeiBaculovirus_Baculovirus	8
56121875_VarroaDesctructorVirus1_Iflavirus_1411	8
11036795_3689_rc_PlutellaXylostellaGranulovirus_Granulovirus	8
15741225_PerinaNudaVirus_Iflavirus_5499_rc	8
148717937_BrevicoryneBrassicaeVirus_Iflavirus_8557	8
46560623_PaenibacillusLarvae_Bacteria_166	8
86610674_ApisMellifera_csd27A_271	8
188543030_ChronicBeeParalysisVirus_3895_UnclassifiedVirus	8
Orphan_Preassembled_Spiro13_719	8
Orphan_Spiro_296_oligo_contig14772_length_346_numreads_6_133	8
9631294_8236_rc_MelanoplusSanguinipesEntomopoxvirus_Entomopoxvirus	8
148727234_SolenopsisInvictaVirus2_5238_rc_UnclassifiedVirus	8
Project01_Read8_91_rc	8
71480055_DeformedWingVirus_Iflavirus_7406	8
Orphan_Spiro_285_oligo_contig14559_length_226_numreads_3_87	8
11932066_nt613_TrichoplusiaNiAsocovirus2a	8
603872_DiadromusPulchellusIdnoreovirus_Idnoreovirus_2126_rc	8
68348795_nt196_rc_HeliothisAssultaCypovirus14	8
14780876_402_rc_TauraSyndromeVirus_Dicistro	8
Positive_Control	8
332496_nt076_BombyxMoriCypovirus1	8
14780876_402_TauraSyndromeVirus_Dicistro	8
70994552_Aspergillus_Pan_1797_Fungi	8
46242253_1086_rc_AgrotisSegetumGranulovirus_Granulovirus	8
9957152_4_rc_TrichoplusiaNiCypovirus15	8
10314009_AcuteBeeParalysisVirus_Dicistro_5983	8
158514361_AcarapisWoodi_Mite	8
9633605_36_PeriplanetaFuliginosaDensovirus_Densovirus	8
30526317_nt3016_KashmirBeeVirus_Dicistro	8
15042589_nt1520_rc_EpinotiaAporemaGranulovirus_Granulovirus	8
77025006_nt121_CulexRestuansCypovirus	8
14278994_nt0089_AntheraeaPernyiNucleopolyhedrovirus_Nucleopolyhedrovirus	8
450500_9_rc_FlockHouseVirus_Nodavirus	8
20451012_338_PlautiaStaliIntestineVirus_Dicistro	8
8895506_nt1246_rc_CricketParalysisVirus_Dicistro	8
78057438_nt0886_rc_OperophteraBrumataCypovirus19	8
73621242_KelpFlyVirus_10811	8
71480055_DeformedWingVirus_Iflavirus_7858_rc	8
Orphan_Spiro_308_oligo_contig15208_length_1765_numreads_1967_1668	8
Orphan_Spiro_233_oligo_contig12314_length_371_numreads_15_116	8
33569312_9_rc_CryptophlebiaLeucotretaGranulovirus_Granulovirus	8
3170010_nt0792_DiataeaSaccharalisDensovirus_Densovirus	8
1545997_nt2881_rc_DrosophilaXVirus_Birnaviridae	8
29467861_24_AdoxophyesHonmaiNucleopolyhedrovirus_Nucleopolyhedrovirus	8
20451012_338_rc_PlautiaStaliIntestineVirus_Dicistro	8
27311152_VarroaDestructor_Mite_6982_rc	8
NounaneVirus_NoFamily_9972	8
9629935_392_RhopalosiphumPadiVirus_Dicistro	8
11932175_nt001_rc_IridescentVirus31_Iridovirus	8
4098251_53_rc_ChoristoneuraFumiferanaEntomopoxvirusL_Entomopoxvirus	8
29467861_24_AdoxophyesHonmaiNucleopolyhedrovirus_Nucleopolyhedrovirus	8
30526317_nt2866_rc_KashmirBeeVirus_Dicistro	8
15741225_PerinaNudaVirus_Iflavirus_5936_rc	8
70994552_Aspergillus_Pan_3004_Fungi	8
151564502_AchromobacterXylosoxidans_Bacteria_972	8
151564502_AchromobacterXylosoxidans_Bacteria_417_rc	8
10314009_AcuteBeeParalysisVirus_Dicistro_7313_rc	8
124494152_IsraelAcuteParalysisVirus_Dicistro_7048	8
Orphan_Spiro_216_oligo_contig11162_length_813_numreads_4_580	8
DrosophilaAVirus_NoFamily_4387	8
Orphan_Spiro_283_oligo_contig14501_length_1830_numreads_244_1747	8
Orphan_Dicistrovirus_10_gnlSRASRR014587_183851_1_E7VT96202GP2G8_1_length_284_98	8
148727234_SolenopsisInvictaVirus2_6729_rc_UnclassifiedVirus	8
154721378_HoneyBeeSlowParalysisVirus_Iflavirus_4878_rc	8
Orphan_Spiro_241_oligo_contig12504_length_965_numreads_4_790	8
1235937_nt0704_TrichoplusiaNiGranulovirus_Granulovirus	8
73621242_KelpFlyVirus_10703_rc	8
24078524_SpawnerIsolatedMortalityVirus_1460_rc	8
195970377_PteromalusPuparumDicistrovirus_504_rc	8
Orphan_Spiro_252_oligo_contig13388_length_593_numreads_2_249	8
24078524_SpawnerIsolatedMortalityVirus_1235	8
86610772_ApisMellifera_csd13B_141_rc	8
71480055_DeformedWingVirus_Iflavirus_4636	8
78057426_nt1756_rc_OperophteraBrumataCypovirus18	8
9629650_173_DrosophilaCVirus_Dicistro	8
45544496_BrevibacillusLaterosporus_Bacteria_132	8
15078713_1066_rc_InvertebrateIridescentVirus6_Iridovirus	8
Orphan_Spiro_165_oligo_contig09133_length_689_numreads_24_556	8
Orphan_Preassembled_Spiro8_396	8
Orphan_Spiro_7_oligo_contig00159_length_231_numreads_5_101	8
Crithidia_fasciculata_12SrRNA_1409	8
13375374_47_BombyxMoriCypovirus1	8
9626209_106_BlackBeetleVirus_Nodavirus	8
27435581_nt0016_rc_MyzusPersicaeDensovirus_Densovirus	8
58013199_nt074994_rc_ChoristoneuraFumiferanaMNucleopolyhedrovirus_Nucleopolyhedrovirus	8
18158481_nt5296_rc_PlanococcusCitriDensovirus_Densovirus	8
34610121_MacrobrachiumRosenbergiiNodavirus_Nodavirus_2148_rc	8
86610722_ApisMellifera_csd15A_499_rc	8
30793779_KashmirBeeVirus_Dicistro_2759	8
2829126_2_AnticarsiaGemmatalisIridescentVirus_Iridovirus	8
976134_SigmaVirus_Rhabdovirus_2558	8
195970377_PteromalusPuparumDicistrovirus_2196	8
71658845_PenaeusMerguiensisDensovirus_Densovirus_4806	8
30526317_56_KashmirBeeVirus_Dicistro	8
95020642_nt0871_PenaeiBaculovirus_Baculovirus	8
20451021_336_rc_BlackQueenCellVirus_Dicistro	8
24078524_SpawnerIsolatedMortalityVirus_62	8
56121875_VarroaDesctructorVirus1_Iflavirus_6617_rc	8
HornetIflavirus_94	8
86610776_ApisMellifera_csdAW26B_645_rc	8
Orphan_Spiro_67_oligo_contig02012_length_985_numreads_22_665	8
15320657_41_rc_EpiphyasPostvittanaNucleopolyhedrovirus_Nucleopolyhedrovirus	8
21668319_nt1741_HeliothisVirescensAscovirus3c	8
603872_DiadromusPulchellusIdnoreovirus_Idnoreovirus_1076	8
9790313_SindbisVirus_Alphavirus_11153	8
86610702_ApisMellifera_csd25B_684	8
154721378_HoneyBeeSlowParalysisVirus_Iflavirus_7425	8
10314009_95_AcuteBeeParalysisVirus_Dicistro	7
47087494_nt192_AgrotisIpsilonNucleopolyhedrovirus_Nucleopolyhedrovirus	7
9632405_SacbroodVirus_Iflavirus_7563_rc	7
62822968_MourilyanVirus_BunyaLikeVirus_583_rc	7
195970377_PteromalusPuparumDicistrovirus_504	7
148717937_BrevicoryneBrassicaeVirus_Iflavirus_8557	7
34610126_EctropisObliquaIflavirus_Iflavirus_5472_rc	7
20451021_BlackQueenCellVirus_Dicistro_8004_rc	7
20451021_BlackQueenCellVirus_Dicistro_7690	7
Orphan_Spiro_93_oligo_contig03132_length_302_numreads_5_201	7
Orphan_Spiro_259_oligo_contig13814_length_1283_numreads_48_602	7
Orphan_Spiro_161_oligo_contig08971_length_241_numreads_3_129	7
21668319_nt1231_rc_HeliothisVirescensAscovirus3c	7
116878304_nt0363_SpodopteraExiguaAscovirus5a	7
46242253_1086_AgrotisSegetumGranulovirus_Granulovirus	7
9632405_SacbroodVirus_Iflavirus_7164_rc	7
148727234_SolenopsisInvictaVirus2_6971_UnclassifiedVirus	7
6063472_SilkwormParvolikeVirus_Parvovirus_600_rc	7
56693045_SolenopsisInvictaVirus1_Dicistro_6982	7
86610772_ApisMellifera_csd13B_645	7
20451021_BlackQueenCellVirus_Dicistro_8004_rc	7
37730307_CrithidiaOncopelti_2_rc_Protist	7
37730307_CrithidiaOncopelti_3_Protist	7
Orphan_Preassembled_Spiro1_337	7
Orphan_Spiro_56_oligo_contig01451_length_1059_numreads_23_135	7
HeliothisZeaVirus1_Nudivirus_226495	7
Orphan_Preassembled_Spiro5_316	7
14993633_80_Cypovirus	7
10314009_95_rc_AcuteBeeParalysisVirus_Dicistro	7
51921552_PenaeidShrimpInfectiousMyonecrosisVirus_Totivirus_6569	7
17158105_WhiteSpotSyndromeVirus_Nimavirus_303721	7
94962170_NosemaCeranae_2503_rc_Fungi	7
122704919_TropilaelapsClareae_Mite_4_rc	7
71480055_DeformedWingVirus_Iflavirus_8726	7
Crithidia_fasciculata_cytC_maxicircle_477	7
Apis_AGO1_1393	7
68348795_nt736_rc_HeliothisAssultaCypovirus14	7
510569_113_rc_AdesAlbopictusDensovirus_Densovirus	7
510569_nt3046_AdesAlbopictusDensovirus_Densovirus	7
51921552_PenaeidShrimpInfectiousMyonecrosisVirus_Totivirus_6569	7
95020642_BaculovirusPenaei_Baculovirus_483	7
45544496_BrevibacillusLaterosporus_Bacteria_95_rc	7
9629650_247_rc_DrosophilaCVirus_Dicistro	7
18476472_YellowHeadVirus_Okavirus_7151_rc	7
187903037_MuscaDomesticaSalivaryGlandHypertrophyVirus_Ascovirus_122684	7
CulexFlavivirus_Flavivirus_9900	7
14780876_TauraSyndromeVirus_Dicistro_9176	7
71480055_DeformedWingVirus_Iflavirus_7406	7
110762120_ApisMelliferaMyosin_2773	7
116326687_TrichoplusiaNiAscovirus2c_Ascovirus_173010	7
15042589_nt1505_rc_EpinotiaAporemaGranulovirus_Granulovirus	7
9800536_nt828_TrichoplusiaNiCypovirus15	7
3687669_Wolbachia_Pan_1	7
10314009_221_AcuteBeeParalysisVirus_Dicistro	7
71658845_PenaeusMerguiensisDensovirus_Densovirus_384_rc	7
68348793_nt1636_rc_HeliothisArmigeraCypovirus5	7
62822968_MourilyanVirus_BunyaLikeVirus_603	7
9632405_SacbroodVirus_Iflavirus_7740	7
9632405_SacbroodVirus_Iflavirus_8405_rc	7
24078524_SpawnerIsolatedMortalityVirus_903	7
188543030_ChronicBeeParalysisVirus_5131_rc_UnclassifiedVirus	7
27311152_VarroaDestructor_Mite_12631_rc	7
207560084_AscophaeraApis_2_Fungi	7
KamitiRiverVirus_Flavivirus_9082	7
14993612_154_Cypovirus14	7
9800536_nt828_TrichoplusiaNiCypovirus15	7
84316420_nt8713_rc_HomalodiscaCoagulataVirus1_Dicistro	7
17158105_WhiteSpotSyndromeVirus_Nimavirus_303721_rc	7
2668619_AcyrthosiphonPisumVirus_7453	7
2829120_ApisCeranaIridovirus_258	7
Orphan_Spiro_154_oligo_contig08338_length_1309_numreads_13_1027	7
Orphan_Spiro_1_oligo_contig00012_length_883_numreads_44_812	7
14993626_27_Cypovirus14	7
14993641_65_Cypovirus1	7
9630378_235_rc_DiatraeaeSaccharalisDensovirus_Densovirus	7
3510485_nt0286_rc_HeliothisArmigeraEntomopoxvirusL_Entomopoxvirus	7
450500_99_FlockHouseVirus_Nodavirus	7
9957152_1_TrichoplusiaNiCypovirus15	7
2829120_ApisCeranaIridovirus_67_rc	7
207560084_AscophaeraApis_5_rc_Fungi	7
20451028_346_TriatomaVirus_Dicistro	7
9629935_392_rc_RhopalosiphumPadiVirus_Dicistro	7
4098251_53_rc_ChoristoneuraFumiferanaEntomopoxvirusL_Entomopoxvirus	7
68348795_nt196_HeliothisAssultaCypovirus14	7
34610121_MacrobrachiumRosenbergiiNodavirus_Nodavirus_377	7
12328427_EnterococcusFaecalis_Bacteria_424	7
151564502_AchromobacterXylosoxidans_Bacteria_417_rc	7
Orphan_Spiro_86_oligo_contig02765_length_241_numreads_2_133	7
Nosema_Ceranae_Diff_7	7
68348795_nt196_HeliothisAssultaCypovirus14	7
4098251_37_rc_ChoristoneuraFumiferanaEntomopoxvirusL_Entomopoxvirus	7
1235936_nt557_rc_TrichoplusiaNiGranulovirus_Granulovirus	7
Orphan_Dicistrovirus_42__30	7
9634944_134_InfectiousHypodermalAndHematopoieticNecrosisVirus_Densovirus	7
21518670_111_rc_ChoristoneuraFumiferanaGranulovirus_Granulovirus	7
2351554_nt1954_rc_ChoristoneuraFumiferanaMNucleopolyhedrovirus_Nucleopolyhedrovirus	7
24078524_SpawnerIsolatedMortalityVirus_1460_rc	7
2988413_NosemaApis_906_Fungi	7
2114467_nt0106_rc_ChoristoneuraFumiferanaCypovirus16	7
21668319_nt3852_HeliothisVirescensAscovirus3c	7
3757789_29_rc_PlusiaOrichalceaNucleopolyhedrovirus_Nucleopolyhedrovirus	7
14993618_106_rc_Cypovirus14	7
21668327_nt3012_rc_SpodopteraFrugiperdaAscovirus1a	7
34610121_MacrobrachiumRosenbergiiNodavirus_Nodavirus_1500	7
30793779_KashmirBeeVirus_Dicistro_4608_rc	7
10314009_AcuteBeeParalysisVirus_Dicistro_7313	7
14780876_TauraSyndromeVirus_Dicistro_2819	7
Orphan_Spiro_13_oligo_contig00262_length_889_numreads_20_1	7
29293088_ProvidenceVirus_Tetravirus_1988	7
116326687_TrichoplusiaNiAscovirus2c_Ascovirus_172949_rc	7
86610772_ApisMellifera_csd13B_645_rc	7
603872_DiadromusPulchellusIdnoreovirus_Idnoreovirus_2126	7
20451018_113_rc_HimetobiPVirus_Dicistro	7
58676_nt166_UnidentifiedGranulovirus_Granulovirus	7
21668319_nt1231_HeliothisVirescensAscovirus3c	7
187903037_MuscaDomesticaSalivaryGlandHypertrophyVirus_Ascovirus_124190_rc	7
Orphan_Spiro_20_oligo_contig00435_length_1365_numreads_189_345	7
Orphan_Spiro_7_oligo_contig00159_length_231_numreads_5_101	7
Orphan_Spiro_49_oligo_contig01249_length_180_numreads_2_99	7
Orphan_Spiro_211_oligo_contig10585_length_229_numreads_2_150	7
10121211_222_rc_AcuteBeeParalysisVirus_Dicistro	7
10314009_373_rc_AcuteBeeParalysisVirus_Dicistro	7
48697148_DendrolimusPunctatusTetravirus_Tetravirus_5488	7
2114467_nt0106_ChoristoneuraFumiferanaCypovirus16	7
3059216_nt1089_AnomalaCupreaEntomopoxvirusL_Entomopoxvirus	7
2795873_28_WiseanaSignataNucleopolyhedrovirus_Nucleopolyhedrovirus	7
4098251_nt0166_rc_ChoristoneuraFumiferanaEntomopoxvirusL_Entomopoxvirus	7
124494152_IsraelAcuteParalysisVirus_Dicistro_1749_rc	7
Orphan_NoraVirus_1__181	7
Orphan_Spiro_8_oligo_contig00164_length_342_numreads_6_253	7
Orphan_Preassembled_Spiro13_570	7
109390609_PanNematode_814	7
10314009_377_AcuteBeeParalysisVirus_Dicistro	7
15042589_3_EpinotiaAporemaGranulovirus_Granulovirus	7
18476472_YellowHeadVirus_Okavirus_7151	7
188543030_ChronicBeeParalysisVirus_1512_UnclassifiedVirus	7
188543030_ChronicBeeParalysisVirus_1666_rc_UnclassifiedVirus	7
10314009_AcuteBeeParalysisVirus_Dicistro_1718_rc	7
151564502_AchromobacterXylosoxidans_Bacteria_1398_rc	7
151564502_AchromobacterXylosoxidans_Bacteria_972_rc	7
Orphan_Spiro_286_oligo_contig14617_length_229_numreads_6_77	7
Orphan_Spiro_298_oligo_contig14793_length_570_numreads_20_482	7
Orphan_Spiro_32_oligo_contig00738_length_241_numreads_3_39	7
9629650_365_rc_DrosophilaCVirus_Dicistro	7
20069879_5789_MamestraConfigurataNucleopolyhedrovirus_Nucleopolyhedrovirus	7
221129_15_rc_ChoristoneuraFumiferanaEntomopoxvirusL_Entomopoxvirus	7
59265_25_rc_FlockHouseVirus_Nodavirus	7
2911298_244_rc_RhopalosiphumPadiVirus_Dicistro	7
10442717_nt016_rc_PorcellioScaberIridescentVirus31_Iridovirus	7
9629650_306_rc_DrosophilaCVirus_Dicistro	7
29293088_ProvidenceVirus_Tetravirus_397	7
148727234_SolenopsisInvictaVirus2_9904_UnclassifiedVirus	7
195970377_PteromalusPuparumDicistrovirus_1421	7
122704869_TropilaelapsMercedesae_Mite_1_rc	7
86610702_ApisMellifera_csd25B_684	7
Orphan_Dicistro_Ifla_20__25	7
Orphan_Spiro_239_oligo_contig12462_length_241_numreads_2_125	7
10314009_131_rc_AcuteBeeParalysisVirus_Dicistro	7
18699034_44_rc_AntheraeaAssamensisCypovirus4	7
56121875_VarroaDesctructorVirus1_Iflavirus_7281	7
34610121_MacrobrachiumRosenbergiiNodavirus_Nodavirus_2424_rc	7
86610674_ApisMellifera_csd27A_142_rc	7
122704869_TropilaelapsMercedesae_Mite_1_rc	7
Project01_Read7_77	7
CulexFlavivirus_Flavivirus_9044	7
Orphan_Preassembled_Spiro4_504	7
Orphan_Dicistrovirus_39_gnlSRASRR014587_199724_1_E7VT96202JQYNF_1_length_260_31	7
Orphan_Spiro_192_oligo_contig09841_length_927_numreads_441_61	7
166851932_GillAssociatedVirus_Okavirus_21994	6
20260796_42_PariacatoVirus_Nodavirus	6
78057426_nt1756_OperophteraBrumataCypovirus18	6
9632270_HeliverpaAermigeraStuntVirus_Tetravirus_5119	6
2460170_nt3325_rc_HeliothisArmigeraEntomopoxvirusL_Entomopoxvirus	6
148727234_SolenopsisInvictaVirus2_6971_UnclassifiedVirus	6
458356_13_HeliothisArmigeraCypovirus8	6
329565_nt0914_rc_HeliothisArmigeraEntomopoxvirusL_Entomopoxvirus	6
2911298_244_RhopalosiphumPadiVirus_Dicistro	6
20260796_8_rc_PariacatoVirus_Nodavirus	6
2988413_NosemaApis_538_Fungi	6
86610722_ApisMellifera_csd15A_499	6
Orphan_Spiro_93_oligo_contig03132_length_302_numreads_5_201	6
Nosema_Ceranae_Diff_3	6
Orphan_Culley_16_Uncultured_marine_RNA_virus_contig_SOG_658_704_1280_sequence_812	6
Crithidia_fasciculata_cytC_maxicircle_257	6
3510485_141_rc_HeliothisArmigeraEntomopoxvirusL_Entomopoxvirus	6
1235936_nt587_rc_TrichoplusiaNiGranulovirus_Granulovirus	6
34610121_MacrobrachiumRosenbergiiNodavirus_Nodavirus_2629	6
29293088_ProvidenceVirus_Tetravirus_385_rc	6
1235936_nt587_rc_TrichoplusiaNiGranulovirus_Granulovirus	6
556172_66_rc_GalleriaMellonellaDensovirus_Densovirus	6
20451006_InfectiousFlacherieVirus_Iflavirus_7928_rc	6
29293088_ProvidenceVirus_Tetravirus_385_rc	6
2988413_NosemaApis_1931_Fungi	6
188543030_ChronicBeeParalysisVirus_5436_UnclassifiedVirus	6
56693045_SolenopsisInvictaVirus1_Dicistro_7617	6
Orphan_Preassembled_Spiro4_688	6
Apis_AGO1_1393	6
Crithidia_Mellificae_Kinetoblast_176	6
976134_SigmaVirus_Rhabdovirus_3322	6
6646670_CloudyWingVirus_313_rc	6
20451021_BlackQueenCellVirus_Dicistro_8004	6
Crithidia_fasciculata_12SrRNA_1391	6
Crithidia_Mellificae_Kinetoblast_176	6
11932039_302_rc_SpodopteraFrugiperdaAscovirus1a	6
83031723_nt421_PierisBrassicaeGranulovirus_Granulovirus	6
1563726_21_rc_LacanobiaOleraceaGranulovirus_Granulovirus	6
22855185_DrosophilaXVirus_Birnavirus_5791_rc	6
9632405_SacbroodVirus_Iflavirus_7563	6
34610121_MacrobrachiumRosenbergiiNodavirus_Nodavirus_2629_rc	6
27311152_VarroaDestructor_Mite_5621	6
Orphan_Spiro_198_oligo_contig10032_length_2193_numreads_1873_1662	6
CellFusingAgentVirus_Flavivirus_10520	6
20451018_367_HimetobiPVirus_Dicistro	6
166851932_GillAssociatedVirus_Okavirus_20109	6
10442717_nt151_PorcellioScaberIridescentVirus_Iridovirus	6
11932175_20_IridescentVirus31_Iridovirus	6
4098251_nt0151_rc_ChoristoneuraFumiferanaEntomopoxvirusL_Entomopoxvirus	6
14780876_402_TauraSyndromeVirus_Dicistro	6
24078524_SpawnerIsolatedMortalityVirus_903	6
2668619_AcyrthosiphonPisumVirus_7729	6
168804017_GlossinaPallidipesSalivaryGlandHypertrophyVirus_Ascovirus_173909	6
30793779_KashmirBeeVirus_Dicistro_3390_rc	6
158514361_AcarapisWoodi_Mite_rc	6
HeliothisZeaVirus1_Nudivirus_224251	6
Orphan_Spiro_295_oligo_contig14753_length_676_numreads_26_453	6
CellFusingAgentVirus_Flavivirus_10520	6
109390609_PanNematode_1902_rc	6
20260796_42_rc_PariacatoVirus_Nodavirus	6
9634994_IHHNV_Densovirus_1651_rc	6
70994552_Aspergillus_Pan_2147_rc_Fungi	6
27311152_VarroaDestructor_Mite_8321	6
Orphan_Spiro_50_oligo_contig01287_length_220_numreads_2_107	6
20451012_348_rc_PlautiaStaliIntestineVirus_Dicistro	6
54124704_VarroaGenus_Mite_589_rc	6
21668319_149_HeliothisVirescensAscovirus3c	6
124494152_IsraelAcuteParalysisVirus_Dicistro_4671_rc	6
Orphan_Dicistrovirus_27_gnlSRASRR014587_173586_1_E7VT96202I0CRV_1_length_256_26	6
207560084_AscophaeraApis_5_rc_Fungi	6
11932175_nt001_rc_IridescentVirus31_Iridovirus	6
30526317_nt2866_rc_KashmirBeeVirus_Dicistro	6
15741225_PerinaNudaVirus_Iflavirus_5936_rc	6
157325505_NoraVirus_11617	6
34610126_EctropisObliquaIflavirus_Iflavirus_5436_rc	6
603872_DiadromusPulchellusIdnoreovirus_Idnoreovirus_3172_rc	6
70994552_Aspergillus_Pan_1797_rc_Fungi	6
InvertebrateIridescentVirus6_Iridovirus_206787	6
NounaneVirus_NoFamily_9147	6
Orphan_Spiro_189_oligo_contig09712_length_413_numreads_24_118	6
Orphan_Spiro_283_oligo_contig14501_length_1830_numreads_244_1747	6
Orphan_Spiro_191_oligo_contig09756_length_238_numreads_2_152	6
58013199_nt075028_rc_ChoristoneuraFumiferanaMNucleopolyhedrovirus_Nucleopolyhedrovirus	6
HomalodiscaVitripennisReovirus_Reovirus_4206	6
Orphan_Dicistrovirus_32_gnlSRASRR014585_52222_1_E6YESDI02FJL8Y_1_length_250_46	6
Orphan_NoraVirus_12_gnlSRASRR014587_21299_1_E7VT96202I4DRC_1_length_247_24	6
68348793_nt1636_HeliothisArmigeraCypovirus5	6
2460170_nt3325_HeliothisArmigeraEntomopoxvirusL_Entomopoxvirus	6
21668319_nt3852_rc_HeliothisVirescensAsocivurs3c	6
34610121_MacrobrachiumRosenbergiiNodavirus_Nodavirus_1500	6
154721378_HoneyBeeSlowParalysisVirus_Iflavirus_5861_rc	6
124494152_IsraelAcuteParalysisVirus_Dicistro_2910	6
10314009_AcuteBeeParalysisVirus_Dicistro_4844_rc	6
20451012_199_rc_PlautiaStaliIntestineVirus_Dicistro	6
21518670_111_rc_ChoristoneuraFumiferanaGranulovirus_Granulovirus	6
2351554_nt1954_rc_ChoristoneuraFumiferanaMNucleopolyhedrovirus_Nucleopolyhedrovirus	6
9633605_36_rc_PeriplanetaFuliginosaDensovirus_Densovirus	6
221129_15_ChoristoneuraFumiferanaEntomopoxvirusL_Entomopoxvirus	6
68348795_nt736_HeliothisAssultaCypovirus14	6
148727234_SolenopsisInvictaVirus2_9877_rc_UnclassifiedVirus	6
122704869_TropilaelapsMercedesae_Mite_3_rc	6
Orphan_Spiro_241_oligo_contig12504_length_965_numreads_4_790	6
HomalodiscaVitripennisReovirus_Reovirus_3005	6
4098251_8_ChoristoneuraFumiferanaEntomopoxvirusL_Entomopoxvirus	6
52631962_nt7560_rc_SolenopsisInvictaVirus1_Dicistro	6
1235937_nt0704_rc_TrichoplusiaNiGranulovirus_Granulovirus	6
28395433_nt0121_rc_BlatellaGermanicaDensovirus_Densovirus	6
9634994_IHHNV_Densovirus_3812_rc	6
1235937_nt0704_rc_TrichoplusiaNiGranulovirus_Granulovirus	6
62822968_MourilyanVirus_BunyaLikeVirus_472	6
21668319_nt1741_rc_HeliothisVirescensAscovirus3c	6
42480280_nt28443_rc_NeodiprionLecontiiNucleopolyhedrovirus_Nucleopolyhedrovirus	6
29467861_24_rc_AdoxophyesHonmaiNucleopolyhedrovirus_Nucleopolyhedrovirus	6
71480055_DeformedWingVirus_Iflavirus_7929_rc	6
Orphan_Spiro_255_oligo_contig13514_length_446_numreads_2_312	6
Orphan_NoraVirus_7__115	6
6693799_81_NeodiprionSertiferNucleopolyhedrovirus_Nucleopolyhedrovirus	6
3510485_141_HeliothisArmigeraEntomopoxvirusL_Entomopoxvirus	6
2829116_4_PopilliaJaponicaIridescentVirus31_Iridovirus	6
21321708_252_CricketParalysisVirus_Dicistro	6
21668319_nt3837_HeliothisVirescensAscovirus3c	6
510569_nt3016_rc_AdesAlbopictusDensovirus_Densovirus	6
148727234_SolenopsisInvictaVirus2_8571_rc_UnclassifiedVirus	6
20451006_InfectiousFlacherieVirus_Iflavirus_7928	6
17158105_WhiteSpotSyndromeVirus_Nimavirus_270319_rc	6
187903037_MuscaDomesticaSalivaryGlandHypertrophyVirus_Ascovirus_122684_rc	6
603872_DiadromusPulchellusIdnoreovirus_Idnoreovirus_1835	6
188543030_ChronicBeeParalysisVirus_1512_UnclassifiedVirus	6
207560084_AscophaeraApis_4_rc_Fungi	6
24431318_nt0151_rc_AphidLethalParalysisVirus_Dicistro	6
510569_nt3871_AedesAlbopictusDensovirus_Densovirus	6
2829116_4_PopilliaJaponicaIridescentVirus31_Iridovirus	6
3059216_nt0969_rc_AnomalaCupreaEntomopoxvirusL_Entomopoxvirus	6
2668619_AcyrthosiphonPisumVirus_9209_rc	6
17158105_WhiteSpotSyndromeVirus_Nimavirus_264607	6
207560084_AscophaeraApis_4_rc_Fungi	6
30793779_KashmirBeeVirus_Dicistro_2759	6
Orphan_Spiro_72_oligo_contig02168_length_1337_numreads_36_1078	6
Orphan_Dicistrovirus_75__41	6
1174228_52_HeliothisArmigeraEntomopoxvirusL_Entomopoxvirus	6
59265_nt0796_FlockHouseVirus_Nodavirus	6
48697148_DendrolimusPunctatusTetravirus_Tetravirus_7836	6
157325505_NoraVirus_11454	6
86610674_ApisMellifera_csd27A_142_rc	6
45544496_BrevibacillusLaterosporus_Bacteria_1197_rc	6
9790313_SindbisVirus_Alphavirus_11153	6
Project01_Read8_82	6
20451021_BlackQueenCellVirus_Dicistro_8271	6
Orphan_Preassembled_Spiro4_504	6
Orphan_Spiro_242_oligo_contig12511_length_227_numreads_2_69	6
30526317_56_KashmirBeeVirus_Dicistro	6
9630378_223_DiatraeaeSaccharalisDensovirus_Densovirus	6
10442717_nt016_rc_PorcellioScaberIridescentVirus31_Iridovirus	6
78057432_nt1171_rc_OperophteraBrumataCypovirus18	6
331317_18_rc_TipulaIridescentVirus_Iridovirus	6
9634994_IHHNV_Densovirus_2738_rc	6
24078524_SpawnerIsolatedMortalityVirus_62	6
188543030_ChronicBeeParalysisVirus_2694_rc_UnclassifiedVirus	6
10314009_AcuteBeeParalysisVirus_Dicistro_4674	6
Orphan_NoraVirus_3__4	6
WallaceinaInconstans_16SrRNA_1624	6
30421095_20_rc_DendrolimusPunctatusCypovirus1	5
20260796_8_rc_PariacatoVirus_Nodavirus	5
10442717_nt151_rc_PorcellioScaberIridescentVirus_Iridovirus	5
56693045_SolenopsisInvictaVirus1_Dicistro_6982	5
86610674_ApisMellifera_csd27A_271	5
37730307_CrithidiaOncopelti_2_rc_Protist	5
Orphan_Preassembled_Spiro13_719	5
Orphan_Spiro_296_oligo_contig14772_length_346_numreads_6_133	5
10314009_95_AcuteBeeParalysisVirus_Dicistro	5
[truncated: 1,845 more rows]

## Sheet: DWV qPCR Results
Flenniken and Andino, 2013.
Supporting Table S1. qPCR analysis of deformed wing virus (DWV) determined that all bees used for transcriptional analysis had titers below the detection limit of this assay (104 genome copies).
qPCR Standard Curve DWV			Cp			log of Dilution	log copy number	copy number
G1	DWV	Standard	8.78	12300000	10000000	7	7.11793	1.31199e+07
G2	DWV	Standard	9.26	8970000	10000000	7	6.97048	9.34284e+06
G3	DWV	Standard	9.08	10100000	10000000	7	7.02577	1.06114e+07
G4	DWV	Standard	12.55	981000	1000000	6	5.95982	911632
G5	DWV	Standard	12.56	974000	1000000	6	5.95675	905206
G6	DWV	Standard	12.44	1060000	1000000	6	5.99361	985395
G7	DWV	Standard	15.57	130000	100000	5	5.0321	107672
G8	DWV	Standard	16.04	94800	100000	5	4.88772	77218.5
G9	DWV	Standard	15.94	100100	100000	5	4.91844	82878.3
G10	DWV	Standard	18.42	10910	10000	4	4.15661	14341.9
G11	DWV	Standard	19.1	12010	10000	4	3.94772	8865.76
G12	DWV	Standard	18.82	14060	10000	4	4.03373	10807.6
							Assay good for DWV copy number 10,000 or more
NEGATIVE CONTROLS:				log copy number	copy number		Assay not effective with Cp above 25
C7	No RT	Unknown	25.65	1.93561	86.2209
C8	No RT	Unknown	26.54	1.66221	45.9423
C9	No RT	Unknown	26.45	1.68986	48.9621
C10	water DWV primers	Unknown	25.73	1.91104	81.4774
C11	water DWV primers	Unknown	26.5	1.6745	47.2607
C12	water DWV primers	Unknown	26.45	1.68986	48.9621
ADDITIONAL CONTROLS TO TEST RANGE OF DWV qPCR Assay:
B1	DWV plasmid 1000	Unknown	30	0.59933	3.97494
B2	DWV plasmid 1000	Unknown	26.14	1.78509	60.9662
B3	DWV plasmid 1000	Unknown	28.13	1.17378	14.9203
B4	DWV plasmid 100	Unknown	30	0.59933	3.97494
B5	DWV plasmid 100	Unknown	30	0.59933	3.97494
B6	DWV plasmid 100	Unknown	29.48	0.75907	5.74209
MICROARRAYED SAMPLES - DWV qPCR				log copy number	copy number
A1	Rd2 2a	Unknown	26.07	1.80659	64.0608
A2	Rd2 2a	Unknown	26.94	1.53934	34.6207
A3	Rd2 2a	Unknown	26.74	1.60077	39.8817
A4	Rd2 2c	Unknown	26.95	1.53626	34.3767
A5	Rd2 2c	Unknown	27.01	1.51783	32.9483
A6	Rd2 2c	Unknown	26.86	1.56391	36.6363
A1	2a	Unknown	30	0.59933	3.97494
A2	2a	Unknown	30	0.59933	3.97494
A3	2a	Unknown	30	0.59933	3.97494
A4	Rd2 2b	Unknown	28.3	1.12156	13.2299
A5	Rd2 2b	Unknown	28.95	0.921881	8.35375
A6	Rd2 2b	Unknown	30	0.59933	3.97494
D1	2b	Unknown	25.76	1.90182	79.7667
D2	2b	Unknown	25.82	1.88339	76.4522
D3	2b	Unknown	25.65	1.93561	86.2209
D4	2c	Unknown	25.78	1.89568	78.6462
D5	2c	Unknown	25.83	1.88032	75.9134
D6	2c	Unknown	25.94	1.84653	70.2307
D7	3a	Unknown	25.85	1.87417	74.847
D8	3a	Unknown	26	1.8281	67.3125
D9	3a	Unknown	25.75	1.90489	80.3329
D10	3b	Unknown	25.27	2.05235	112.809
D11	3b	Unknown	25.24	2.06156	115.229
D12	3b	Unknown	25.09	2.10764	128.127
A7	3g	Unknown	27	1.5209	33.1821
A8	3g	Unknown	26.91	1.54855	35.3632
A9	3g	Unknown	26.79	1.58541	38.4959
A10	3h	Unknown	26.97	1.53012	33.8938
A11	3h	Unknown	26.49	1.67757	47.5962
A12	3h	Unknown	26.92	1.54548	35.1139
A7	3g	Unknown	30	0.59933	3.97494
A8	3g	Unknown	30	0.59933	3.97494
A9	3g	Unknown	30	0.59933	3.97494
A10	3f	Unknown	30	0.59933	3.97494
A11	3f	Unknown	30	0.59933	3.97494
A12	3f	Unknown	30	0.59933	3.97494
C1	10c	Unknown	30	0.59933	3.97494
C2	10c	Unknown	30	0.59933	3.97494
C3	10c	Unknown	30	0.59933	3.97494
C4	10e	Unknown	30	0.59933	3.97494
C5	10e	Unknown	30	0.59933	3.97494
C6	10e	Unknown	30	0.59933	3.97494
E7	10a	Unknown	25.86	1.8711	74.3195
E8	10a	Unknown	25.91	1.85574	71.737
E9	10a	Unknown	25.72	1.91411	82.0558
E10	10d	Unknown	25.24	2.06156	115.229
E11	10d	Unknown	25.2	2.07385	118.536
E12	10d	Unknown	25.56	1.96326	91.8882
C1	10b	Unknown	26.87	1.56084	36.378
C2	10b	Unknown	26.83	1.57313	37.422
C3	10b	Unknown	26.49	1.67757	47.5962
C4	10g	Unknown	26.86	1.56391	36.6363
C5	10g	Unknown	26.63	1.63457	43.1087
C6	10g	Unknown	26.71	1.60999	40.7371

## Sheet: SINV qPCR Results
Flenniken and Andino, 2013.
Supporting Table S1. qPCR analysis of SINV-GFP, data Supplemental Fig. 2.
QPCR wells	Mean Cp (of triplicate wells)	Std Cp	Copy #/ Mean Conc.	Std Copy #/ Mean Conc.	Subtract water wells	Subtract No RT
3b	13.28	0.06	2070000	82200	2068820	2068890	virus - 1
3a	13.81	0.07	1480000	65000	1478820	1478890	virus - 2
3c	14.23	0.14	1150000	104000	1148820	1148890	virus - 3
3f	14.62	0.11	895000	58300	893820	893890	virus- 4
3g	12.88	0.1	2670000	173000	2668820	2668890	virus - 5
4c	16.13	0.15	360000	31300	358820	358890	sRNA/virus -1
4b	16.86	0.05	235000	6960	233820	233890	sRNA/virus -2
4d	17.85	0.06	136000	4590	134820	134890	sRNA/virus -3
4e	19.97	0.25	45600	5920	44420	44490	sRNA/virus -4
4f	19.44	0.1	59100	3100	57920	57990	sRNA/virus -5
5b	15.66	0.12	474000	33800	472820	472890	nsRNA/virus - 1
5c	17.95	0.13	129000	9540	127820	127890	nsRNA/virus - 2
5e	16.58	0.02	276000	2810	274820	274890	nsRNA/virus - 3
5f	17.21	0.09	194000	9170	192820	192890	nsRNA/virus - 4
5i	18.53	0.18	94800	9150	93620	93690	nsRNA/virus - 5
2 mix - buffer	27.59	0.57	2190	408	1010	1080
3 mix	18.41	0.21	101000	11900	99820	99890
4 mix	18.64	0.18	89500	8170	88320	88390
5 mix	18.39	0.2	102000	11300	100820	100890
10 mix - RNA only	26.29	0.15	3290	161	2110	2180
water	29.78	0.39	1180	119	0	70
	* numbers above 25 unreliable					-1110
RNA no RT	30		1110			0
				SEM
AVERAGE Subtract No RT		STDEV Calculated in Excel from Average numbers	AVERAGE Std Copy #; Mean Conc.	STERROR = (STDEV / square root of n) = square root (5) = 2.23606798
1651890	virus	9254.45	46272.2	4138.71
166030	sRNA & virus	2357.45	11787.2	1054.28
232450	nsRNA & virus	2403.92	12019.6	1075.07
