# Supplementary material for: Non-Specific dsRNA-Mediated Antiviral Response in the Honey Bee
Source: PLoS One. 2013 Oct 10;8(10):e77263. doi: 10.1371/journal.pone.0077263 (PMC3795074; doi:10.1371/journal.pone.0077263)
Supplement: Table S2 — Honey Bee Gene Expression Microarray Annotation. (XLSX) [file pone.0077263.s005.xlsx]

## Sheet: UIUC Honey bee oligo 13K v1.txt
Flenniken and Andino, 2013.
Supporting Table S2. Honey Bee Gene Expression Microarray Annotation.
Date of creation		May 14 2007
Organisation name		University of Illinois
Submitter name		Amro Zayed
Array Design Name		UIUC Honey bee oligo 13K v1
Array Design version		v1
MetaColumn	MetaRow	Column	Row	Reporter Identifier	Reporter Name	Reporter BioSequence Database Entry [beebase]	Reporter BioSequence Database Entry [entrez]	Reporter BioSequence Type	Reporter BioSequence PolymerType	Reporter BioSequence [Actual Sequence]	Reporter Comment	Reporter Group [Role]	Reporter Control Type
1	1	1	1	AM04933	GB12314-RA [PREDICTED: Apis mellifera similar to CG31534-PA, isoform A (LOC551558), mRNA]	GB12314-RA	XM_623950.2	ss_oligo	DNA	TCAAGAGCCAACCACCTGTAAATTATAGATCATCCATGCCGAATCTTCAGCTTCAGGACGTGCAAAGAA	SET: OGS; Dmel Ortholog - C. Elsik Feb_2007: FBgn0051534; Best Dmel 5.1 match: FBgn0051534, blastp escore 4E-73;	Experimental
1	1	2	1	AM04933	GB12314-RA [PREDICTED: Apis mellifera similar to CG31534-PA, isoform A (LOC551558), mRNA]	GB12314-RA	XM_623950.2	ss_oligo	DNA	TCAAGAGCCAACCACCTGTAAATTATAGATCATCCATGCCGAATCTTCAGCTTCAGGACGTGCAAAGAA	SET: OGS; Dmel Ortholog - C. Elsik Feb_2007: FBgn0051534; Best Dmel 5.1 match: FBgn0051534, blastp escore 4E-73;	Experimental
1	1	3	1	AM11258	GB18697-RA	GB18697-RA		ss_oligo	DNA	GATTGCGTTCCAAGTATTGCATGGATATATTGGCAAATATCTGTCGTCCCCAATACTGTACCACCGTGC	SET: OGS; Best Dmel 5.1 match: FBgn0053196, blastp escore 7E-05;	Experimental
1	1	4	1	AM11258	GB18697-RA	GB18697-RA		ss_oligo	DNA	GATTGCGTTCCAAGTATTGCATGGATATATTGGCAAATATCTGTCGTCCCCAATACTGTACCACCGTGC	SET: OGS; Best Dmel 5.1 match: FBgn0053196, blastp escore 7E-05;	Experimental
1	1	5	1	AM11240	GB18679-RA [PREDICTED: Apis mellifera similar to armadillo repeat containing 3 (LOC725288), mRNA]	GB18679-RA	XM_001121156.1	ss_oligo	DNA	TTTTTCCAACAAAGCTGCTGAAACCGAACTTCATTGTCGATCTGATGGATTGCCCTGGAGACTTGATTC	SET: OGS; Dmel Ortholog - C. Elsik Feb_2007: FBgn0033794; Best Dmel 5.1 match: FBgn0033794, blastp escore 1E-14;	Experimental
1	1	6	1	AM11240	GB18679-RA [PREDICTED: Apis mellifera similar to armadillo repeat containing 3 (LOC725288), mRNA]	GB18679-RA	XM_001121156.1	ss_oligo	DNA	TTTTTCCAACAAAGCTGCTGAAACCGAACTTCATTGTCGATCTGATGGATTGCCCTGGAGACTTGATTC	SET: OGS; Dmel Ortholog - C. Elsik Feb_2007: FBgn0033794; Best Dmel 5.1 match: FBgn0033794, blastp escore 1E-14;	Experimental
1	1	7	1	AM05804	GB13196-RA [PREDICTED: Apis mellifera similar to CG13654-PA (LOC551619), partial mRNA]	GB13196-RA	XM_624010.2	ss_oligo	DNA	AGGTGGATGTTCAGCTCGAAATGTCTCTATATTTTTGAAATCTGGCAGTCTACCATTCGTACGACCTGA	SET: OGS; Dmel Ortholog - C. Elsik Feb_2007: FBgn0039290; Best Dmel 5.1 match: FBgn0039290, blastp escore 3E-22;	Experimental
1	1	8	1	AM05804	GB13196-RA [PREDICTED: Apis mellifera similar to CG13654-PA (LOC551619), partial mRNA]	GB13196-RA	XM_624010.2	ss_oligo	DNA	AGGTGGATGTTCAGCTCGAAATGTCTCTATATTTTTGAAATCTGGCAGTCTACCATTCGTACGACCTGA	SET: OGS; Dmel Ortholog - C. Elsik Feb_2007: FBgn0039290; Best Dmel 5.1 match: FBgn0039290, blastp escore 3E-22;	Experimental
1	1	9	1	AM05866	GB13259-RA	GB13259-RA		ss_oligo	DNA	GGTGAACTTAGTGCTTATTCTGTATTTAATCCAAACTGTAAAGCTATTGAGGGAACACTTGATGCTTCA	SET: OGS; Dmel Ortholog - C. Elsik Feb_2007: FBgn0039291; Best Dmel 5.1 match: FBgn0039291, blastp escore 5E-26;	Experimental
1	1	10	1	AM05866	GB13259-RA	GB13259-RA		ss_oligo	DNA	GGTGAACTTAGTGCTTATTCTGTATTTAATCCAAACTGTAAAGCTATTGAGGGAACACTTGATGCTTCA	SET: OGS; Dmel Ortholog - C. Elsik Feb_2007: FBgn0039291; Best Dmel 5.1 match: FBgn0039291, blastp escore 5E-26;	Experimental
1	1	11	1	AM03683	GB11059-RA [PREDICTED: Apis mellifera similar to Retinoid- and fatty-acid binding protein CG11064-PA, transcript variant 1 (LOC408961), mRNA]	GB11059-RA	XM_392490.3	ss_oligo	DNA	AAAATATATCGTGATTTGGGACTCACCTATTACCACGTGTCGTATCCGAAAGAGCTTCTCGTCTCGGGC	SET: OGS; Dmel Ortholog - C. Elsik Feb_2007: FBgn0016724; Best Dmel 5.1 match: FBgn0016724, blastp escore 2E-151;	Experimental
1	1	12	1	AM03683	GB11059-RA [PREDICTED: Apis mellifera similar to Retinoid- and fatty-acid binding protein CG11064-PA, transcript variant 1 (LOC408961), mRNA]	GB11059-RA	XM_392490.3	ss_oligo	DNA	AAAATATATCGTGATTTGGGACTCACCTATTACCACGTGTCGTATCCGAAAGAGCTTCTCGTCTCGGGC	SET: OGS; Dmel Ortholog - C. Elsik Feb_2007: FBgn0016724; Best Dmel 5.1 match: FBgn0016724, blastp escore 2E-151;	Experimental
1	1	13	1	AM07894	GB15304-RA [PREDICTED: Apis mellifera similar to CG13349-PA, isoform A (LOC413299), mRNA]	GB15304-RA	XM_396744.3	ss_oligo	DNA	GAAACATTGAAGAATTCGTCACTGCCCTCGAGTCAGAAGCTAAAAGTGGCCAAGAACAAACACAGCAAG	SET: OGS; Dmel Ortholog - C. Elsik Feb_2007: FBgn0033886; Best Dmel 5.1 match: FBgn0033886, blastp escore 1E-83;	Experimental
1	1	14	1	AM07894	GB15304-RA [PREDICTED: Apis mellifera similar to CG13349-PA, isoform A (LOC413299), mRNA]	GB15304-RA	XM_396744.3	ss_oligo	DNA	GAAACATTGAAGAATTCGTCACTGCCCTCGAGTCAGAAGCTAAAAGTGGCCAAGAACAAACACAGCAAG	SET: OGS; Dmel Ortholog - C. Elsik Feb_2007: FBgn0033886; Best Dmel 5.1 match: FBgn0033886, blastp escore 1E-83;	Experimental
1	1	15	1	AM05424	GB12809-RA [PREDICTED: Apis mellifera similar to Actin-5C (LOC725739), partial mRNA]	GB12809-RA	XM_001121551.1	ss_oligo	DNA	CAATTATGAAATGCGATGTTGATATTCGTAAGGATTTGTATGCGAATTCAGTTCTATCGGGCGGTACCA	SET: OGS; Also matches: GB12453-RA,XM_625012.1; Best Dmel 5.1 match: FBgn0000042, blastp escore 2E-71;	Experimental
1	1	16	1	AM05424	GB12809-RA [PREDICTED: Apis mellifera similar to Actin-5C (LOC725739), partial mRNA]	GB12809-RA	XM_001121551.1	ss_oligo	DNA	CAATTATGAAATGCGATGTTGATATTCGTAAGGATTTGTATGCGAATTCAGTTCTATCGGGCGGTACCA	SET: OGS; Also matches: GB12453-RA,XM_625012.1; Best Dmel 5.1 match: FBgn0000042, blastp escore 2E-71;	Experimental
1	1	17	1	AM05895	GB13288-RA [PREDICTED: Apis mellifera similar to R04B5.5 (LOC727240), partial mRNA]	GB13288-RA	XM_001122950.1	ss_oligo	DNA	AATTGGTCTGCTTGCTATGCTTTGTGCCAAGGCAATGGGGGCGAGTTCTATTACCGTTTTAGATATTAA	SET: OGS; Best Dmel 5.1 match: FBgn0022359, blastp escore 5E-33;	Experimental
1	1	18	1	AM05895	GB13288-RA [PREDICTED: Apis mellifera similar to R04B5.5 (LOC727240), partial mRNA]	GB13288-RA	XM_001122950.1	ss_oligo	DNA	AATTGGTCTGCTTGCTATGCTTTGTGCCAAGGCAATGGGGGCGAGTTCTATTACCGTTTTAGATATTAA	SET: OGS; Best Dmel 5.1 match: FBgn0022359, blastp escore 5E-33;	Experimental
1	1	19	1	AM01172	DB762253 RIKEN full-length enriched honey bee cDNA library, head Apis mellifera cDNA clone BH10026H19 3', mRNA sequence		DB762253	ss_oligo	DNA	CGAATGGTGTAAAGTGCGTTAACGAGCAAGTTTTGAATGTAATCGGTGCTTAAAATATGGCAAGCTCAC	SET: UI_EST BI504056;	Experimental
1	1	20	1	AM01172	DB762253 RIKEN full-length enriched honey bee cDNA library, head Apis mellifera cDNA clone BH10026H19 3', mRNA sequence		DB762253	ss_oligo	DNA	CGAATGGTGTAAAGTGCGTTAACGAGCAAGTTTTGAATGTAATCGGTGCTTAAAATATGGCAAGCTCAC	SET: UI_EST BI504056;	Experimental
1	1	21	1	AM00500	DB761164 RIKEN full-length enriched honey bee cDNA library, head Apis mellifera cDNA clone BH10022O22 3', mRNA sequence		DB761164	ss_oligo	DNA	TCTATTTATAGCAACGTGTACAATAATATCATCCGCCAATTACCCATCGGACGCAATCACTACGTGCTA	SET: UI_EST BH1B0022O22M3;	Experimental
1	1	22	1	AM00500	DB761164 RIKEN full-length enriched honey bee cDNA library, head Apis mellifera cDNA clone BH10022O22 3', mRNA sequence		DB761164	ss_oligo	DNA	TCTATTTATAGCAACGTGTACAATAATATCATCCGCCAATTACCCATCGGACGCAATCACTACGTGCTA	SET: UI_EST BH1B0022O22M3;	Experimental
1	1	23	1	AM05971	GB13368-RA [PREDICTED: Apis mellifera lambda crystallin-like protein, transcript variant 1 (Cryl1), partial mRNA]	GB13368-RA	XM_393423.3	ss_oligo	DNA	CTTGGACTCGTGCTGAAATACCATTGCAAGTGAAAGCTATTATGACTGAAATAGGTCAAACACCT	SET: OGS; Dmel Ortholog - C. Elsik Feb_2007: FBgn0030737; Best Dmel 5.1 match: FBgn0030737, blastp escore 7E-112;	Experimental
1	1	24	1	AM05971	GB13368-RA [PREDICTED: Apis mellifera lambda crystallin-like protein, transcript variant 1 (Cryl1), partial mRNA]	GB13368-RA	XM_393423.3	ss_oligo	DNA	CTTGGACTCGTGCTGAAATACCATTGCAAGTGAAAGCTATTATGACTGAAATAGGTCAAACACCT	SET: OGS; Dmel Ortholog - C. Elsik Feb_2007: FBgn0030737; Best Dmel 5.1 match: FBgn0030737, blastp escore 7E-112;	Experimental
1	1	1	2	AM01553	BB170003A20F04.5 Bee Brain Normalized/Subtracted Library, BB17 Apis mellifera cDNA clone BB170003A20F04 5', mRNA sequence		BI507905	ss_oligo	DNA	AGTATTTTCAACGACAGTTTGGATTACTGGAGGATTAATCGTGCTCCGTTAAATTATCGCGAAAACGCA	SET: UI_EST BI507905;	Experimental
1	1	2	2	AM01553	BB170003A20F04.5 Bee Brain Normalized/Subtracted Library, BB17 Apis mellifera cDNA clone BB170003A20F04 5', mRNA sequence		BI507905	ss_oligo	DNA	AGTATTTTCAACGACAGTTTGGATTACTGGAGGATTAATCGTGCTCCGTTAAATTATCGCGAAAACGCA	SET: UI_EST BI507905;	Experimental
1	1	3	2	AM03833	GB11210-RA [PREDICTED: Apis mellifera similar to CG10361-PA (LOC411916), partial mRNA]	GB11210-RA	XM_395385.2	ss_oligo	DNA	TAATTGCTTCGCCTCAACGAACACGAATCATATTAGCAAATGGTACAGAAGCTCTAAATTTTTGCGCAA	SET: OGS; Dmel Ortholog - C. Elsik Feb_2007: FBgn0036208; Best Dmel 5.1 match: FBgn0036208, blastp escore 5E-153;	Experimental
1	1	4	2	AM03833	GB11210-RA [PREDICTED: Apis mellifera similar to CG10361-PA (LOC411916), partial mRNA]	GB11210-RA	XM_395385.2	ss_oligo	DNA	TAATTGCTTCGCCTCAACGAACACGAATCATATTAGCAAATGGTACAGAAGCTCTAAATTTTTGCGCAA	SET: OGS; Dmel Ortholog - C. Elsik Feb_2007: FBgn0036208; Best Dmel 5.1 match: FBgn0036208, blastp escore 5E-153;	Experimental
1	1	5	2	AM01115	AM01115 Unknown [Arrayset: UI_EST BI503487, Group15.29_1205461_1205509]			ss_oligo	DNA	GTGAAAGGCGAAATCGGTGGAAGCGAATAGAGGAAGAAGCCGAAAGAGATAGAGCGAAAGATAGAGG	SET: UI_EST BI503487;	Experimental
1	1	6	2	AM01115	AM01115 Unknown [Arrayset: UI_EST BI503487, Group15.29_1205461_1205509]			ss_oligo	DNA	GTGAAAGGCGAAATCGGTGGAAGCGAATAGAGGAAGAAGCCGAAAGAGATAGAGCGAAAGATAGAGG	SET: UI_EST BI503487;	Experimental
1	1	7	2	AM09254	GB16675-RA [PREDICTED: Apis mellifera similar to Angiotensin-converting enzyme, testis-specific isoform precursor (ACE-T) (Dipeptidyl carboxypeptidase I) (Kininase II) (LOC408536), mRNA]	GB16675-RA	XM_392082.3	ss_oligo	DNA	ACTCCTCGCCATCTTCAGACGCTAAGCTTGGGTAACAAGTACATCGACGAGTTTACAACGGATATCAAT	SET: OGS; Dmel Ortholog - C. Elsik Feb_2007: FBgn0032536; Best Dmel 5.1 match: FBgn0032536, blastp escore 0E+00;	Experimental
1	1	8	2	AM09254	GB16675-RA [PREDICTED: Apis mellifera similar to Angiotensin-converting enzyme, testis-specific isoform precursor (ACE-T) (Dipeptidyl carboxypeptidase I) (Kininase II) (LOC408536), mRNA]	GB16675-RA	XM_392082.3	ss_oligo	DNA	ACTCCTCGCCATCTTCAGACGCTAAGCTTGGGTAACAAGTACATCGACGAGTTTACAACGGATATCAAT	SET: OGS; Dmel Ortholog - C. Elsik Feb_2007: FBgn0032536; Best Dmel 5.1 match: FBgn0032536, blastp escore 0E+00;	Experimental
1	1	9	2	AM00458	DB759032 RIKEN full-length enriched honey bee cDNA library, head Apis mellifera cDNA clone BH10015I08 3', mRNA sequence		DB759032	ss_oligo	DNA	AGATGCTATCACGTTTGAACATAAACAAACATAGACAAATGAACGCGAAAGTGCTGCTTATGTGAGAA	SET: UI_EST BH1B0015I08M3;	Experimental
1	1	10	2	AM00458	DB759032 RIKEN full-length enriched honey bee cDNA library, head Apis mellifera cDNA clone BH10015I08 3', mRNA sequence		DB759032	ss_oligo	DNA	AGATGCTATCACGTTTGAACATAAACAAACATAGACAAATGAACGCGAAAGTGCTGCTTATGTGAGAA	SET: UI_EST BH1B0015I08M3;	Experimental
1	1	11	2	AM08446	GB15864-RA	GB15864-RA		ss_oligo	DNA	ATTGGGCTTAATGAACAAATCATTAAAAGGCACAACAGAAAATTCCTCCTCGTATGAACCTGAAAATGA	SET: OGS;	Experimental
1	1	12	2	AM08446	GB15864-RA	GB15864-RA		ss_oligo	DNA	ATTGGGCTTAATGAACAAATCATTAAAAGGCACAACAGAAAATTCCTCCTCGTATGAACCTGAAAATGA	SET: OGS;	Experimental
1	1	13	2	AM07569	GB14977-RA [PREDICTED: Apis mellifera similar to CG12797-PA (LOC411847), mRNA]	GB14977-RA	XM_395314.3	ss_oligo	DNA	TCATAGGGGAAGGGTATGGAATATTTGCTGGCATCCAAAGGGTAGTTATCTTGCATCTTGTGGTGAAGA	SET: OGS; Dmel Ortholog - C. Elsik Feb_2007: FBgn0033972; Best Dmel 5.1 match: FBgn0033972, blastp escore 2E-141;	Experimental
1	1	14	2	AM07569	GB14977-RA [PREDICTED: Apis mellifera similar to CG12797-PA (LOC411847), mRNA]	GB14977-RA	XM_395314.3	ss_oligo	DNA	TCATAGGGGAAGGGTATGGAATATTTGCTGGCATCCAAAGGGTAGTTATCTTGCATCTTGTGGTGAAGA	SET: OGS; Dmel Ortholog - C. Elsik Feb_2007: FBgn0033972; Best Dmel 5.1 match: FBgn0033972, blastp escore 2E-141;	Experimental
1	1	15	2	AM01810	BB170026A20D01.5 Bee Brain Normalized/Subtracted Library, BB17 Apis mellifera cDNA clone BB170026A20D01 5', mRNA sequence		BI506330	ss_oligo	DNA	TTGCATCTCGTTTAATCTGATCGAGTTGTTGCGTGAAGAATCAAGAGTGAACACAGTGTAGTGCGTACA	SET: UI_EST BI510434;	Experimental
1	1	16	2	AM01810	BB170026A20D01.5 Bee Brain Normalized/Subtracted Library, BB17 Apis mellifera cDNA clone BB170026A20D01 5', mRNA sequence		BI506330	ss_oligo	DNA	TTGCATCTCGTTTAATCTGATCGAGTTGTTGCGTGAAGAATCAAGAGTGAACACAGTGTAGTGCGTACA	SET: UI_EST BI510434;	Experimental
1	1	17	2	AM05928	GB13324-RA [PREDICTED: Apis mellifera similar to GTP-binding protein CG2522-PA, transcript variant 1 (LOC411542), mRNA]	GB13324-RA	XM_395013.3	ss_oligo	DNA	TGGCTAGTACCGTGAAAGCAACTTTAACCGACGCATTAGTGCAAATATTATCTCCAAAAAGGCGCGTAG	SET: OGS; Dmel Ortholog - C. Elsik Feb_2007: FBgn0010391; Best Dmel 5.1 match: FBgn0010391, blastp escore 0E+00;	Experimental
1	1	18	2	AM05928	GB13324-RA [PREDICTED: Apis mellifera similar to GTP-binding protein CG2522-PA, transcript variant 1 (LOC411542), mRNA]	GB13324-RA	XM_395013.3	ss_oligo	DNA	TGGCTAGTACCGTGAAAGCAACTTTAACCGACGCATTAGTGCAAATATTATCTCCAAAAAGGCGCGTAG	SET: OGS; Dmel Ortholog - C. Elsik Feb_2007: FBgn0010391; Best Dmel 5.1 match: FBgn0010391, blastp escore 0E+00;	Experimental
1	1	19	2	AM02573	BB160023B10B04.5 Bee Brain Normalized Library, BB16 Apis mellifera cDNA clone BB160023B10B04 5', mRNA sequence		BI516825	ss_oligo	DNA	GAAAAGATCAAACGTATCGATAGCCAACGATGTTTGCGACGTAGGATCTGTCGGTTCCCATTGATCACC	SET: UI_EST BI516825;	Experimental
1	1	20	2	AM02573	BB160023B10B04.5 Bee Brain Normalized Library, BB16 Apis mellifera cDNA clone BB160023B10B04 5', mRNA sequence		BI516825	ss_oligo	DNA	GAAAAGATCAAACGTATCGATAGCCAACGATGTTTGCGACGTAGGATCTGTCGGTTCCCATTGATCACC	SET: UI_EST BI516825;	Experimental
1	1	21	2	AM08583	GB16001-RA [PREDICTED: Apis mellifera similar to YEATS domain containing 2 (LOC409331), mRNA]	GB16001-RA	XM_392847.3	ss_oligo	DNA	GTTCCAAAGTTCACTCGAATCTTCGTCCTTTGGAAATTTCCATTCCTCCATTGTTTGAACCATCTGGAA	SET: OGS; Best Dmel 5.1 match: FBgn0027490, blastp escore 1E-42;	Experimental
1	1	22	2	AM08583	GB16001-RA [PREDICTED: Apis mellifera similar to YEATS domain containing 2 (LOC409331), mRNA]	GB16001-RA	XM_392847.3	ss_oligo	DNA	GTTCCAAAGTTCACTCGAATCTTCGTCCTTTGGAAATTTCCATTCCTCCATTGTTTGAACCATCTGGAA	SET: OGS; Best Dmel 5.1 match: FBgn0027490, blastp escore 1E-42;	Experimental
1	1	23	2	AM07893	GB15303-RA [Apis mellifera tyrosine hydroxylase (TyHyd), mRNA]	GB15303-RA	NM_001011633.1	ss_oligo	DNA	CCTCGACAATTGCAACCACTTGATGACCAAATTCGAGCCTGACCTAGACATGAATCATCCTGGATTC	SET: OGS; Dmel Ortholog - C. Elsik Feb_2007: FBgn0005626; Best Dmel 5.1 match: FBgn0005626, blastp escore 0E+00;	Experimental
1	1	24	2	AM07893	GB15303-RA [Apis mellifera tyrosine hydroxylase (TyHyd), mRNA]	GB15303-RA	NM_001011633.1	ss_oligo	DNA	CCTCGACAATTGCAACCACTTGATGACCAAATTCGAGCCTGACCTAGACATGAATCATCCTGGATTC	SET: OGS; Dmel Ortholog - C. Elsik Feb_2007: FBgn0005626; Best Dmel 5.1 match: FBgn0005626, blastp escore 0E+00;	Experimental
1	1	1	3	AM00874	DB748426 RIKEN full-length enriched honey bee cDNA library, head Apis mellifera cDNA clone BH10072H19 5', mRNA sequence		DB748426	ss_oligo	DNA	TTCTAATCATCCGAGCAAACTTTTTGACGCAATTAAAGATCCCCCTTTGGGATTCTTTCC	SET: UI_EST BH1B0072H19T3;	Experimental
1	1	2	3	AM00874	DB748426 RIKEN full-length enriched honey bee cDNA library, head Apis mellifera cDNA clone BH10072H19 5', mRNA sequence		DB748426	ss_oligo	DNA	TTCTAATCATCCGAGCAAACTTTTTGACGCAATTAAAGATCCCCCTTTGGGATTCTTTCC	SET: UI_EST BH1B0072H19T3;	Experimental
1	1	3	3	AM07564	GB14972-RA [PREDICTED: Apis mellifera thioredoxin reductase, transcript variant 2 (Trxr-1), mRNA]	GB14972-RA	XM_623422.2	ss_oligo	DNA	GTGATCAGAGAGTACTTGGCATGCATTTTATTGGTCCTAATGCTGGTGAAGTGATTCAAGGTTTTGCTG	SET: OGS; Also matches: XM_393517.3; Dmel Ortholog - C. Elsik Feb_2007: FBgn0020653; Best Dmel 5.1 match: FBgn0020653, blastp escore 0E+00;	Experimental
1	1	4	3	AM07564	GB14972-RA [PREDICTED: Apis mellifera thioredoxin reductase, transcript variant 2 (Trxr-1), mRNA]	GB14972-RA	XM_623422.2	ss_oligo	DNA	GTGATCAGAGAGTACTTGGCATGCATTTTATTGGTCCTAATGCTGGTGAAGTGATTCAAGGTTTTGCTG	SET: OGS; Also matches: XM_393517.3; Dmel Ortholog - C. Elsik Feb_2007: FBgn0020653; Best Dmel 5.1 match: FBgn0020653, blastp escore 0E+00;	Experimental
1	1	5	3	AM03413	GB10788-RA	GB10788-RA		ss_oligo	DNA	GTCACCCTGCTTATTTAACTTATATGCAGAGTACATCATGGGAAATGCTGGGCTGGATGAAGCACAAGC	SET: OGS;	Experimental
1	1	6	3	AM03413	GB10788-RA	GB10788-RA		ss_oligo	DNA	GTCACCCTGCTTATTTAACTTATATGCAGAGTACATCATGGGAAATGCTGGGCTGGATGAAGCACAAGC	SET: OGS;	Experimental
1	1	7	3	AM09545	GB16968-RA	GB16968-RA		ss_oligo	DNA	AGAAGGAGAAGCGACACATATTCAAAATGGTCCTACTGCAAGTACTTCAGTGACACAGCCACAAAAAGA	SET: OGS; Dmel Ortholog - C. Elsik Feb_2007: FBgn0051678; Best Dmel 5.1 match: FBgn0051678, blastp escore 2E-90;	Experimental
1	1	8	3	AM09545	GB16968-RA	GB16968-RA		ss_oligo	DNA	AGAAGGAGAAGCGACACATATTCAAAATGGTCCTACTGCAAGTACTTCAGTGACACAGCCACAAAAAGA	SET: OGS; Dmel Ortholog - C. Elsik Feb_2007: FBgn0051678; Best Dmel 5.1 match: FBgn0051678, blastp escore 2E-90;	Experimental
1	1	9	3	AM01483	BB170026B20H10.5 Bee Brain Normalized/Subtracted Library, BB17 Apis mellifera cDNA clone BB170026B20H10 5', mRNA sequence		BI507089	ss_oligo	DNA	ATTGCCGTCCTAAACACATCGATACGTTGAACGAGGTTAATCGATTATCCAAAGGTTTCTTTCGATTTT	SET: UI_EST BI507089;	Experimental
1	1	10	3	AM01483	BB170026B20H10.5 Bee Brain Normalized/Subtracted Library, BB17 Apis mellifera cDNA clone BB170026B20H10 5', mRNA sequence		BI507089	ss_oligo	DNA	ATTGCCGTCCTAAACACATCGATACGTTGAACGAGGTTAATCGATTATCCAAAGGTTTCTTTCGATTTT	SET: UI_EST BI507089;	Experimental
1	1	11	3	AM03726	GB11102-RA [PREDICTED: Apis mellifera similar to Rep1 CG8357-PA (LOC725070), mRNA]	GB11102-RA	XM_001120965.1	ss_oligo	DNA	GTGGACAAAGAAGAGATGAAGTTAGGAGACGTCGACCACCAATAGAAGCATTAGTCTCATCATTGCATG	SET: OGS; Dmel Ortholog - C. Elsik Feb_2007: FBgn0024732; Best Dmel 5.1 match: FBgn0024732, blastp escore 1E-22;	Experimental
1	1	12	3	AM03726	GB11102-RA [PREDICTED: Apis mellifera similar to Rep1 CG8357-PA (LOC725070), mRNA]	GB11102-RA	XM_001120965.1	ss_oligo	DNA	GTGGACAAAGAAGAGATGAAGTTAGGAGACGTCGACCACCAATAGAAGCATTAGTCTCATCATTGCATG	SET: OGS; Dmel Ortholog - C. Elsik Feb_2007: FBgn0024732; Best Dmel 5.1 match: FBgn0024732, blastp escore 1E-22;	Experimental
1	1	13	3	AM09521	GB16944-RA [PREDICTED: Apis mellifera similar to CG8379-PA, isoform A, transcript variant 1 (LOC409440), mRNA]	GB16944-RA	XM_392953.2	ss_oligo	DNA	AAAGTGATACGAGTGCTCCACCTTCTCCAAATAATACATTAGGACCAAATGCAGTAGCTCCTGGAGCAC	SET: OGS; Dmel Ortholog - C. Elsik Feb_2007: FBgn0037638; Best Dmel 5.1 match: FBgn0037638, blastp escore 0E+00;	Experimental
1	1	14	3	AM09521	GB16944-RA [PREDICTED: Apis mellifera similar to CG8379-PA, isoform A, transcript variant 1 (LOC409440), mRNA]	GB16944-RA	XM_392953.2	ss_oligo	DNA	AAAGTGATACGAGTGCTCCACCTTCTCCAAATAATACATTAGGACCAAATGCAGTAGCTCCTGGAGCAC	SET: OGS; Dmel Ortholog - C. Elsik Feb_2007: FBgn0037638; Best Dmel 5.1 match: FBgn0037638, blastp escore 0E+00;	Experimental
1	1	15	3	AM08309	GB15726-RA [PREDICTED: Apis mellifera similar to CG32857-PA (LOC412366), mRNA]	GB15726-RA	XM_395826.3	ss_oligo	DNA	GCAAGGTTCCTGTACAAGTTGCCCAAGTTCAGTGATTACTTTAAAGAATGGAGTCCAAAATATGATGCA	SET: OGS; Dmel Ortholog - C. Elsik Feb_2007: FBgn0052500; Best Dmel 5.1 match: FBgn0052857, blastp escore 1E-85;	Experimental
1	1	16	3	AM08309	GB15726-RA [PREDICTED: Apis mellifera similar to CG32857-PA (LOC412366), mRNA]	GB15726-RA	XM_395826.3	ss_oligo	DNA	GCAAGGTTCCTGTACAAGTTGCCCAAGTTCAGTGATTACTTTAAAGAATGGAGTCCAAAATATGATGCA	SET: OGS; Dmel Ortholog - C. Elsik Feb_2007: FBgn0052500; Best Dmel 5.1 match: FBgn0052857, blastp escore 1E-85;	Experimental
1	1	17	3	AM05206	GB12590-RA [PREDICTED: Apis mellifera similar to Translin (LOC413794), mRNA]	GB12590-RA	XM_397233.3	ss_oligo	DNA	TGTTACCAATGGTGATTATAACCGACCTATAGAAATAGCACGTTTTGTAAATGACCTAAATGCAGGTTT	SET: OGS; Dmel Ortholog - C. Elsik Feb_2007: FBgn0033528; Best Dmel 5.1 match: FBgn0033528, blastp escore 3E-66;	Experimental
1	1	18	3	AM05206	GB12590-RA [PREDICTED: Apis mellifera similar to Translin (LOC413794), mRNA]	GB12590-RA	XM_397233.3	ss_oligo	DNA	TGTTACCAATGGTGATTATAACCGACCTATAGAAATAGCACGTTTTGTAAATGACCTAAATGCAGGTTT	SET: OGS; Dmel Ortholog - C. Elsik Feb_2007: FBgn0033528; Best Dmel 5.1 match: FBgn0033528, blastp escore 3E-66;	Experimental
1	1	19	3	AM03322	GB17819-RA [PREDICTED: Apis mellifera similar to Acetylcholine receptor protein, beta-like subunit 1 precursor (LOC410478), partial mRNA]	GB17819-RA	XM_393957.3	ss_oligo	DNA	ATCGGGATCCTGATGGACGCACCTCACATCTTCGAGTACGTGGACCAGGATCATATAATAGAGATCTAC	SET: OGS; Also matches: GB10697-RA,XM_001120440.1; Best Dmel 5.1 match: FBgn0000038, blastp escore 0E+00;	Experimental
1	1	20	3	AM03322	GB17819-RA [PREDICTED: Apis mellifera similar to Acetylcholine receptor protein, beta-like subunit 1 precursor (LOC410478), partial mRNA]	GB17819-RA	XM_393957.3	ss_oligo	DNA	ATCGGGATCCTGATGGACGCACCTCACATCTTCGAGTACGTGGACCAGGATCATATAATAGAGATCTAC	SET: OGS; Also matches: GB10697-RA,XM_001120440.1; Best Dmel 5.1 match: FBgn0000038, blastp escore 0E+00;	Experimental
1	1	21	3	AM01888	NW_001253028.1 SET: UI_EST BI511273; Apis mellifera linkage group 12 genomic contig, reference assembly (based on Amel_4.0 Group12.1)		NW_001253028.1	ss_oligo	DNA	CACTCAAGGACAAAATTTCTCTTCGTAAACGTCAGAGGATAATATAATATACCTTCGTTTTCGAATGAA	SET: UI_EST BI511273;	Experimental
1	1	22	3	AM01888	NW_001253028.1 SET: UI_EST BI511273; Apis mellifera linkage group 12 genomic contig, reference assembly (based on Amel_4.0 Group12.1)		NW_001253028.1	ss_oligo	DNA	CACTCAAGGACAAAATTTCTCTTCGTAAACGTCAGAGGATAATATAATATACCTTCGTTTTCGAATGAA	SET: UI_EST BI511273;	Experimental
1	1	23	3	AM04465	GB11846-RA [PREDICTED: Apis mellifera similar to Neuroglian CG1634-PA, isoform A (LOC411829), mRNA]	GB11846-RA	XM_395296.3	ss_oligo	DNA	GTAGCGAAGGACCTATTATTCAACCCAAAGAGAATGTCGCTACTGCAGGATGGTTTATCGGAATGATGT	SET: OGS; Dmel Ortholog - C. Elsik Feb_2007: FBgn0002968; Best Dmel 5.1 match: FBgn0002968, blastp escore 0E+00;	Experimental
1	1	24	3	AM04465	GB11846-RA [PREDICTED: Apis mellifera similar to Neuroglian CG1634-PA, isoform A (LOC411829), mRNA]	GB11846-RA	XM_395296.3	ss_oligo	DNA	GTAGCGAAGGACCTATTATTCAACCCAAAGAGAATGTCGCTACTGCAGGATGGTTTATCGGAATGATGT	SET: OGS; Dmel Ortholog - C. Elsik Feb_2007: FBgn0002968; Best Dmel 5.1 match: FBgn0002968, blastp escore 0E+00;	Experimental
1	1	1	4	AM12053	GB19501-RA [PREDICTED: Apis mellifera similar to CG5023-PA (LOC408532), mRNA]	GB19501-RA	XM_392078.3	ss_oligo	DNA	CCGTGTTAGGAGAAAAACTTCCACCTGGAAATTACGAAGATATACTCAAAGATGGGGTGATTCTGTGCA	SET: OGS; Dmel Ortholog - C. Elsik Feb_2007: FBgn0038774; Best Dmel 5.1 match: FBgn0038774, blastp escore 8E-79;	Experimental
1	1	2	4	AM12053	GB19501-RA [PREDICTED: Apis mellifera similar to CG5023-PA (LOC408532), mRNA]	GB19501-RA	XM_392078.3	ss_oligo	DNA	CCGTGTTAGGAGAAAAACTTCCACCTGGAAATTACGAAGATATACTCAAAGATGGGGTGATTCTGTGCA	SET: OGS; Dmel Ortholog - C. Elsik Feb_2007: FBgn0038774; Best Dmel 5.1 match: FBgn0038774, blastp escore 8E-79;	Experimental
1	1	3	4	AM12441	GB30090-RB	GB30090-RB		ss_oligo	DNA	GGAGACTGATGGCTCGTTCCTTGGTCAATCTGCATGTAGTTACCAACGACTCAATCCAAAGAAGAATCT	SET: OGS; Also matches: GB30090-RC; Best Dmel 5.1 match: FBgn0031079, blastp escore 5E-08;	Experimental
1	1	4	4	AM12441	GB30090-RB	GB30090-RB		ss_oligo	DNA	GGAGACTGATGGCTCGTTCCTTGGTCAATCTGCATGTAGTTACCAACGACTCAATCCAAAGAAGAATCT	SET: OGS; Also matches: GB30090-RC; Best Dmel 5.1 match: FBgn0031079, blastp escore 5E-08;	Experimental
1	1	5	4	AM01045	BB170011A20H02.5 Bee Brain Normalized/Subtracted Library, BB17 Apis mellifera cDNA clone BB170011A20H02 5', mRNA sequence		BI502856	ss_oligo	DNA	ATCAAATTACACGCGTTAGGATCGACTAATCTACGTAAACTGATCGTCTCACGTTTAATATGTCGCCGT	SET: UI_EST BI502856;	Experimental
1	1	6	4	AM01045	BB170011A20H02.5 Bee Brain Normalized/Subtracted Library, BB17 Apis mellifera cDNA clone BB170011A20H02 5', mRNA sequence		BI502856	ss_oligo	DNA	ATCAAATTACACGCGTTAGGATCGACTAATCTACGTAAACTGATCGTCTCACGTTTAATATGTCGCCGT	SET: UI_EST BI502856;	Experimental
1	1	7	4	AM05398	GB12783-RA	GB12783-RA		ss_oligo	DNA	CATCAACCACAGCAATTACATATTGGAACATCTGTAACTCTTTCACAACCTATCGCAGCAGTTCCACCT	SET: OGS; Best Dmel 5.1 match: FBgn0036096, blastp escore 2E-05;	Experimental
1	1	8	4	AM05398	GB12783-RA	GB12783-RA		ss_oligo	DNA	CATCAACCACAGCAATTACATATTGGAACATCTGTAACTCTTTCACAACCTATCGCAGCAGTTCCACCT	SET: OGS; Best Dmel 5.1 match: FBgn0036096, blastp escore 2E-05;	Experimental
1	1	9	4	AM06491R	[Antisense] GB13893-RA [PREDICTED: Apis mellifera similar to CG9220-PC, transcript variant 1 (LOC413549), mRNA]	GB13893-RA	XM_396991.3	ss_oligo	DNA	ACCACCGGGAAATACATTTGTCTACCTAAAAGAGTATTGACGCGAATTCTGTAGAGAGCCGACTCGGTA	SET: OGS; Dmel Ortholog - C. Elsik Feb_2007: FBgn0030662; Best Dmel 5.1 match: FBgn0030662, blastp escore 0E+00;	Experimental
1	1	10	4	AM06491R	[Antisense] GB13893-RA [PREDICTED: Apis mellifera similar to CG9220-PC, transcript variant 1 (LOC413549), mRNA]	GB13893-RA	XM_396991.3	ss_oligo	DNA	ACCACCGGGAAATACATTTGTCTACCTAAAAGAGTATTGACGCGAATTCTGTAGAGAGCCGACTCGGTA	SET: OGS; Dmel Ortholog - C. Elsik Feb_2007: FBgn0030662; Best Dmel 5.1 match: FBgn0030662, blastp escore 0E+00;	Experimental
1	1	11	4	AM08025	GB15438-RA [PREDICTED: Apis mellifera similar to NADH dehydrogenase (ubiquinone) 1 alpha subcomplex, 2, 8kDa (LOC727049), mRNA]	GB15438-RA	XM_001122762.1	ss_oligo	DNA	AGTTCGGTCCTCAGTTAAAAGAACTACGAATTCTTTTATGTCAAACGTCAAAATCTAGTCAGGGTGTCA	SET: OGS; Dmel Ortholog - C. Elsik Feb_2007: FBgn0040705; Best Dmel 5.1 match: FBgn0040705, blastp escore 1E-16;	Experimental
1	1	12	4	AM08025	GB15438-RA [PREDICTED: Apis mellifera similar to NADH dehydrogenase (ubiquinone) 1 alpha subcomplex, 2, 8kDa (LOC727049), mRNA]	GB15438-RA	XM_001122762.1	ss_oligo	DNA	AGTTCGGTCCTCAGTTAAAAGAACTACGAATTCTTTTATGTCAAACGTCAAAATCTAGTCAGGGTGTCA	SET: OGS; Dmel Ortholog - C. Elsik Feb_2007: FBgn0040705; Best Dmel 5.1 match: FBgn0040705, blastp escore 1E-16;	Experimental
1	1	13	4	AM10076	GB17505-RA	GB17505-RA		ss_oligo	DNA	CGAGTTCTCGATCCAACGACATCCATCAGACAATTTTGCAGCAACCAGCATTCTAACTGTTATCAACTT	SET: OGS;	Experimental
1	1	14	4	AM10076	GB17505-RA	GB17505-RA		ss_oligo	DNA	CGAGTTCTCGATCCAACGACATCCATCAGACAATTTTGCAGCAACCAGCATTCTAACTGTTATCAACTT	SET: OGS;	Experimental
1	1	15	4	AM02818	GB10191-RA [PREDICTED: Apis mellifera similar to Rpb8 CG11246-PA, transcript variant 2 (LOC411083), mRNA]	GB10191-RA	XM_623523.2	ss_oligo	DNA	CCAGAGCAGACAGTTTTGAATATGTGATGTCCGGTATGGTTTATCGAATAGAAGGTGATGAAGCAAGCA	SET: OGS; Also matches: XM_623569.2,XM_394557.3; Dmel Ortholog - C. Elsik Feb_2007: FBgn0037121; Best Dmel 5.1 match: FBgn0037121, blastp escore 1E-72;	Experimental
1	1	16	4	AM02818	GB10191-RA [PREDICTED: Apis mellifera similar to Rpb8 CG11246-PA, transcript variant 2 (LOC411083), mRNA]	GB10191-RA	XM_623523.2	ss_oligo	DNA	CCAGAGCAGACAGTTTTGAATATGTGATGTCCGGTATGGTTTATCGAATAGAAGGTGATGAAGCAAGCA	SET: OGS; Also matches: XM_623569.2,XM_394557.3; Dmel Ortholog - C. Elsik Feb_2007: FBgn0037121; Best Dmel 5.1 match: FBgn0037121, blastp escore 1E-72;	Experimental
1	1	17	4	AM07581	GB14990-RA	GB14990-RA		ss_oligo	DNA	CCAATGCCAGTGTATAAATCTTTAATTGTTGCAAAATCAACTAAGCTTCCAGCCAATCCACAAACTCCT	SET: OGS; Best Dmel 5.1 match: FBgn0013988, blastp escore 1E-13;	Experimental
1	1	18	4	AM07581	GB14990-RA	GB14990-RA		ss_oligo	DNA	CCAATGCCAGTGTATAAATCTTTAATTGTTGCAAAATCAACTAAGCTTCCAGCCAATCCACAAACTCCT	SET: OGS; Best Dmel 5.1 match: FBgn0013988, blastp escore 1E-13;	Experimental
1	1	19	4	AM08428	GB15846-RA [PREDICTED: Apis mellifera similar to rapsynoid CG5692-PA (LOC410315), mRNA]	GB15846-RA	XM_393796.3	ss_oligo	DNA	TCATTGCTGGTATGCAGAGTAAAAGAATGGATGAACAACGAGTGACATTGCCTTATTTACCTGGCCTAA	SET: OGS; Dmel Ortholog - C. Elsik Feb_2007: FBgn0040080; Best Dmel 5.1 match: FBgn0040080, blastp escore 0E+00;	Experimental
1	1	20	4	AM08428	GB15846-RA [PREDICTED: Apis mellifera similar to rapsynoid CG5692-PA (LOC410315), mRNA]	GB15846-RA	XM_393796.3	ss_oligo	DNA	TCATTGCTGGTATGCAGAGTAAAAGAATGGATGAACAACGAGTGACATTGCCTTATTTACCTGGCCTAA	SET: OGS; Dmel Ortholog - C. Elsik Feb_2007: FBgn0040080; Best Dmel 5.1 match: FBgn0040080, blastp escore 0E+00;	Experimental
1	1	21	4	AM09395	GB16817-RA [PREDICTED: Apis mellifera similar to Osiris 17 CG15598-PA (LOC726155), mRNA]	GB16817-RA	XM_001121915.1	ss_oligo	DNA	TACACCTCGTTTGGGCAAATGCAGAATGTTAACAGTAGGCAAGGTTCCACGAAGAGCAATCAGATAGAG	SET: OGS; Dmel Ortholog - C. Elsik Feb_2007: FBgn0037427; Best Dmel 5.1 match: FBgn0037427, blastp escore 4E-78;	Experimental
1	1	22	4	AM09395	GB16817-RA [PREDICTED: Apis mellifera similar to Osiris 17 CG15598-PA (LOC726155), mRNA]	GB16817-RA	XM_001121915.1	ss_oligo	DNA	TACACCTCGTTTGGGCAAATGCAGAATGTTAACAGTAGGCAAGGTTCCACGAAGAGCAATCAGATAGAG	SET: OGS; Dmel Ortholog - C. Elsik Feb_2007: FBgn0037427; Best Dmel 5.1 match: FBgn0037427, blastp escore 4E-78;	Experimental
1	1	23	4	AM07142	GB14543-RA [PREDICTED: Apis mellifera hypothetical LOC409562, transcript variant 1 (LOC409562), mRNA]	GB14543-RA	XM_397571.3	ss_oligo	DNA	ATATTCGAGTTCTGACTTCAATGGAAAATGCGTGTGTTCTGCTAATGCATGGCACGAATGTGAACGTGG	SET: OGS; Best Dmel 5.1 match: FBgn0013988, blastp escore 1E-08;	Experimental
1	1	24	4	AM07142	GB14543-RA [PREDICTED: Apis mellifera hypothetical LOC409562, transcript variant 1 (LOC409562), mRNA]	GB14543-RA	XM_397571.3	ss_oligo	DNA	ATATTCGAGTTCTGACTTCAATGGAAAATGCGTGTGTTCTGCTAATGCATGGCACGAATGTGAACGTGG	SET: OGS; Best Dmel 5.1 match: FBgn0013988, blastp escore 1E-08;	Experimental
1	1	1	5	AM05956	GB13352-RA	GB13352-RA		ss_oligo	DNA	GGGGGAATCGATCGATGTTGAGAAACGAATGAATCCTGACTCACCGAGTATGAAGGAAAATATGCGTAA	SET: OGS; Best Dmel 5.1 match: FBgn0004567, blastp escore 4E-20;	Experimental
1	1	2	5	AM05956	GB13352-RA	GB13352-RA		ss_oligo	DNA	GGGGGAATCGATCGATGTTGAGAAACGAATGAATCCTGACTCACCGAGTATGAAGGAAAATATGCGTAA	SET: OGS; Best Dmel 5.1 match: FBgn0004567, blastp escore 4E-20;	Experimental
1	1	3	5	AM00514	DB761556 RIKEN full-length enriched honey bee cDNA library, head Apis mellifera cDNA clone BH10024D12 3', mRNA sequence		DB761556	ss_oligo	DNA	TCGGCCCGGGAATATGTTTTACCATTTATATAAATTTGCACGGATACAATTTTTCTCCGGATTTTTCTT	SET: UI_EST BH1B0024D12M3;	Experimental
1	1	4	5	AM00514	DB761556 RIKEN full-length enriched honey bee cDNA library, head Apis mellifera cDNA clone BH10024D12 3', mRNA sequence		DB761556	ss_oligo	DNA	TCGGCCCGGGAATATGTTTTACCATTTATATAAATTTGCACGGATACAATTTTTCTCCGGATTTTTCTT	SET: UI_EST BH1B0024D12M3;	Experimental
1	1	5	5	AM01004	DB762284 RIKEN full-length enriched honey bee cDNA library, head Apis mellifera cDNA clone BH10026J11 3', mRNA sequence		DB762284	ss_oligo	DNA	ATCATGTAAGCCGTTTTACTGCAGAATTATTAATTTTTACGACCAAAGAGAGGTAATGCGAAAATGGCT	SET: UI_EST BH1B0091P08M3;	Experimental
1	1	6	5	AM01004	DB762284 RIKEN full-length enriched honey bee cDNA library, head Apis mellifera cDNA clone BH10026J11 3', mRNA sequence		DB762284	ss_oligo	DNA	ATCATGTAAGCCGTTTTACTGCAGAATTATTAATTTTTACGACCAAAGAGAGGTAATGCGAAAATGGCT	SET: UI_EST BH1B0091P08M3;	Experimental
1	1	7	5	AM05239	GB12623-RA [PREDICTED: Apis mellifera similar to tincar CG31247-PA, isoform A (LOC551130), mRNA]	GB12623-RA	XM_623526.1	ss_oligo	DNA	GACTCCGACTTGTGCACCGACTACCGAAGTTGTCACGGCGTTACTAACCACTAACACCCAG	SET: OGS; Dmel Ortholog - C. Elsik Feb_2007: FBgn0038554; Best Dmel 5.1 match: FBgn0038554, blastp escore 2E-46;	Experimental
1	1	8	5	AM05239	GB12623-RA [PREDICTED: Apis mellifera similar to tincar CG31247-PA, isoform A (LOC551130), mRNA]	GB12623-RA	XM_623526.1	ss_oligo	DNA	GACTCCGACTTGTGCACCGACTACCGAAGTTGTCACGGCGTTACTAACCACTAACACCCAG	SET: OGS; Dmel Ortholog - C. Elsik Feb_2007: FBgn0038554; Best Dmel 5.1 match: FBgn0038554, blastp escore 2E-46;	Experimental
1	1	9	5	AM01889	BB160005A10H11.5 Bee Brain Normalized Library, BB16 Apis mellifera cDNA clone BB160005A10H11 5', mRNA sequence		BI511274	ss_oligo	DNA	CCACACTTTAGCGAGTTTCGAGGATTATTGTTTGACAGGGACAAAGAGATCGAAACGAAAGAAAAGGGA	SET: UI_EST BI511274;	Experimental
1	1	10	5	AM01889	BB160005A10H11.5 Bee Brain Normalized Library, BB16 Apis mellifera cDNA clone BB160005A10H11 5', mRNA sequence		BI511274	ss_oligo	DNA	CCACACTTTAGCGAGTTTCGAGGATTATTGTTTGACAGGGACAAAGAGATCGAAACGAAAGAAAAGGGA	SET: UI_EST BI511274;	Experimental
1	1	11	5	AM00525	DB735031 RIKEN full-length enriched honey bee cDNA library, head Apis mellifera cDNA clone BH10024N20 5', mRNA sequence		DB735031	ss_oligo	DNA	ATCGGAGGAAAGAAAACAAAGTGGGAGCGAATAAATTTGCAAGAGAGTATTTTGATTCGGACCAAGGAC	SET: UI_EST BH1B0024N20T3;	Experimental
1	1	12	5	AM00525	DB735031 RIKEN full-length enriched honey bee cDNA library, head Apis mellifera cDNA clone BH10024N20 5', mRNA sequence		DB735031	ss_oligo	DNA	ATCGGAGGAAAGAAAACAAAGTGGGAGCGAATAAATTTGCAAGAGAGTATTTTGATTCGGACCAAGGAC	SET: UI_EST BH1B0024N20T3;	Experimental
1	1	13	5	AM11531	GB18975-RA [PREDICTED: Apis mellifera similar to sunday driver CG8110-PA, isoform A (LOC727395), partial mRNA]	GB18975-RA	XM_001123104.1	ss_oligo	DNA	TGATCACGGTACAAATTATGGCTCTCTCAGTTCATCCCTTCATAGAACATCCCTTTACAGTAGAGTAGA	SET: OGS; Best Dmel 5.1 match: FBgn0024187, blastp escore 2E-46;	Experimental
1	1	14	5	AM11531	GB18975-RA [PREDICTED: Apis mellifera similar to sunday driver CG8110-PA, isoform A (LOC727395), partial mRNA]	GB18975-RA	XM_001123104.1	ss_oligo	DNA	TGATCACGGTACAAATTATGGCTCTCTCAGTTCATCCCTTCATAGAACATCCCTTTACAGTAGAGTAGA	SET: OGS; Best Dmel 5.1 match: FBgn0024187, blastp escore 2E-46;	Experimental
1	1	15	5	AM06452	GB13853-RA [PREDICTED: Apis mellifera similar to dystrophin CG31175-PA, isoform A (LOC410677), mRNA]	GB13853-RA	XM_394154.3	ss_oligo	DNA	TATCGTTGCTTGAAATGCTTCAATTTCGACATGTGCCAGAACTGTTTCTTCTCAGGCAGGAAAGCGAAG	SET: OGS; Dmel Ortholog - C. Elsik Feb_2007: FBgn0024242; Best Dmel 5.1 match: FBgn0024242, blastp escore 0E+00;	Experimental
1	1	16	5	AM06452	GB13853-RA [PREDICTED: Apis mellifera similar to dystrophin CG31175-PA, isoform A (LOC410677), mRNA]	GB13853-RA	XM_394154.3	ss_oligo	DNA	TATCGTTGCTTGAAATGCTTCAATTTCGACATGTGCCAGAACTGTTTCTTCTCAGGCAGGAAAGCGAAG	SET: OGS; Dmel Ortholog - C. Elsik Feb_2007: FBgn0024242; Best Dmel 5.1 match: FBgn0024242, blastp escore 0E+00;	Experimental
1	1	17	5	AM08102	GB15517-RA	GB15517-RA		ss_oligo	DNA	TGGCGGCTCAGTGTTACGGCTACACGTACATATTCAAGTCCGACCTCAAATTCCTTTTTATAACCATCG	SET: OGS; Dmel Ortholog - C. Elsik Feb_2007: FBgn0032805; Best Dmel 5.1 match: FBgn0032810, blastp escore 6E-20;	Experimental
1	1	18	5	AM08102	GB15517-RA	GB15517-RA		ss_oligo	DNA	TGGCGGCTCAGTGTTACGGCTACACGTACATATTCAAGTCCGACCTCAAATTCCTTTTTATAACCATCG	SET: OGS; Dmel Ortholog - C. Elsik Feb_2007: FBgn0032805; Best Dmel 5.1 match: FBgn0032810, blastp escore 6E-20;	Experimental
1	1	19	5	AM10371	GB17799-RA	GB17799-RA		ss_oligo	DNA	AAAATCTTTACCAGATGTATCAGGACCTGATGAAGAAGTGCCTACACCACCATTAACACCAGCTCCAAT	SET: OGS;	Experimental
1	1	20	5	AM10371	GB17799-RA	GB17799-RA		ss_oligo	DNA	AAAATCTTTACCAGATGTATCAGGACCTGATGAAGAAGTGCCTACACCACCATTAACACCAGCTCCAAT	SET: OGS;	Experimental
1	1	21	5	AM10006	GB17434-RA [Apis mellifera cytochrome P450 monooxygenase (Cyp6as5), mRNA]	GB17434-RA	NM_001040234.1	ss_oligo	DNA	GGGCAGAGAAGTGTTCGCTGTCAATTTTATGAACGTTATGCGAATGAAGTTGAAACAATTCATGCCAAG	SET: OGS; Best Dmel 5.1 match: FBgn0000473, blastp escore 1E-86;	Experimental
1	1	22	5	AM10006	GB17434-RA [Apis mellifera cytochrome P450 monooxygenase (Cyp6as5), mRNA]	GB17434-RA	NM_001040234.1	ss_oligo	DNA	GGGCAGAGAAGTGTTCGCTGTCAATTTTATGAACGTTATGCGAATGAAGTTGAAACAATTCATGCCAAG	SET: OGS; Best Dmel 5.1 match: FBgn0000473, blastp escore 1E-86;	Experimental
1	1	23	5	AM10742	GB18174-RA	GB18174-RA		ss_oligo	DNA	CGTCTCACAACAATATCTGTTCCGATACCCACTTACAATCCCATATCAATGCGGAGTTGGGTTTGAGCA	SET: OGS; Best Dmel 5.1 match: FBgn0033179, blastp escore 3E-06;	Experimental
1	1	24	5	AM10742	GB18174-RA	GB18174-RA		ss_oligo	DNA	CGTCTCACAACAATATCTGTTCCGATACCCACTTACAATCCCATATCAATGCGGAGTTGGGTTTGAGCA	SET: OGS; Best Dmel 5.1 match: FBgn0033179, blastp escore 3E-06;	Experimental
1	1	1	6	AM02643	GB10014-RA [PREDICTED: Apis mellifera similar to CG2211-PA (LOC552487), mRNA]	GB10014-RA	XM_624860.1	ss_oligo	DNA	GAAGAAAGAGCTATGCAACTTAATGGTGAAGATCCTTGGTATGTTGGTTGGAAAAATTGTCACCTTCAG	SET: OGS; Dmel Ortholog - C. Elsik Feb_2007: FBgn0035211; Best Dmel 5.1 match: FBgn0035211, blastp escore 6E-79;	Experimental
1	1	2	6	AM02643	GB10014-RA [PREDICTED: Apis mellifera similar to CG2211-PA (LOC552487), mRNA]	GB10014-RA	XM_624860.1	ss_oligo	DNA	GAAGAAAGAGCTATGCAACTTAATGGTGAAGATCCTTGGTATGTTGGTTGGAAAAATTGTCACCTTCAG	SET: OGS; Dmel Ortholog - C. Elsik Feb_2007: FBgn0035211; Best Dmel 5.1 match: FBgn0035211, blastp escore 6E-79;	Experimental
1	1	3	6	AM10814	GB18249-RA [PREDICTED: Apis mellifera similar to Ubiquitin-conjugating enzyme E2-17 kDa (Ubiquitin-protein ligase) (Ubiquitin carrier protein) (Protein effete) (LOC724793), mRNA]	GB18249-RA	XM_001120139.1	ss_oligo	DNA	GTACCAGAGATAGCAAGGTTATACAAAACTGACAGGGAGAAGTACAATGAATTGGCACGTGAATGGACG	SET: OGS; Dmel Ortholog - C. Elsik Feb_2007: FBgn0011217; Best Dmel 5.1 match: FBgn0011217, blastp escore 2E-86;	Experimental
1	1	4	6	AM10814	GB18249-RA [PREDICTED: Apis mellifera similar to Ubiquitin-conjugating enzyme E2-17 kDa (Ubiquitin-protein ligase) (Ubiquitin carrier protein) (Protein effete) (LOC724793), mRNA]	GB18249-RA	XM_001120139.1	ss_oligo	DNA	GTACCAGAGATAGCAAGGTTATACAAAACTGACAGGGAGAAGTACAATGAATTGGCACGTGAATGGACG	SET: OGS; Dmel Ortholog - C. Elsik Feb_2007: FBgn0011217; Best Dmel 5.1 match: FBgn0011217, blastp escore 2E-86;	Experimental
1	1	5	6	AM08401	GB15819-RA	GB15819-RA		ss_oligo	DNA	TGGGATTATAAACGCTTTGAATGGGTTCTTGAACGTTTGAATCTCACATATACTGCTGAACCAGA	SET: OGS; Dmel Ortholog - C. Elsik Feb_2007: FBgn0026261; Best Dmel 5.1 match: FBgn0026261, blastp escore 2E-51;	Experimental
1	1	6	6	AM08401	GB15819-RA	GB15819-RA		ss_oligo	DNA	TGGGATTATAAACGCTTTGAATGGGTTCTTGAACGTTTGAATCTCACATATACTGCTGAACCAGA	SET: OGS; Dmel Ortholog - C. Elsik Feb_2007: FBgn0026261; Best Dmel 5.1 match: FBgn0026261, blastp escore 2E-51;	Experimental
1	1	7	6	AM04898	GB30307-RA [PREDICTED: Apis mellifera similar to Serpin-27A CG11331-PA (LOC726320), mRNA]	GB30307-RA	XM_001122067.1	ss_oligo	DNA	ACGAAGGAGCTCAAGGTGAAACTGCATATGAACTTGCTAATATATTGCAATTACCCGCTACTCGAAATG	SET: OGS; Dmel Ortholog - C. Elsik Feb_2007: FBgn0028990; Best Dmel 5.1 match: FBgn0028990, blastp escore 2E-71;	Experimental
1	1	8	6	AM04898	GB30307-RA [PREDICTED: Apis mellifera similar to Serpin-27A CG11331-PA (LOC726320), mRNA]	GB30307-RA	XM_001122067.1	ss_oligo	DNA	ACGAAGGAGCTCAAGGTGAAACTGCATATGAACTTGCTAATATATTGCAATTACCCGCTACTCGAAATG	SET: OGS; Dmel Ortholog - C. Elsik Feb_2007: FBgn0028990; Best Dmel 5.1 match: FBgn0028990, blastp escore 2E-71;	Experimental
1	1	9	6	AM05562	GB12951-RA [PREDICTED: Apis mellifera similar to 14-3-3 CG17870-PC, isoform C, transcript variant 1 (LOC408289), mRNA]	GB12951-RA	XM_391841.3	ss_oligo	DNA	TATAAAGATTCCACGCTAATTATGCAGCTTTTACGCGACAACCTCACTCTTTGGACCAGTGACACGCAG	Also matches: GB12951-RB,GB12951-RC,GB12951-RD,XM_623299.2,XM_623180.2; Dmel Ortholog - C. Elsik Feb_2007: FBgn0004907; Best Dmel 5.1 match: FBgn0004907, blastp escore 4E-102;	Experimental
1	1	10	6	AM05562	GB12951-RA [PREDICTED: Apis mellifera similar to 14-3-3 CG17870-PC, isoform C, transcript variant 1 (LOC408289), mRNA]	GB12951-RA	XM_391841.3	ss_oligo	DNA	TATAAAGATTCCACGCTAATTATGCAGCTTTTACGCGACAACCTCACTCTTTGGACCAGTGACACGCAG	Also matches: GB12951-RB,GB12951-RC,GB12951-RD,XM_623299.2,XM_623180.2; Dmel Ortholog - C. Elsik Feb_2007: FBgn0004907; Best Dmel 5.1 match: FBgn0004907, blastp escore 4E-102;	Experimental
1	1	11	6	AM07047	GB14449-RA [PREDICTED: Apis mellifera similar to GTP binding protein 3 (mitochondrial) isoform V (LOC727499), partial mRNA]	GB14449-RA	XM_001123208.1	ss_oligo	DNA	GAGCTGTTAAATGCCAGTATGTGTCAGGAAAATCAGATTGAATTGTTTGCAGAGCATTTGCGTCTGGCG	SET: OGS; Best Dmel 5.1 match: FBgn0039189, blastp escore 6E-30;	Experimental
1	1	12	6	AM07047	GB14449-RA [PREDICTED: Apis mellifera similar to GTP binding protein 3 (mitochondrial) isoform V (LOC727499), partial mRNA]	GB14449-RA	XM_001123208.1	ss_oligo	DNA	GAGCTGTTAAATGCCAGTATGTGTCAGGAAAATCAGATTGAATTGTTTGCAGAGCATTTGCGTCTGGCG	SET: OGS; Best Dmel 5.1 match: FBgn0039189, blastp escore 6E-30;	Experimental
1	1	13	6	AM11378	GB18820-RA [PREDICTED: Apis mellifera similar to Arginase-2, mitochondrial precursor (Arginase II) (Non-hepatic arginase) (Kidney-type arginase) (LOC724360), partial mRNA]	GB18820-RA	XM_001120181.1	ss_oligo	DNA	AGCATAAGAAAGGTGTAGCACAAGGTCCAGAAGCAATTAGAAAAGCTGGATTAATGAAAGAATTGGA	SET: OGS; Best Dmel 5.1 match: FBgn0023535, blastp escore 1E-15;	Experimental
1	1	14	6	AM11378	GB18820-RA [PREDICTED: Apis mellifera similar to Arginase-2, mitochondrial precursor (Arginase II) (Non-hepatic arginase) (Kidney-type arginase) (LOC724360), partial mRNA]	GB18820-RA	XM_001120181.1	ss_oligo	DNA	AGCATAAGAAAGGTGTAGCACAAGGTCCAGAAGCAATTAGAAAAGCTGGATTAATGAAAGAATTGGA	SET: OGS; Best Dmel 5.1 match: FBgn0023535, blastp escore 1E-15;	Experimental
1	1	15	6	AM08419	GB15837-RA [PREDICTED: Apis mellifera similar to extradenticle CG8933-PA, isoform A (LOC408763), mRNA]	GB15837-RA	XM_392297.3	ss_oligo	DNA	GTAATCCATATCCAAGCGAAGAAGCTAAAGAAGAACTCGCACGAAAATGTGGAATCACCGTGAGTCAGG	SET: OGS; Dmel Ortholog - C. Elsik Feb_2007: FBgn0000611; Best Dmel 5.1 match: FBgn0000611, blastp escore 2E-166;	Experimental
1	1	16	6	AM08419	GB15837-RA [PREDICTED: Apis mellifera similar to extradenticle CG8933-PA, isoform A (LOC408763), mRNA]	GB15837-RA	XM_392297.3	ss_oligo	DNA	GTAATCCATATCCAAGCGAAGAAGCTAAAGAAGAACTCGCACGAAAATGTGGAATCACCGTGAGTCAGG	SET: OGS; Dmel Ortholog - C. Elsik Feb_2007: FBgn0000611; Best Dmel 5.1 match: FBgn0000611, blastp escore 2E-166;	Experimental
1	1	17	6	AM03543	GB10918-RA [PREDICTED: Apis mellifera similar to CG31216-PA (LOC413484), mRNA]	GB10918-RA	XM_396928.2	ss_oligo	DNA	GGTCCACCATTATTAAAACAACGTCTATGGCCTCGTCATTGTATTCAAGATTCTTGGGGTGCTGAACTT	SET: OGS; Dmel Ortholog - C. Elsik Feb_2007: FBgn0051216; Best Dmel 5.1 match: FBgn0051216, blastp escore 1E-140;	Experimental
1	1	18	6	AM03543	GB10918-RA [PREDICTED: Apis mellifera similar to CG31216-PA (LOC413484), mRNA]	GB10918-RA	XM_396928.2	ss_oligo	DNA	GGTCCACCATTATTAAAACAACGTCTATGGCCTCGTCATTGTATTCAAGATTCTTGGGGTGCTGAACTT	SET: OGS; Dmel Ortholog - C. Elsik Feb_2007: FBgn0051216; Best Dmel 5.1 match: FBgn0051216, blastp escore 1E-140;	Experimental
1	1	19	6	AM01801	BB170028B10B03.5 Bee Brain Normalized/Subtracted Library, BB17 Apis mellifera cDNA clone BB170028B10B03 5', mRNA sequence		BI510376	ss_oligo	DNA	AACGATCGAATAGGAACGATTAAAGCATATAAGACTTCTTTCTTCCTGAAATGTTACTCGAGAGCCGCT	SET: UI_EST BI510376;	Experimental
1	1	20	6	AM01801	BB170028B10B03.5 Bee Brain Normalized/Subtracted Library, BB17 Apis mellifera cDNA clone BB170028B10B03 5', mRNA sequence		BI510376	ss_oligo	DNA	AACGATCGAATAGGAACGATTAAAGCATATAAGACTTCTTTCTTCCTGAAATGTTACTCGAGAGCCGCT	SET: UI_EST BI510376;	Experimental
1	1	21	6	AM06091	GB13488-RA [PREDICTED: Apis mellifera similar to Suppressor of cytokine signaling 2 (SOCS-2) (Cytokine-inducible SH2 protein 2) (CIS-2) (STAT-induced STAT inhibitor 2) (SSI-2) (LOC411290), mRNA]	GB13488-RA	XM_394764.3	ss_oligo	DNA	ACCTACCTCTGTTAGAGTTCATTATTTTGTGGGACAGTTTCGATTAGATGCTGAACCTAGACTTGCTTT	SET: OGS;	Experimental
1	1	22	6	AM06091	GB13488-RA [PREDICTED: Apis mellifera similar to Suppressor of cytokine signaling 2 (SOCS-2) (Cytokine-inducible SH2 protein 2) (CIS-2) (STAT-induced STAT inhibitor 2) (SSI-2) (LOC411290), mRNA]	GB13488-RA	XM_394764.3	ss_oligo	DNA	ACCTACCTCTGTTAGAGTTCATTATTTTGTGGGACAGTTTCGATTAGATGCTGAACCTAGACTTGCTTT	SET: OGS;	Experimental
1	1	23	6	AM03489	GB10864-RA [PREDICTED: Apis mellifera similar to leucine-rich protein (LOC727294), mRNA]	GB10864-RA	XM_001123003.1	ss_oligo	DNA	ACAAGAAAAGTGGGAGTTTTTTTAGCGAACAAGAATTTTAGTCCAAAACGTATAGAAAAAGAACTCGGT	SET: OGS; Dmel Ortholog - C. Elsik Feb_2007: FBgn0067317; Best Dmel 5.1 match: FBgn0067317, blastp escore 3E-06;	Experimental
1	1	24	6	AM03489	GB10864-RA [PREDICTED: Apis mellifera similar to leucine-rich protein (LOC727294), mRNA]	GB10864-RA	XM_001123003.1	ss_oligo	DNA	ACAAGAAAAGTGGGAGTTTTTTTAGCGAACAAGAATTTTAGTCCAAAACGTATAGAAAAAGAACTCGGT	SET: OGS; Dmel Ortholog - C. Elsik Feb_2007: FBgn0067317; Best Dmel 5.1 match: FBgn0067317, blastp escore 3E-06;	Experimental
1	1	1	7	AM02398	BB160017B10C07.5 Bee Brain Normalized Library, BB16 Apis mellifera cDNA clone BB160017B10C07 5', mRNA sequence		BI515191	ss_oligo	DNA	TATAAGTGATAGAGCGTCGGTGCATTGTTCTATTCTAATGAATGTCCATGCTGCTTAGTGAAGAAACGT	SET: UI_EST BI515428;	Experimental
1	1	2	7	AM02398	BB160017B10C07.5 Bee Brain Normalized Library, BB16 Apis mellifera cDNA clone BB160017B10C07 5', mRNA sequence		BI515191	ss_oligo	DNA	TATAAGTGATAGAGCGTCGGTGCATTGTTCTATTCTAATGAATGTCCATGCTGCTTAGTGAAGAAACGT	SET: UI_EST BI515428;	Experimental
1	1	3	7	AM03675	GB11051-RA	GB11051-RA		ss_oligo	DNA	ATGTGGTTTTGGGTCAACAATATGGTGCTGGGGTAAAAATGGGAACAAGATGTATTTGGGATGCAGAAG	SET: OGS; Dmel Ortholog - C. Elsik Feb_2007: FBgn0036499; Best Dmel 5.1 match: FBgn0037773, blastp escore 6E-17;	Experimental
1	1	4	7	AM03675	GB11051-RA	GB11051-RA		ss_oligo	DNA	ATGTGGTTTTGGGTCAACAATATGGTGCTGGGGTAAAAATGGGAACAAGATGTATTTGGGATGCAGAAG	SET: OGS; Dmel Ortholog - C. Elsik Feb_2007: FBgn0036499; Best Dmel 5.1 match: FBgn0037773, blastp escore 6E-17;	Experimental
1	1	5	7	AM00968	DB779654 RIKEN full-length enriched honey bee cDNA library, head Apis mellifera cDNA clone BH10088F23 3', mRNA sequence		DB779654	ss_oligo	DNA	AAAAACAAAAATTTGAAACTAACAAGTATTTTAAAAATGATAAAAGAAAGTTATTAAGGATCCAAGCTT	SET: UI_EST BH1B0088F23M3;	Experimental
1	1	6	7	AM00968	DB779654 RIKEN full-length enriched honey bee cDNA library, head Apis mellifera cDNA clone BH10088F23 3', mRNA sequence		DB779654	ss_oligo	DNA	AAAAACAAAAATTTGAAACTAACAAGTATTTTAAAAATGATAAAAGAAAGTTATTAAGGATCCAAGCTT	SET: UI_EST BH1B0088F23M3;	Experimental
1	1	7	7	AM11190	GB18629-RA [PREDICTED: Apis mellifera similar to CG12267-PA (LOC411164), mRNA]	GB18629-RA	XM_394638.2	ss_oligo	DNA	AGTTATGAATCACAGCCAGCTCAAGGTGCTTTATGGATCAGTAAATAAGTCGAACGCTGCAAATG	SET: OGS; Dmel Ortholog - C. Elsik Feb_2007: FBgn0038057; Best Dmel 5.1 match: FBgn0038057, blastp escore 3E-91;	Experimental
1	1	8	7	AM11190	GB18629-RA [PREDICTED: Apis mellifera similar to CG12267-PA (LOC411164), mRNA]	GB18629-RA	XM_394638.2	ss_oligo	DNA	AGTTATGAATCACAGCCAGCTCAAGGTGCTTTATGGATCAGTAAATAAGTCGAACGCTGCAAATG	SET: OGS; Dmel Ortholog - C. Elsik Feb_2007: FBgn0038057; Best Dmel 5.1 match: FBgn0038057, blastp escore 3E-91;	Experimental
1	1	9	7	AM01701	NW_001260068.1 SET: UI_EST BI509389; Apis mellifera genomic contig, reference assembly (based on Amel_4.0 GroupUn.112)		NW_001260068.1	ss_oligo	DNA	TGTTACTTCACTTGTTTTTCTACACTGCAAATTTCACTTTTCAATAAAAGCAATCCTCATTCGATTCCA	SET: UI_EST BI509389;	Experimental
1	1	10	7	AM01701	NW_001260068.1 SET: UI_EST BI509389; Apis mellifera genomic contig, reference assembly (based on Amel_4.0 GroupUn.112)		NW_001260068.1	ss_oligo	DNA	TGTTACTTCACTTGTTTTTCTACACTGCAAATTTCACTTTTCAATAAAAGCAATCCTCATTCGATTCCA	SET: UI_EST BI509389;	Experimental
1	1	11	7	AM04262	GB11642-RA [PREDICTED: Apis mellifera similar to Sec61 CG9539-PA (LOC725571), mRNA]	GB11642-RA	XM_001120255.1	ss_oligo	DNA	TGCTGTAATTGCACTATTTCACTTATGGGCTACAAGGCAAGATAAAGTTCGAGCTCTTCGTGAGGCATT	SET: OGS; Dmel Ortholog - C. Elsik Feb_2007: FBgn0026571; Best Dmel 5.1 match: FBgn0026571, blastp escore 0E+00;	Experimental
1	1	12	7	AM04262	GB11642-RA [PREDICTED: Apis mellifera similar to Sec61 CG9539-PA (LOC725571), mRNA]	GB11642-RA	XM_001120255.1	ss_oligo	DNA	TGCTGTAATTGCACTATTTCACTTATGGGCTACAAGGCAAGATAAAGTTCGAGCTCTTCGTGAGGCATT	SET: OGS; Dmel Ortholog - C. Elsik Feb_2007: FBgn0026571; Best Dmel 5.1 match: FBgn0026571, blastp escore 0E+00;	Experimental
1	1	13	7	AM01472	BB170032A20F01.5 Bee Brain Normalized/Subtracted Library, BB17 Apis mellifera cDNA clone BB170032A20F01 5', mRNA sequence		BI507004	ss_oligo	DNA	ATCTTAAGCGATTTCTGTTATTCAAACATTTGAACGAACCTACGTCTTATACCCTGACGGCAAACAGCG	SET: UI_EST BI507004;	Experimental
1	1	14	7	AM01472	BB170032A20F01.5 Bee Brain Normalized/Subtracted Library, BB17 Apis mellifera cDNA clone BB170032A20F01 5', mRNA sequence		BI507004	ss_oligo	DNA	ATCTTAAGCGATTTCTGTTATTCAAACATTTGAACGAACCTACGTCTTATACCCTGACGGCAAACAGCG	SET: UI_EST BI507004;	Experimental
1	1	15	7	AM08131	GB15546-RA [PREDICTED: Apis mellifera similar to Ugt86Da CG18578-PA (LOC725106), partial mRNA]	GB15546-RA	XM_001120991.1	ss_oligo	DNA	ATTTCTCCCTAGGCTCGAATCTGCAAACTCATCAGTTGTCAATCGACTCTTTGACCGCATTGTACAAGG	SET: OGS; Dmel Ortholog - C. Elsik Feb_2007: FBgn0026314; Best Dmel 5.1 match: FBgn0040259, blastp escore 1E-74;	Experimental
1	1	16	7	AM08131	GB15546-RA [PREDICTED: Apis mellifera similar to Ugt86Da CG18578-PA (LOC725106), partial mRNA]	GB15546-RA	XM_001120991.1	ss_oligo	DNA	ATTTCTCCCTAGGCTCGAATCTGCAAACTCATCAGTTGTCAATCGACTCTTTGACCGCATTGTACAAGG	SET: OGS; Dmel Ortholog - C. Elsik Feb_2007: FBgn0026314; Best Dmel 5.1 match: FBgn0040259, blastp escore 1E-74;	Experimental
1	1	17	7	AM10881	GB30047-RC [PREDICTED: Apis mellifera similar to A-type potassium channel modulatory protein 2, transcript variant 2 (LOC409318), mRNA]	GB30047-RC	XM_623929.2	ss_oligo	DNA	TAGTGTTCATATGACACCAGGTAGATCTTCTGATAAACAAAGTACTTCGAAAAATATGGATTCTGAAGT	SET: OGS; Best Dmel 5.1 match: FBgn0039380, blastp escore 5E-45;	Experimental
1	1	18	7	AM10881	GB30047-RC [PREDICTED: Apis mellifera similar to A-type potassium channel modulatory protein 2, transcript variant 2 (LOC409318), mRNA]	GB30047-RC	XM_623929.2	ss_oligo	DNA	TAGTGTTCATATGACACCAGGTAGATCTTCTGATAAACAAAGTACTTCGAAAAATATGGATTCTGAAGT	SET: OGS; Best Dmel 5.1 match: FBgn0039380, blastp escore 5E-45;	Experimental
1	1	19	7	AM11930	GB19377-RA [PREDICTED: Apis mellifera similar to CG3403-PA (LOC410949), mRNA]	GB19377-RA	XM_394425.3	ss_oligo	DNA	GGAACTGAATGGTTTAACAGTAAGACTACAGGCTGAATGTCATCCAGAAACCTGTACTCAAATGACAGC	SET: OGS; Dmel Ortholog - C. Elsik Feb_2007: FBgn0033094; Best Dmel 5.1 match: FBgn0033094, blastp escore 5E-109;	Experimental
1	1	20	7	AM11930	GB19377-RA [PREDICTED: Apis mellifera similar to CG3403-PA (LOC410949), mRNA]	GB19377-RA	XM_394425.3	ss_oligo	DNA	GGAACTGAATGGTTTAACAGTAAGACTACAGGCTGAATGTCATCCAGAAACCTGTACTCAAATGACAGC	SET: OGS; Dmel Ortholog - C. Elsik Feb_2007: FBgn0033094; Best Dmel 5.1 match: FBgn0033094, blastp escore 5E-109;	Experimental
1	1	21	7	AM00672	DB768038 RIKEN full-length enriched honey bee cDNA library, head Apis mellifera cDNA clone BH10046N12 3', mRNA sequence		DB768038	ss_oligo	DNA	GGGAGTTTGGTATTTGCGCTTTGATGCTTTGCAATTTTTACAAGGCCTTTCTAGTAGAAACGATGGGAA	SET: UI_EST BH1B0046N12M3;	Experimental
1	1	22	7	AM00672	DB768038 RIKEN full-length enriched honey bee cDNA library, head Apis mellifera cDNA clone BH10046N12 3', mRNA sequence		DB768038	ss_oligo	DNA	GGGAGTTTGGTATTTGCGCTTTGATGCTTTGCAATTTTTACAAGGCCTTTCTAGTAGAAACGATGGGAA	SET: UI_EST BH1B0046N12M3;	Experimental
1	1	23	7	AM06424	GB13825-RA	GB13825-RA		ss_oligo	DNA	GACAATGGATCCACGTTGGCTAAATTTCTGTCCAGCAACGATTCGAAAGATTCGGACTCGAAGAACTCT	SET: OGS;	Experimental
1	1	24	7	AM06424	GB13825-RA	GB13825-RA		ss_oligo	DNA	GACAATGGATCCACGTTGGCTAAATTTCTGTCCAGCAACGATTCGAAAGATTCGGACTCGAAGAACTCT	SET: OGS;	Experimental
1	1	1	8	AM11227	GB18666-RA	GB18666-RA		ss_oligo	DNA	TGTATCATTCTTGTCTGAACATTTAAATGTACCTGAGGCTGCAAGTCGTCTTTTTTTGTCCATTTTAGT	SET: OGS; Best Dmel 5.1 match: FBgn0026630, blastp escore 3E-14;	Experimental
1	1	2	8	AM11227	GB18666-RA	GB18666-RA		ss_oligo	DNA	TGTATCATTCTTGTCTGAACATTTAAATGTACCTGAGGCTGCAAGTCGTCTTTTTTTGTCCATTTTAGT	SET: OGS; Best Dmel 5.1 match: FBgn0026630, blastp escore 3E-14;	Experimental
1	1	3	8	AM08298	GB15715-RA [PREDICTED: Apis mellifera hypothetical LOC552402 (LOC552402), mRNA]	GB15715-RA	XR_015081.1	ss_oligo	DNA	TTCGCATTTCAAAGATTCAAACAAGGAACCGATGCTGCATTTGCACCAAGTTATGAAGCAGATCCTGTT	SET: OGS; Dmel Ortholog - C. Elsik Feb_2007: FBgn0033876; Best Dmel 5.1 match: FBgn0033876, blastp escore 9E-26;	Experimental
1	1	4	8	AM08298	GB15715-RA [PREDICTED: Apis mellifera hypothetical LOC552402 (LOC552402), mRNA]	GB15715-RA	XR_015081.1	ss_oligo	DNA	TTCGCATTTCAAAGATTCAAACAAGGAACCGATGCTGCATTTGCACCAAGTTATGAAGCAGATCCTGTT	SET: OGS; Dmel Ortholog - C. Elsik Feb_2007: FBgn0033876; Best Dmel 5.1 match: FBgn0033876, blastp escore 9E-26;	Experimental
1	1	5	8	AM04474	GB11855-RA [PREDICTED: Apis mellifera similar to pancreatic triglyceride lipase (LOC727173), partial mRNA]	GB11855-RA	XM_001122884.1	ss_oligo	DNA	GCCAGCTTCCTCAGGGGCGAATGTTTCTCATGCAAGAGTAATAATAGTCTTAGTTGTGGTATTATGGGC	SET: OGS; Dmel Ortholog - C. Elsik Feb_2007: FBgn0030884; Best Dmel 5.1 match: FBgn0030884, blastp escore 4E-39;	Experimental
1	1	6	8	AM04474	GB11855-RA [PREDICTED: Apis mellifera similar to pancreatic triglyceride lipase (LOC727173), partial mRNA]	GB11855-RA	XM_001122884.1	ss_oligo	DNA	GCCAGCTTCCTCAGGGGCGAATGTTTCTCATGCAAGAGTAATAATAGTCTTAGTTGTGGTATTATGGGC	SET: OGS; Dmel Ortholog - C. Elsik Feb_2007: FBgn0030884; Best Dmel 5.1 match: FBgn0030884, blastp escore 4E-39;	Experimental
1	1	7	8	AM06310	GB13712-RA [PREDICTED: Apis mellifera similar to CG17386-PA (LOC724377), mRNA]	GB13712-RA	XM_001120212.1	ss_oligo	DNA	CAATAGTGGTATAGCGTTGACACATTTACCAGAAAACGTGACGAGAATGCCATCTGGACCCGATGGAAC	SET: OGS; Dmel Ortholog - C. Elsik Feb_2007: FBgn0033936; Best Dmel 5.1 match: FBgn0033936, blastp escore 5E-63;	Experimental
1	1	8	8	AM06310	GB13712-RA [PREDICTED: Apis mellifera similar to CG17386-PA (LOC724377), mRNA]	GB13712-RA	XM_001120212.1	ss_oligo	DNA	CAATAGTGGTATAGCGTTGACACATTTACCAGAAAACGTGACGAGAATGCCATCTGGACCCGATGGAAC	SET: OGS; Dmel Ortholog - C. Elsik Feb_2007: FBgn0033936; Best Dmel 5.1 match: FBgn0033936, blastp escore 5E-63;	Experimental
1	1	9	8	AM02325	DB762562 RIKEN full-length enriched honey bee cDNA library, head Apis mellifera cDNA clone BH10027I09 3', mRNA sequence		DB762562	ss_oligo	DNA	GAAAGACGGTAGCGCGAGAACTATTGAGAAAAAAAATAAAACGGATAAAATTAAAAGAATCGTGTGGTG	SET: UI_EST BI514894;	Experimental
1	1	10	8	AM02325	DB762562 RIKEN full-length enriched honey bee cDNA library, head Apis mellifera cDNA clone BH10027I09 3', mRNA sequence		DB762562	ss_oligo	DNA	GAAAGACGGTAGCGCGAGAACTATTGAGAAAAAAAATAAAACGGATAAAATTAAAAGAATCGTGTGGTG	SET: UI_EST BI514894;	Experimental
1	1	11	8	AM01041	BB170008A20G05.5 Bee Brain Normalized/Subtracted Library, BB17 Apis mellifera cDNA clone BB170008A20G05 5', mRNA sequence		BI502834	ss_oligo	DNA	AACGACAGAGAAAAGAAAAGAGCCGGATACCAAAAGACGTCCATTGCATCATTCCCTATAAGGAGGATA	SET: UI_EST BI502834;	Experimental
1	1	12	8	AM01041	BB170008A20G05.5 Bee Brain Normalized/Subtracted Library, BB17 Apis mellifera cDNA clone BB170008A20G05 5', mRNA sequence		BI502834	ss_oligo	DNA	AACGACAGAGAAAAGAAAAGAGCCGGATACCAAAAGACGTCCATTGCATCATTCCCTATAAGGAGGATA	SET: UI_EST BI502834;	Experimental
1	1	13	8	AM00060R	NW_001253371.1 SET: miRNA ame-mir-317; Apis mellifera linkage group 5 genomic contig, reference assembly (based on Amel_4.0 Group5.13)		NW_001253371.1	ss_oligo	DNA	GCCCTCAGAAAACTGAGATACCACCAGCTGTGTTCACCCGCTTCATTACCCACCGAGTGAACGCAGAGT	SET: miRNA ame-mir-317;	Experimental
1	1	14	8	AM00060R	NW_001253371.1 SET: miRNA ame-mir-317; Apis mellifera linkage group 5 genomic contig, reference assembly (based on Amel_4.0 Group5.13)		NW_001253371.1	ss_oligo	DNA	GCCCTCAGAAAACTGAGATACCACCAGCTGTGTTCACCCGCTTCATTACCCACCGAGTGAACGCAGAGT	SET: miRNA ame-mir-317;	Experimental
1	1	15	8	AM02357	BB160004A20A06.5 Bee Brain Normalized Library, BB16 Apis mellifera cDNA clone BB160004A20A06 5', mRNA sequence		BI510969	ss_oligo	DNA	TCGGCATCTGGGAAAAGTTGGAGTACAGTTTCTGGAGATGGATTTGTCTGATGATCCCCTGATAGATCA	SET: UI_EST BI515172;	Experimental
1	1	16	8	AM02357	BB160004A20A06.5 Bee Brain Normalized Library, BB16 Apis mellifera cDNA clone BB160004A20A06 5', mRNA sequence		BI510969	ss_oligo	DNA	TCGGCATCTGGGAAAAGTTGGAGTACAGTTTCTGGAGATGGATTTGTCTGATGATCCCCTGATAGATCA	SET: UI_EST BI515172;	Experimental
1	1	17	8	NaPi	Buffer							Control	control_buffer
1	1	18	8	NaPi	Buffer							Control	control_buffer
1	1	19	8	AM07675	GB15084-RA [PREDICTED: Apis mellifera hypothetical protein LOC724114 (LOC724114), mRNA]	GB15084-RA	XM_001119842.1	ss_oligo	DNA	GCCCTTCGAAGCGGAAATATCTCACAACTCTCGAATATTCTTCAACCTTTGGTCGATCAATTATTACAT	SET: OGS; Also matches: XM_001120584.1; Dmel Ortholog - C. Elsik Feb_2007: FBgn0029836; Best Dmel 5.1 match: FBgn0029836, blastp escore 2E-16;	Experimental
1	1	20	8	AM07675	GB15084-RA [PREDICTED: Apis mellifera hypothetical protein LOC724114 (LOC724114), mRNA]	GB15084-RA	XM_001119842.1	ss_oligo	DNA	GCCCTTCGAAGCGGAAATATCTCACAACTCTCGAATATTCTTCAACCTTTGGTCGATCAATTATTACAT	SET: OGS; Also matches: XM_001120584.1; Dmel Ortholog - C. Elsik Feb_2007: FBgn0029836; Best Dmel 5.1 match: FBgn0029836, blastp escore 2E-16;	Experimental
1	1	21	8	AM10836	GB18271-RA [PREDICTED: Apis mellifera similar to CG31547-PB, isoform B (LOC552368), partial mRNA]	GB18271-RA	XM_624742.1	ss_oligo	DNA	CGTTCATTGTTGCAACGTTGTTCCTTTTGATAGCAAACTTAAATGTGGTCGCACCTTTAATCTCAAATT	SET: OGS; Dmel Ortholog - C. Elsik Feb_2007: FBgn0051547; Best Dmel 5.1 match: FBgn0051547, blastp escore 0E+00;	Experimental
1	1	22	8	AM10836	GB18271-RA [PREDICTED: Apis mellifera similar to CG31547-PB, isoform B (LOC552368), partial mRNA]	GB18271-RA	XM_624742.1	ss_oligo	DNA	CGTTCATTGTTGCAACGTTGTTCCTTTTGATAGCAAACTTAAATGTGGTCGCACCTTTAATCTCAAATT	SET: OGS; Dmel Ortholog - C. Elsik Feb_2007: FBgn0051547; Best Dmel 5.1 match: FBgn0051547, blastp escore 0E+00;	Experimental
1	1	23	8	AM09211	GB16633-RA [PREDICTED: Apis mellifera similar to RAD54-like, transcript variant 1 (LOC409447), mRNA]	GB16633-RA	XM_392959.3	ss_oligo	DNA	AAGGACCACCGGAGCAATCAGATTGTAATTCAGATTTGTCAGATTGGAGACACGTTCATAATCCGCGAA	SET: OGS; Dmel Ortholog - C. Elsik Feb_2007: FBgn0002989; Best Dmel 5.1 match: FBgn0002989, blastp escore 0E+00;	Experimental
1	1	24	8	AM09211	GB16633-RA [PREDICTED: Apis mellifera similar to RAD54-like, transcript variant 1 (LOC409447), mRNA]	GB16633-RA	XM_392959.3	ss_oligo	DNA	AAGGACCACCGGAGCAATCAGATTGTAATTCAGATTTGTCAGATTGGAGACACGTTCATAATCCGCGAA	SET: OGS; Dmel Ortholog - C. Elsik Feb_2007: FBgn0002989; Best Dmel 5.1 match: FBgn0002989, blastp escore 0E+00;	Experimental
1	1	1	9	AM09053	GB16474-RA [PREDICTED: Apis mellifera similar to CG4908-PA, isoform A (LOC552253), mRNA]	GB16474-RA	XM_624629.1	ss_oligo	DNA	TGCAATGGGAAGTGAATGGAGACAATTTGGGCATCCTAGAAGACGAAGACCACTAAATTCAGTTGTTTT	SET: OGS; Dmel Ortholog - C. Elsik Feb_2007: FBgn0032195; Best Dmel 5.1 match: FBgn0032195, blastp escore 1E-177;	Experimental
1	1	2	9	AM09053	GB16474-RA [PREDICTED: Apis mellifera similar to CG4908-PA, isoform A (LOC552253), mRNA]	GB16474-RA	XM_624629.1	ss_oligo	DNA	TGCAATGGGAAGTGAATGGAGACAATTTGGGCATCCTAGAAGACGAAGACCACTAAATTCAGTTGTTTT	SET: OGS; Dmel Ortholog - C. Elsik Feb_2007: FBgn0032195; Best Dmel 5.1 match: FBgn0032195, blastp escore 1E-177;	Experimental
1	1	3	9	AM00602	DB738371 RIKEN full-length enriched honey bee cDNA library, head Apis mellifera cDNA clone BH10037H13 5', mRNA sequence		DB738371	ss_oligo	DNA	AAGCTTCAGGATTAAGTTCGATCACGTTTGAATCATACTATGCAATATGCATATCTATTGTTTCAATAG	SET: UI_EST BH1B0037H13T3;	Experimental
1	1	4	9	AM00602	DB738371 RIKEN full-length enriched honey bee cDNA library, head Apis mellifera cDNA clone BH10037H13 5', mRNA sequence		DB738371	ss_oligo	DNA	AAGCTTCAGGATTAAGTTCGATCACGTTTGAATCATACTATGCAATATGCATATCTATTGTTTCAATAG	SET: UI_EST BH1B0037H13T3;	Experimental
1	1	5	9	AM04565	GB11947-RA	GB11947-RA		ss_oligo	DNA	TTGGTCCTCAGGGTATCCATGTGTTAGTTACCGATGAATTGGTAGCCAACATGAAAGATGAAAGCATGT	SET: OGS; Also matches: GB11947-RB; Dmel Ortholog - C. Elsik Feb_2007: FBgn0050011; Best Dmel 5.1 match: FBgn0050011, blastp escore 3E-89;	Experimental
1	1	6	9	AM04565	GB11947-RA	GB11947-RA		ss_oligo	DNA	TTGGTCCTCAGGGTATCCATGTGTTAGTTACCGATGAATTGGTAGCCAACATGAAAGATGAAAGCATGT	SET: OGS; Also matches: GB11947-RB; Dmel Ortholog - C. Elsik Feb_2007: FBgn0050011; Best Dmel 5.1 match: FBgn0050011, blastp escore 3E-89;	Experimental
1	1	7	9	AM04475	GB11856-RA [PREDICTED: Apis mellifera similar to Ubiquitin-conjugating enzyme E2-17 kDa (Ubiquitin-protein ligase) (Ubiquitin carrier protein) (LOC551852), mRNA]	GB11856-RA	XM_624237.2	ss_oligo	DNA	GCTGATGGAGGCATCTGTTTGGACATATTACAGAATCGTTGGAGCCCTACTTATGATGTGTCTGCTATT	SET: OGS; Dmel Ortholog - C. Elsik Feb_2007: FBgn0004436; Best Dmel 5.1 match: FBgn0004436, blastp escore 5E-85;	Experimental
1	1	8	9	AM04475	GB11856-RA [PREDICTED: Apis mellifera similar to Ubiquitin-conjugating enzyme E2-17 kDa (Ubiquitin-protein ligase) (Ubiquitin carrier protein) (LOC551852), mRNA]	GB11856-RA	XM_624237.2	ss_oligo	DNA	GCTGATGGAGGCATCTGTTTGGACATATTACAGAATCGTTGGAGCCCTACTTATGATGTGTCTGCTATT	SET: OGS; Dmel Ortholog - C. Elsik Feb_2007: FBgn0004436; Best Dmel 5.1 match: FBgn0004436, blastp escore 5E-85;	Experimental
1	1	9	9	AM08545	GB15964-RA [PREDICTED: Apis mellifera similar to CG7365-PA (LOC552829), mRNA]	GB15964-RA	XM_625204.2	ss_oligo	DNA	TCACTGCTGATAGGTGCCAATGACTTTTGTACCAATATATGTACAGTTCCTCCATGGTCAATTTTGGAA	SET: OGS; Best Dmel 5.1 match: FBgn0036939, blastp escore 2E-86;	Experimental
1	1	10	9	AM08545	GB15964-RA [PREDICTED: Apis mellifera similar to CG7365-PA (LOC552829), mRNA]	GB15964-RA	XM_625204.2	ss_oligo	DNA	TCACTGCTGATAGGTGCCAATGACTTTTGTACCAATATATGTACAGTTCCTCCATGGTCAATTTTGGAA	SET: OGS; Best Dmel 5.1 match: FBgn0036939, blastp escore 2E-86;	Experimental
1	1	11	9	AM07736	GB15146-RA	GB15146-RA		ss_oligo	DNA	TGGCACTGAATTTGGTTCGGTCTTTGATCCAACTCTTACCCAAGTTGAAACTGGAGATAATGGGGTACA	SET: OGS; Best Dmel 5.1 match: FBgn0034173, blastp escore 4E-59;	Experimental
1	1	12	9	AM07736	GB15146-RA	GB15146-RA		ss_oligo	DNA	TGGCACTGAATTTGGTTCGGTCTTTGATCCAACTCTTACCCAAGTTGAAACTGGAGATAATGGGGTACA	SET: OGS; Best Dmel 5.1 match: FBgn0034173, blastp escore 4E-59;	Experimental
1	1	13	9	AM07713	GB15123-RA [PREDICTED: Apis mellifera similar to CG8885-PA (LOC726314), mRNA]	GB15123-RA	XM_001122061.1	ss_oligo	DNA	TCAGACGACTTTTTAGGACAATGGGTTCTAATATATTTTGGCTTTACGCATTGCCCTGATATATGTCCA	SET: OGS; Dmel Ortholog - C. Elsik Feb_2007: FBgn0031656; Best Dmel 5.1 match: FBgn0031656, blastp escore 5E-73;	Experimental
1	1	14	9	AM07713	GB15123-RA [PREDICTED: Apis mellifera similar to CG8885-PA (LOC726314), mRNA]	GB15123-RA	XM_001122061.1	ss_oligo	DNA	TCAGACGACTTTTTAGGACAATGGGTTCTAATATATTTTGGCTTTACGCATTGCCCTGATATATGTCCA	SET: OGS; Dmel Ortholog - C. Elsik Feb_2007: FBgn0031656; Best Dmel 5.1 match: FBgn0031656, blastp escore 5E-73;	Experimental
1	1	15	9	AM01596	BB170023A10C11.5 Bee Brain Normalized/Subtracted Library, BB17 Apis mellifera cDNA clone BB170023A10C11 5', mRNA sequence		BI508268	ss_oligo	DNA	GAAAGGGTGTCTGTCGTGGAACGATGCATAAACTCGATATCAGGAAGTATTGAAAGAGAG	SET: UI_EST BI508268;	Experimental
1	1	16	9	AM01596	BB170023A10C11.5 Bee Brain Normalized/Subtracted Library, BB17 Apis mellifera cDNA clone BB170023A10C11 5', mRNA sequence		BI508268	ss_oligo	DNA	GAAAGGGTGTCTGTCGTGGAACGATGCATAAACTCGATATCAGGAAGTATTGAAAGAGAG	SET: UI_EST BI508268;	Experimental
1	1	17	9	AM01542	BB170012A10G06.5 Bee Brain Normalized/Subtracted Library, BB17 Apis mellifera cDNA clone BB170012A10G06 5', mRNA sequence		BI507778	ss_oligo	DNA	GAGTACGTATTCCTCCGTTGATACTCGCTCGAAACATTCTGTTCGAATGGCAATGATGCATGTAACGCG	SET: UI_EST BI507778;	Experimental
1	1	18	9	AM01542	BB170012A10G06.5 Bee Brain Normalized/Subtracted Library, BB17 Apis mellifera cDNA clone BB170012A10G06 5', mRNA sequence		BI507778	ss_oligo	DNA	GAGTACGTATTCCTCCGTTGATACTCGCTCGAAACATTCTGTTCGAATGGCAATGATGCATGTAACGCG	SET: UI_EST BI507778;	Experimental
1	1	19	9	AM02263	BB160015A10G04.5 Bee Brain Normalized Library, BB16 Apis mellifera cDNA clone BB160015A10G04 5', mRNA sequence		BI514382	ss_oligo	DNA	TTTTTTTTCTTTGCTCCGTTATTCCGATACGGGTTCTCGTTTGGCAGTAGGGATCGAGAGTGAAGAACG	SET: UI_EST BI514382;	Experimental
1	1	20	9	AM02263	BB160015A10G04.5 Bee Brain Normalized Library, BB16 Apis mellifera cDNA clone BB160015A10G04 5', mRNA sequence		BI514382	ss_oligo	DNA	TTTTTTTTCTTTGCTCCGTTATTCCGATACGGGTTCTCGTTTGGCAGTAGGGATCGAGAGTGAAGAACG	SET: UI_EST BI514382;	Experimental
1	1	21	9	AM06076	GB13472-RA [PREDICTED: Apis mellifera similar to CG9535-PA, isoform A (LOC551964), mRNA]	GB13472-RA	XM_624346.2	ss_oligo	DNA	TGAAGAAGATTTCAGTCCTTTAAAAAATGCAGATTCTGTTGGTCAAGATTGTCCAAGCACTGCACGAAA	SET: OGS; Dmel Ortholog - C. Elsik Feb_2007: FBgn0027501; Best Dmel 5.1 match: FBgn0027501, blastp escore 2E-144;	Experimental
1	1	22	9	AM06076	GB13472-RA [PREDICTED: Apis mellifera similar to CG9535-PA, isoform A (LOC551964), mRNA]	GB13472-RA	XM_624346.2	ss_oligo	DNA	TGAAGAAGATTTCAGTCCTTTAAAAAATGCAGATTCTGTTGGTCAAGATTGTCCAAGCACTGCACGAAA	SET: OGS; Dmel Ortholog - C. Elsik Feb_2007: FBgn0027501; Best Dmel 5.1 match: FBgn0027501, blastp escore 2E-144;	Experimental
1	1	23	9	AM00634R	DB732103 RIKEN full-length enriched honey bee cDNA library, head Apis mellifera cDNA clone BH10014D14 5', mRNA sequence		DB732103	ss_oligo	DNA	GCGTATACCAATGATTTCAGACAAACGATTATTTTTCAACGTAGTATACAGCTTCAATTCATCGTCGCA	SET: UI_EST BH1B0042B08T3;	Experimental
1	1	24	9	AM00634R	DB732103 RIKEN full-length enriched honey bee cDNA library, head Apis mellifera cDNA clone BH10014D14 5', mRNA sequence		DB732103	ss_oligo	DNA	GCGTATACCAATGATTTCAGACAAACGATTATTTTTCAACGTAGTATACAGCTTCAATTCATCGTCGCA	SET: UI_EST BH1B0042B08T3;	Experimental
1	1	1	10	AM00191	GB30136-RA [PREDICTED: Apis mellifera similar to Putative odorant receptor 13a (LOC551455), mRNA]	GB30136-RA	XM_623847.2	ss_oligo	DNA	GTGTATTCTTGTACCCGGCTTATTTCTGGTTGGACGACGAAAAATACTACGTGCTTTTATTAGGACACA	SET: OGS; Best Dmel 5.1 match: FBgn0026397, blastp escore 4E-10;	Experimental
1	1	2	10	AM00191	GB30136-RA [PREDICTED: Apis mellifera similar to Putative odorant receptor 13a (LOC551455), mRNA]	GB30136-RA	XM_623847.2	ss_oligo	DNA	GTGTATTCTTGTACCCGGCTTATTTCTGGTTGGACGACGAAAAATACTACGTGCTTTTATTAGGACACA	SET: OGS; Best Dmel 5.1 match: FBgn0026397, blastp escore 4E-10;	Experimental
1	1	3	10	AM00478	DB733879 RIKEN full-length enriched honey bee cDNA library, head Apis mellifera cDNA clone BH10020P07 5', mRNA sequence		DB733879	ss_oligo	DNA	GCTCTTTGTCGATGTGTTTCTTCGTTACATCAAGTTTTAATTTGTCATACTTTTCGATCAAGTTATTCA	SET: UI_EST BH1B0020P07T3;	Experimental
1	1	4	10	AM00478	DB733879 RIKEN full-length enriched honey bee cDNA library, head Apis mellifera cDNA clone BH10020P07 5', mRNA sequence		DB733879	ss_oligo	DNA	GCTCTTTGTCGATGTGTTTCTTCGTTACATCAAGTTTTAATTTGTCATACTTTTCGATCAAGTTATTCA	SET: UI_EST BH1B0020P07T3;	Experimental
1	1	5	10	AM08037	GB15450-RA [PREDICTED: Apis mellifera similar to tropomodulin CG1539-PA, isoform A, transcript variant 1 (LOC409024), mRNA]	GB15450-RA	XM_392554.3	ss_oligo	DNA	AACAAAATCCAACATTGCTCCGACTTGGTCTTCACTTGGAATTCAATGATGCTAGACATCGCGTAGCTG	SET: OGS; Dmel Ortholog - C. Elsik Feb_2007: FBgn0082582; Best Dmel 5.1 match: FBgn0082582, blastp escore 8E-165;	Experimental
1	1	6	10	AM08037	GB15450-RA [PREDICTED: Apis mellifera similar to tropomodulin CG1539-PA, isoform A, transcript variant 1 (LOC409024), mRNA]	GB15450-RA	XM_392554.3	ss_oligo	DNA	AACAAAATCCAACATTGCTCCGACTTGGTCTTCACTTGGAATTCAATGATGCTAGACATCGCGTAGCTG	SET: OGS; Dmel Ortholog - C. Elsik Feb_2007: FBgn0082582; Best Dmel 5.1 match: FBgn0082582, blastp escore 8E-165;	Experimental
1	1	7	10	AM04028	GB11407-RA [PREDICTED: Apis mellifera similar to Spectrin beta chain (LOC411744), mRNA]	GB11407-RA	XM_395212.3	ss_oligo	DNA	CTATTTCAGGCTAAAGATGATTCTGAAATGAACGAATGGGTTACCGTGTTGAATCAAGCGGCACAAGGT	SET: OGS; Dmel Ortholog - C. Elsik Feb_2007: FBgn0003471; Best Dmel 5.1 match: FBgn0003471, blastp escore 0E+00;	Experimental
1	1	8	10	AM04028	GB11407-RA [PREDICTED: Apis mellifera similar to Spectrin beta chain (LOC411744), mRNA]	GB11407-RA	XM_395212.3	ss_oligo	DNA	CTATTTCAGGCTAAAGATGATTCTGAAATGAACGAATGGGTTACCGTGTTGAATCAAGCGGCACAAGGT	SET: OGS; Dmel Ortholog - C. Elsik Feb_2007: FBgn0003471; Best Dmel 5.1 match: FBgn0003471, blastp escore 0E+00;	Experimental
1	1	9	10	AM11301	GB18740-RA [PREDICTED: Apis mellifera similar to dpr4 CG33512-PA (LOC724823), partial mRNA]	GB18740-RA	XM_001120724.1	ss_oligo	DNA	TTACACCGAGATGGATCTGATGAATGGACTTTAAGAATTAGTTCACCACAGGTTCGAGATAGCGGAACA	SET: OGS; Best Dmel 5.1 match: FBgn0053512, blastp escore 1E-31;	Experimental
1	1	10	10	AM11301	GB18740-RA [PREDICTED: Apis mellifera similar to dpr4 CG33512-PA (LOC724823), partial mRNA]	GB18740-RA	XM_001120724.1	ss_oligo	DNA	TTACACCGAGATGGATCTGATGAATGGACTTTAAGAATTAGTTCACCACAGGTTCGAGATAGCGGAACA	SET: OGS; Best Dmel 5.1 match: FBgn0053512, blastp escore 1E-31;	Experimental
1	1	11	10	AM01513	BB170005B10E06.5 Bee Brain Normalized/Subtracted Library, BB17 Apis mellifera cDNA clone BB170005B10E06 5', mRNA sequence		BI507444	ss_oligo	DNA	GTTGCGGTTTACAGAAAAGCTGAAGAAAAGGCCCTACATTTCCTGATGAACTAAATTGATGCTGGCAGC	SET: UI_EST BI507444;	Experimental
1	1	12	10	AM01513	BB170005B10E06.5 Bee Brain Normalized/Subtracted Library, BB17 Apis mellifera cDNA clone BB170005B10E06 5', mRNA sequence		BI507444	ss_oligo	DNA	GTTGCGGTTTACAGAAAAGCTGAAGAAAAGGCCCTACATTTCCTGATGAACTAAATTGATGCTGGCAGC	SET: UI_EST BI507444;	Experimental
1	1	13	10	AM01887	AM01887 Unknown [Arrayset: UI_EST BI511271]			ss_oligo	DNA	TATTTCTTGGATATGGAACGTGTTACCAACGCCATATAAAATCACGAATTATGTATGCTCTTTGCCCCC	SET: UI_EST BI511271;	Experimental
1	1	14	10	AM01887	AM01887 Unknown [Arrayset: UI_EST BI511271]			ss_oligo	DNA	TATTTCTTGGATATGGAACGTGTTACCAACGCCATATAAAATCACGAATTATGTATGCTCTTTGCCCCC	SET: UI_EST BI511271;	Experimental
1	1	15	10	AM08856	GB16276-RA [PREDICTED: Apis mellifera similar to Small nuclear ribonucleoprotein-associated protein B (snRNP-B) (Sm protein B) (Sm-B) (SmB) (LOC409356), mRNA]	GB16276-RA	XM_392871.3	ss_oligo	DNA	AAACGTGTATTAGGCTTTGTACTCTTAAGAGGAGAAAACATAGTTTCTCTCACTGTAGAAGGCCCTCCA	SET: OGS; Dmel Ortholog - C. Elsik Feb_2007: FBgn0010083; Best Dmel 5.1 match: FBgn0010083, blastp escore 1E-85;	Experimental
1	1	16	10	AM08856	GB16276-RA [PREDICTED: Apis mellifera similar to Small nuclear ribonucleoprotein-associated protein B (snRNP-B) (Sm protein B) (Sm-B) (SmB) (LOC409356), mRNA]	GB16276-RA	XM_392871.3	ss_oligo	DNA	AAACGTGTATTAGGCTTTGTACTCTTAAGAGGAGAAAACATAGTTTCTCTCACTGTAGAAGGCCCTCCA	SET: OGS; Dmel Ortholog - C. Elsik Feb_2007: FBgn0010083; Best Dmel 5.1 match: FBgn0010083, blastp escore 1E-85;	Experimental
1	1	17	10	AM02600	BB160024A20D01.5 Bee Brain Normalized Library, BB16 Apis mellifera cDNA clone BB160024A20D01 5', mRNA sequence		BI517060	ss_oligo	DNA	ATGCGATATTTTAGTTTTCATATTTCATCATTTTCTGAATCAAATTTTTGTTCTTTTTTTGAAATAGAT	SET: UI_EST BI517060;	Experimental
1	1	18	10	AM02600	BB160024A20D01.5 Bee Brain Normalized Library, BB16 Apis mellifera cDNA clone BB160024A20D01 5', mRNA sequence		BI517060	ss_oligo	DNA	ATGCGATATTTTAGTTTTCATATTTCATCATTTTCTGAATCAAATTTTTGTTCTTTTTTTGAAATAGAT	SET: UI_EST BI517060;	Experimental
1	1	19	10	AM05521	GB12908-RA [PREDICTED: Apis mellifera similar to CG15385-PA (LOC409244), mRNA]	GB12908-RA	XM_392767.3	ss_oligo	DNA	ACCTCGCAACTGCTCTCGGTATATTTTCTGACAAATTAACAATGCCGCATTATGCTTCTCGTTTCGTGA	SET: OGS; Dmel Ortholog - C. Elsik Feb_2007: FBgn0031397; Best Dmel 5.1 match: FBgn0031397, blastp escore 3E-88;	Experimental
1	1	20	10	AM05521	GB12908-RA [PREDICTED: Apis mellifera similar to CG15385-PA (LOC409244), mRNA]	GB12908-RA	XM_392767.3	ss_oligo	DNA	ACCTCGCAACTGCTCTCGGTATATTTTCTGACAAATTAACAATGCCGCATTATGCTTCTCGTTTCGTGA	SET: OGS; Dmel Ortholog - C. Elsik Feb_2007: FBgn0031397; Best Dmel 5.1 match: FBgn0031397, blastp escore 3E-88;	Experimental
1	1	21	10	AM01928	[Antisense] XM_394333.3 [PREDICTED: Apis mellifera similar to Protein lethal(2)essential for life (Protein Efl21), transcript variant 1 (LOC410857), mRNA]		XM_394333.3	ss_oligo	DNA	TTTTGGATAATTTTGGCATGTTGCACATGTGTAGGGAACTTTTCCGTTTGCTTTCCAAACCTCGAGGAG	SET: UI_EST BI511728;	Experimental
1	1	22	10	AM01928	[Antisense] XM_394333.3 [PREDICTED: Apis mellifera similar to Protein lethal(2)essential for life (Protein Efl21), transcript variant 1 (LOC410857), mRNA]		XM_394333.3	ss_oligo	DNA	TTTTGGATAATTTTGGCATGTTGCACATGTGTAGGGAACTTTTCCGTTTGCTTTCCAAACCTCGAGGAG	SET: UI_EST BI511728;	Experimental
1	1	23	10	AM09883	GB17308-RA [PREDICTED: Apis mellifera similar to Mitochondrial Rho CG5410-PE, isoform E (LOC725244), mRNA]	GB17308-RA	XR_014909.1	ss_oligo	DNA	CACCGCAACCTTATAGCATCTCCCGTACAGTACGACGTGAAATCTTCGTTAAATTAGCAACAATGGCAG	SET: OGS; Dmel Ortholog - C. Elsik Feb_2007: FBgn0039140; Best Dmel 5.1 match: FBgn0039140, blastp escore 0E+00;	Experimental
1	1	24	10	AM09883	GB17308-RA [PREDICTED: Apis mellifera similar to Mitochondrial Rho CG5410-PE, isoform E (LOC725244), mRNA]	GB17308-RA	XR_014909.1	ss_oligo	DNA	CACCGCAACCTTATAGCATCTCCCGTACAGTACGACGTGAAATCTTCGTTAAATTAGCAACAATGGCAG	SET: OGS; Dmel Ortholog - C. Elsik Feb_2007: FBgn0039140; Best Dmel 5.1 match: FBgn0039140, blastp escore 0E+00;	Experimental
1	1	1	11	AM01009	DB754287 RIKEN full-length enriched honey bee cDNA library, head Apis mellifera cDNA clone BH10092N01 5', mRNA sequence		DB754287	ss_oligo	DNA	GACTCCGTCCAACAATCAAAGATCTATCTTTCCTCTCTTAACGTTAAGATTTTTGTACGAAAGCTTAGT	SET: UI_EST BH1B0092N01T3;	Experimental
1	1	2	11	AM01009	DB754287 RIKEN full-length enriched honey bee cDNA library, head Apis mellifera cDNA clone BH10092N01 5', mRNA sequence		DB754287	ss_oligo	DNA	GACTCCGTCCAACAATCAAAGATCTATCTTTCCTCTCTTAACGTTAAGATTTTTGTACGAAAGCTTAGT	SET: UI_EST BH1B0092N01T3;	Experimental
1	1	3	11	AM04495	GB11877-RA	GB11877-RA		ss_oligo	DNA	AGAAAAGAATTAAAAGATCAGCTTTCAATTATAGGCAGTACATATCAACCAAAGGATTCAGGCATTGAA	SET: OGS; Best Dmel 5.1 match: FBgn0030940, blastp escore 9E-17;	Experimental
1	1	4	11	AM04495	GB11877-RA	GB11877-RA		ss_oligo	DNA	AGAAAAGAATTAAAAGATCAGCTTTCAATTATAGGCAGTACATATCAACCAAAGGATTCAGGCATTGAA	SET: OGS; Best Dmel 5.1 match: FBgn0030940, blastp escore 9E-17;	Experimental
1	1	5	11	AM03568	GB10943-RA [PREDICTED: Apis mellifera similar to masquerade CG15002-PB (LOC550735), mRNA]	GB10943-RA	XR_014993.1	ss_oligo	DNA	ATGTGAGGGTAGGTGATTACGATTTAACGAGGAAATATGGAAGTCCTGGTGCTCAAACTTTGCGCGTAG	SET: OGS; Also matches: GB10943-RB; Dmel Ortholog - C. Elsik Feb_2007: FBgn0011653; Best Dmel 5.1 match: FBgn0011653, blastp escore 2E-127;	Experimental
1	1	6	11	AM03568	GB10943-RA [PREDICTED: Apis mellifera similar to masquerade CG15002-PB (LOC550735), mRNA]	GB10943-RA	XR_014993.1	ss_oligo	DNA	ATGTGAGGGTAGGTGATTACGATTTAACGAGGAAATATGGAAGTCCTGGTGCTCAAACTTTGCGCGTAG	SET: OGS; Also matches: GB10943-RB; Dmel Ortholog - C. Elsik Feb_2007: FBgn0011653; Best Dmel 5.1 match: FBgn0011653, blastp escore 2E-127;	Experimental
1	1	7	11	AM11815	GB19261-RA	GB19261-RA		ss_oligo	DNA	GGATTTGATTTGGAATGGCCTTTTAATTTTCATACAGGAAGTGGAAAAACAGCTTTAGCACAAATTTGT	SET: OGS; Dmel Ortholog - C. Elsik Feb_2007: FBgn0038608; Best Dmel 5.1 match: FBgn0038608, blastp escore 1E-19;	Experimental
1	1	8	11	AM11815	GB19261-RA	GB19261-RA		ss_oligo	DNA	GGATTTGATTTGGAATGGCCTTTTAATTTTCATACAGGAAGTGGAAAAACAGCTTTAGCACAAATTTGT	SET: OGS; Dmel Ortholog - C. Elsik Feb_2007: FBgn0038608; Best Dmel 5.1 match: FBgn0038608, blastp escore 1E-19;	Experimental
1	1	9	11	AM00200	GB30160-RA	GB30160-RA		ss_oligo	DNA	CTTGAATCTTTTTCTCACTTAATCGTATCGCTTTTTCAACTATTACTTTTTTGTTTTCCTGGAGACATT	Best Dmel 5.1 match: FBgn0030715, blastp escore 1E-19;	Experimental
1	1	10	11	AM00200	GB30160-RA	GB30160-RA		ss_oligo	DNA	CTTGAATCTTTTTCTCACTTAATCGTATCGCTTTTTCAACTATTACTTTTTTGTTTTCCTGGAGACATT	Best Dmel 5.1 match: FBgn0030715, blastp escore 1E-19;	Experimental
1	1	11	11	AM08226	GB17814-RA [PREDICTED: Apis mellifera similar to Hormone receptor-like in 38 CG1864-PB, isoform B (LOC551592), mRNA]	GB17814-RA	XM_623984.2	ss_oligo	DNA	CTTGGTGCGGGAAGATCAGGAGTTACTTTTCCAGTCGGCCAGTCTGGAACTGTTCGTTCTTCGATTGGC	SET: OGS; Also matches: GB15642-RA,XM_623625.2; Best Dmel 5.1 match: FBgn0014859, blastp escore 2E-158;	Experimental
1	1	12	11	AM08226	GB17814-RA [PREDICTED: Apis mellifera similar to Hormone receptor-like in 38 CG1864-PB, isoform B (LOC551592), mRNA]	GB17814-RA	XM_623984.2	ss_oligo	DNA	CTTGGTGCGGGAAGATCAGGAGTTACTTTTCCAGTCGGCCAGTCTGGAACTGTTCGTTCTTCGATTGGC	SET: OGS; Also matches: GB15642-RA,XM_623625.2; Best Dmel 5.1 match: FBgn0014859, blastp escore 2E-158;	Experimental
1	1	13	11	AM04290	GB11670-RA [PREDICTED: Apis mellifera similar to CG5745-PA (LOC410792), mRNA]	GB11670-RA	XM_394268.3	ss_oligo	DNA	TAGCGGAAGCGTACAAATTAAAATTCACGTTTGCAGATGCTCCCAATCATTTGCAAGCTCATGATACCA	SET: OGS; Dmel Ortholog - C. Elsik Feb_2007: FBgn0038855; Best Dmel 5.1 match: FBgn0038855, blastp escore 5E-149;	Experimental
1	1	14	11	AM04290	GB11670-RA [PREDICTED: Apis mellifera similar to CG5745-PA (LOC410792), mRNA]	GB11670-RA	XM_394268.3	ss_oligo	DNA	TAGCGGAAGCGTACAAATTAAAATTCACGTTTGCAGATGCTCCCAATCATTTGCAAGCTCATGATACCA	SET: OGS; Dmel Ortholog - C. Elsik Feb_2007: FBgn0038855; Best Dmel 5.1 match: FBgn0038855, blastp escore 5E-149;	Experimental
1	1	15	11	AM10415	GB17844-RA [PREDICTED: Apis mellifera similar to maelstrom CG11254-PA, isoform A (LOC409557), mRNA]	GB17844-RA	XM_393065.3	ss_oligo	DNA	AAGCTTTCCTTGGATCACAAGAAAGTTCTACAAGCGACGCATTAAATCCTAATGATTTCCCGCCAATTA	SET: OGS; Dmel Ortholog - C. Elsik Feb_2007: FBgn0016034; Best Dmel 5.1 match: FBgn0016034, blastp escore 9E-24;	Experimental
1	1	16	11	AM10415	GB17844-RA [PREDICTED: Apis mellifera similar to maelstrom CG11254-PA, isoform A (LOC409557), mRNA]	GB17844-RA	XM_393065.3	ss_oligo	DNA	AAGCTTTCCTTGGATCACAAGAAAGTTCTACAAGCGACGCATTAAATCCTAATGATTTCCCGCCAATTA	SET: OGS; Dmel Ortholog - C. Elsik Feb_2007: FBgn0016034; Best Dmel 5.1 match: FBgn0016034, blastp escore 9E-24;	Experimental
1	1	17	11	AM04518	GB11901-RA [PREDICTED: Apis mellifera similar to spineless CG6993-PA (LOC411264), mRNA]	GB11901-RA	XM_394737.3	ss_oligo	DNA	CCAGATTGGTCTACAAGAACTCTAAACCCGACTTCGTAATCAGCACTCATCGTCCCCTCATG	SET: OGS; Dmel Ortholog - C. Elsik Feb_2007: FBgn0003513; Best Dmel 5.1 match: FBgn0003513, blastp escore 0E+00;	Experimental
1	1	18	11	AM04518	GB11901-RA [PREDICTED: Apis mellifera similar to spineless CG6993-PA (LOC411264), mRNA]	GB11901-RA	XM_394737.3	ss_oligo	DNA	CCAGATTGGTCTACAAGAACTCTAAACCCGACTTCGTAATCAGCACTCATCGTCCCCTCATG	SET: OGS; Dmel Ortholog - C. Elsik Feb_2007: FBgn0003513; Best Dmel 5.1 match: FBgn0003513, blastp escore 0E+00;	Experimental
1	1	19	11	AM12310	GB19763-RA	GB19763-RA		ss_oligo	DNA	TCAAACTCTTAGCATCCAGCCACTTTCTCAGACAGTTCAAACTTTCCAAAGTCCAAAATCATTTCAAAG	SET: OGS; Best Dmel 5.1 match: FBgn0036321, blastp escore 9E-09;	Experimental
1	1	20	11	AM12310	GB19763-RA	GB19763-RA		ss_oligo	DNA	TCAAACTCTTAGCATCCAGCCACTTTCTCAGACAGTTCAAACTTTCCAAAGTCCAAAATCATTTCAAAG	SET: OGS; Best Dmel 5.1 match: FBgn0036321, blastp escore 9E-09;	Experimental
1	1	21	11	AM04532	GB11915-RA [PREDICTED: Apis mellifera similar to F55A4.8a (LOC412764), mRNA]	GB11915-RA	XM_396217.3	ss_oligo	DNA	GTTCATTCGAACAATAATCAAACCAATCCCAACACAGTCGGCGTGAAGAAAGCTTTGAGAATTCCAGGC	SET: OGS; Also matches: XM_625158.1; Best Dmel 5.1 match: FBgn0053528, blastp escore 3E-19;	Experimental
1	1	22	11	AM04532	GB11915-RA [PREDICTED: Apis mellifera similar to F55A4.8a (LOC412764), mRNA]	GB11915-RA	XM_396217.3	ss_oligo	DNA	GTTCATTCGAACAATAATCAAACCAATCCCAACACAGTCGGCGTGAAGAAAGCTTTGAGAATTCCAGGC	SET: OGS; Also matches: XM_625158.1; Best Dmel 5.1 match: FBgn0053528, blastp escore 3E-19;	Experimental
1	1	23	11	AM12050	GB19498-RA [PREDICTED: Apis mellifera similar to bendless CG18319-PA (LOC409386), mRNA]	GB19498-RA	XM_392901.3	ss_oligo	DNA	AGATTGGGCAGGATTTGCTTGGATATCCTTAAAGACAAGTGGAGTCCTGCTCTTCAAATCAGAACAGTT	SET: OGS; Dmel Ortholog - C. Elsik Feb_2007: FBgn0000173; Best Dmel 5.1 match: FBgn0000173, blastp escore 1E-78;	Experimental
1	1	24	11	AM12050	GB19498-RA [PREDICTED: Apis mellifera similar to bendless CG18319-PA (LOC409386), mRNA]	GB19498-RA	XM_392901.3	ss_oligo	DNA	AGATTGGGCAGGATTTGCTTGGATATCCTTAAAGACAAGTGGAGTCCTGCTCTTCAAATCAGAACAGTT	SET: OGS; Dmel Ortholog - C. Elsik Feb_2007: FBgn0000173; Best Dmel 5.1 match: FBgn0000173, blastp escore 1E-78;	Experimental
1	1	1	12	AM09003	GB16424-RA [PREDICTED: Apis mellifera similar to CG3168-PA, isoform A, transcript variant 1 (LOC409924), mRNA]	GB16424-RA	XM_393415.3	ss_oligo	DNA	ATATCGGTATCACATATTCAGCGTTCACGTATAATTCTTGGCGAATCTTCCTGCTGATCTGCGCTGCTC	SET: OGS; Dmel Ortholog - C. Elsik Feb_2007: FBgn0029896; Best Dmel 5.1 match: FBgn0029896, blastp escore 0E+00;	Experimental
1	1	2	12	AM09003	GB16424-RA [PREDICTED: Apis mellifera similar to CG3168-PA, isoform A, transcript variant 1 (LOC409924), mRNA]	GB16424-RA	XM_393415.3	ss_oligo	DNA	ATATCGGTATCACATATTCAGCGTTCACGTATAATTCTTGGCGAATCTTCCTGCTGATCTGCGCTGCTC	SET: OGS; Dmel Ortholog - C. Elsik Feb_2007: FBgn0029896; Best Dmel 5.1 match: FBgn0029896, blastp escore 0E+00;	Experimental
1	1	3	12	AM00082	NW_001253177.1 SET: miRNA ame-mir-2-2; Apis mellifera linkage group 1 genomic contig, reference assembly (based on Amel_4.0 Group1.1)		NW_001253177.1	ss_oligo	DNA	ACTGTTCCTCCCATCAGAGTGGTTGTGATGTGGTAACTTGGACTCGTATCACAGCCAGCT	SET: miRNA ame-mir-2-2;	Experimental
1	1	4	12	AM00082	NW_001253177.1 SET: miRNA ame-mir-2-2; Apis mellifera linkage group 1 genomic contig, reference assembly (based on Amel_4.0 Group1.1)		NW_001253177.1	ss_oligo	DNA	ACTGTTCCTCCCATCAGAGTGGTTGTGATGTGGTAACTTGGACTCGTATCACAGCCAGCT	SET: miRNA ame-mir-2-2;	Experimental
1	1	5	12	AM03095	GB10468-RA	GB10468-RA		ss_oligo	DNA	ACACCAGATACTTCTTCTCGCATTCGTTTTGATCCGAATACACACCAGTATTTTGCTTATTTCGGCTGT	SET: OGS;	Experimental
1	1	6	12	AM03095	GB10468-RA	GB10468-RA		ss_oligo	DNA	ACACCAGATACTTCTTCTCGCATTCGTTTTGATCCGAATACACACCAGTATTTTGCTTATTTCGGCTGT	SET: OGS;	Experimental
1	1	7	12	AM00090R	NW_001253371.1 SET: miRNA HC_mir-34; Apis mellifera linkage group 5 genomic contig, reference assembly (based on Amel_4.0 Group5.13)		NW_001253371.1	ss_oligo	DNA	GATAGCGGTCGTATATACAATGTAGCCACACAACCAGCTAACAACACTGCCAACATGCCAATCG	SET: miRNA HC_mir-34;	Experimental
1	1	8	12	AM00090R	NW_001253371.1 SET: miRNA HC_mir-34; Apis mellifera linkage group 5 genomic contig, reference assembly (based on Amel_4.0 Group5.13)		NW_001253371.1	ss_oligo	DNA	GATAGCGGTCGTATATACAATGTAGCCACACAACCAGCTAACAACACTGCCAACATGCCAATCG	SET: miRNA HC_mir-34;	Experimental
1	1	9	12	AM00676	DB768052 RIKEN full-length enriched honey bee cDNA library, head Apis mellifera cDNA clone BH10046O09 3', mRNA sequence		DB768052	ss_oligo	DNA	AATTTATTACAATTCGATTGCGAGAATATATATCGTAAGATAACCTATCTTTCGTCTTGAACAAACGAT	SET: UI_EST BH1B0046O09M3;	Experimental
1	1	10	12	AM00676	DB768052 RIKEN full-length enriched honey bee cDNA library, head Apis mellifera cDNA clone BH10046O09 3', mRNA sequence		DB768052	ss_oligo	DNA	AATTTATTACAATTCGATTGCGAGAATATATATCGTAAGATAACCTATCTTTCGTCTTGAACAAACGAT	SET: UI_EST BH1B0046O09M3;	Experimental
1	1	11	12	AM05818	GB13210-RA [PREDICTED: Apis mellifera similar to Probable elongation factor 1-beta (EF-1-beta) (LOC552649), mRNA]	GB13210-RA	XM_625024.2	ss_oligo	DNA	TGCAGTGGGCTATGGCATTCATAAGTTCAGGATAATGTGCATTATAGAAGATGACAAGGTATCAGTAGA	SET: OGS; Dmel Ortholog - C. Elsik Feb_2007: FBgn0028737; Best Dmel 5.1 match: FBgn0028737, blastp escore 2E-70;	Experimental
1	1	12	12	AM05818	GB13210-RA [PREDICTED: Apis mellifera similar to Probable elongation factor 1-beta (EF-1-beta) (LOC552649), mRNA]	GB13210-RA	XM_625024.2	ss_oligo	DNA	TGCAGTGGGCTATGGCATTCATAAGTTCAGGATAATGTGCATTATAGAAGATGACAAGGTATCAGTAGA	SET: OGS; Dmel Ortholog - C. Elsik Feb_2007: FBgn0028737; Best Dmel 5.1 match: FBgn0028737, blastp escore 2E-70;	Experimental
1	1	13	12	AM03238	GB10611-RA [PREDICTED: Apis mellifera similar to lethal (1) G0136 CG8198-PA (LOC552616), mRNA]	GB10611-RA	XM_624990.1	ss_oligo	DNA	AGAAAAGTCTAAACTTGATGAAGAAGTTGTTCAAGATGGTGTTTGTATTATGATCGACAAAAAGGCACA	SET: OGS; Dmel Ortholog - C. Elsik Feb_2007: FBgn0026666; Best Dmel 5.1 match: FBgn0026666, blastp escore 7E-55;	Experimental
1	1	14	12	AM03238	GB10611-RA [PREDICTED: Apis mellifera similar to lethal (1) G0136 CG8198-PA (LOC552616), mRNA]	GB10611-RA	XM_624990.1	ss_oligo	DNA	AGAAAAGTCTAAACTTGATGAAGAAGTTGTTCAAGATGGTGTTTGTATTATGATCGACAAAAAGGCACA	SET: OGS; Dmel Ortholog - C. Elsik Feb_2007: FBgn0026666; Best Dmel 5.1 match: FBgn0026666, blastp escore 7E-55;	Experimental
1	1	15	12	AM09654	GB30070-RA_2	GB30070-RA_2		ss_oligo	DNA	CACACCCCTTCACGATGCGATCTCTAAGAAACGGGATGACATCTTGGCTCTGTTGTTGGACCACGC	SET: OGS; Best Dmel 5.1 match: FBgn0036558, blastp escore 8E-116;	Experimental
1	1	16	12	AM09654	GB30070-RA_2	GB30070-RA_2		ss_oligo	DNA	CACACCCCTTCACGATGCGATCTCTAAGAAACGGGATGACATCTTGGCTCTGTTGTTGGACCACGC	SET: OGS; Best Dmel 5.1 match: FBgn0036558, blastp escore 8E-116;	Experimental
1	1	17	12	AM00757	[Antisense] GB12929-RA [PREDICTED: Apis mellifera similar to paralytic CG9907-PA, transcript variant 1 (LOC409018), mRNA]	GB12929-RA	XM_392548.3	ss_oligo	DNA	CTTTGGTGAGAGCGTCCAAGATGTCCACGCAGAACATCATATCTCCTTTGCATATAGGAATGTCCATCG	SET: UI_EST BH1B0057E12T3; Dmel Ortholog - C. Elsik Feb_2007: FBgn0003036; Best Dmel 5.1 match: FBgn0003036, blastp escore 0E+00;	Experimental
1	1	18	12	AM00757	[Antisense] GB12929-RA [PREDICTED: Apis mellifera similar to paralytic CG9907-PA, transcript variant 1 (LOC409018), mRNA]	GB12929-RA	XM_392548.3	ss_oligo	DNA	CTTTGGTGAGAGCGTCCAAGATGTCCACGCAGAACATCATATCTCCTTTGCATATAGGAATGTCCATCG	SET: UI_EST BH1B0057E12T3; Dmel Ortholog - C. Elsik Feb_2007: FBgn0003036; Best Dmel 5.1 match: FBgn0003036, blastp escore 0E+00;	Experimental
1	1	19	12	AM09474	GB16897-RA [PREDICTED: Apis mellifera similar to CG12038-PB, isoform B (LOC409931), mRNA]	GB16897-RA	XM_393422.3	ss_oligo	DNA	CTTCACGACCATGCTTTTTGTCATCTATCTACTCCTTCACTGGGGTATTATGTGCACGAATCTCGAGGC	SET: OGS; Dmel Ortholog - C. Elsik Feb_2007: FBgn0035179; Best Dmel 5.1 match: FBgn0035179, blastp escore 2E-40;	Experimental
1	1	20	12	AM09474	GB16897-RA [PREDICTED: Apis mellifera similar to CG12038-PB, isoform B (LOC409931), mRNA]	GB16897-RA	XM_393422.3	ss_oligo	DNA	CTTCACGACCATGCTTTTTGTCATCTATCTACTCCTTCACTGGGGTATTATGTGCACGAATCTCGAGGC	SET: OGS; Dmel Ortholog - C. Elsik Feb_2007: FBgn0035179; Best Dmel 5.1 match: FBgn0035179, blastp escore 2E-40;	Experimental
1	1	21	12	AM07033	GB14435-RA [PREDICTED: Apis mellifera similar to Protein lethal(2)essential for life (Protein Efl21) (LOC724367), mRNA]	GB14435-RA	XM_001120006.1	ss_oligo	DNA	GCACGTCGACCATTACAGCGGACAAAGACACGTTTAAAGTGATACTCGACATCCAACAATTTAAACCGG	SET: OGS; Best Dmel 5.1 match: FBgn0011296, blastp escore 5E-34;	Experimental
1	1	22	12	AM07033	GB14435-RA [PREDICTED: Apis mellifera similar to Protein lethal(2)essential for life (Protein Efl21) (LOC724367), mRNA]	GB14435-RA	XM_001120006.1	ss_oligo	DNA	GCACGTCGACCATTACAGCGGACAAAGACACGTTTAAAGTGATACTCGACATCCAACAATTTAAACCGG	SET: OGS; Best Dmel 5.1 match: FBgn0011296, blastp escore 5E-34;	Experimental
1	1	23	12	AM01159	NM_001040230.1 [Apis mellifera acetylcholinesterase (Ache), mRNA]		NM_001040230.1	ss_oligo	DNA	TTGTGCCTATTTCAAAACCTAACCTAACAACTGTTCGGGACCTAATTCTCCACACCTATCGCGCCTAAG	SET: UI_EST BI503901;	Experimental
1	1	24	12	AM01159	NM_001040230.1 [Apis mellifera acetylcholinesterase (Ache), mRNA]		NM_001040230.1	ss_oligo	DNA	TTGTGCCTATTTCAAAACCTAACCTAACAACTGTTCGGGACCTAATTCTCCACACCTATCGCGCCTAAG	SET: UI_EST BI503901;	Experimental
1	1	1	13	AM05385	GB12770-RA	GB12770-RA		ss_oligo	DNA	TGCAGGATGTCGGAGAAAATTCAAATTTTGTCGCTTCTGCTCAAGGAAATAGTGAGGAAGCTCGTTTGC	SET: OGS;	Experimental
1	1	2	13	AM05385	GB12770-RA	GB12770-RA		ss_oligo	DNA	TGCAGGATGTCGGAGAAAATTCAAATTTTGTCGCTTCTGCTCAAGGAAATAGTGAGGAAGCTCGTTTGC	SET: OGS;	Experimental
1	1	3	13	AM06190	GB13590-RA [PREDICTED: Apis mellifera similar to tetratricopeptide repeat domain 21B (LOC412650), mRNA]	GB13590-RA	XM_396105.3	ss_oligo	DNA	AGCAAATTGTCTTCCAACGGAAGTGAAAAATATAATAATTTGGGGTTCGAATGGTTCATATTGTTTTCC	SET: OGS; Best Dmel 5.1 match: FBgn0032237, blastp escore 7E-27;	Experimental
1	1	4	13	AM06190	GB13590-RA [PREDICTED: Apis mellifera similar to tetratricopeptide repeat domain 21B (LOC412650), mRNA]	GB13590-RA	XM_396105.3	ss_oligo	DNA	AGCAAATTGTCTTCCAACGGAAGTGAAAAATATAATAATTTGGGGTTCGAATGGTTCATATTGTTTTCC	SET: OGS; Best Dmel 5.1 match: FBgn0032237, blastp escore 7E-27;	Experimental
1	1	5	13	AM01904	DB767863 RIKEN full-length enriched honey bee cDNA library, head Apis mellifera cDNA clone BH10046E03 3', mRNA sequence		DB767863	ss_oligo	DNA	CTTTATCGAAGCTGTAACGCTGTATGTCTGCAAGCCAAAGGATTGTGAATGCGATTGTGAATACGGTGC	SET: UI_EST BI511393;	Experimental
1	1	6	13	AM01904	DB767863 RIKEN full-length enriched honey bee cDNA library, head Apis mellifera cDNA clone BH10046E03 3', mRNA sequence		DB767863	ss_oligo	DNA	CTTTATCGAAGCTGTAACGCTGTATGTCTGCAAGCCAAAGGATTGTGAATGCGATTGTGAATACGGTGC	SET: UI_EST BI511393;	Experimental
1	1	7	13	AM03941	GB11319-RA	GB11319-RA		ss_oligo	DNA	TGGGATCTGGAATAACTGCAGTTTATCATATAGCAAAATCAATTGTAGAAAATGAATTGGAAGAAACAA	SET: OGS; Best Dmel 5.1 match: FBgn0030995, blastp escore 2E-11;	Experimental
1	1	8	13	AM03941	GB11319-RA	GB11319-RA		ss_oligo	DNA	TGGGATCTGGAATAACTGCAGTTTATCATATAGCAAAATCAATTGTAGAAAATGAATTGGAAGAAACAA	SET: OGS; Best Dmel 5.1 match: FBgn0030995, blastp escore 2E-11;	Experimental
1	1	9	13	AM07262	GB14665-RA [PREDICTED: Apis mellifera similar to CG12207-PB, isoform B (LOC726265), mRNA]	GB14665-RA	XM_001122020.1	ss_oligo	DNA	AGTACCATCTGCTTCAGAATCATTAAGACCATCTTCTAGTGACATGCATAACTTTCCAACTGCTGTAGT	SET: OGS; Dmel Ortholog - C. Elsik Feb_2007: FBgn0038220; Best Dmel 5.1 match: FBgn0038220, blastp escore 3E-23;	Experimental
1	1	10	13	AM07262	GB14665-RA [PREDICTED: Apis mellifera similar to CG12207-PB, isoform B (LOC726265), mRNA]	GB14665-RA	XM_001122020.1	ss_oligo	DNA	AGTACCATCTGCTTCAGAATCATTAAGACCATCTTCTAGTGACATGCATAACTTTCCAACTGCTGTAGT	SET: OGS; Dmel Ortholog - C. Elsik Feb_2007: FBgn0038220; Best Dmel 5.1 match: FBgn0038220, blastp escore 3E-23;	Experimental
1	1	11	13	AM11574	GB19018-RA [PREDICTED: Apis mellifera hypothetical protein LOC725749 (LOC725749), mRNA]	GB19018-RA	XM_001121558.1	ss_oligo	DNA	TGGACTGCCACATCTAAGTGTATCGGAAGCAGCACTAATAAAACGTATTTCAACAATTAATAAAGATGT	SET: OGS;	Experimental
1	1	12	13	AM11574	GB19018-RA [PREDICTED: Apis mellifera hypothetical protein LOC725749 (LOC725749), mRNA]	GB19018-RA	XM_001121558.1	ss_oligo	DNA	TGGACTGCCACATCTAAGTGTATCGGAAGCAGCACTAATAAAACGTATTTCAACAATTAATAAAGATGT	SET: OGS;	Experimental
1	1	13	13	AM06903	GB14303-RA [PREDICTED: Apis mellifera similar to CG8209-PA (LOC552336), mRNA]	GB14303-RA	XM_624712.2	ss_oligo	DNA	TGATGCTGAACCATCATCTGAACCACCTATTACTGAAAGTTCACCAGCGTCTAATCTTCAAACATCAGT	SET: OGS; Dmel Ortholog - C. Elsik Feb_2007: FBgn0035830; Best Dmel 5.1 match: FBgn0035830, blastp escore 2E-89;	Experimental
1	1	14	13	AM06903	GB14303-RA [PREDICTED: Apis mellifera similar to CG8209-PA (LOC552336), mRNA]	GB14303-RA	XM_624712.2	ss_oligo	DNA	TGATGCTGAACCATCATCTGAACCACCTATTACTGAAAGTTCACCAGCGTCTAATCTTCAAACATCAGT	SET: OGS; Dmel Ortholog - C. Elsik Feb_2007: FBgn0035830; Best Dmel 5.1 match: FBgn0035830, blastp escore 2E-89;	Experimental
1	1	15	13	AM06148	GB13547-RA [PREDICTED: Apis mellifera similar to CG7708-PA, isoform A (LOC409043), mRNA]	GB13547-RA	XM_392571.3	ss_oligo	DNA	GTGGCGCCTACATAAACGGGACCGCTGAATTGATGTTTACCAAAGGATTGGCCTGGTGTCAAGTGCCCT	SET: OGS; Best Dmel 5.1 match: FBgn0038641, blastp escore 4E-60;	Experimental
1	1	16	13	AM06148	GB13547-RA [PREDICTED: Apis mellifera similar to CG7708-PA, isoform A (LOC409043), mRNA]	GB13547-RA	XM_392571.3	ss_oligo	DNA	GTGGCGCCTACATAAACGGGACCGCTGAATTGATGTTTACCAAAGGATTGGCCTGGTGTCAAGTGCCCT	SET: OGS; Best Dmel 5.1 match: FBgn0038641, blastp escore 4E-60;	Experimental
1	1	17	13	AM04394	GB11775-RA [PREDICTED: Apis mellifera similar to vacuolar peduncle CG9209-PB, isoform B (LOC410811), mRNA]	GB11775-RA	XM_394287.3	ss_oligo	DNA	TACAAAGAGCAGTTGTTGCCAAATGGCCACATGAAAGACTAGTCAGAACGCGAGTAGTCAGTGGATTTA	SET: OGS; Dmel Ortholog - C. Elsik Feb_2007: FBgn0003969; Best Dmel 5.1 match: FBgn0003969, blastp escore 0E+00;	Experimental
1	1	18	13	AM04394	GB11775-RA [PREDICTED: Apis mellifera similar to vacuolar peduncle CG9209-PB, isoform B (LOC410811), mRNA]	GB11775-RA	XM_394287.3	ss_oligo	DNA	TACAAAGAGCAGTTGTTGCCAAATGGCCACATGAAAGACTAGTCAGAACGCGAGTAGTCAGTGGATTTA	SET: OGS; Dmel Ortholog - C. Elsik Feb_2007: FBgn0003969; Best Dmel 5.1 match: FBgn0003969, blastp escore 0E+00;	Experimental
1	1	19	13	AM06846	GB14247-RA [PREDICTED: Apis mellifera similar to easter CG4920-PA (LOC726256), mRNA]	GB14247-RA	XM_001122011.1	ss_oligo	DNA	GCGCATTGCATCAAGGGGAAAGATTTACCAATTACATGGCGTTTAGAAAGCGTTCGTCTAGGCGAATAT	SET: OGS; Best Dmel 5.1 match: FBgn0000533, blastp escore 1E-77;	Experimental
1	1	20	13	AM06846	GB14247-RA [PREDICTED: Apis mellifera similar to easter CG4920-PA (LOC726256), mRNA]	GB14247-RA	XM_001122011.1	ss_oligo	DNA	GCGCATTGCATCAAGGGGAAAGATTTACCAATTACATGGCGTTTAGAAAGCGTTCGTCTAGGCGAATAT	SET: OGS; Best Dmel 5.1 match: FBgn0000533, blastp escore 1E-77;	Experimental
1	1	21	13	AM01198	BB170002B20E03.5 Bee Brain Normalized/Subtracted Library, BB17 Apis mellifera cDNA clone BB170002B20E03 5', mRNA sequence		BI504358	ss_oligo	DNA	GCCGTGCGGGTGTGGTAGCCGAGATTGGTGCGGATGTTGTTCGACATCTGCGTCCAGATGCGGGTGTCC	SET: UI_EST BI504358;	Experimental
1	1	22	13	AM01198	BB170002B20E03.5 Bee Brain Normalized/Subtracted Library, BB17 Apis mellifera cDNA clone BB170002B20E03 5', mRNA sequence		BI504358	ss_oligo	DNA	GCCGTGCGGGTGTGGTAGCCGAGATTGGTGCGGATGTTGTTCGACATCTGCGTCCAGATGCGGGTGTCC	SET: UI_EST BI504358;	Experimental
1	1	23	13	AM07624	GB15033-RA [PREDICTED: Apis mellifera similar to CG32705-PA (LOC551683), mRNA]	GB15033-RA	XR_015023.1	ss_oligo	DNA	TATTCGAGAATTAGCGGGTTCACCCCAACGTGGTGTCTATATGTGGAAAGATAATTCTCCAGGCAGCTA	SET: OGS; Best Dmel 5.1 match: FBgn0052705, blastp escore 2E-19;	Experimental
1	1	24	13	AM07624	GB15033-RA [PREDICTED: Apis mellifera similar to CG32705-PA (LOC551683), mRNA]	GB15033-RA	XR_015023.1	ss_oligo	DNA	TATTCGAGAATTAGCGGGTTCACCCCAACGTGGTGTCTATATGTGGAAAGATAATTCTCCAGGCAGCTA	SET: OGS; Best Dmel 5.1 match: FBgn0052705, blastp escore 2E-19;	Experimental
1	1	1	14	AM12287	GB19740-RA	GB19740-RA		ss_oligo	DNA	TAGTAATGGGTTTGGGTATTATAATTAGCGGAGTGTTTATCCTGAGGGCAAAGCCTAACGCCAGGTTCG	SET: OGS; Dmel Ortholog - C. Elsik Feb_2007: FBgn0036732; Best Dmel 5.1 match: FBgn0036732, blastp escore 0E+00;	Experimental
1	1	2	14	AM12287	GB19740-RA	GB19740-RA		ss_oligo	DNA	TAGTAATGGGTTTGGGTATTATAATTAGCGGAGTGTTTATCCTGAGGGCAAAGCCTAACGCCAGGTTCG	SET: OGS; Dmel Ortholog - C. Elsik Feb_2007: FBgn0036732; Best Dmel 5.1 match: FBgn0036732, blastp escore 0E+00;	Experimental
1	1	3	14	AM03409	GB10784-RA [PREDICTED: Apis mellifera similar to SP2637 CG5473-PA, isoform A (LOC412885), mRNA]	GB10784-RA	XM_396337.2	ss_oligo	DNA	GCTTACTCAGAATCGGACCGTTCAACTACGATCCTTTGAGAGGAGTCGATCTTTGGTTAGCTCAATCCG	SET: OGS; Dmel Ortholog - C. Elsik Feb_2007: FBgn0034371; Best Dmel 5.1 match: FBgn0034371, blastp escore 2E-125;	Experimental
1	1	4	14	AM03409	GB10784-RA [PREDICTED: Apis mellifera similar to SP2637 CG5473-PA, isoform A (LOC412885), mRNA]	GB10784-RA	XM_396337.2	ss_oligo	DNA	GCTTACTCAGAATCGGACCGTTCAACTACGATCCTTTGAGAGGAGTCGATCTTTGGTTAGCTCAATCCG	SET: OGS; Dmel Ortholog - C. Elsik Feb_2007: FBgn0034371; Best Dmel 5.1 match: FBgn0034371, blastp escore 2E-125;	Experimental
1	1	5	14	AM09025	GB16446-RA [PREDICTED: Apis mellifera similar to RNA-binding protein 5 (RNA-binding motif protein 5) (Putative tumor suppressor LUCA15) (G15 protein) (NY-REN-9 antigen), transcript variant 1 (LOC410688), mRNA]	GB16446-RA	XM_394165.3	ss_oligo	DNA	GGGATGGAGTGAAGGTATGGGACTTGGCAAGTCAAATCAAGGTAGGACAAGTATTATCGAAGCGGAAAG	SET: OGS; Dmel Ortholog - C. Elsik Feb_2007: FBgn0031318; Best Dmel 5.1 match: FBgn0031318, blastp escore 2E-163;	Experimental
1	1	6	14	AM09025	GB16446-RA [PREDICTED: Apis mellifera similar to RNA-binding protein 5 (RNA-binding motif protein 5) (Putative tumor suppressor LUCA15) (G15 protein) (NY-REN-9 antigen), transcript variant 1 (LOC410688), mRNA]	GB16446-RA	XM_394165.3	ss_oligo	DNA	GGGATGGAGTGAAGGTATGGGACTTGGCAAGTCAAATCAAGGTAGGACAAGTATTATCGAAGCGGAAAG	SET: OGS; Dmel Ortholog - C. Elsik Feb_2007: FBgn0031318; Best Dmel 5.1 match: FBgn0031318, blastp escore 2E-163;	Experimental
1	1	7	14	AM12309	GB19762-RA [PREDICTED: Apis mellifera similar to protein phosphatase 1, regulatory (inhibitor) subunit 8 (LOC412478), mRNA]	GB19762-RA	XR_015001.1	ss_oligo	DNA	AAATCCAGCACCTGAGGTAGAAATGACACCGAATCAAATACAAACAGAAACACCACACATACCTGAAAT	SET: OGS; Also matches: GB19762-RB; Dmel Ortholog - C. Elsik Feb_2007: FBgn0026402; Best Dmel 5.1 match: FBgn0026402, blastp escore 7E-71;	Experimental
1	1	8	14	AM12309	GB19762-RA [PREDICTED: Apis mellifera similar to protein phosphatase 1, regulatory (inhibitor) subunit 8 (LOC412478), mRNA]	GB19762-RA	XR_015001.1	ss_oligo	DNA	AAATCCAGCACCTGAGGTAGAAATGACACCGAATCAAATACAAACAGAAACACCACACATACCTGAAAT	SET: OGS; Also matches: GB19762-RB; Dmel Ortholog - C. Elsik Feb_2007: FBgn0026402; Best Dmel 5.1 match: FBgn0026402, blastp escore 7E-71;	Experimental
1	1	9	14	AM05210	GB12594-RA [PREDICTED: Apis mellifera similar to CG3817-PA (LOC724992), mRNA]	GB12594-RA	XM_001120894.1	ss_oligo	DNA	AAGTGATGCTGGAGGAAATTCAGGATGGGCAGATGCTATGCGTAAAATTCTACAAACAAAAAAGCCAAA	SET: OGS; Dmel Ortholog - C. Elsik Feb_2007: FBgn0038275; Best Dmel 5.1 match: FBgn0038275, blastp escore 1E-48;	Experimental
1	1	10	14	AM05210	GB12594-RA [PREDICTED: Apis mellifera similar to CG3817-PA (LOC724992), mRNA]	GB12594-RA	XM_001120894.1	ss_oligo	DNA	AAGTGATGCTGGAGGAAATTCAGGATGGGCAGATGCTATGCGTAAAATTCTACAAACAAAAAAGCCAAA	SET: OGS; Dmel Ortholog - C. Elsik Feb_2007: FBgn0038275; Best Dmel 5.1 match: FBgn0038275, blastp escore 1E-48;	Experimental
1	1	11	14	AM10296	GB17723-RA [PREDICTED: Apis mellifera similar to CG10793-PA (LOC551788), partial mRNA]	GB17723-RA	XM_624173.2	ss_oligo	DNA	TAGCAAATGGAGAGGTGATTCCGAAAAATATATACGTGTTTTATTCGACCTTGCTTATAGCCATTCGCC	SET: OGS; Also matches: GB14818-RA,XM_395090.3; Dmel Ortholog - C. Elsik Feb_2007: FBgn0029656; Best Dmel 5.1 match: FBgn0029656, blastp escore 2E-54;	Experimental
1	1	12	14	AM10296	GB17723-RA [PREDICTED: Apis mellifera similar to CG10793-PA (LOC551788), partial mRNA]	GB17723-RA	XM_624173.2	ss_oligo	DNA	TAGCAAATGGAGAGGTGATTCCGAAAAATATATACGTGTTTTATTCGACCTTGCTTATAGCCATTCGCC	SET: OGS; Also matches: GB14818-RA,XM_395090.3; Dmel Ortholog - C. Elsik Feb_2007: FBgn0029656; Best Dmel 5.1 match: FBgn0029656, blastp escore 2E-54;	Experimental
1	1	13	14	AM08869	GB16289-RA [PREDICTED: Apis mellifera similar to CG11396-PA (LOC412596), mRNA]	GB16289-RA	XM_396051.3	ss_oligo	DNA	CTGCTTCTGATGTAACTCAAGATGAACGTGGTTTAAGGACATTAATACAAGCCGGTTGTTATAAAGCGG	SET: OGS; Dmel Ortholog - C. Elsik Feb_2007: FBgn0037022; Best Dmel 5.1 match: FBgn0037022, blastp escore 3E-93;	Experimental
1	1	14	14	AM08869	GB16289-RA [PREDICTED: Apis mellifera similar to CG11396-PA (LOC412596), mRNA]	GB16289-RA	XM_396051.3	ss_oligo	DNA	CTGCTTCTGATGTAACTCAAGATGAACGTGGTTTAAGGACATTAATACAAGCCGGTTGTTATAAAGCGG	SET: OGS; Dmel Ortholog - C. Elsik Feb_2007: FBgn0037022; Best Dmel 5.1 match: FBgn0037022, blastp escore 3E-93;	Experimental
1	1	15	14	AM04005	GB11382-RA [PREDICTED: Apis mellifera hypothetical protein LOC725517 (LOC725517), mRNA]	GB11382-RA	XM_001121354.1	ss_oligo	DNA	AGCTGAAAAACAGTGTCCTCAATGTGAACAGATTGATATTTTTTCCGTTGAGTTACAACAACCATCATT	SET: OGS; Dmel Ortholog - C. Elsik Feb_2007: FBgn0031018; Best Dmel 5.1 match: FBgn0031018, blastp escore 5E-08;	Experimental
1	1	16	14	AM04005	GB11382-RA [PREDICTED: Apis mellifera hypothetical protein LOC725517 (LOC725517), mRNA]	GB11382-RA	XM_001121354.1	ss_oligo	DNA	AGCTGAAAAACAGTGTCCTCAATGTGAACAGATTGATATTTTTTCCGTTGAGTTACAACAACCATCATT	SET: OGS; Dmel Ortholog - C. Elsik Feb_2007: FBgn0031018; Best Dmel 5.1 match: FBgn0031018, blastp escore 5E-08;	Experimental
1	1	17	14	AM02734	GB10106-RA [PREDICTED: Apis mellifera similar to Tfb2 CG7764-PA (LOC412010), mRNA]	GB10106-RA	XM_395476.1	ss_oligo	DNA	TCTGCTGATGCTGTTAGAATTCTTTTACATGCTGGATTAATGAAGCGAGATGAAGCTGATGGAAGTCCA	SET: OGS; Dmel Ortholog - C. Elsik Feb_2007: FBgn0036513; Best Dmel 5.1 match: FBgn0036513, blastp escore 2E-169;	Experimental
1	1	18	14	AM02734	GB10106-RA [PREDICTED: Apis mellifera similar to Tfb2 CG7764-PA (LOC412010), mRNA]	GB10106-RA	XM_395476.1	ss_oligo	DNA	TCTGCTGATGCTGTTAGAATTCTTTTACATGCTGGATTAATGAAGCGAGATGAAGCTGATGGAAGTCCA	SET: OGS; Dmel Ortholog - C. Elsik Feb_2007: FBgn0036513; Best Dmel 5.1 match: FBgn0036513, blastp escore 2E-169;	Experimental
1	1	19	14	AM04021	GB11400-RA [PREDICTED: Apis mellifera similar to bab2 CG9102-PA (LOC411361), mRNA]	GB11400-RA	XM_394835.3	ss_oligo	DNA	CAAAGCCAATAATATCTCAACCAGTTTCGCGAATCGCTTCAGAGACCAAAGAGAAAGCTTCCACTTCCG	SET: OGS; Best Dmel 5.1 match: FBgn0025525, blastp escore 1E-34;	Experimental
1	1	20	14	AM04021	GB11400-RA [PREDICTED: Apis mellifera similar to bab2 CG9102-PA (LOC411361), mRNA]	GB11400-RA	XM_394835.3	ss_oligo	DNA	CAAAGCCAATAATATCTCAACCAGTTTCGCGAATCGCTTCAGAGACCAAAGAGAAAGCTTCCACTTCCG	SET: OGS; Best Dmel 5.1 match: FBgn0025525, blastp escore 1E-34;	Experimental
1	1	21	14	AM00284	GB30035-RA	GB30035-RA		ss_oligo	DNA	AAAGAGATACTGAAAAGTTCAGCCTCCTATCTATCCGTTTTGAAAGTAATGATGGACACA	SET: OGS; Best Dmel 5.1 match: FBgn0026396, blastp escore 9E-17;	Experimental
1	1	22	14	AM00284	GB30035-RA	GB30035-RA		ss_oligo	DNA	AAAGAGATACTGAAAAGTTCAGCCTCCTATCTATCCGTTTTGAAAGTAATGATGGACACA	SET: OGS; Best Dmel 5.1 match: FBgn0026396, blastp escore 9E-17;	Experimental
1	1	23	14	AM12721	GB30073-RA [Apis mellifera suppressor of variegation 3-9 (Su(var)3-9), mRNA]	GB30073-RA	NM_001040277.1	ss_oligo	DNA	TAAACGATGTAATTGTGACATAGATTGCATTAATCGAGTAGTGCAGCGTGGCACCAAAATGCAATTCTG	Dmel Ortholog - C. Elsik Feb_2007: FBgn0003600; Best Dmel 5.1 match: FBgn0003600, blastp escore 1E-76;	Experimental
1	1	24	14	AM12721	GB30073-RA [Apis mellifera suppressor of variegation 3-9 (Su(var)3-9), mRNA]	GB30073-RA	NM_001040277.1	ss_oligo	DNA	TAAACGATGTAATTGTGACATAGATTGCATTAATCGAGTAGTGCAGCGTGGCACCAAAATGCAATTCTG	Dmel Ortholog - C. Elsik Feb_2007: FBgn0003600; Best Dmel 5.1 match: FBgn0003600, blastp escore 1E-76;	Experimental
1	1	1	15	AM09466	GB16889-RA [PREDICTED: Apis mellifera similar to CG4382-PA (LOC409801), mRNA]	GB16889-RA	XM_393293.3	ss_oligo	DNA	GAAAGAAATGACAAGGTGGACAACGGTAGTTTGTATCGAGAGGTGAACAACAATTGGAACAAGGTCGCC	SET: OGS; Dmel Ortholog - C. Elsik Feb_2007: FBgn0032132; Best Dmel 5.1 match: FBgn0032132, blastp escore 4E-119;	Experimental
1	1	2	15	AM09466	GB16889-RA [PREDICTED: Apis mellifera similar to CG4382-PA (LOC409801), mRNA]	GB16889-RA	XM_393293.3	ss_oligo	DNA	GAAAGAAATGACAAGGTGGACAACGGTAGTTTGTATCGAGAGGTGAACAACAATTGGAACAAGGTCGCC	SET: OGS; Dmel Ortholog - C. Elsik Feb_2007: FBgn0032132; Best Dmel 5.1 match: FBgn0032132, blastp escore 4E-119;	Experimental
1	1	3	15	AM06613	GB14013-RA	GB14013-RA		ss_oligo	DNA	TGAATCCACGAAACTCTCATGGAAGCGGAAGTAATCACGGCCTGGTAATCCAAGTTGAAGATCAAGATG	SET: OGS; Best Dmel 5.1 match: FBgn0003137, blastp escore 4E-06;	Experimental
1	1	4	15	AM06613	GB14013-RA	GB14013-RA		ss_oligo	DNA	TGAATCCACGAAACTCTCATGGAAGCGGAAGTAATCACGGCCTGGTAATCCAAGTTGAAGATCAAGATG	SET: OGS; Best Dmel 5.1 match: FBgn0003137, blastp escore 4E-06;	Experimental
1	1	5	15	AM12011	GB19460-RA [PREDICTED: Apis mellifera similar to Aldolase CG6058-PF, isoform F (LOC550785), mRNA]	GB19460-RA	XM_623339.2	ss_oligo	DNA	TGACACAGGTGTAGTAACATTATTTGGTACCGAGGAAGAAACCACTACGCAGGGTCTCGACAATCTTCA	Dmel Ortholog - C. Elsik Feb_2007: FBgn0000064; Best Dmel 5.1 match: FBgn0000064, blastp escore 6E-149;	Experimental
1	1	6	15	AM12011	GB19460-RA [PREDICTED: Apis mellifera similar to Aldolase CG6058-PF, isoform F (LOC550785), mRNA]	GB19460-RA	XM_623339.2	ss_oligo	DNA	TGACACAGGTGTAGTAACATTATTTGGTACCGAGGAAGAAACCACTACGCAGGGTCTCGACAATCTTCA	Dmel Ortholog - C. Elsik Feb_2007: FBgn0000064; Best Dmel 5.1 match: FBgn0000064, blastp escore 6E-149;	Experimental
1	1	7	15	AM06332	GB13734-RA [PREDICTED: Apis mellifera similar to photorepair CG11205-PA, isoform A (LOC551610), mRNA]	GB13734-RA	XR_015091.1	ss_oligo	DNA	GGTTGTATGTGGTCTATCTGTGGTGTCCATGATCATGGTTGGCCAGAAAGAGATATATTTGGAAAAATT	SET: OGS; Dmel Ortholog - C. Elsik Feb_2007: FBgn0003082; Best Dmel 5.1 match: FBgn0003082, blastp escore 1E-162;	Experimental
1	1	8	15	AM06332	GB13734-RA [PREDICTED: Apis mellifera similar to photorepair CG11205-PA, isoform A (LOC551610), mRNA]	GB13734-RA	XR_015091.1	ss_oligo	DNA	GGTTGTATGTGGTCTATCTGTGGTGTCCATGATCATGGTTGGCCAGAAAGAGATATATTTGGAAAAATT	SET: OGS; Dmel Ortholog - C. Elsik Feb_2007: FBgn0003082; Best Dmel 5.1 match: FBgn0003082, blastp escore 1E-162;	Experimental
1	1	9	15	AM12624	GB20076-RA [PREDICTED: Apis mellifera similar to coronin, actin binding protein, 2B (LOC409316), mRNA]	GB20076-RA	XM_392833.3	ss_oligo	DNA	GAAGACAACTTGCAAACAGTCAGTTACGTGTTAAAGAATTGGAGGAGCAAATTCGCAAACTTCAGCGTC	SET: OGS; Best Dmel 5.1 match: FBgn0033109, blastp escore 3E-129;	Experimental
1	1	10	15	AM12624	GB20076-RA [PREDICTED: Apis mellifera similar to coronin, actin binding protein, 2B (LOC409316), mRNA]	GB20076-RA	XM_392833.3	ss_oligo	DNA	GAAGACAACTTGCAAACAGTCAGTTACGTGTTAAAGAATTGGAGGAGCAAATTCGCAAACTTCAGCGTC	SET: OGS; Best Dmel 5.1 match: FBgn0033109, blastp escore 3E-129;	Experimental
1	1	11	15	AM10268	GB17695-RA [PREDICTED: Apis mellifera similar to Ranbp21 CG12234-PA (LOC413344), mRNA]	GB17695-RA	XM_396789.2	ss_oligo	DNA	CGCGTAGATGAAATATCCGAGAACTCAACTGATAGCGGATTTGCAGCTTTATTTGCAGGACCCACGTAG	SET: OGS; Dmel Ortholog - C. Elsik Feb_2007: FBgn0031051; Best Dmel 5.1 match: FBgn0031051, blastp escore 0E+00;	Experimental
1	1	12	15	AM10268	GB17695-RA [PREDICTED: Apis mellifera similar to Ranbp21 CG12234-PA (LOC413344), mRNA]	GB17695-RA	XM_396789.2	ss_oligo	DNA	CGCGTAGATGAAATATCCGAGAACTCAACTGATAGCGGATTTGCAGCTTTATTTGCAGGACCCACGTAG	SET: OGS; Dmel Ortholog - C. Elsik Feb_2007: FBgn0031051; Best Dmel 5.1 match: FBgn0031051, blastp escore 0E+00;	Experimental
1	1	13	15	AM02933	GB10303-RA [PREDICTED: Apis mellifera similar to Histidine decarboxylase CG3454-PA (LOC408587), mRNA]	GB10303-RA	XM_392129.3	ss_oligo	DNA	AATCGGTTCTCAAGACTGCTCGAATACTCTTACGTCCATGTTGTCGACAGAAGGTAATCTGCCAAGGAG	SET: OGS; Also matches: GB10303-RB,GB10303-RC; Dmel Ortholog - C. Elsik Feb_2007: FBgn0005619; Best Dmel 5.1 match: FBgn0005619, blastp escore 0E+00;	Experimental
1	1	14	15	AM02933	GB10303-RA [PREDICTED: Apis mellifera similar to Histidine decarboxylase CG3454-PA (LOC408587), mRNA]	GB10303-RA	XM_392129.3	ss_oligo	DNA	AATCGGTTCTCAAGACTGCTCGAATACTCTTACGTCCATGTTGTCGACAGAAGGTAATCTGCCAAGGAG	SET: OGS; Also matches: GB10303-RB,GB10303-RC; Dmel Ortholog - C. Elsik Feb_2007: FBgn0005619; Best Dmel 5.1 match: FBgn0005619, blastp escore 0E+00;	Experimental
1	1	15	15	AM00203	GB30258-RA	GB30258-RA		ss_oligo	DNA	GCCACGCTATCGAGTTGCTGTATAAAGCATTAGTAACTACGGACAATCGAATGGAAATCCTCGGTTCTA		Experimental
1	1	16	15	AM00203	GB30258-RA	GB30258-RA		ss_oligo	DNA	GCCACGCTATCGAGTTGCTGTATAAAGCATTAGTAACTACGGACAATCGAATGGAAATCCTCGGTTCTA		Experimental
1	1	17	15	AM05514	GB12901-RA [PREDICTED: Apis mellifera similar to alcohol dehydrogenase, iron containing, 1 (LOC552069), partial mRNA]	GB12901-RA	XM_624447.1	ss_oligo	DNA	TGCAAAAAGTTTTCAACCAACAGATTATGGTAAAGGTCGTACTATAGTGCCACATGGATTGTCAGTTGT	SET: OGS; Dmel Ortholog - C. Elsik Feb_2007: FBgn0017482; Best Dmel 5.1 match: FBgn0017482, blastp escore 3E-145;	Experimental
1	1	18	15	AM05514	GB12901-RA [PREDICTED: Apis mellifera similar to alcohol dehydrogenase, iron containing, 1 (LOC552069), partial mRNA]	GB12901-RA	XM_624447.1	ss_oligo	DNA	TGCAAAAAGTTTTCAACCAACAGATTATGGTAAAGGTCGTACTATAGTGCCACATGGATTGTCAGTTGT	SET: OGS; Dmel Ortholog - C. Elsik Feb_2007: FBgn0017482; Best Dmel 5.1 match: FBgn0017482, blastp escore 3E-145;	Experimental
1	1	19	15	AM07937	GB15349-RA [PREDICTED: Apis mellifera similar to Phosphomannomutase 2 (PMM 2) (LOC550926), mRNA]	GB15349-RA	XM_623322.2	ss_oligo	DNA	GAAGGTGGTAATGATTATGAAATTTATGAAAGCGATTTAACTGTTGGACATCGTGTGACATGTCCTGAA	SET: OGS; Dmel Ortholog - C. Elsik Feb_2007: FBgn0036300; Best Dmel 5.1 match: FBgn0036300, blastp escore 1E-75;	Experimental
1	1	20	15	AM07937	GB15349-RA [PREDICTED: Apis mellifera similar to Phosphomannomutase 2 (PMM 2) (LOC550926), mRNA]	GB15349-RA	XM_623322.2	ss_oligo	DNA	GAAGGTGGTAATGATTATGAAATTTATGAAAGCGATTTAACTGTTGGACATCGTGTGACATGTCCTGAA	SET: OGS; Dmel Ortholog - C. Elsik Feb_2007: FBgn0036300; Best Dmel 5.1 match: FBgn0036300, blastp escore 1E-75;	Experimental
1	1	21	15	AM11322	GB18762-RA [PREDICTED: Apis mellifera similar to CG9918-PD (LOC551571), mRNA]	GB18762-RA	XM_623963.1	ss_oligo	DNA	GAGAAACGTAGGAACAGCTGGAACTGGAATTGTTCATGAGAGTACTGATTGTTCGGGAAATTCTGGCCA	SET: OGS; Best Dmel 5.1 match: FBgn0038201, blastp escore 3E-98;	Experimental
1	1	22	15	AM11322	GB18762-RA [PREDICTED: Apis mellifera similar to CG9918-PD (LOC551571), mRNA]	GB18762-RA	XM_623963.1	ss_oligo	DNA	GAGAAACGTAGGAACAGCTGGAACTGGAATTGTTCATGAGAGTACTGATTGTTCGGGAAATTCTGGCCA	SET: OGS; Best Dmel 5.1 match: FBgn0038201, blastp escore 3E-98;	Experimental
1	1	23	15	AM00877	DB775289 RIKEN full-length enriched honey bee cDNA library, head Apis mellifera cDNA clone BH10072J12 3', mRNA sequence		DB775289	ss_oligo	DNA	TATCGGGACAAGTAGAAATAGCCGCAACAAATTTCAGGGGAATAAAAGCCAACCAGTAGTGGAACTCGA	SET: UI_EST BH1B0072J12M3;	Experimental
1	1	24	15	AM00877	DB775289 RIKEN full-length enriched honey bee cDNA library, head Apis mellifera cDNA clone BH10072J12 3', mRNA sequence		DB775289	ss_oligo	DNA	TATCGGGACAAGTAGAAATAGCCGCAACAAATTTCAGGGGAATAAAAGCCAACCAGTAGTGGAACTCGA	SET: UI_EST BH1B0072J12M3;	Experimental
1	1	1	16	AM05076	GB12459-RA	GB12459-RA		ss_oligo	DNA	TGCCTCATCCTTCGTATGTATATTGTGGTAAATTCGAGTCTGAAAATACCTCGATAGTAGCAACTGGA	SET: OGS; Dmel Ortholog - C. Elsik Feb_2007: FBgn0036195; Best Dmel 5.1 match: FBgn0036195, blastp escore 2E-148;	Experimental
1	1	2	16	AM05076	GB12459-RA	GB12459-RA		ss_oligo	DNA	TGCCTCATCCTTCGTATGTATATTGTGGTAAATTCGAGTCTGAAAATACCTCGATAGTAGCAACTGGA	SET: OGS; Dmel Ortholog - C. Elsik Feb_2007: FBgn0036195; Best Dmel 5.1 match: FBgn0036195, blastp escore 2E-148;	Experimental
1	1	3	16	AM09550	GB16973-RA	GB16973-RA		ss_oligo	DNA	GAGTGCTAGTTTTAATTTCGGCCCGTACTCTGCATCTTTCAACGTTGCTGAATCTTCCTCGGGAAG	SET: OGS;	Experimental
1	1	4	16	AM09550	GB16973-RA	GB16973-RA		ss_oligo	DNA	GAGTGCTAGTTTTAATTTCGGCCCGTACTCTGCATCTTTCAACGTTGCTGAATCTTCCTCGGGAAG	SET: OGS;	Experimental
1	1	5	16	AM08785	GB16208-RA [PREDICTED: Apis mellifera similar to CG14076-PA (LOC726064), mRNA]	GB16208-RA	XM_001121834.1	ss_oligo	DNA	CTCGATATTGGCAGCAATTCAATCCAGCCGAACAAACGGTTAGCGATAACTTGATGGTTGTATTGGGAG	SET: OGS; Dmel Ortholog - C. Elsik Feb_2007: FBgn0036829; Best Dmel 5.1 match: FBgn0036829, blastp escore 1E-66;	Experimental
1	1	6	16	AM08785	GB16208-RA [PREDICTED: Apis mellifera similar to CG14076-PA (LOC726064), mRNA]	GB16208-RA	XM_001121834.1	ss_oligo	DNA	CTCGATATTGGCAGCAATTCAATCCAGCCGAACAAACGGTTAGCGATAACTTGATGGTTGTATTGGGAG	SET: OGS; Dmel Ortholog - C. Elsik Feb_2007: FBgn0036829; Best Dmel 5.1 match: FBgn0036829, blastp escore 1E-66;	Experimental
1	1	7	16	AM10565	GB17992-RA	GB17992-RA		ss_oligo	DNA	CGTCAAACCGAGGCTTACATACCCATACCAGTTCCTAATATTTCTCAGGAAGAGCTCAAGAGTCCTCGG	SET: OGS;	Experimental
1	1	8	16	AM10565	GB17992-RA	GB17992-RA		ss_oligo	DNA	CGTCAAACCGAGGCTTACATACCCATACCAGTTCCTAATATTTCTCAGGAAGAGCTCAAGAGTCCTCGG	SET: OGS;	Experimental
1	1	9	16	NaPi	Buffer							Control	control_buffer
1	1	10	16	NaPi	Buffer							Control	control_buffer
1	1	11	16	AM00009	GB30209-RA Dscam exon 16 [Apis mellifera Down syndrome cell adhesion molecule (Dscam), mRNA]	GB30209-RA	NM_001014991.1	ss_oligo	DNA	ACCATTTTGCACGGATTGAAAAAGTACACGAACTACAGCATGCAAGTCTTGGCTTTCACTTCTGGCGGC	SET: Dscam exon 16; Dmel Ortholog - C. Elsik Feb_2007: FBgn0033159; Best Dmel 5.1 match: FBgn0033159, blastp escore 0E+00;	Experimental
1	1	12	16	AM00009	GB30209-RA Dscam exon 16 [Apis mellifera Down syndrome cell adhesion molecule (Dscam), mRNA]	GB30209-RA	NM_001014991.1	ss_oligo	DNA	ACCATTTTGCACGGATTGAAAAAGTACACGAACTACAGCATGCAAGTCTTGGCTTTCACTTCTGGCGGC	SET: Dscam exon 16; Dmel Ortholog - C. Elsik Feb_2007: FBgn0033159; Best Dmel 5.1 match: FBgn0033159, blastp escore 0E+00;	Experimental
1	1	13	16	AM12616	GB20068-RA [PREDICTED: Apis mellifera similar to CG10721-PA (LOC552547), mRNA]	GB20068-RA	XM_624923.2	ss_oligo	DNA	GCAGGATGGGTATTAGCAAAACATTGGTTTCAAATGAGATTATGGACTCAAGCACATCAAATGGGTCGA	SET: OGS; Dmel Ortholog - C. Elsik Feb_2007: FBgn0032846; Best Dmel 5.1 match: FBgn0032846, blastp escore 1E-116;	Experimental
1	1	14	16	AM12616	GB20068-RA [PREDICTED: Apis mellifera similar to CG10721-PA (LOC552547), mRNA]	GB20068-RA	XM_624923.2	ss_oligo	DNA	GCAGGATGGGTATTAGCAAAACATTGGTTTCAAATGAGATTATGGACTCAAGCACATCAAATGGGTCGA	SET: OGS; Dmel Ortholog - C. Elsik Feb_2007: FBgn0032846; Best Dmel 5.1 match: FBgn0032846, blastp escore 1E-116;	Experimental
1	1	15	16	AM07368	GB14773-RA [PREDICTED: Apis mellifera similar to CG32663-PA, transcript variant 1 (LOC409039), mRNA]	GB14773-RA	XM_392567.3	ss_oligo	DNA	GTTACGAGCAATCTCCAAGATTCATGGAGGCATACGGTGATCCCTTAGATAGTGAAAATGCGGGTGTTG	SET: OGS; Dmel Ortholog - C. Elsik Feb_2007: FBgn0052663; Best Dmel 5.1 match: FBgn0052663, blastp escore 0E+00;	Experimental
1	1	16	16	AM07368	GB14773-RA [PREDICTED: Apis mellifera similar to CG32663-PA, transcript variant 1 (LOC409039), mRNA]	GB14773-RA	XM_392567.3	ss_oligo	DNA	GTTACGAGCAATCTCCAAGATTCATGGAGGCATACGGTGATCCCTTAGATAGTGAAAATGCGGGTGTTG	SET: OGS; Dmel Ortholog - C. Elsik Feb_2007: FBgn0052663; Best Dmel 5.1 match: FBgn0052663, blastp escore 0E+00;	Experimental
1	1	17	16	AM08517	GB15936-RA [PREDICTED: Apis mellifera similar to CG2931-PA, transcript variant 1 (LOC408620), mRNA]	GB15936-RA	XM_392161.3	ss_oligo	DNA	TACTGCAGCAGAGTTAGCAATTAGTCAAGGAAAAGCAAGTTCCATCATGGCTAATGCTAGCGCAGAAGA	SET: OGS; Dmel Ortholog - C. Elsik Feb_2007: FBgn0037342; Best Dmel 5.1 match: FBgn0037342, blastp escore 3E-67;	Experimental
1	1	18	16	AM08517	GB15936-RA [PREDICTED: Apis mellifera similar to CG2931-PA, transcript variant 1 (LOC408620), mRNA]	GB15936-RA	XM_392161.3	ss_oligo	DNA	TACTGCAGCAGAGTTAGCAATTAGTCAAGGAAAAGCAAGTTCCATCATGGCTAATGCTAGCGCAGAAGA	SET: OGS; Dmel Ortholog - C. Elsik Feb_2007: FBgn0037342; Best Dmel 5.1 match: FBgn0037342, blastp escore 3E-67;	Experimental
1	1	19	16	AM05196	GB12580-RA [PREDICTED: Apis mellifera similar to CG15720-PA (LOC410006), mRNA]	GB12580-RA	XM_393494.2	ss_oligo	DNA	CATCTGAGTCCAGAGAGAGCAGTCGATAAAAGAGACATCAGTCCTATCAGGGAGAGATCTCAGCTGACG	SET: OGS; Dmel Ortholog - C. Elsik Feb_2007: FBgn0030442; Best Dmel 5.1 match: FBgn0030442, blastp escore 6E-171;	Experimental
1	1	20	16	AM05196	GB12580-RA [PREDICTED: Apis mellifera similar to CG15720-PA (LOC410006), mRNA]	GB12580-RA	XM_393494.2	ss_oligo	DNA	CATCTGAGTCCAGAGAGAGCAGTCGATAAAAGAGACATCAGTCCTATCAGGGAGAGATCTCAGCTGACG	SET: OGS; Dmel Ortholog - C. Elsik Feb_2007: FBgn0030442; Best Dmel 5.1 match: FBgn0030442, blastp escore 6E-171;	Experimental
1	1	21	16	AM12901R	AM12901R Unknown [Arrayset: JDE_EST jdeO08_3DEF1, jdeO08_3DEF1 Group10.37_150866_150939]			ss_oligo	DNA	ATTGCGCATCGATTAGCCGTGATTAAATAAATCGAATCTACTTGTCCCCTTCCTTTCTCAGAT	SET: JDE_EST jdeO08_3DEF1;	Experimental
1	1	22	16	AM12901R	AM12901R Unknown [Arrayset: JDE_EST jdeO08_3DEF1, jdeO08_3DEF1 Group10.37_150866_150939]			ss_oligo	DNA	ATTGCGCATCGATTAGCCGTGATTAAATAAATCGAATCTACTTGTCCCCTTCCTTTCTCAGAT	SET: JDE_EST jdeO08_3DEF1;	Experimental
1	1	23	16	AM08655	GB16074-RA	GB16074-RA		ss_oligo	DNA	CAGTTCACTGGACAGCCTCAACTCCCAACTTTACCCGCATATATCATCCCCTATAGATTCATCGGAGTC	SET: OGS;	Experimental
1	1	24	16	AM08655	GB16074-RA	GB16074-RA		ss_oligo	DNA	CAGTTCACTGGACAGCCTCAACTCCCAACTTTACCCGCATATATCATCCCCTATAGATTCATCGGAGTC	SET: OGS;	Experimental
1	1	1	17	AM08361	GB15779-RA [PREDICTED: Apis mellifera similar to Zwischenferment CG12529-PA, isoform A (LOC725325), mRNA]	GB15779-RA	XM_001121185.1	ss_oligo	DNA	CTCGACTTGGCTATTTGGATGATGCTACTGTACCTTCCGGTTCAATTACTCCCACATATTCCCTTGCTG	SET: OGS; Dmel Ortholog - C. Elsik Feb_2007: FBgn0004057; Best Dmel 5.1 match: FBgn0004057, blastp escore 0E+00;	Experimental
1	1	2	17	AM08361	GB15779-RA [PREDICTED: Apis mellifera similar to Zwischenferment CG12529-PA, isoform A (LOC725325), mRNA]	GB15779-RA	XM_001121185.1	ss_oligo	DNA	CTCGACTTGGCTATTTGGATGATGCTACTGTACCTTCCGGTTCAATTACTCCCACATATTCCCTTGCTG	SET: OGS; Dmel Ortholog - C. Elsik Feb_2007: FBgn0004057; Best Dmel 5.1 match: FBgn0004057, blastp escore 0E+00;	Experimental
1	1	3	17	AM02890	GB10263-RA [PREDICTED: Apis mellifera similar to CG11983-PA (LOC726071), mRNA]	GB10263-RA	XM_001121842.1	ss_oligo	DNA	CCCCATCAACTAAAGTAGACATTGGGGTTCAAACAATTAATACATGGGCAGAATTAGAAAGGGCAGATA	SET: OGS; Dmel Ortholog - C. Elsik Feb_2007: FBgn0037654; Best Dmel 5.1 match: FBgn0037654, blastp escore 5E-10;	Experimental
1	1	4	17	AM02890	GB10263-RA [PREDICTED: Apis mellifera similar to CG11983-PA (LOC726071), mRNA]	GB10263-RA	XM_001121842.1	ss_oligo	DNA	CCCCATCAACTAAAGTAGACATTGGGGTTCAAACAATTAATACATGGGCAGAATTAGAAAGGGCAGATA	SET: OGS; Dmel Ortholog - C. Elsik Feb_2007: FBgn0037654; Best Dmel 5.1 match: FBgn0037654, blastp escore 5E-10;	Experimental
1	1	5	17	AM06167	NW_001254578.1 SET: OGS; Apis mellifera genomic contig, reference assembly (based on Amel_4.0 GroupUn.1385)		NW_001254578.1	ss_oligo	DNA	AGCTGATCACATGTATGATATGGTAAGTTATATTTATATTCTCAATACCAAATTAAAAAATTTGGT	SET: OGS;	Experimental
1	1	6	17	AM06167	NW_001254578.1 SET: OGS; Apis mellifera genomic contig, reference assembly (based on Amel_4.0 GroupUn.1385)		NW_001254578.1	ss_oligo	DNA	AGCTGATCACATGTATGATATGGTAAGTTATATTTATATTCTCAATACCAAATTAAAAAATTTGGT	SET: OGS;	Experimental
1	1	7	17	AM11483	GB18926-RA [PREDICTED: Apis mellifera similar to CG5882-PA (LOC412109), partial mRNA]	GB18926-RA	XM_395575.3	ss_oligo	DNA	CGATGTACAATTAAGCGAAATCTCGAGAGAACGTCGTGGTAGATTAAAAGCCGAAGAAGAGGTTCTGCA	SET: OGS; Best Dmel 5.1 match: FBgn0039490, blastp escore 4E-13;	Experimental
1	1	8	17	AM11483	GB18926-RA [PREDICTED: Apis mellifera similar to CG5882-PA (LOC412109), partial mRNA]	GB18926-RA	XM_395575.3	ss_oligo	DNA	CGATGTACAATTAAGCGAAATCTCGAGAGAACGTCGTGGTAGATTAAAAGCCGAAGAAGAGGTTCTGCA	SET: OGS; Best Dmel 5.1 match: FBgn0039490, blastp escore 4E-13;	Experimental
1	1	9	17	AM02060	BB160010A10G05.5 Bee Brain Normalized Library, BB16 Apis mellifera cDNA clone BB160010A10G05 5', mRNA sequence		BI512730	ss_oligo	DNA	TGGTAACGATAATGAGAATTTCAGGCAATCGATGACAATAGTTGTTCGAACAGTCAATCGCTCTTTTCT	SET: UI_EST BI512730;	Experimental
1	1	10	17	AM02060	BB160010A10G05.5 Bee Brain Normalized Library, BB16 Apis mellifera cDNA clone BB160010A10G05 5', mRNA sequence		BI512730	ss_oligo	DNA	TGGTAACGATAATGAGAATTTCAGGCAATCGATGACAATAGTTGTTCGAACAGTCAATCGCTCTTTTCT	SET: UI_EST BI512730;	Experimental
1	1	11	17	AM08149	GB15565-RA [PREDICTED: Apis mellifera similar to CG5044-PA, isoform A (LOC412796), mRNA]	GB15565-RA	XM_396249.3	ss_oligo	DNA	ATCTGTTCATGGTAAATATCGAATTGCTACAGAAAAAACATTATTTGCAATGCCAGAAACAGCAGTTGG	SET: OGS; Also matches: GB15565-RB; Dmel Ortholog - C. Elsik Feb_2007: FBgn0038326; Best Dmel 5.1 match: FBgn0038326, blastp escore 6E-104;	Experimental
1	1	12	17	AM08149	GB15565-RA [PREDICTED: Apis mellifera similar to CG5044-PA, isoform A (LOC412796), mRNA]	GB15565-RA	XM_396249.3	ss_oligo	DNA	ATCTGTTCATGGTAAATATCGAATTGCTACAGAAAAAACATTATTTGCAATGCCAGAAACAGCAGTTGG	SET: OGS; Also matches: GB15565-RB; Dmel Ortholog - C. Elsik Feb_2007: FBgn0038326; Best Dmel 5.1 match: FBgn0038326, blastp escore 6E-104;	Experimental
1	1	13	17	AM02840	GB10213-RA	GB10213-RA		ss_oligo	DNA	ATTACAACATAGACGCGAAGCGTGTATTGGAAAGAAGTAAAACTAAAAGTAAATCCCCAG	SET: OGS;	Experimental
1	1	14	17	AM02840	GB10213-RA	GB10213-RA		ss_oligo	DNA	ATTACAACATAGACGCGAAGCGTGTATTGGAAAGAAGTAAAACTAAAAGTAAATCCCCAG	SET: OGS;	Experimental
1	1	15	17	AM03512	GB10887-RA [PREDICTED: Apis mellifera similar to Serine-protein kinase ATM (Ataxia telangiectasia mutated homolog) (A-T, mutated homolog) (LOC725613), mRNA]	GB10887-RA	XM_001121440.1	ss_oligo	DNA	TCACTTTTTTGTTGAAAAATATCCATCACCTGAAACATGGTTTGAACGCAGATTAGCATATACCCGCAG	SET: OGS; Dmel Ortholog - C. Elsik Feb_2007: FBgn0045035; Best Dmel 5.1 match: FBgn0045035, blastp escore 2E-128;	Experimental
1	1	16	17	AM03512	GB10887-RA [PREDICTED: Apis mellifera similar to Serine-protein kinase ATM (Ataxia telangiectasia mutated homolog) (A-T, mutated homolog) (LOC725613), mRNA]	GB10887-RA	XM_001121440.1	ss_oligo	DNA	TCACTTTTTTGTTGAAAAATATCCATCACCTGAAACATGGTTTGAACGCAGATTAGCATATACCCGCAG	SET: OGS; Dmel Ortholog - C. Elsik Feb_2007: FBgn0045035; Best Dmel 5.1 match: FBgn0045035, blastp escore 2E-128;	Experimental
1	1	17	17	AM03384	GB10759-RA [Apis mellifera ecdysteroid-regulated gene E74 (E74), mRNA]	GB10759-RA	NM_001011631.1	ss_oligo	DNA	TATTATCAGCGTGGTATCCTGGCAAAAGTTGACGGACAGAGGCTAGTCTATCAATTCGTGGATGTACCG	SET: OGS; Dmel Ortholog - C. Elsik Feb_2007: FBgn0000567; Best Dmel 5.1 match: FBgn0000567, blastp escore 4E-71;	Experimental
1	1	18	17	AM03384	GB10759-RA [Apis mellifera ecdysteroid-regulated gene E74 (E74), mRNA]	GB10759-RA	NM_001011631.1	ss_oligo	DNA	TATTATCAGCGTGGTATCCTGGCAAAAGTTGACGGACAGAGGCTAGTCTATCAATTCGTGGATGTACCG	SET: OGS; Dmel Ortholog - C. Elsik Feb_2007: FBgn0000567; Best Dmel 5.1 match: FBgn0000567, blastp escore 4E-71;	Experimental
1	1	19	17	AM03357	GB10732-RA [PREDICTED: Apis mellifera similar to CG2918-PA (LOC551763), mRNA]	GB10732-RA	XM_624150.2	ss_oligo	DNA	AAACTGCAACAAATTCAAAAGAAGGGCCAGAATCAGATTCCAAGCCTGAATCTCAGACAGAAAACCTTC	SET: OGS; Dmel Ortholog - C. Elsik Feb_2007: FBgn0023529; Best Dmel 5.1 match: FBgn0023529, blastp escore 0E+00;	Experimental
1	1	20	17	AM03357	GB10732-RA [PREDICTED: Apis mellifera similar to CG2918-PA (LOC551763), mRNA]	GB10732-RA	XM_624150.2	ss_oligo	DNA	AAACTGCAACAAATTCAAAAGAAGGGCCAGAATCAGATTCCAAGCCTGAATCTCAGACAGAAAACCTTC	SET: OGS; Dmel Ortholog - C. Elsik Feb_2007: FBgn0023529; Best Dmel 5.1 match: FBgn0023529, blastp escore 0E+00;	Experimental
1	1	21	17	AM01629	BB170015B20F12.5 Bee Brain Normalized/Subtracted Library, BB17 Apis mellifera cDNA clone BB170015B20F12 5', mRNA sequence		BI508659	ss_oligo	DNA	CCACAATTCAAGAAAATATTTCGGAAAAGAGAAACAAACACCGATTCCAAACACTCGAATCGCATCCCT	SET: UI_EST BI508659;	Experimental
1	1	22	17	AM01629	BB170015B20F12.5 Bee Brain Normalized/Subtracted Library, BB17 Apis mellifera cDNA clone BB170015B20F12 5', mRNA sequence		BI508659	ss_oligo	DNA	CCACAATTCAAGAAAATATTTCGGAAAAGAGAAACAAACACCGATTCCAAACACTCGAATCGCATCCCT	SET: UI_EST BI508659;	Experimental
1	1	23	17	AM00598R	DB738305 RIKEN full-length enriched honey bee cDNA library, head Apis mellifera cDNA clone BH10037E06 5', mRNA sequence		DB738305	ss_oligo	DNA	ACTTTAATCGATACCAACGTAGAGAGATACCGTCGTTTTACTCTCCAACGATCACTCTCGATCTAATCG	SET: UI_EST BH1B0037E06M3;	Experimental
1	1	24	17	AM00598R	DB738305 RIKEN full-length enriched honey bee cDNA library, head Apis mellifera cDNA clone BH10037E06 5', mRNA sequence		DB738305	ss_oligo	DNA	ACTTTAATCGATACCAACGTAGAGAGATACCGTCGTTTTACTCTCCAACGATCACTCTCGATCTAATCG	SET: UI_EST BH1B0037E06M3;	Experimental
1	1	1	18	AM12252	GB19705-RA [PREDICTED: Apis mellifera similar to CG8707-PA (LOC551980), mRNA]	GB19705-RA	XM_624363.2	ss_oligo	DNA	CTCCTACAGTATCACAAAGTGGAACAATGGGACAAAATGGTACTGTTGTAAATGCACAGAATTTTGCGC	SET: OGS; Dmel Ortholog - C. Elsik Feb_2007: FBgn0033272; Best Dmel 5.1 match: FBgn0033272, blastp escore 8E-154;	Experimental
1	1	2	18	AM12252	GB19705-RA [PREDICTED: Apis mellifera similar to CG8707-PA (LOC551980), mRNA]	GB19705-RA	XM_624363.2	ss_oligo	DNA	CTCCTACAGTATCACAAAGTGGAACAATGGGACAAAATGGTACTGTTGTAAATGCACAGAATTTTGCGC	SET: OGS; Dmel Ortholog - C. Elsik Feb_2007: FBgn0033272; Best Dmel 5.1 match: FBgn0033272, blastp escore 8E-154;	Experimental
1	1	3	18	AM02842	GB10215-RA [PREDICTED: Apis mellifera similar to DNA polymerase epsilon subunit 2 (LOC724891), mRNA]	GB10215-RA	XM_001120791.1	ss_oligo	DNA	GCCACCAGCAGAATCATCTAACAATGCACGTGTAGATTTTGGTAATTCTAATACATTTGGTGGTTCTCA	SET: OGS; Dmel Ortholog - C. Elsik Feb_2007: FBgn0035644; Best Dmel 5.1 match: FBgn0035644, blastp escore 2E-96;	Experimental
1	1	4	18	AM02842	GB10215-RA [PREDICTED: Apis mellifera similar to DNA polymerase epsilon subunit 2 (LOC724891), mRNA]	GB10215-RA	XM_001120791.1	ss_oligo	DNA	GCCACCAGCAGAATCATCTAACAATGCACGTGTAGATTTTGGTAATTCTAATACATTTGGTGGTTCTCA	SET: OGS; Dmel Ortholog - C. Elsik Feb_2007: FBgn0035644; Best Dmel 5.1 match: FBgn0035644, blastp escore 2E-96;	Experimental
1	1	5	18	AM11698	GB19144-RA [PREDICTED: Apis mellifera similar to Elongation of very long chain fatty acids protein 1 (LOC725255), partial mRNA]	GB19144-RA	XM_001121127.1	ss_oligo	DNA	ACATCCGCCACAAAATTTTCACTTGGATGCGAACCTCATATCGTTATGAATGATCCTAAATCTTATCGT	SET: OGS; Best Dmel 5.1 match: FBgn0038986, blastp escore 2E-44;	Experimental
1	1	6	18	AM11698	GB19144-RA [PREDICTED: Apis mellifera similar to Elongation of very long chain fatty acids protein 1 (LOC725255), partial mRNA]	GB19144-RA	XM_001121127.1	ss_oligo	DNA	ACATCCGCCACAAAATTTTCACTTGGATGCGAACCTCATATCGTTATGAATGATCCTAAATCTTATCGT	SET: OGS; Best Dmel 5.1 match: FBgn0038986, blastp escore 2E-44;	Experimental
1	1	7	18	AM04111	GB11491-RA	GB11491-RA		ss_oligo	DNA	GAGCGGATCAAGGAGTTGAATTTGTCCGTGGACAAGTCGAAGGACGATTGCCAGATCGAGCC	SET: OGS; Best Dmel 5.1 match: FBgn0038592, blastp escore 4E-28;	Experimental
1	1	8	18	AM04111	GB11491-RA	GB11491-RA		ss_oligo	DNA	GAGCGGATCAAGGAGTTGAATTTGTCCGTGGACAAGTCGAAGGACGATTGCCAGATCGAGCC	SET: OGS; Best Dmel 5.1 match: FBgn0038592, blastp escore 4E-28;	Experimental
1	1	9	18	AM05596	GB12985-RA	GB12985-RA		ss_oligo	DNA	ATTGTGAAGATTTATGTGTTTCGCAACCTGGTAAACAAAAAGATTTATCACAATCCAGTGCTTCATGTT	SET: OGS; Best Dmel 5.1 match: FBgn0041181, blastp escore 1E-17;	Experimental
1	1	10	18	AM05596	GB12985-RA	GB12985-RA		ss_oligo	DNA	ATTGTGAAGATTTATGTGTTTCGCAACCTGGTAAACAAAAAGATTTATCACAATCCAGTGCTTCATGTT	SET: OGS; Best Dmel 5.1 match: FBgn0041181, blastp escore 1E-17;	Experimental
1	1	11	18	AM00054	NW_001253310.1 SET: miRNA 2-25:Contig1504:156:230:+; Apis mellifera linkage group 3 genomic contig, reference assembly (based on Amel_4.0 Group3.18)		NW_001253310.1	ss_oligo	DNA	TTGCATGCAGGGATTCGGTTTTGTAACATTCGCAAATAGTGCTGACGCGGACCGGGCACGTGAGAGGCT	SET: miRNA 2-25:Contig1504:156:230:+;	Experimental
1	1	12	18	AM00054	NW_001253310.1 SET: miRNA 2-25:Contig1504:156:230:+; Apis mellifera linkage group 3 genomic contig, reference assembly (based on Amel_4.0 Group3.18)		NW_001253310.1	ss_oligo	DNA	TTGCATGCAGGGATTCGGTTTTGTAACATTCGCAAATAGTGCTGACGCGGACCGGGCACGTGAGAGGCT	SET: miRNA 2-25:Contig1504:156:230:+;	Experimental
1	1	13	18	AM03552	GB10927-RA	GB10927-RA		ss_oligo	DNA	TCATCTGCTGGTATGATACCACGTTCTTTAAGTCACTTATTTGACAAATTGCAAGCATTGGAAACACAA	SET: OGS; Dmel Ortholog - C. Elsik Feb_2007: FBgn0004378; Best Dmel 5.1 match: FBgn0004378, blastp escore 5E-139;	Experimental
1	1	14	18	AM03552	GB10927-RA	GB10927-RA		ss_oligo	DNA	TCATCTGCTGGTATGATACCACGTTCTTTAAGTCACTTATTTGACAAATTGCAAGCATTGGAAACACAA	SET: OGS; Dmel Ortholog - C. Elsik Feb_2007: FBgn0004378; Best Dmel 5.1 match: FBgn0004378, blastp escore 5E-139;	Experimental
1	1	15	18	AM09940	GB17367-RA [PREDICTED: Apis mellifera similar to CG32155-PA (LOC551312), partial mRNA]	GB17367-RA	XM_623710.1	ss_oligo	DNA	TGACGACACTCATACTGATAAGGAGCACAACTTTGTTTCCTTGCTTCCGTCATATGATTTTATTAGTAG	SET: OGS; Dmel Ortholog - C. Elsik Feb_2007: FBgn0052155; Best Dmel 5.1 match: FBgn0052155, blastp escore 4E-15;	Experimental
1	1	16	18	AM09940	GB17367-RA [PREDICTED: Apis mellifera similar to CG32155-PA (LOC551312), partial mRNA]	GB17367-RA	XM_623710.1	ss_oligo	DNA	TGACGACACTCATACTGATAAGGAGCACAACTTTGTTTCCTTGCTTCCGTCATATGATTTTATTAGTAG	SET: OGS; Dmel Ortholog - C. Elsik Feb_2007: FBgn0052155; Best Dmel 5.1 match: FBgn0052155, blastp escore 4E-15;	Experimental
1	1	17	18	AM05064	GB30300-RA [PREDICTED: Apis mellifera similar to CAP, adenylate cyclase-associated protein 1, transcript variant 1 (LOC410158), mRNA]	GB30300-RA	XM_393642.3	ss_oligo	DNA	ATCATCTGTTGTTTTCGACTCCGTTGTATCAAGTATTGAATTCGTCAATTGTCAAAGTGTGCAAATGCA	SET: OGS; Dmel Ortholog - C. Elsik Feb_2007: FBgn0028388; Best Dmel 5.1 match: FBgn0028388, blastp escore 2E-159;	Experimental
1	1	18	18	AM05064	GB30300-RA [PREDICTED: Apis mellifera similar to CAP, adenylate cyclase-associated protein 1, transcript variant 1 (LOC410158), mRNA]	GB30300-RA	XM_393642.3	ss_oligo	DNA	ATCATCTGTTGTTTTCGACTCCGTTGTATCAAGTATTGAATTCGTCAATTGTCAAAGTGTGCAAATGCA	SET: OGS; Dmel Ortholog - C. Elsik Feb_2007: FBgn0028388; Best Dmel 5.1 match: FBgn0028388, blastp escore 2E-159;	Experimental
1	1	19	18	AM07550	GB14959-RA [PREDICTED: Apis mellifera hypothetical protein LOC724313 (LOC724313), mRNA]	GB14959-RA	XM_001120117.1	ss_oligo	DNA	TAAGGAAGACATGGTGATTGTTCAAGATCCGTACATGAAAGTGGAGTACAAGGAATGCGGCACTTCCAC	SET: OGS; Best Dmel 5.1 match: FBgn0030940, blastp escore 2E-04;	Experimental
1	1	20	18	AM07550	GB14959-RA [PREDICTED: Apis mellifera hypothetical protein LOC724313 (LOC724313), mRNA]	GB14959-RA	XM_001120117.1	ss_oligo	DNA	TAAGGAAGACATGGTGATTGTTCAAGATCCGTACATGAAAGTGGAGTACAAGGAATGCGGCACTTCCAC	SET: OGS; Best Dmel 5.1 match: FBgn0030940, blastp escore 2E-04;	Experimental
1	1	21	18	AM00459R	DB732485 RIKEN full-length enriched honey bee cDNA library, head Apis mellifera cDNA clone BH10015I08 5', mRNA sequence		DB732485	ss_oligo	DNA	ATAATTTTGACCGATGTTCTTTCAAATTTCAGATGTTGCCTTTGCTCATGCCTACCGTATTGTATGAGC	SET: UI_EST BH1B0015I08T3;	Experimental
1	1	22	18	AM00459R	DB732485 RIKEN full-length enriched honey bee cDNA library, head Apis mellifera cDNA clone BH10015I08 5', mRNA sequence		DB732485	ss_oligo	DNA	ATAATTTTGACCGATGTTCTTTCAAATTTCAGATGTTGCCTTTGCTCATGCCTACCGTATTGTATGAGC	SET: UI_EST BH1B0015I08T3;	Experimental
1	1	23	18	AM01402	BB170019A20G11.5 Bee Brain Normalized/Subtracted Library, BB17 Apis mellifera cDNA clone BB170019A20G11 5', mRNA sequence		BI506246	ss_oligo	DNA	TTTCTCTCCCTCTGCTATAGAGCACACATATTTACACATAATACTTCAGTTTTACTCTGATGAAGAAGT	SET: UI_EST BI506246;	Experimental
1	1	24	18	AM01402	BB170019A20G11.5 Bee Brain Normalized/Subtracted Library, BB17 Apis mellifera cDNA clone BB170019A20G11 5', mRNA sequence		BI506246	ss_oligo	DNA	TTTCTCTCCCTCTGCTATAGAGCACACATATTTACACATAATACTTCAGTTTTACTCTGATGAAGAAGT	SET: UI_EST BI506246;	Experimental
1	1	1	19	AM02196	XM_001119931.1 [PREDICTED: Apis mellifera hypothetical protein LOC724178 (LOC724178), mRNA]		XM_001119931.1	ss_oligo	DNA	ACCGGCAGCTCCAACTCCCTGAACAAGTTTCACAACCGTTTGGTGGACAAGCTGAAAAGGTCGTTGAAG	SET: UI_EST BI513810;	Experimental
1	1	2	19	AM02196	XM_001119931.1 [PREDICTED: Apis mellifera hypothetical protein LOC724178 (LOC724178), mRNA]		XM_001119931.1	ss_oligo	DNA	ACCGGCAGCTCCAACTCCCTGAACAAGTTTCACAACCGTTTGGTGGACAAGCTGAAAAGGTCGTTGAAG	SET: UI_EST BI513810;	Experimental
1	1	3	19	AM07730	GB15140-RA	GB15140-RA		ss_oligo	DNA	TCATCGGAAGCTGAAAAGAAGAGTTCAAACTGTGCACCTCAACGATTTACGCCAACGCATAGACGATAG	SET: OGS; Dmel Ortholog - C. Elsik Feb_2007: FBgn0051149; Best Dmel 5.1 match: FBgn0051149, blastp escore 0E+00;	Experimental
1	1	4	19	AM07730	GB15140-RA	GB15140-RA		ss_oligo	DNA	TCATCGGAAGCTGAAAAGAAGAGTTCAAACTGTGCACCTCAACGATTTACGCCAACGCATAGACGATAG	SET: OGS; Dmel Ortholog - C. Elsik Feb_2007: FBgn0051149; Best Dmel 5.1 match: FBgn0051149, blastp escore 0E+00;	Experimental
1	1	5	19	AM06275	GB13677-RA [PREDICTED: Apis mellifera similar to cactin CG1676-PA, transcript variant 2 (LOC552594), mRNA]	GB13677-RA	XM_624969.2	ss_oligo	DNA	AGAAATGACAATGCTTCAAAGAGGAAAAGAAGCTGCTCAGTTGGAACAATGGGCCAGACAGGAAGATCA	Also matches: GB13677-RB; Best Dmel 5.1 match: FBgn0031114, blastp escore 6E-142;	Experimental
1	1	6	19	AM06275	GB13677-RA [PREDICTED: Apis mellifera similar to cactin CG1676-PA, transcript variant 2 (LOC552594), mRNA]	GB13677-RA	XM_624969.2	ss_oligo	DNA	AGAAATGACAATGCTTCAAAGAGGAAAAGAAGCTGCTCAGTTGGAACAATGGGCCAGACAGGAAGATCA	Also matches: GB13677-RB; Best Dmel 5.1 match: FBgn0031114, blastp escore 6E-142;	Experimental
1	1	7	19	AM07050	GB14452-RA [PREDICTED: Apis mellifera similar to bone morphogenetic protein 1 isoform 1, precursor (LOC726948), mRNA]	GB14452-RA	XM_001122665.1	ss_oligo	DNA	TCGCGTGACGTTCAAGAGCAACGATAGATACGACGGGACAGGATTCAACGCTAGCTACGTGTTCGTGG	SET: OGS; Best Dmel 5.1 match: FBgn0051149, blastp escore 1E-26;	Experimental
1	1	8	19	AM07050	GB14452-RA [PREDICTED: Apis mellifera similar to bone morphogenetic protein 1 isoform 1, precursor (LOC726948), mRNA]	GB14452-RA	XM_001122665.1	ss_oligo	DNA	TCGCGTGACGTTCAAGAGCAACGATAGATACGACGGGACAGGATTCAACGCTAGCTACGTGTTCGTGG	SET: OGS; Best Dmel 5.1 match: FBgn0051149, blastp escore 1E-26;	Experimental
1	1	9	19	AM01761	BB170010A10D03.5 Bee Brain Normalized/Subtracted Library, BB17 Apis mellifera cDNA clone BB170010A10D03 5', mRNA sequence		BI507955	ss_oligo	DNA	AATCTAAGGAAAAATGTCAGGTAATCAATTGCTGCTCTCATATTATTTGAAAAATTATTTCGTTATGTA	SET: UI_EST BI509971;	Experimental
1	1	10	19	AM01761	BB170010A10D03.5 Bee Brain Normalized/Subtracted Library, BB17 Apis mellifera cDNA clone BB170010A10D03 5', mRNA sequence		BI507955	ss_oligo	DNA	AATCTAAGGAAAAATGTCAGGTAATCAATTGCTGCTCTCATATTATTTGAAAAATTATTTCGTTATGTA	SET: UI_EST BI509971;	Experimental
1	1	11	19	AM12137	GB19584-RA [PREDICTED: Apis mellifera similar to Transferrin 3 CG3666-PA (LOC726601), mRNA]	GB19584-RA	XM_001122328.1	ss_oligo	DNA	CGCTAACAATCGCGTACCATGTCGTCCATCAAGAAGAGTAAAATGGTGTGTTGTTTCGAACTTAGAAGA	SET: OGS; Dmel Ortholog - C. Elsik Feb_2007: FBgn0034094; Best Dmel 5.1 match: FBgn0034094, blastp escore 2E-90;	Experimental
1	1	12	19	AM12137	GB19584-RA [PREDICTED: Apis mellifera similar to Transferrin 3 CG3666-PA (LOC726601), mRNA]	GB19584-RA	XM_001122328.1	ss_oligo	DNA	CGCTAACAATCGCGTACCATGTCGTCCATCAAGAAGAGTAAAATGGTGTGTTGTTTCGAACTTAGAAGA	SET: OGS; Dmel Ortholog - C. Elsik Feb_2007: FBgn0034094; Best Dmel 5.1 match: FBgn0034094, blastp escore 2E-90;	Experimental
1	1	13	19	AM06902	GB14302-RA [PREDICTED: Apis mellifera hypothetical protein LOC724490 (LOC724490), mRNA]	GB14302-RA	XM_001119838.1	ss_oligo	DNA	GGAAATATCGTTTGTACGGTTTCTTTACGGACCCTCAGCTCTCTTATGCTCGTCAGATAGA	SET: OGS;	Experimental
1	1	14	19	AM06902	GB14302-RA [PREDICTED: Apis mellifera hypothetical protein LOC724490 (LOC724490), mRNA]	GB14302-RA	XM_001119838.1	ss_oligo	DNA	GGAAATATCGTTTGTACGGTTTCTTTACGGACCCTCAGCTCTCTTATGCTCGTCAGATAGA	SET: OGS;	Experimental
1	1	15	19	AM03685	GB11061-RA [PREDICTED: Apis mellifera similar to CG31133-PA (LOC413647), mRNA]	GB11061-RA	XM_397089.3	ss_oligo	DNA	TCAGATACCAGATGGACAAAGTTTTCCTTCTGTGATATCCGGTACAATTTTGTCGGTACCACGCTTGTT	SET: OGS; Dmel Ortholog - C. Elsik Feb_2007: FBgn0051133; Best Dmel 5.1 match: FBgn0051133, blastp escore 4E-39;	Experimental
1	1	16	19	AM03685	GB11061-RA [PREDICTED: Apis mellifera similar to CG31133-PA (LOC413647), mRNA]	GB11061-RA	XM_397089.3	ss_oligo	DNA	TCAGATACCAGATGGACAAAGTTTTCCTTCTGTGATATCCGGTACAATTTTGTCGGTACCACGCTTGTT	SET: OGS; Dmel Ortholog - C. Elsik Feb_2007: FBgn0051133; Best Dmel 5.1 match: FBgn0051133, blastp escore 4E-39;	Experimental
1	1	17	19	AM05974	GB13371-RA [PREDICTED: Apis mellifera similar to lethal (1) G0269 CG1696-PA (LOC408417), mRNA]	GB13371-RA	XM_391964.3	ss_oligo	DNA	CGCGGGAGATACTGCGTTGTTGAGTTTACTTCCTGTTTTGGATGCTCTTCGTTTTACACAGGATG	SET: OGS; Dmel Ortholog - C. Elsik Feb_2007: FBgn0029067; Best Dmel 5.1 match: FBgn0029067, blastp escore 7E-110;	Experimental
1	1	18	19	AM05974	GB13371-RA [PREDICTED: Apis mellifera similar to lethal (1) G0269 CG1696-PA (LOC408417), mRNA]	GB13371-RA	XM_391964.3	ss_oligo	DNA	CGCGGGAGATACTGCGTTGTTGAGTTTACTTCCTGTTTTGGATGCTCTTCGTTTTACACAGGATG	SET: OGS; Dmel Ortholog - C. Elsik Feb_2007: FBgn0029067; Best Dmel 5.1 match: FBgn0029067, blastp escore 7E-110;	Experimental
1	1	19	19	AM00725R	DB742850 RIKEN full-length enriched honey bee cDNA library, head Apis mellifera cDNA clone BH10052P03 5', mRNA sequence		DB742850	ss_oligo	DNA	CCGCGAATATTCGGCGAATTTTAGATAAATTTCCTCGCCTAGTTTGATTGGATGGATGAT	SET: UI_EST BH1B0052P03T3;	Experimental
1	1	20	19	AM00725R	DB742850 RIKEN full-length enriched honey bee cDNA library, head Apis mellifera cDNA clone BH10052P03 5', mRNA sequence		DB742850	ss_oligo	DNA	CCGCGAATATTCGGCGAATTTTAGATAAATTTCCTCGCCTAGTTTGATTGGATGGATGAT	SET: UI_EST BH1B0052P03T3;	Experimental
1	1	21	19	AM08468	GB15887-RA [PREDICTED: Apis mellifera similar to 312 CG9166-PA (LOC726695), mRNA]	GB15887-RA	XM_001122416.1	ss_oligo	DNA	CCTCCAACTCCTTTACGTGGAATTACTACAGTTATACCTTTGCCTATACCAGATGTACCAGCTCC	SET: OGS; Dmel Ortholog - C. Elsik Feb_2007: FBgn0034279; Best Dmel 5.1 match: FBgn0034279, blastp escore 8E-21;	Experimental
1	1	22	19	AM08468	GB15887-RA [PREDICTED: Apis mellifera similar to 312 CG9166-PA (LOC726695), mRNA]	GB15887-RA	XM_001122416.1	ss_oligo	DNA	CCTCCAACTCCTTTACGTGGAATTACTACAGTTATACCTTTGCCTATACCAGATGTACCAGCTCC	SET: OGS; Dmel Ortholog - C. Elsik Feb_2007: FBgn0034279; Best Dmel 5.1 match: FBgn0034279, blastp escore 8E-21;	Experimental
1	1	23	19	AM04859	GB12239-RA	GB12239-RA		ss_oligo	DNA	AGTCCTGTTAAACGTAGCTATCTATGGAGCCGACATCCCATCAGGCCTTTCGGTATGTATCCACATTAT	SET: OGS; Dmel Ortholog - C. Elsik Feb_2007: FBgn0038294; Best Dmel 5.1 match: FBgn0038294, blastp escore 2E-35;	Experimental
1	1	24	19	AM04859	GB12239-RA	GB12239-RA		ss_oligo	DNA	AGTCCTGTTAAACGTAGCTATCTATGGAGCCGACATCCCATCAGGCCTTTCGGTATGTATCCACATTAT	SET: OGS; Dmel Ortholog - C. Elsik Feb_2007: FBgn0038294; Best Dmel 5.1 match: FBgn0038294, blastp escore 2E-35;	Experimental
1	1	1	20	AM12083	GB19531-RA [PREDICTED: Apis mellifera similar to sec23 CG1250-PA, isoform A, transcript variant 1 (LOC408983), mRNA]	GB19531-RA	XM_392515.3	ss_oligo	DNA	TACTACAGCATTATTTTTCGAAGTTGTCAATCAACATACGGCACCAATTCCCCAAGGTGGAAGAGGCTG	SET: OGS; Dmel Ortholog - C. Elsik Feb_2007: FBgn0037357; Best Dmel 5.1 match: FBgn0037357, blastp escore 0E+00;	Experimental
1	1	2	20	AM12083	GB19531-RA [PREDICTED: Apis mellifera similar to sec23 CG1250-PA, isoform A, transcript variant 1 (LOC408983), mRNA]	GB19531-RA	XM_392515.3	ss_oligo	DNA	TACTACAGCATTATTTTTCGAAGTTGTCAATCAACATACGGCACCAATTCCCCAAGGTGGAAGAGGCTG	SET: OGS; Dmel Ortholog - C. Elsik Feb_2007: FBgn0037357; Best Dmel 5.1 match: FBgn0037357, blastp escore 0E+00;	Experimental
1	1	3	20	AM00882	DB748929 RIKEN full-length enriched honey bee cDNA library, head Apis mellifera cDNA clone BH10074F06 5', mRNA sequence		DB748929	ss_oligo	DNA	CGCGTAACACCGTTGCTTTATACACGAGCGTAATTAGCCACTCTTACAGCGGTACTCTGT	SET: UI_EST BH1B0074F06T3;	Experimental
1	1	4	20	AM00882	DB748929 RIKEN full-length enriched honey bee cDNA library, head Apis mellifera cDNA clone BH10074F06 5', mRNA sequence		DB748929	ss_oligo	DNA	CGCGTAACACCGTTGCTTTATACACGAGCGTAATTAGCCACTCTTACAGCGGTACTCTGT	SET: UI_EST BH1B0074F06T3;	Experimental
1	1	5	20	AM08891	GB16311-RA	GB16311-RA		ss_oligo	DNA	AGTCTTTCCGGTATGTCACAATTATCGAACAGCAGTGAAGAGACTTTGGAACCTCTTGTGCATAAGCCG	SET: OGS;	Experimental
1	1	6	20	AM08891	GB16311-RA	GB16311-RA		ss_oligo	DNA	AGTCTTTCCGGTATGTCACAATTATCGAACAGCAGTGAAGAGACTTTGGAACCTCTTGTGCATAAGCCG	SET: OGS;	Experimental
1	1	7	20	AM05778	GB30543-RA [PREDICTED: Apis mellifera similar to activin- CG11062-PA (LOC727335), mRNA]	GB30543-RA	XM_001123044.1	ss_oligo	DNA	CCCGATGTCGTTGATCTACTACGGTCCTGATTCCAACATCATCAAAAGAGATTTACCCAAGATGGTGGT	SET: OGS; Dmel Ortholog - C. Elsik Feb_2007: FBgn0024913; Best Dmel 5.1 match: FBgn0024913, blastp escore 9E-79;	Experimental
1	1	8	20	AM05778	GB30543-RA [PREDICTED: Apis mellifera similar to activin- CG11062-PA (LOC727335), mRNA]	GB30543-RA	XM_001123044.1	ss_oligo	DNA	CCCGATGTCGTTGATCTACTACGGTCCTGATTCCAACATCATCAAAAGAGATTTACCCAAGATGGTGGT	SET: OGS; Dmel Ortholog - C. Elsik Feb_2007: FBgn0024913; Best Dmel 5.1 match: FBgn0024913, blastp escore 9E-79;	Experimental
1	1	9	20	AM03641	GB11017-RA [PREDICTED: Apis mellifera similar to Valyl-tRNA synthetase CG4062-PA, isoform A, transcript variant 1 (LOC411734), mRNA]	GB11017-RA	XM_395202.3	ss_oligo	DNA	TCTCGCGTAAGTTATGCAATAAAGACATGTAATGAAGCAATGACGCAATATGATTTTCCAACCGCCACT	SET: OGS; Dmel Ortholog - C. Elsik Feb_2007: FBgn0027079; Best Dmel 5.1 match: FBgn0027079, blastp escore 0E+00;	Experimental
1	1	10	20	AM03641	GB11017-RA [PREDICTED: Apis mellifera similar to Valyl-tRNA synthetase CG4062-PA, isoform A, transcript variant 1 (LOC411734), mRNA]	GB11017-RA	XM_395202.3	ss_oligo	DNA	TCTCGCGTAAGTTATGCAATAAAGACATGTAATGAAGCAATGACGCAATATGATTTTCCAACCGCCACT	SET: OGS; Dmel Ortholog - C. Elsik Feb_2007: FBgn0027079; Best Dmel 5.1 match: FBgn0027079, blastp escore 0E+00;	Experimental
1	1	11	20	AM08557	GB30460-RA	GB30460-RA		ss_oligo	DNA	AGCTGAAGAAATTAATAAAGGAGAAACACGAATTGCCTTTGACGGCTCAGGATGGATTCGTACAGGTTT	SET: OGS; Best Dmel 5.1 match: FBgn0038837, blastp escore 3E-17;	Experimental
1	1	12	20	AM08557	GB30460-RA	GB30460-RA		ss_oligo	DNA	AGCTGAAGAAATTAATAAAGGAGAAACACGAATTGCCTTTGACGGCTCAGGATGGATTCGTACAGGTTT	SET: OGS; Best Dmel 5.1 match: FBgn0038837, blastp escore 3E-17;	Experimental
1	1	13	20	AM04998	GB12380-RA	GB12380-RA		ss_oligo	DNA	AGCAATCGTTGGAACGTCAAGTAGCCGGGGATTTGTATCGTGTTGATGGAAAAATAACTGTGAACGAGA	SET: OGS; Best Dmel 5.1 match: FBgn0052829, blastp escore 4E-30;	Experimental
1	1	14	20	AM04998	GB12380-RA	GB12380-RA		ss_oligo	DNA	AGCAATCGTTGGAACGTCAAGTAGCCGGGGATTTGTATCGTGTTGATGGAAAAATAACTGTGAACGAGA	SET: OGS; Best Dmel 5.1 match: FBgn0052829, blastp escore 4E-30;	Experimental
1	1	15	20	AM03032	GB30288-RA [PREDICTED: Apis mellifera similar to Axin-2 (Axis inhibition protein 2) (LOC724501), mRNA]	GB30288-RA	XM_001120373.1	ss_oligo	DNA	GATTCTGGTGGATGTCCTAGTTCGGGATCCAGTCGAGAAATGTCTGTTTCTTGTGGGCCAAGTTTATTG	SET: OGS; Dmel Ortholog - C. Elsik Feb_2007: FBgn0013953; Best Dmel 5.1 match: FBgn0013953, blastp escore 0E+00;	Experimental
1	1	16	20	AM03032	GB30288-RA [PREDICTED: Apis mellifera similar to Axin-2 (Axis inhibition protein 2) (LOC724501), mRNA]	GB30288-RA	XM_001120373.1	ss_oligo	DNA	GATTCTGGTGGATGTCCTAGTTCGGGATCCAGTCGAGAAATGTCTGTTTCTTGTGGGCCAAGTTTATTG	SET: OGS; Dmel Ortholog - C. Elsik Feb_2007: FBgn0013953; Best Dmel 5.1 match: FBgn0013953, blastp escore 0E+00;	Experimental
1	1	17	20	AM05678	GB13069-RA [PREDICTED: Apis mellifera hypothetical protein LOC724988 (LOC724988), mRNA]	GB13069-RA	XM_001120888.1	ss_oligo	DNA	TCCAGAGCCATATAAAAGAATTCGAGAACAAGTGGCACAATCCCATAATAAAACTTACAAAAATAGCAA	SET: OGS;	Experimental
1	1	18	20	AM05678	GB13069-RA [PREDICTED: Apis mellifera hypothetical protein LOC724988 (LOC724988), mRNA]	GB13069-RA	XM_001120888.1	ss_oligo	DNA	TCCAGAGCCATATAAAAGAATTCGAGAACAAGTGGCACAATCCCATAATAAAACTTACAAAAATAGCAA	SET: OGS;	Experimental
1	1	19	20	AM03119	GB10492-RA	GB10492-RA		ss_oligo	DNA	TCACGATCCAAAGCCATATGGAACTGCACCACAAACACAAGAATATATGGAGATGCAAAAACGTGAGAG	SET: OGS; Dmel Ortholog - C. Elsik Feb_2007: FBgn0035765; Best Dmel 5.1 match: FBgn0035765, blastp escore 3E-28;	Experimental
1	1	20	20	AM03119	GB10492-RA	GB10492-RA		ss_oligo	DNA	TCACGATCCAAAGCCATATGGAACTGCACCACAAACACAAGAATATATGGAGATGCAAAAACGTGAGAG	SET: OGS; Dmel Ortholog - C. Elsik Feb_2007: FBgn0035765; Best Dmel 5.1 match: FBgn0035765, blastp escore 3E-28;	Experimental
1	1	21	20	AM05963	GB13360-RA [PREDICTED: Apis mellifera similar to lysyl oxidase-like 2 CG4402-PA (LOC408544), mRNA]	GB13360-RA	XM_392090.2	ss_oligo	DNA	GCAGCGTAGTTTGTCTTCGAGACATGCCTGACCTAGTGTTCGACCACATAGAACTTATGCGAAC	SET: OGS; Dmel Ortholog - C. Elsik Feb_2007: FBgn0034660; Best Dmel 5.1 match: FBgn0034660, blastp escore 7E-165;	Experimental
1	1	22	20	AM05963	GB13360-RA [PREDICTED: Apis mellifera similar to lysyl oxidase-like 2 CG4402-PA (LOC408544), mRNA]	GB13360-RA	XM_392090.2	ss_oligo	DNA	GCAGCGTAGTTTGTCTTCGAGACATGCCTGACCTAGTGTTCGACCACATAGAACTTATGCGAAC	SET: OGS; Dmel Ortholog - C. Elsik Feb_2007: FBgn0034660; Best Dmel 5.1 match: FBgn0034660, blastp escore 7E-165;	Experimental
1	1	23	20	AM02324	BB160016B10E04.5 Bee Brain Normalized Library, BB16 Apis mellifera cDNA clone BB160016B10E04 5', mRNA sequence		BI514862	ss_oligo	DNA	AAGGGAACGATCACAAGGGATGTTCCGCGAAACATGAAAATAGAGTGAACTGCTAAGGTGATAGAAGGG	SET: UI_EST BI514862;	Experimental
1	1	24	20	AM02324	BB160016B10E04.5 Bee Brain Normalized Library, BB16 Apis mellifera cDNA clone BB160016B10E04 5', mRNA sequence		BI514862	ss_oligo	DNA	AAGGGAACGATCACAAGGGATGTTCCGCGAAACATGAAAATAGAGTGAACTGCTAAGGTGATAGAAGGG	SET: UI_EST BI514862;	Experimental
1	1	1	21	AM00263	GB30440-RA	GB30440-RA		ss_oligo	DNA	TGGGAAAATCATAATATTGCTAGTACAGTGATTTACTTCTCGGGATTAGTGACTTGCACT	SET: OGS; Best Dmel 5.1 match: FBgn0030715, blastp escore 4E-13;	Experimental
1	1	2	21	AM00263	GB30440-RA	GB30440-RA		ss_oligo	DNA	TGGGAAAATCATAATATTGCTAGTACAGTGATTTACTTCTCGGGATTAGTGACTTGCACT	SET: OGS; Best Dmel 5.1 match: FBgn0030715, blastp escore 4E-13;	Experimental
1	1	3	21	AM09786	GB17211-RA [PREDICTED: Apis mellifera hypothetical LOC552028 (LOC552028), partial mRNA]	GB17211-RA	XM_624409.2	ss_oligo	DNA	ATGCATGACTATACATATAGTACTTTGGGACCACTTTGGGATTTATATAAAACAGTTCCTATTTTTCTT	SET: OGS;	Experimental
1	1	4	21	AM09786	GB17211-RA [PREDICTED: Apis mellifera hypothetical LOC552028 (LOC552028), partial mRNA]	GB17211-RA	XM_624409.2	ss_oligo	DNA	ATGCATGACTATACATATAGTACTTTGGGACCACTTTGGGATTTATATAAAACAGTTCCTATTTTTCTT	SET: OGS;	Experimental
1	1	5	21	AM02651	GB10023-RA [PREDICTED: Apis mellifera similar to B0507.2 (LOC724850), mRNA]	GB10023-RA	XM_001120754.1	ss_oligo	DNA	AAATGGACCAGCACCTAGAGTAAAACCAGATCAACATGCTGTATTTAAACGTTTAGCACCT	SET: OGS;	Experimental
1	1	6	21	AM02651	GB10023-RA [PREDICTED: Apis mellifera similar to B0507.2 (LOC724850), mRNA]	GB10023-RA	XM_001120754.1	ss_oligo	DNA	AAATGGACCAGCACCTAGAGTAAAACCAGATCAACATGCTGTATTTAAACGTTTAGCACCT	SET: OGS;	Experimental
1	1	7	21	AM11145	GB18585-RA [PREDICTED: Apis mellifera similar to Protein apterous (LOC409095), mRNA]	GB18585-RA	XM_392622.3	ss_oligo	DNA	GGGGCCTGCTACTCCCGGCATACCTGGTTCCAACAGCCGAACAAAAAGGATGAGAACGAGTTTTAAACA	Also matches: GB18585-RB; Dmel Ortholog - C. Elsik Feb_2007: FBgn0000099; Best Dmel 5.1 match: FBgn0000099, blastp escore 3E-101;	Experimental
1	1	8	21	AM11145	GB18585-RA [PREDICTED: Apis mellifera similar to Protein apterous (LOC409095), mRNA]	GB18585-RA	XM_392622.3	ss_oligo	DNA	GGGGCCTGCTACTCCCGGCATACCTGGTTCCAACAGCCGAACAAAAAGGATGAGAACGAGTTTTAAACA	Also matches: GB18585-RB; Dmel Ortholog - C. Elsik Feb_2007: FBgn0000099; Best Dmel 5.1 match: FBgn0000099, blastp escore 3E-101;	Experimental
1	1	9	21	AM10863	GB18298-RA	GB18298-RA		ss_oligo	DNA	GCTTTGGCATCTATGTTTTTAGGTGCGGCAAATGCAGATCCTGTAAAATTTTCAAATTTCTTAAACCGA	SET: OGS;	Experimental
1	1	10	21	AM10863	GB18298-RA	GB18298-RA		ss_oligo	DNA	GCTTTGGCATCTATGTTTTTAGGTGCGGCAAATGCAGATCCTGTAAAATTTTCAAATTTCTTAAACCGA	SET: OGS;	Experimental
1	1	11	21	AM00879	DB775501 RIKEN full-length enriched honey bee cDNA library, head Apis mellifera cDNA clone BH10073E20 3', mRNA sequence		DB775501	ss_oligo	DNA	ATGTATCAACATCTTACATAGCTTCAGTCAAGAGAAGTATATTTTAAAATGACATTCAGCAATGAACTA	SET: UI_EST BH1B0073E20M3;	Experimental
1	1	12	21	AM00879	DB775501 RIKEN full-length enriched honey bee cDNA library, head Apis mellifera cDNA clone BH10073E20 3', mRNA sequence		DB775501	ss_oligo	DNA	ATGTATCAACATCTTACATAGCTTCAGTCAAGAGAAGTATATTTTAAAATGACATTCAGCAATGAACTA	SET: UI_EST BH1B0073E20M3;	Experimental
1	1	13	21	AM01476	BB170010A20G03.5 Bee Brain Normalized/Subtracted Library, BB17 Apis mellifera cDNA clone BB170010A20G03 5', mRNA sequence		BI504774	ss_oligo	DNA	CGAGAACGTTTCTTGTTCCTTCGATCGAAAGATCGGATACGTTTAAATGAAGAGACTGAG	SET: UI_EST BI507020;	Experimental
1	1	14	21	AM01476	BB170010A20G03.5 Bee Brain Normalized/Subtracted Library, BB17 Apis mellifera cDNA clone BB170010A20G03 5', mRNA sequence		BI504774	ss_oligo	DNA	CGAGAACGTTTCTTGTTCCTTCGATCGAAAGATCGGATACGTTTAAATGAAGAGACTGAG	SET: UI_EST BI507020;	Experimental
1	1	15	21	AM11716	GB19162-RA [PREDICTED: Apis mellifera similar to CG7044-PA (LOC726906), mRNA]	GB19162-RA	XM_001122623.1	ss_oligo	DNA	ACATTCCTTTTGAAGTACAAACTTAATGAGCCTTTACCAGCATTACCTTTGCCCAAAGATAGTGCCACA	SET: OGS; Dmel Ortholog - C. Elsik Feb_2007: FBgn0038854; Best Dmel 5.1 match: FBgn0038854, blastp escore 8E-102;	Experimental
1	1	16	21	AM11716	GB19162-RA [PREDICTED: Apis mellifera similar to CG7044-PA (LOC726906), mRNA]	GB19162-RA	XM_001122623.1	ss_oligo	DNA	ACATTCCTTTTGAAGTACAAACTTAATGAGCCTTTACCAGCATTACCTTTGCCCAAAGATAGTGCCACA	SET: OGS; Dmel Ortholog - C. Elsik Feb_2007: FBgn0038854; Best Dmel 5.1 match: FBgn0038854, blastp escore 8E-102;	Experimental
1	1	17	21	AM07761	GB15172-RA [PREDICTED: Apis mellifera similar to lethal (1) G0255 CG4094-PA, isoform A (LOC724321), mRNA]	GB15172-RA	XM_001120125.1	ss_oligo	DNA	TATTCGATTTTTGGGAAGTGGACCTCGCTGTGGTTTAGGAGAATTATCTCTTCCTGAAAATGAGCCAGG	SET: OGS; Best Dmel 5.1 match: FBgn0028336, blastp escore 2E-165;	Experimental
1	1	18	21	AM07761	GB15172-RA [PREDICTED: Apis mellifera similar to lethal (1) G0255 CG4094-PA, isoform A (LOC724321), mRNA]	GB15172-RA	XM_001120125.1	ss_oligo	DNA	TATTCGATTTTTGGGAAGTGGACCTCGCTGTGGTTTAGGAGAATTATCTCTTCCTGAAAATGAGCCAGG	SET: OGS; Best Dmel 5.1 match: FBgn0028336, blastp escore 2E-165;	Experimental
1	1	19	21	AM01319	BB170025A10G09.5 Bee Brain Normalized/Subtracted Library, BB17 Apis mellifera cDNA clone BB170025A10G09 5', mRNA sequence		BI505435	ss_oligo	DNA	CGAAAGACTTGATTTTCAAAACGAAATCGAACCTTGCATTTTCAATGAAGACGAAAAAATAAAGGGAAA	SET: UI_EST BI505435;	Experimental
1	1	20	21	AM01319	BB170025A10G09.5 Bee Brain Normalized/Subtracted Library, BB17 Apis mellifera cDNA clone BB170025A10G09 5', mRNA sequence		BI505435	ss_oligo	DNA	CGAAAGACTTGATTTTCAAAACGAAATCGAACCTTGCATTTTCAATGAAGACGAAAAAATAAAGGGAAA	SET: UI_EST BI505435;	Experimental
1	1	21	21	AM12446	GB19899-RA	GB19899-RA		ss_oligo	DNA	ATTGAAAAAAGCATCCAGAGGATGGGCAGAATTAAATCCTGTTGAAAAGAAAATTTACGAAAGATACAT	SET: OGS; Best Dmel 5.1 match: FBgn0010278, blastp escore 1E-04;	Experimental
1	1	22	21	AM12446	GB19899-RA	GB19899-RA		ss_oligo	DNA	ATTGAAAAAAGCATCCAGAGGATGGGCAGAATTAAATCCTGTTGAAAAGAAAATTTACGAAAGATACAT	SET: OGS; Best Dmel 5.1 match: FBgn0010278, blastp escore 1E-04;	Experimental
1	1	23	21	AM07759	GB30289-RA_2 [PREDICTED: Apis mellifera similar to Dicer-1 CG4792-PA (LOC726766), mRNA]	GB30289-RA_2	XM_001122487.1	ss_oligo	DNA	TGGTTTGTCTTGTGCAGCACTTAGTGGAGATATAGGAATTGATGTTTGGACAAATAAGGAATGGAATGC	SET: OGS; Dmel Ortholog - C. Elsik Feb_2007: FBgn0034246; Best Dmel 5.1 match: FBgn0034246, blastp escore 2E-109;	Experimental
1	1	24	21	AM07759	GB30289-RA_2 [PREDICTED: Apis mellifera similar to Dicer-1 CG4792-PA (LOC726766), mRNA]	GB30289-RA_2	XM_001122487.1	ss_oligo	DNA	TGGTTTGTCTTGTGCAGCACTTAGTGGAGATATAGGAATTGATGTTTGGACAAATAAGGAATGGAATGC	SET: OGS; Dmel Ortholog - C. Elsik Feb_2007: FBgn0034246; Best Dmel 5.1 match: FBgn0034246, blastp escore 2E-109;	Experimental
1	1	1	22	AM01431	BB170025B20E05.5 Bee Brain Normalized/Subtracted Library, BB17 Apis mellifera cDNA clone BB170025B20E05 5', mRNA sequence		BI506503	ss_oligo	DNA	AATGTCATTGGCCTGACAGACGCATCTATTAATGTTCAATTTCGTAAAGTTGTATAGTGTACGAGCGCA	SET: UI_EST BI506503;	Experimental
1	1	2	22	AM01431	BB170025B20E05.5 Bee Brain Normalized/Subtracted Library, BB17 Apis mellifera cDNA clone BB170025B20E05 5', mRNA sequence		BI506503	ss_oligo	DNA	AATGTCATTGGCCTGACAGACGCATCTATTAATGTTCAATTTCGTAAAGTTGTATAGTGTACGAGCGCA	SET: UI_EST BI506503;	Experimental
1	1	3	22	AM05253	GB12637-RA [PREDICTED: Apis mellifera similar to Ribosomal protein S9 CG3395-PA, isoform A (LOC409202), mRNA]	GB12637-RA	XM_392726.3	ss_oligo	DNA	ACGTCGTTTGGTAAGAATTGGAGTGTTAGATGAAAGCCGTATGAAGCTTGATTATGTTCTTGGTTTGAA	SET: OGS; Dmel Ortholog - C. Elsik Feb_2007: FBgn0010408; Best Dmel 5.1 match: FBgn0010408, blastp escore 3E-99;	Experimental
1	1	4	22	AM05253	GB12637-RA [PREDICTED: Apis mellifera similar to Ribosomal protein S9 CG3395-PA, isoform A (LOC409202), mRNA]	GB12637-RA	XM_392726.3	ss_oligo	DNA	ACGTCGTTTGGTAAGAATTGGAGTGTTAGATGAAAGCCGTATGAAGCTTGATTATGTTCTTGGTTTGAA	SET: OGS; Dmel Ortholog - C. Elsik Feb_2007: FBgn0010408; Best Dmel 5.1 match: FBgn0010408, blastp escore 3E-99;	Experimental
1	1	5	22	AM02482	NW_001253407.1 SET: UI_EST BI516022; Apis mellifera linkage group 6 genomic contig, reference assembly (based on Amel_4.0 Group6.16)		NW_001253407.1	ss_oligo	DNA	CTTCTTTTTCCGAGAAAGTCCGATTTCTCTGGTTTGAGAAACTCGTGAGATTCGCTTCAAAGTGTTCCC	SET: UI_EST BI516022;	Experimental
1	1	6	22	AM02482	NW_001253407.1 SET: UI_EST BI516022; Apis mellifera linkage group 6 genomic contig, reference assembly (based on Amel_4.0 Group6.16)		NW_001253407.1	ss_oligo	DNA	CTTCTTTTTCCGAGAAAGTCCGATTTCTCTGGTTTGAGAAACTCGTGAGATTCGCTTCAAAGTGTTCCC	SET: UI_EST BI516022;	Experimental
1	1	7	22	AM02322	[Antisense] XM_393684.3 [PREDICTED: Apis mellifera similar to CG8709-PA (LOC410201), mRNA]		XM_393684.3	ss_oligo	DNA	CTTCCAATGATGGTACTTCCGGTATTGGATCTCGCCAATATACAAAATTACTAAATTCATCCGCGGCAT	SET: UI_EST BI514845; Best Dmel 5.1 match: FBgn0033269, blastp escore 0E+00;	Experimental
1	1	8	22	AM02322	[Antisense] XM_393684.3 [PREDICTED: Apis mellifera similar to CG8709-PA (LOC410201), mRNA]		XM_393684.3	ss_oligo	DNA	CTTCCAATGATGGTACTTCCGGTATTGGATCTCGCCAATATACAAAATTACTAAATTCATCCGCGGCAT	SET: UI_EST BI514845; Best Dmel 5.1 match: FBgn0033269, blastp escore 0E+00;	Experimental
1	1	9	22	AM04397	GB11778-RA [PREDICTED: Apis mellifera similar to tho2 CG31671-PA (LOC410099), mRNA]	GB11778-RA	XM_393587.3	ss_oligo	DNA	GCAATTTTTACAATTGTGTCTATTTCCTCGATGTACATTTACAACTGTGGATGCCATGTATTGCGCCAA	SET: OGS; Best Dmel 5.1 match: FBgn0031390, blastp escore 0E+00;	Experimental
1	1	10	22	AM04397	GB11778-RA [PREDICTED: Apis mellifera similar to tho2 CG31671-PA (LOC410099), mRNA]	GB11778-RA	XM_393587.3	ss_oligo	DNA	GCAATTTTTACAATTGTGTCTATTTCCTCGATGTACATTTACAACTGTGGATGCCATGTATTGCGCCAA	SET: OGS; Best Dmel 5.1 match: FBgn0031390, blastp escore 0E+00;	Experimental
1	1	11	22	AM01733	BB170018B10A02.5 Bee Brain Normalized/Subtracted Library, BB17 Apis mellifera cDNA clone BB170018B10A02 5', mRNA sequence		BI509688	ss_oligo	DNA	AATGGCGTCGAATTTTTCGCTGCATGATTCCATGACCACCATTGGATTTCCTTGGTATAGAAATAAAAC	SET: UI_EST BI509688;	Experimental
1	1	12	22	AM01733	BB170018B10A02.5 Bee Brain Normalized/Subtracted Library, BB17 Apis mellifera cDNA clone BB170018B10A02 5', mRNA sequence		BI509688	ss_oligo	DNA	AATGGCGTCGAATTTTTCGCTGCATGATTCCATGACCACCATTGGATTTCCTTGGTATAGAAATAAAAC	SET: UI_EST BI509688;	Experimental
1	1	13	22	AM01859	BB160004A10A06.5 Bee Brain Normalized Library, BB16 Apis mellifera cDNA clone BB160004A10A06 5', mRNA sequence		BI510889	ss_oligo	DNA	AGATTCCGTACAATTTGTTACATTGCAGAACATGACCTAATCCCGCGTTCACATGGCATTCACGAAAGC	SET: UI_EST BI510889;	Experimental
1	1	14	22	AM01859	BB160004A10A06.5 Bee Brain Normalized Library, BB16 Apis mellifera cDNA clone BB160004A10A06 5', mRNA sequence		BI510889	ss_oligo	DNA	AGATTCCGTACAATTTGTTACATTGCAGAACATGACCTAATCCCGCGTTCACATGGCATTCACGAAAGC	SET: UI_EST BI510889;	Experimental
1	1	15	22	AM04493	GB11875-RA	GB11875-RA		ss_oligo	DNA	AGAATCAACAAACACTTTTGGCAAATGTGACTGCACTAGCTATAGCTATCTTGCCTTAAGCGTCATTCT	SET: OGS;	Experimental
1	1	16	22	AM04493	GB11875-RA	GB11875-RA		ss_oligo	DNA	AGAATCAACAAACACTTTTGGCAAATGTGACTGCACTAGCTATAGCTATCTTGCCTTAAGCGTCATTCT	SET: OGS;	Experimental
1	1	17	22	AM11729	GB19175-RA [PREDICTED: Apis mellifera similar to CG13675-PA (LOC727129), mRNA]	GB19175-RA	XM_001122842.1	ss_oligo	DNA	AGGTATGGAAATGAATGGCTTGATCGTGTGCGAGATTCCTGTTTTCCGCTTTTGTTCAACTACGACGT	SET: OGS; Dmel Ortholog - C. Elsik Feb_2007: FBgn0035845; Best Dmel 5.1 match: FBgn0035845, blastp escore 2E-37;	Experimental
1	1	18	22	AM11729	GB19175-RA [PREDICTED: Apis mellifera similar to CG13675-PA (LOC727129), mRNA]	GB19175-RA	XM_001122842.1	ss_oligo	DNA	AGGTATGGAAATGAATGGCTTGATCGTGTGCGAGATTCCTGTTTTCCGCTTTTGTTCAACTACGACGT	SET: OGS; Dmel Ortholog - C. Elsik Feb_2007: FBgn0035845; Best Dmel 5.1 match: FBgn0035845, blastp escore 2E-37;	Experimental
1	1	19	22	AM07612	GB15021-RA	GB15021-RA		ss_oligo	DNA	TAAGCTGGTATTACTTGGAGAATCTGCTGTGGGAAAGTCAAGTCTTGTTTTGAGGTTTGTTAAAGGACA	SET: OGS; Dmel Ortholog - C. Elsik Feb_2007: FBgn0014010; Best Dmel 5.1 match: FBgn0014010, blastp escore 5E-85;	Experimental
1	1	20	22	AM07612	GB15021-RA	GB15021-RA		ss_oligo	DNA	TAAGCTGGTATTACTTGGAGAATCTGCTGTGGGAAAGTCAAGTCTTGTTTTGAGGTTTGTTAAAGGACA	SET: OGS; Dmel Ortholog - C. Elsik Feb_2007: FBgn0014010; Best Dmel 5.1 match: FBgn0014010, blastp escore 5E-85;	Experimental
1	1	21	22	AM08629	GB16048-RA [PREDICTED: Apis mellifera similar to CG9586-PB (LOC551099), mRNA]	GB16048-RA	XM_623497.1	ss_oligo	DNA	GAAGCCTGGTCCAAAAGTACCAGTAGAAGATGTAGATGTTAGATTAGCGCGAATGTTGGAGTCTCAATC	SET: OGS; Dmel Ortholog - C. Elsik Feb_2007: FBgn0032101; Best Dmel 5.1 match: FBgn0032101, blastp escore 9E-52;	Experimental
1	1	22	22	AM08629	GB16048-RA [PREDICTED: Apis mellifera similar to CG9586-PB (LOC551099), mRNA]	GB16048-RA	XM_623497.1	ss_oligo	DNA	GAAGCCTGGTCCAAAAGTACCAGTAGAAGATGTAGATGTTAGATTAGCGCGAATGTTGGAGTCTCAATC	SET: OGS; Dmel Ortholog - C. Elsik Feb_2007: FBgn0032101; Best Dmel 5.1 match: FBgn0032101, blastp escore 9E-52;	Experimental
1	1	23	22	AM07677	GB15086-RA [PREDICTED: Apis mellifera similar to SC35 CG5442-PB, isoform B (LOC409862), mRNA]	GB15086-RA	XM_393352.3	ss_oligo	DNA	GCAGAAGATGCATTAGATGCTATGGATGGAAGATTGTTAGATGGTAGGGAACTTAGAGTTCAAATGGCA	SET: OGS; Dmel Ortholog - C. Elsik Feb_2007: FBgn0040286; Best Dmel 5.1 match: FBgn0040286, blastp escore 7E-62;	Experimental
1	1	24	22	AM07677	GB15086-RA [PREDICTED: Apis mellifera similar to SC35 CG5442-PB, isoform B (LOC409862), mRNA]	GB15086-RA	XM_393352.3	ss_oligo	DNA	GCAGAAGATGCATTAGATGCTATGGATGGAAGATTGTTAGATGGTAGGGAACTTAGAGTTCAAATGGCA	SET: OGS; Dmel Ortholog - C. Elsik Feb_2007: FBgn0040286; Best Dmel 5.1 match: FBgn0040286, blastp escore 7E-62;	Experimental
1	1	1	23	AM01189	NW_001253460.1 SET: UI_EST BI504249; Apis mellifera linkage group 7 genomic contig, reference assembly (based on Amel_4.0 Group7.14)		NW_001253460.1	ss_oligo	DNA	CGGCCCAACTTTCTCCGATTTATCGAGAGGAAAAAATTAACAAGCTCGTCCTTTGGATACTCTTGGTCA	SET: UI_EST BI504249;	Experimental
1	1	2	23	AM01189	NW_001253460.1 SET: UI_EST BI504249; Apis mellifera linkage group 7 genomic contig, reference assembly (based on Amel_4.0 Group7.14)		NW_001253460.1	ss_oligo	DNA	CGGCCCAACTTTCTCCGATTTATCGAGAGGAAAAAATTAACAAGCTCGTCCTTTGGATACTCTTGGTCA	SET: UI_EST BI504249;	Experimental
1	1	3	23	AM08574	GB15992-RA [PREDICTED: Apis mellifera similar to CG13397-PA (LOC551437), mRNA]	GB15992-RA	XM_623830.1	ss_oligo	DNA	CTACAAGCGAGAGATTTGAAACGGAATAGCACCCTTTATCGACACGATGTTGTTGACGTTACCAGGCAG	SET: OGS; Dmel Ortholog - C. Elsik Feb_2007: FBgn0014417; Best Dmel 5.1 match: FBgn0014417, blastp escore 0E+00;	Experimental
1	1	4	23	AM08574	GB15992-RA [PREDICTED: Apis mellifera similar to CG13397-PA (LOC551437), mRNA]	GB15992-RA	XM_623830.1	ss_oligo	DNA	CTACAAGCGAGAGATTTGAAACGGAATAGCACCCTTTATCGACACGATGTTGTTGACGTTACCAGGCAG	SET: OGS; Dmel Ortholog - C. Elsik Feb_2007: FBgn0014417; Best Dmel 5.1 match: FBgn0014417, blastp escore 0E+00;	Experimental
1	1	5	23	AM12873	AM12873 Unknown [Arrayset: JDE_EST jdeDEFC207, jdeDEFC207 GroupUn.6157_1118_1165]			ss_oligo	DNA	ACCCCTGCACCGATCCAGAACAATGTTTGCCATCTTTCGATAGGATTTCCATATTTTCCAGCTATC	SET: JDE_EST jdeDEFC207;	Experimental
1	1	6	23	AM12873	AM12873 Unknown [Arrayset: JDE_EST jdeDEFC207, jdeDEFC207 GroupUn.6157_1118_1165]			ss_oligo	DNA	ACCCCTGCACCGATCCAGAACAATGTTTGCCATCTTTCGATAGGATTTCCATATTTTCCAGCTATC	SET: JDE_EST jdeDEFC207;	Experimental
1	1	7	23	AM11572	GB19016-RA [PREDICTED: Apis mellifera similar to lava lamp CG6450-PC (LOC724634), mRNA]	GB19016-RA	XM_001120525.1	ss_oligo	DNA	TTGTCGAATTGCAGAGGGAAGTATCTCGCTTGCAAGAGTTTGAAAGATTTTCCGAGCAGACTAGAGAGG	SET: OGS; Also matches: GB19016-RB; Best Dmel 5.1 match: FBgn0029688, blastp escore 1E-92;	Experimental
1	1	8	23	AM11572	GB19016-RA [PREDICTED: Apis mellifera similar to lava lamp CG6450-PC (LOC724634), mRNA]	GB19016-RA	XM_001120525.1	ss_oligo	DNA	TTGTCGAATTGCAGAGGGAAGTATCTCGCTTGCAAGAGTTTGAAAGATTTTCCGAGCAGACTAGAGAGG	SET: OGS; Also matches: GB19016-RB; Best Dmel 5.1 match: FBgn0029688, blastp escore 1E-92;	Experimental
1	1	9	23	AM07422	GB14827-RA [PREDICTED: Apis mellifera similar to monad (LOC551480), mRNA]	GB14827-RA	XM_623875.2	ss_oligo	DNA	ATCAAGGAGTTGTTGGCAATTTGACACTTTTACAAAACATTACAGTTTCGTCACAACCTGTTAGTTCTT	SET: OGS; Dmel Ortholog - C. Elsik Feb_2007: FBgn0036771; Best Dmel 5.1 match: FBgn0036771, blastp escore 2E-122;	Experimental
1	1	10	23	AM07422	GB14827-RA [PREDICTED: Apis mellifera similar to monad (LOC551480), mRNA]	GB14827-RA	XM_623875.2	ss_oligo	DNA	ATCAAGGAGTTGTTGGCAATTTGACACTTTTACAAAACATTACAGTTTCGTCACAACCTGTTAGTTCTT	SET: OGS; Dmel Ortholog - C. Elsik Feb_2007: FBgn0036771; Best Dmel 5.1 match: FBgn0036771, blastp escore 2E-122;	Experimental
1	1	11	23	AM06265	GB13667-RA [PREDICTED: Apis mellifera similar to CG5196-PA (LOC412690), mRNA]	GB13667-RA	XM_396145.3	ss_oligo	DNA	GAGAAAAAAAAGAGAATGATGAAAACTCAAAGCAAATACGAAACAGAGGTTGGTTTCCACGGCCTTGTG	SET: OGS; Best Dmel 5.1 match: FBgn0038039, blastp escore 2E-104;	Experimental
1	1	12	23	AM06265	GB13667-RA [PREDICTED: Apis mellifera similar to CG5196-PA (LOC412690), mRNA]	GB13667-RA	XM_396145.3	ss_oligo	DNA	GAGAAAAAAAAGAGAATGATGAAAACTCAAAGCAAATACGAAACAGAGGTTGGTTTCCACGGCCTTGTG	SET: OGS; Best Dmel 5.1 match: FBgn0038039, blastp escore 2E-104;	Experimental
1	1	13	23	AM03625	GB11001-RA [PREDICTED: Apis mellifera similar to CG9849-PA (LOC408531), mRNA]	GB11001-RA	XM_392077.3	ss_oligo	DNA	CATAGAGATGATACGCGATGATACTATTCCATCATCAAAGACTGTAAACATTCCCGCTGGATTTTTGCT	SET: OGS; Dmel Ortholog - C. Elsik Feb_2007: FBgn0034803; Best Dmel 5.1 match: FBgn0034803, blastp escore 2E-49;	Experimental
1	1	14	23	AM03625	GB11001-RA [PREDICTED: Apis mellifera similar to CG9849-PA (LOC408531), mRNA]	GB11001-RA	XM_392077.3	ss_oligo	DNA	CATAGAGATGATACGCGATGATACTATTCCATCATCAAAGACTGTAAACATTCCCGCTGGATTTTTGCT	SET: OGS; Dmel Ortholog - C. Elsik Feb_2007: FBgn0034803; Best Dmel 5.1 match: FBgn0034803, blastp escore 2E-49;	Experimental
1	1	15	23	AM08383	GB15801-RA	GB15801-RA		ss_oligo	DNA	ACCAGAGCCAATCTTCGCTGAACACGATTCCACGAGATTTAGTTCAAGAAGACCTTCGGATTCGAAATG	SET: OGS; Best Dmel 5.1 match: FBgn0039747, blastp escore 7E-14;	Experimental
1	1	16	23	AM08383	GB15801-RA	GB15801-RA		ss_oligo	DNA	ACCAGAGCCAATCTTCGCTGAACACGATTCCACGAGATTTAGTTCAAGAAGACCTTCGGATTCGAAATG	SET: OGS; Best Dmel 5.1 match: FBgn0039747, blastp escore 7E-14;	Experimental
1	1	17	23	AM10563	GB17990-RA	GB17990-RA		ss_oligo	DNA	CAACCAACCATCAACTTCACGAGTTTTCTGAACATATACGAGAAGAGCTTGCAATATCCAGTGGATCCT	SET: OGS; Dmel Ortholog - C. Elsik Feb_2007: FBgn0035504; Best Dmel 5.1 match: FBgn0035504, blastp escore 2E-147;	Experimental
1	1	18	23	AM10563	GB17990-RA	GB17990-RA		ss_oligo	DNA	CAACCAACCATCAACTTCACGAGTTTTCTGAACATATACGAGAAGAGCTTGCAATATCCAGTGGATCCT	SET: OGS; Dmel Ortholog - C. Elsik Feb_2007: FBgn0035504; Best Dmel 5.1 match: FBgn0035504, blastp escore 2E-147;	Experimental
1	1	19	23	AM11889	GB19336-RA	GB19336-RA		ss_oligo	DNA	AGTTATGCCTTCAAACATTTCTACCTTAACTACCACAGGACCACAATTTGCAAGACAATTGATGCGTTT	SET: OGS; Dmel Ortholog - C. Elsik Feb_2007: FBgn0003248; Best Dmel 5.1 match: FBgn0003248, blastp escore 2E-128;	Experimental
1	1	20	23	AM11889	GB19336-RA	GB19336-RA		ss_oligo	DNA	AGTTATGCCTTCAAACATTTCTACCTTAACTACCACAGGACCACAATTTGCAAGACAATTGATGCGTTT	SET: OGS; Dmel Ortholog - C. Elsik Feb_2007: FBgn0003248; Best Dmel 5.1 match: FBgn0003248, blastp escore 2E-128;	Experimental
1	1	21	23	AM09881	GB17306-RA [PREDICTED: Apis mellifera similar to CG15814-PA, isoform A, transcript variant 1 (LOC410740), mRNA]	GB17306-RA	XM_394216.3	ss_oligo	DNA	ATCAGAGGATGGTGCATTGTGGGAAAAAAACAAACGTGTCCATATTGCAAAGAAAAAGTCGATTTGAAG	SET: OGS; Dmel Ortholog - C. Elsik Feb_2007: FBgn0030873; Best Dmel 5.1 match: FBgn0030873, blastp escore 4E-135;	Experimental
1	1	22	23	AM09881	GB17306-RA [PREDICTED: Apis mellifera similar to CG15814-PA, isoform A, transcript variant 1 (LOC410740), mRNA]	GB17306-RA	XM_394216.3	ss_oligo	DNA	ATCAGAGGATGGTGCATTGTGGGAAAAAAACAAACGTGTCCATATTGCAAAGAAAAAGTCGATTTGAAG	SET: OGS; Dmel Ortholog - C. Elsik Feb_2007: FBgn0030873; Best Dmel 5.1 match: FBgn0030873, blastp escore 4E-135;	Experimental
1	1	23	23	AM00165	GB15141-RA Dscam exon 10.8	GB15141-RA		ss_oligo	DNA	ACACGGTCACCGCAACCTGCACCATGTTGAAGGGCGATCCTCCGATACAGATCGAGTGGGCCCTGAACG	SET: Dscam exon 10.8;	Experimental
1	1	24	23	AM00165	GB15141-RA Dscam exon 10.8	GB15141-RA		ss_oligo	DNA	ACACGGTCACCGCAACCTGCACCATGTTGAAGGGCGATCCTCCGATACAGATCGAGTGGGCCCTGAACG	SET: Dscam exon 10.8;	Experimental
1	1	1	24	AM00553R	DB736013 RIKEN full-length enriched honey bee cDNA library, head Apis mellifera cDNA clone BH10028B17 5', mRNA sequence		DB736013	ss_oligo	DNA	CCCGACCACGTCCTTTTCCTCTTTTCTTATTTTATCATTCCCTATCGATCCTCCTCTCTTTT	SET: UI_EST BH1B0028B17T3;	Experimental
1	1	2	24	AM00553R	DB736013 RIKEN full-length enriched honey bee cDNA library, head Apis mellifera cDNA clone BH10028B17 5', mRNA sequence		DB736013	ss_oligo	DNA	CCCGACCACGTCCTTTTCCTCTTTTCTTATTTTATCATTCCCTATCGATCCTCCTCTCTTTT	SET: UI_EST BH1B0028B17T3;	Experimental
1	1	3	24	AM03343	GB30205-RD [PREDICTED: Apis mellifera similar to pangolin CG17964-PA, isoform A (LOC726671), mRNA]	GB30205-RD	XM_001122393.1	ss_oligo	DNA	GAGCAGAAGAATTCCACGTCGTTACCGTCGGATAACGCGAAAGCACAGGATACAGGGCAGCAGAACAA	SET: OGS; Dmel Ortholog - C. Elsik Feb_2007: FBgn0019664; Best Dmel 5.1 match: FBgn0019664, blastp escore 1E-76;	Experimental
1	1	4	24	AM03343	GB30205-RD [PREDICTED: Apis mellifera similar to pangolin CG17964-PA, isoform A (LOC726671), mRNA]	GB30205-RD	XM_001122393.1	ss_oligo	DNA	GAGCAGAAGAATTCCACGTCGTTACCGTCGGATAACGCGAAAGCACAGGATACAGGGCAGCAGAACAA	SET: OGS; Dmel Ortholog - C. Elsik Feb_2007: FBgn0019664; Best Dmel 5.1 match: FBgn0019664, blastp escore 1E-76;	Experimental
1	1	5	24	AM12588	GB20041-RA [PREDICTED: Apis mellifera similar to MON2 homolog (LOC409743), mRNA]	GB20041-RA	XM_393240.3	ss_oligo	DNA	AGACAGCACATGAAATGGCAGTCATAGAGGGACAAGTTTTAAAGCATATTATAGAAGCGTTGCATGTGC	SET: OGS; Dmel Ortholog - C. Elsik Feb_2007: FBgn0031985; Best Dmel 5.1 match: FBgn0031985, blastp escore 0E+00;	Experimental
1	1	6	24	AM12588	GB20041-RA [PREDICTED: Apis mellifera similar to MON2 homolog (LOC409743), mRNA]	GB20041-RA	XM_393240.3	ss_oligo	DNA	AGACAGCACATGAAATGGCAGTCATAGAGGGACAAGTTTTAAAGCATATTATAGAAGCGTTGCATGTGC	SET: OGS; Dmel Ortholog - C. Elsik Feb_2007: FBgn0031985; Best Dmel 5.1 match: FBgn0031985, blastp escore 0E+00;	Experimental
1	1	7	24	AM01422	BB170016B20D01.5 Bee Brain Normalized/Subtracted Library, BB17 Apis mellifera cDNA clone BB170016B20D01 5', mRNA sequence		BI503585	ss_oligo	DNA	TATCGAGACAGTGACAGAAGGAATTGAAAGCGGGTTGAAGGAAACATTATGAGAACAATTACGTGCCTC	SET: UI_EST BI506448;	Experimental
1	1	8	24	AM01422	BB170016B20D01.5 Bee Brain Normalized/Subtracted Library, BB17 Apis mellifera cDNA clone BB170016B20D01 5', mRNA sequence		BI503585	ss_oligo	DNA	TATCGAGACAGTGACAGAAGGAATTGAAAGCGGGTTGAAGGAAACATTATGAGAACAATTACGTGCCTC	SET: UI_EST BI506448;	Experimental
1	1	9	24	AM09337	GB16759-RA [PREDICTED: Apis mellifera similar to TNF receptor-associated factor 3 interacting protein 1, transcript variant 2 (LOC551464), mRNA]	GB16759-RA	XM_623859.2	ss_oligo	DNA	ACGTCCATCTAGTTCAAGACCAATTAGTGCTAGACCTGCAGCACCTAAAATTCGAGGAAAAACAGAGTT	SET: OGS; Dmel Ortholog - C. Elsik Feb_2007: FBgn0038221; Best Dmel 5.1 match: FBgn0038221, blastp escore 9E-69;	Experimental
1	1	10	24	AM09337	GB16759-RA [PREDICTED: Apis mellifera similar to TNF receptor-associated factor 3 interacting protein 1, transcript variant 2 (LOC551464), mRNA]	GB16759-RA	XM_623859.2	ss_oligo	DNA	ACGTCCATCTAGTTCAAGACCAATTAGTGCTAGACCTGCAGCACCTAAAATTCGAGGAAAAACAGAGTT	SET: OGS; Dmel Ortholog - C. Elsik Feb_2007: FBgn0038221; Best Dmel 5.1 match: FBgn0038221, blastp escore 9E-69;	Experimental
1	1	11	24	NaPi	Buffer							Control	control_buffer
1	1	12	24	NaPi	Buffer							Control	control_buffer
1	1	13	24	NaPi	Buffer							Control	control_buffer
1	1	14	24	NaPi	Buffer							Control	control_buffer
1	1	15	24	NaPi	Buffer							Control	control_buffer
1	1	16	24	NaPi	Buffer							Control	control_buffer
1	1	17	24	NaPi	Buffer							Control	control_buffer
1	1	18	24	NaPi	Buffer							Control	control_buffer
1	1	19	24	NaPi	Buffer							Control	control_buffer
1	1	20	24	NaPi	Buffer							Control	control_buffer
1	1	21	24	NaPi	Buffer							Control	control_buffer
1	1	22	24	NaPi	Buffer							Control	control_buffer
1	1	23	24	NaPi	Buffer							Control	control_buffer
1	1	24	24	NaPi	Buffer							Control	control_buffer
1	1	1	25	1-Q9XIB8_IVT_2	Arabidopsis thaliana EMB1273 (EMB1273) mRNA		AT1G49510	ss_oligo	DNA	CATACCGATGACTAATGGAAATGGGACTAAAGCAAGTTTCCTCTCATGAGCACAATAAGA		Control	control_biosequence
1	1	2	25	1-Q9XIB8_IVT_2	Arabidopsis thaliana EMB1273 (EMB1273) mRNA		AT1G49510	ss_oligo	DNA	CATACCGATGACTAATGGAAATGGGACTAAAGCAAGTTTCCTCTCATGAGCACAATAAGA		Control	control_biosequence
1	1	3	25	pos1	GB12747-RA [PREDICTED: Apis mellifera similar to eIF3-S8 CG4954-PA (LOC551184), mRNA]	GB12747-RA	XM_623577.2	ss_oligo	DNA	TAAGATCTAGTGAACGTCAGTCATTAGTTGGACCTCCCGAATCTATGAGAGAACATGTTGTCGCGGCAG		Control	control_biosequence
1	1	4	25	pos1	GB12747-RA [PREDICTED: Apis mellifera similar to eIF3-S8 CG4954-PA (LOC551184), mRNA]	GB12747-RA	XM_623577.2	ss_oligo	DNA	TAAGATCTAGTGAACGTCAGTCATTAGTTGGACCTCCCGAATCTATGAGAGAACATGTTGTCGCGGCAG		Control	control_biosequence
1	1	5	25	1-O04600_IVT_1	Arabidopsis thaliana unknown protein (AT2G02955) mRNA		AT2G02955	ss_oligo	DNA	CATTGATGTTATAAAGCATCCGAATAGCTACGACGATAATAGACATAACACAGACACGAG		Control	control_biosequence
1	1	6	25	1-O04600_IVT_1	Arabidopsis thaliana unknown protein (AT2G02955) mRNA		AT2G02955	ss_oligo	DNA	CATTGATGTTATAAAGCATCCGAATAGCTACGACGATAATAGACATAACACAGACACGAG		Control	control_biosequence
1	1	7	25	pos2	GB17681 [PREDICTED: Apis mellifera actin, transcript variant 2 (LOC406122), mRNA]	GB17681-RA	XM_623378.2	ss_oligo	DNA	ACTTGACTTTGAACAGGAAATGGCAACTGCTGCATCATCCTCAAGCTTGGAAAAGAGCTATGAACTTCC		Control	control_biosequence
1	1	8	25	pos2	GB17681 [PREDICTED: Apis mellifera actin, transcript variant 2 (LOC406122), mRNA]	GB17681-RA	XM_623378.2	ss_oligo	DNA	ACTTGACTTTGAACAGGAAATGGCAACTGCTGCATCATCCTCAAGCTTGGAAAAGAGCTATGAACTTCC		Control	control_biosequence
1	1	9	25	1-AB007987_IVT_2	Arabidopsis thaliana LIP1; lipoic acid synthase (LIP1)		AT2G20860	ss_oligo	DNA	CCTTCTACATCCCCGTAGATTACACACTATAATATGTGAATTCTTTCACTTTATTGCTTT		Control	control_biosequence
1	1	10	25	1-AB007987_IVT_2	Arabidopsis thaliana LIP1; lipoic acid synthase (LIP1)		AT2G20860	ss_oligo	DNA	CCTTCTACATCCCCGTAGATTACACACTATAATATGTGAATTCTTTCACTTTATTGCTTT		Control	control_biosequence
1	1	11	25	pos3	GB11132 [PREDICTED: Apis mellifera similar to ribosomal protein S5, transcript variant 1 (LOC409728), mRNA]	GB11132-RA	XM_393226.3	ss_oligo	DNA	GTGGATGTTTCTCCGTTACGACGAGTAAATCAGGCTATTTGGTTGTTATGTACAGGTGCTAGGGAAGCC		Control	control_biosequence
1	1	12	25	pos3	GB11132 [PREDICTED: Apis mellifera similar to ribosomal protein S5, transcript variant 1 (LOC409728), mRNA]	GB11132-RA	XM_393226.3	ss_oligo	DNA	GTGGATGTTTCTCCGTTACGACGAGTAAATCAGGCTATTTGGTTGTTATGTACAGGTGCTAGGGAAGCC		Control	control_biosequence
1	1	13	25	1-FLPase_4	FLP cloning vector			ss_oligo	DNA	CTGATCACTACTTCGCACTAGTTTCTCGGTACTATGCATATGATCCAATATCAAAGGAAA		Control	control_biosequence
1	1	14	25	1-FLPase_4	FLP cloning vector			ss_oligo	DNA	CTGATCACTACTTCGCACTAGTTTCTCGGTACTATGCATATGATCCAATATCAAAGGAAA		Control	control_biosequence
1	1	15	25	pos4	GB10560 [Apis mellifera translation elongation factor eEF-1 alpha chain (LOC408385), mRNA]	GB10560-RA	NM_001011628.1	ss_oligo	DNA	GTTTCGAGGAGATCAAGAAAGAGGTGTCATCGTACATAAAAAAGATCGGTTACAACACAGCCTCGGTCG		Control	control_biosequence
1	1	16	25	pos4	GB10560 [Apis mellifera translation elongation factor eEF-1 alpha chain (LOC408385), mRNA]	GB10560-RA	NM_001011628.1	ss_oligo	DNA	GTTTCGAGGAGATCAAGAAAGAGGTGTCATCGTACATAAAAAAGATCGGTTACAACACAGCCTCGGTCG		Control	control_biosequence
1	1	17	25	Blank	Blank							Control	control_empty
1	1	18	25	Blank	Blank							Control	control_empty
1	1	19	25	Blank	Blank							Control	control_empty
1	1	20	25	Blank	Blank							Control	control_empty
1	1	21	25	Blank	Blank							Control	control_empty
1	1	22	25	Blank	Blank							Control	control_empty
1	1	23	25	Blank	Blank							Control	control_empty
1	1	24	25	Blank	Blank							Control	control_empty
2	1	1	1	AM05700	GB13092-RA	GB13092-RA		ss_oligo	DNA	GTTGTGACATTAACATCAGTTTCAAGTGTCGCTTTTGTGGTGAGGTGTTGACAACCAGTACAGCGATGT	SET: OGS; Best Dmel 5.1 match: FBgn0020309, blastp escore 3E-26;	Experimental
2	1	2	1	AM05700	GB13092-RA	GB13092-RA		ss_oligo	DNA	GTTGTGACATTAACATCAGTTTCAAGTGTCGCTTTTGTGGTGAGGTGTTGACAACCAGTACAGCGATGT	SET: OGS; Best Dmel 5.1 match: FBgn0020309, blastp escore 3E-26;	Experimental
2	1	3	1	AM07476	GB14882-RA [PREDICTED: Apis mellifera similar to Transcription factor E2F5 (E2F-5) (LOC551896), mRNA]	GB14882-RA	XM_624282.1	ss_oligo	DNA	TTACAGATGATTTTGTGTTAGGAATTCAAGCTCCTCCTGATACAGAATTAAGTGTGCCAACATATAACA	SET: OGS; Dmel Ortholog - C. Elsik Feb_2007: FBgn0024371; Best Dmel 5.1 match: FBgn0024371, blastp escore 5E-27;	Experimental
2	1	4	1	AM07476	GB14882-RA [PREDICTED: Apis mellifera similar to Transcription factor E2F5 (E2F-5) (LOC551896), mRNA]	GB14882-RA	XM_624282.1	ss_oligo	DNA	TTACAGATGATTTTGTGTTAGGAATTCAAGCTCCTCCTGATACAGAATTAAGTGTGCCAACATATAACA	SET: OGS; Dmel Ortholog - C. Elsik Feb_2007: FBgn0024371; Best Dmel 5.1 match: FBgn0024371, blastp escore 5E-27;	Experimental
2	1	5	1	AM11875	GB19322-RA [PREDICTED: Apis mellifera similar to CG12802-PA (LOC724885), mRNA]	GB19322-RA	XM_001120785.1	ss_oligo	DNA	CAGGCTAATGCAGCGGTAGTATTTAAATGTACTTGGCCAGGTTGTTTAGAAATAAAGGCGACCG	SET: OGS; Best Dmel 5.1 match: FBgn0053975, blastp escore 1E-30;	Experimental
2	1	6	1	AM11875	GB19322-RA [PREDICTED: Apis mellifera similar to CG12802-PA (LOC724885), mRNA]	GB19322-RA	XM_001120785.1	ss_oligo	DNA	CAGGCTAATGCAGCGGTAGTATTTAAATGTACTTGGCCAGGTTGTTTAGAAATAAAGGCGACCG	SET: OGS; Best Dmel 5.1 match: FBgn0053975, blastp escore 1E-30;	Experimental
2	1	7	1	AM04417	GB11798-RA	GB11798-RA		ss_oligo	DNA	CGAGGATTTCATATTTTTCCAAAGGTATTACAAAATTTTGATGACTACTGTACCATCTGA	SET: OGS; Best Dmel 5.1 match: FBgn0038037, blastp escore 2E-13;	Experimental
2	1	8	1	AM04417	GB11798-RA	GB11798-RA		ss_oligo	DNA	CGAGGATTTCATATTTTTCCAAAGGTATTACAAAATTTTGATGACTACTGTACCATCTGA	SET: OGS; Best Dmel 5.1 match: FBgn0038037, blastp escore 2E-13;	Experimental
2	1	9	1	AM10477	GB17906-RA [PREDICTED: Apis mellifera similar to Chloride intracellular channel CG10997-PA (LOC408481), mRNA]	GB17906-RA	XM_392027.3	ss_oligo	DNA	ATGAAAATGAAAAAGCACGAAGAACTAGAGACTCCGACGTTCACAACCAGTATCCCGATCGAGGTCAAC	SET: OGS; Dmel Ortholog - C. Elsik Feb_2007: FBgn0030529; Best Dmel 5.1 match: FBgn0030529, blastp escore 2E-120;	Experimental
2	1	10	1	AM10477	GB17906-RA [PREDICTED: Apis mellifera similar to Chloride intracellular channel CG10997-PA (LOC408481), mRNA]	GB17906-RA	XM_392027.3	ss_oligo	DNA	ATGAAAATGAAAAAGCACGAAGAACTAGAGACTCCGACGTTCACAACCAGTATCCCGATCGAGGTCAAC	SET: OGS; Dmel Ortholog - C. Elsik Feb_2007: FBgn0030529; Best Dmel 5.1 match: FBgn0030529, blastp escore 2E-120;	Experimental
2	1	11	1	AM06621	GB14022-RA [PREDICTED: Apis mellifera similar to CG9657-PA (LOC724546), mRNA]	GB14022-RA	XM_001120435.1	ss_oligo	DNA	ACACCGACGGAAGTGTACGTACATGGCATTAGTTATCTCTGTGTCGGTTTCGGAGTTATCATCGTTGGT	SET: OGS; Dmel Ortholog - C. Elsik Feb_2007: FBgn0029950; Best Dmel 5.1 match: FBgn0037895, blastp escore 2E-164;	Experimental
2	1	12	1	AM06621	GB14022-RA [PREDICTED: Apis mellifera similar to CG9657-PA (LOC724546), mRNA]	GB14022-RA	XM_001120435.1	ss_oligo	DNA	ACACCGACGGAAGTGTACGTACATGGCATTAGTTATCTCTGTGTCGGTTTCGGAGTTATCATCGTTGGT	SET: OGS; Dmel Ortholog - C. Elsik Feb_2007: FBgn0029950; Best Dmel 5.1 match: FBgn0037895, blastp escore 2E-164;	Experimental
2	1	13	1	AM00786R	[Antisense] XR_015011.1 [PREDICTED: Apis mellifera similar to Oligosaccharyl transferase 3 CG7748-PA (LOC551853), mRNA]		XR_015011.1	ss_oligo	DNA	TAATCCAGGATAAACAGTTCCACCTACAATACGACCCAATGGATACCATGCTCTTTCATCAAACCAATT	SET: UI_EST BH1B0062L10T3;	Experimental
2	1	14	1	AM00786R	[Antisense] XR_015011.1 [PREDICTED: Apis mellifera similar to Oligosaccharyl transferase 3 CG7748-PA (LOC551853), mRNA]		XR_015011.1	ss_oligo	DNA	TAATCCAGGATAAACAGTTCCACCTACAATACGACCCAATGGATACCATGCTCTTTCATCAAACCAATT	SET: UI_EST BH1B0062L10T3;	Experimental
2	1	15	1	AM04758	GB12137-RA [PREDICTED: Apis mellifera similar to mitochondrial ribosomal protein L19 CG8039-PA (LOC552593), mRNA]	GB12137-RA	XM_624968.2	ss_oligo	DNA	TAGGGAGACTATTCCAGAAGAGGAACAAATTGAAATATTTTCAGATGTACATACAGAACTTCGTCATTT	SET: OGS; Dmel Ortholog - C. Elsik Feb_2007: FBgn0037608; Best Dmel 5.1 match: FBgn0037608, blastp escore 1E-74;	Experimental
2	1	16	1	AM04758	GB12137-RA [PREDICTED: Apis mellifera similar to mitochondrial ribosomal protein L19 CG8039-PA (LOC552593), mRNA]	GB12137-RA	XM_624968.2	ss_oligo	DNA	TAGGGAGACTATTCCAGAAGAGGAACAAATTGAAATATTTTCAGATGTACATACAGAACTTCGTCATTT	SET: OGS; Dmel Ortholog - C. Elsik Feb_2007: FBgn0037608; Best Dmel 5.1 match: FBgn0037608, blastp escore 1E-74;	Experimental
2	1	17	1	AM03944	GB11322-RA [PREDICTED: Apis mellifera similar to CG7359-PA (LOC413394), mRNA]	GB11322-RA	XM_396838.2	ss_oligo	DNA	ATGGTAGGTCAAGAAGAAATATGAATGCACTCAACAGCCAACTACAAGATGTGCAGAGAATCATGGTTC	SET: OGS; Dmel Ortholog - C. Elsik Feb_2007: FBgn0025617; Best Dmel 5.1 match: FBgn0025617, blastp escore 2E-90;	Experimental
2	1	18	1	AM03944	GB11322-RA [PREDICTED: Apis mellifera similar to CG7359-PA (LOC413394), mRNA]	GB11322-RA	XM_396838.2	ss_oligo	DNA	ATGGTAGGTCAAGAAGAAATATGAATGCACTCAACAGCCAACTACAAGATGTGCAGAGAATCATGGTTC	SET: OGS; Dmel Ortholog - C. Elsik Feb_2007: FBgn0025617; Best Dmel 5.1 match: FBgn0025617, blastp escore 2E-90;	Experimental
2	1	19	1	AM06498R	[Antisense] GB13900-RA [PREDICTED: Apis mellifera similar to CG3585-PA (LOC725436), mRNA]	GB13900-RA	XR_014917.1	ss_oligo	DNA	GCTCCACTCACAAAAAATTCTTCATGTGGGTCAAGAGCTAAACATTTGATAGCCGATTCATGGGCCTGA	SET: OGS; Dmel Ortholog - C. Elsik Feb_2007: FBgn0023458; Best Dmel 5.1 match: FBgn0023458, blastp escore 0E+00;	Experimental
2	1	20	1	AM06498R	[Antisense] GB13900-RA [PREDICTED: Apis mellifera similar to CG3585-PA (LOC725436), mRNA]	GB13900-RA	XR_014917.1	ss_oligo	DNA	GCTCCACTCACAAAAAATTCTTCATGTGGGTCAAGAGCTAAACATTTGATAGCCGATTCATGGGCCTGA	SET: OGS; Dmel Ortholog - C. Elsik Feb_2007: FBgn0023458; Best Dmel 5.1 match: FBgn0023458, blastp escore 0E+00;	Experimental
2	1	21	1	AM05672	GB13063-RA [PREDICTED: Apis mellifera similar to CG11255-PA, isoform A, transcript variant 1 (LOC408441), mRNA]	GB13063-RA	XM_391988.3	ss_oligo	DNA	CAACTTACATGGGCTGTGTTGGGATGGACAAGTACTCAAAAATTTTAGAGGATAGAGCACGTGCAGATG	SET: OGS; Dmel Ortholog - C. Elsik Feb_2007: FBgn0036337; Best Dmel 5.1 match: FBgn0036337, blastp escore 3E-115;	Experimental
2	1	22	1	AM05672	GB13063-RA [PREDICTED: Apis mellifera similar to CG11255-PA, isoform A, transcript variant 1 (LOC408441), mRNA]	GB13063-RA	XM_391988.3	ss_oligo	DNA	CAACTTACATGGGCTGTGTTGGGATGGACAAGTACTCAAAAATTTTAGAGGATAGAGCACGTGCAGATG	SET: OGS; Dmel Ortholog - C. Elsik Feb_2007: FBgn0036337; Best Dmel 5.1 match: FBgn0036337, blastp escore 3E-115;	Experimental
2	1	23	1	AM12211	GB19662-RA [PREDICTED: Apis mellifera similar to CG14661-PA (LOC727028), mRNA]	GB19662-RA	XM_001122741.1	ss_oligo	DNA	CGACTTCGAAATTGCTGAGTACATATTACCCTGCAGTAGGTCAGATCCCAAGATAGATGTGTGCTTTCA	SET: OGS; Best Dmel 5.1 match: FBgn0037289, blastp escore 3E-34;	Experimental
2	1	24	1	AM12211	GB19662-RA [PREDICTED: Apis mellifera similar to CG14661-PA (LOC727028), mRNA]	GB19662-RA	XM_001122741.1	ss_oligo	DNA	CGACTTCGAAATTGCTGAGTACATATTACCCTGCAGTAGGTCAGATCCCAAGATAGATGTGTGCTTTCA	SET: OGS; Best Dmel 5.1 match: FBgn0037289, blastp escore 3E-34;	Experimental
2	1	1	2	AM01562	BB170019B20G11.5 Bee Brain Normalized/Subtracted Library, BB17 Apis mellifera cDNA clone BB170019B20G11 5', mRNA sequence		BI506259	ss_oligo	DNA	CACGTTGAAGTATATTTTCAAAAGTGATTACGATGGGAATTGCACTTACGACACGGGAACCAGTTTCGC	SET: UI_EST BI507953;	Experimental
2	1	2	2	AM01562	BB170019B20G11.5 Bee Brain Normalized/Subtracted Library, BB17 Apis mellifera cDNA clone BB170019B20G11 5', mRNA sequence		BI506259	ss_oligo	DNA	CACGTTGAAGTATATTTTCAAAAGTGATTACGATGGGAATTGCACTTACGACACGGGAACCAGTTTCGC	SET: UI_EST BI507953;	Experimental
2	1	3	2	AM06005	GB13402-RA [PREDICTED: Apis mellifera similar to transcription elongation factor B polypeptide 3 binding protein 1 isoform 1 (LOC408656), mRNA]	GB13402-RA	XM_392195.3	ss_oligo	DNA	AAGACTCTTGCATGGAACTGTGGTCGATACAAGCGTGATGTTTCCACATAAAAATGGATATCCACAGAA	SET: OGS; Dmel Ortholog - C. Elsik Feb_2007: FBgn0039544; Best Dmel 5.1 match: FBgn0039544, blastp escore 2E-106;	Experimental
2	1	4	2	AM06005	GB13402-RA [PREDICTED: Apis mellifera similar to transcription elongation factor B polypeptide 3 binding protein 1 isoform 1 (LOC408656), mRNA]	GB13402-RA	XM_392195.3	ss_oligo	DNA	AAGACTCTTGCATGGAACTGTGGTCGATACAAGCGTGATGTTTCCACATAAAAATGGATATCCACAGAA	SET: OGS; Dmel Ortholog - C. Elsik Feb_2007: FBgn0039544; Best Dmel 5.1 match: FBgn0039544, blastp escore 2E-106;	Experimental
2	1	5	2	AM08470	GB15889-RA [PREDICTED: Apis mellifera similar to membrane interacting protein of RGS16 (LOC726389), mRNA]	GB15889-RA	XM_001122131.1	ss_oligo	DNA	TTGGACTAATCGTGATGTTCGTGTAATCGCATGGACAGTAAACTTACCATCAGAGAAATCACATTTCGC	SET: OGS; Dmel Ortholog - C. Elsik Feb_2007: FBgn0038432; Best Dmel 5.1 match: FBgn0038432, blastp escore 4E-13;	Experimental
2	1	6	2	AM08470	GB15889-RA [PREDICTED: Apis mellifera similar to membrane interacting protein of RGS16 (LOC726389), mRNA]	GB15889-RA	XM_001122131.1	ss_oligo	DNA	TTGGACTAATCGTGATGTTCGTGTAATCGCATGGACAGTAAACTTACCATCAGAGAAATCACATTTCGC	SET: OGS; Dmel Ortholog - C. Elsik Feb_2007: FBgn0038432; Best Dmel 5.1 match: FBgn0038432, blastp escore 4E-13;	Experimental
2	1	7	2	AM11639	GB19084-RA [PREDICTED: Apis mellifera similar to anaphase promoting complex subunit 1 (LOC726728), mRNA]	GB19084-RA	XM_001122449.1	ss_oligo	DNA	ACACATGGCTCTTGGTTTTCTTTTTCTTGGAGGAGGCAAATATACTCTTTCCAACAGTCCTAGTGCAAT	SET: OGS; Dmel Ortholog - C. Elsik Feb_2007: FBgn0004391; Best Dmel 5.1 match: FBgn0004391, blastp escore 0E+00;	Experimental
2	1	8	2	AM11639	GB19084-RA [PREDICTED: Apis mellifera similar to anaphase promoting complex subunit 1 (LOC726728), mRNA]	GB19084-RA	XM_001122449.1	ss_oligo	DNA	ACACATGGCTCTTGGTTTTCTTTTTCTTGGAGGAGGCAAATATACTCTTTCCAACAGTCCTAGTGCAAT	SET: OGS; Dmel Ortholog - C. Elsik Feb_2007: FBgn0004391; Best Dmel 5.1 match: FBgn0004391, blastp escore 0E+00;	Experimental
2	1	9	2	AM08378	GB15796-RA [PREDICTED: Apis mellifera similar to squid CG16901-PC, isoform C, transcript variant 1 (LOC408936), mRNA]	GB15796-RA	XM_392465.3	ss_oligo	DNA	TGTCGAAGTGGAAATGCCATTTGACAAGACAAAGAACCAAAGGAAAGGATTTTGCTTCATTACTTTTGA	SET: OGS; Dmel Ortholog - C. Elsik Feb_2007: FBgn0003498; Best Dmel 5.1 match: FBgn0003498, blastp escore 6E-104;	Experimental
2	1	10	2	AM08378	GB15796-RA [PREDICTED: Apis mellifera similar to squid CG16901-PC, isoform C, transcript variant 1 (LOC408936), mRNA]	GB15796-RA	XM_392465.3	ss_oligo	DNA	TGTCGAAGTGGAAATGCCATTTGACAAGACAAAGAACCAAAGGAAAGGATTTTGCTTCATTACTTTTGA	SET: OGS; Dmel Ortholog - C. Elsik Feb_2007: FBgn0003498; Best Dmel 5.1 match: FBgn0003498, blastp escore 6E-104;	Experimental
2	1	11	2	AM02023	NW_001253370.1 SET: UI_EST BI512409; Apis mellifera linkage group 5 genomic contig, reference assembly (based on Amel_4.0 Group5.12)		NW_001253370.1	ss_oligo	DNA	CGTCCCATCAATTTTCTCCGCTTTACACACTCGTGAACGTGAAATCTTCGATAAGCGGACAGTGAATAT	SET: UI_EST BI512409;	Experimental
2	1	12	2	AM02023	NW_001253370.1 SET: UI_EST BI512409; Apis mellifera linkage group 5 genomic contig, reference assembly (based on Amel_4.0 Group5.12)		NW_001253370.1	ss_oligo	DNA	CGTCCCATCAATTTTCTCCGCTTTACACACTCGTGAACGTGAAATCTTCGATAAGCGGACAGTGAATAT	SET: UI_EST BI512409;	Experimental
2	1	13	2	AM08231	GB15647-RA [PREDICTED: Apis mellifera similar to Choline transporter-like protein 1 (Solute carrier family 44 member 1) (CD92 antigen) (CDw92) (LOC413509), mRNA]	GB15647-RA	XM_396952.2	ss_oligo	DNA	GCCATTGTTGTTTCTGGCTCTTCGAATGCGTTTTAAAGTTTCTCACTAGGAACGCTTATATCGAAACAG	SET: OGS; Best Dmel 5.1 match: FBgn0035523, blastp escore 4E-66;	Experimental
2	1	14	2	AM08231	GB15647-RA [PREDICTED: Apis mellifera similar to Choline transporter-like protein 1 (Solute carrier family 44 member 1) (CD92 antigen) (CDw92) (LOC413509), mRNA]	GB15647-RA	XM_396952.2	ss_oligo	DNA	GCCATTGTTGTTTCTGGCTCTTCGAATGCGTTTTAAAGTTTCTCACTAGGAACGCTTATATCGAAACAG	SET: OGS; Best Dmel 5.1 match: FBgn0035523, blastp escore 4E-66;	Experimental
2	1	15	2	AM00817	DB773437 RIKEN full-length enriched honey bee cDNA library, head Apis mellifera cDNA clone BH10066E22 3', mRNA sequence		DB773437	ss_oligo	DNA	GCACCAGAATTTTGATCGTTTGAAACGAGGAAAGTAATGCAAGCAGAAAATGACTCACTG	SET: UI_EST BH1B0066E22M3;	Experimental
2	1	16	2	AM00817	DB773437 RIKEN full-length enriched honey bee cDNA library, head Apis mellifera cDNA clone BH10066E22 3', mRNA sequence		DB773437	ss_oligo	DNA	GCACCAGAATTTTGATCGTTTGAAACGAGGAAAGTAATGCAAGCAGAAAATGACTCACTG	SET: UI_EST BH1B0066E22M3;	Experimental
2	1	17	2	AM09056	GB16477-RA [PREDICTED: Apis mellifera similar to CG13603-PA (LOC411524), mRNA]	GB16477-RA	XM_394996.3	ss_oligo	DNA	TTGGGTGCAGTTCAATTTGGTACTTGGACCAGTTTATCTATTTGGGTTGGTCTGTCAGTGTTTGCAGTA	SET: OGS; Dmel Ortholog - C. Elsik Feb_2007: FBgn0039135; Best Dmel 5.1 match: FBgn0039135, blastp escore 5E-62;	Experimental
2	1	18	2	AM09056	GB16477-RA [PREDICTED: Apis mellifera similar to CG13603-PA (LOC411524), mRNA]	GB16477-RA	XM_394996.3	ss_oligo	DNA	TTGGGTGCAGTTCAATTTGGTACTTGGACCAGTTTATCTATTTGGGTTGGTCTGTCAGTGTTTGCAGTA	SET: OGS; Dmel Ortholog - C. Elsik Feb_2007: FBgn0039135; Best Dmel 5.1 match: FBgn0039135, blastp escore 5E-62;	Experimental
2	1	19	2	AM07559	GB14967-RA [PREDICTED: Apis mellifera similar to Dystroglycan CG18250-PA, isoform A (LOC408826), mRNA]	GB14967-RA	XM_392358.3	ss_oligo	DNA	TTCCACTCAGGAGCCTAAATCAAATTTCCCCCCATTACCAAGAAATCAAGTGGATCTTGTCAATGCCAC	SET: OGS; Dmel Ortholog - C. Elsik Feb_2007: FBgn0034072; Best Dmel 5.1 match: FBgn0034072, blastp escore 9E-122;	Experimental
2	1	20	2	AM07559	GB14967-RA [PREDICTED: Apis mellifera similar to Dystroglycan CG18250-PA, isoform A (LOC408826), mRNA]	GB14967-RA	XM_392358.3	ss_oligo	DNA	TTCCACTCAGGAGCCTAAATCAAATTTCCCCCCATTACCAAGAAATCAAGTGGATCTTGTCAATGCCAC	SET: OGS; Dmel Ortholog - C. Elsik Feb_2007: FBgn0034072; Best Dmel 5.1 match: FBgn0034072, blastp escore 9E-122;	Experimental
2	1	21	2	AM07289	GB14692-RA	GB14692-RA		ss_oligo	DNA	AATGTGGTAAGAGTTTTGTATCACGTCAAGGATTATGGGAACATGGTAGAACACATGCTGGGAGTCCTG	SET: OGS; Best Dmel 5.1 match: FBgn0038244, blastp escore 2E-53;	Experimental
2	1	22	2	AM07289	GB14692-RA	GB14692-RA		ss_oligo	DNA	AATGTGGTAAGAGTTTTGTATCACGTCAAGGATTATGGGAACATGGTAGAACACATGCTGGGAGTCCTG	SET: OGS; Best Dmel 5.1 match: FBgn0038244, blastp escore 2E-53;	Experimental
2	1	23	2	AM05735	GB13127-RA [PREDICTED: Apis mellifera hypothetical LOC409446 (LOC409446), mRNA]	GB13127-RA	XR_015045.1	ss_oligo	DNA	ACTTTAAATGGCCTTCAAGTTCAGAACAAAAGGCTAAAAGTATCCTTTGCACGACCATCTGGTGAAGAG	SET: OGS; Dmel Ortholog - C. Elsik Feb_2007: FBgn0003659; Best Dmel 5.1 match: FBgn0024987, blastp escore 8E-71;	Experimental
2	1	24	2	AM05735	GB13127-RA [PREDICTED: Apis mellifera hypothetical LOC409446 (LOC409446), mRNA]	GB13127-RA	XR_015045.1	ss_oligo	DNA	ACTTTAAATGGCCTTCAAGTTCAGAACAAAAGGCTAAAAGTATCCTTTGCACGACCATCTGGTGAAGAG	SET: OGS; Dmel Ortholog - C. Elsik Feb_2007: FBgn0003659; Best Dmel 5.1 match: FBgn0024987, blastp escore 8E-71;	Experimental
2	1	1	3	AM03183	GB10556-RA	GB10556-RA		ss_oligo	DNA	GCGTACTTTCGGAGCACATACGATCGATACTGTGGAAATTGGCGTACAAACAATTAGGACCGGAAGATT	SET: OGS; Best Dmel 5.1 match: FBgn0017645, blastp escore 5E-45;	Experimental
2	1	2	3	AM03183	GB10556-RA	GB10556-RA		ss_oligo	DNA	GCGTACTTTCGGAGCACATACGATCGATACTGTGGAAATTGGCGTACAAACAATTAGGACCGGAAGATT	SET: OGS; Best Dmel 5.1 match: FBgn0017645, blastp escore 5E-45;	Experimental
2	1	3	3	AM07182	GB14585-RA [PREDICTED: Apis mellifera similar to CG15725-PA (LOC724584), mRNA]	GB14585-RA	XM_001120481.1	ss_oligo	DNA	GGAACAGGAGAGAAGTGAGACTGTTAGACTTGAACGTGCAATATTATCCTTGCAAGATTTGCGGATGCA	SET: OGS; Dmel Ortholog - C. Elsik Feb_2007: FBgn0030417; Best Dmel 5.1 match: FBgn0030417, blastp escore 1E-52;	Experimental
2	1	4	3	AM07182	GB14585-RA [PREDICTED: Apis mellifera similar to CG15725-PA (LOC724584), mRNA]	GB14585-RA	XM_001120481.1	ss_oligo	DNA	GGAACAGGAGAGAAGTGAGACTGTTAGACTTGAACGTGCAATATTATCCTTGCAAGATTTGCGGATGCA	SET: OGS; Dmel Ortholog - C. Elsik Feb_2007: FBgn0030417; Best Dmel 5.1 match: FBgn0030417, blastp escore 1E-52;	Experimental
2	1	5	3	AM01797	EST372 Apis mellifera male antennae Lambda ZAP II library Apis mellifera cDNA clone pAmmaG152, mRNA sequence		BE844627	ss_oligo	DNA	GCGAACACGGGGAATTAAAGGCAGAAACGGACAGTATGATATAAGTACCTATCAATTGAATCACTACCA	SET: UI_EST BI510342;	Experimental
2	1	6	3	AM01797	EST372 Apis mellifera male antennae Lambda ZAP II library Apis mellifera cDNA clone pAmmaG152, mRNA sequence		BE844627	ss_oligo	DNA	GCGAACACGGGGAATTAAAGGCAGAAACGGACAGTATGATATAAGTACCTATCAATTGAATCACTACCA	SET: UI_EST BI510342;	Experimental
2	1	7	3	AM01695	BB170013B20B12.5 Bee Brain Normalized/Subtracted Library, BB17 Apis mellifera cDNA clone BB170013B20B12 5', mRNA sequence		BI509321	ss_oligo	DNA	ACGCACACACAAAAATTTATGGGCACAAGAACAACAAAACGATTCAATTTAATAGGTTAATCACGGGCG	SET: UI_EST BI509321;	Experimental
2	1	8	3	AM01695	BB170013B20B12.5 Bee Brain Normalized/Subtracted Library, BB17 Apis mellifera cDNA clone BB170013B20B12 5', mRNA sequence		BI509321	ss_oligo	DNA	ACGCACACACAAAAATTTATGGGCACAAGAACAACAAAACGATTCAATTTAATAGGTTAATCACGGGCG	SET: UI_EST BI509321;	Experimental
2	1	9	3	AM08810	GB16230-RA [PREDICTED: Apis mellifera similar to Rab-protein 14 CG4212-PA, isoform A, transcript variant 1 (LOC413614), mRNA]	GB16230-RA	XM_397056.3	ss_oligo	DNA	AATGCAGCTGAATCTGGAGTTCAACATAATCCAAGTCAACCAGGTCGTACTAATCTTCAAGGTGTATCT	SET: OGS; Dmel Ortholog - C. Elsik Feb_2007: FBgn0015791; Best Dmel 5.1 match: FBgn0015791, blastp escore 1E-106;	Experimental
2	1	10	3	AM08810	GB16230-RA [PREDICTED: Apis mellifera similar to Rab-protein 14 CG4212-PA, isoform A, transcript variant 1 (LOC413614), mRNA]	GB16230-RA	XM_397056.3	ss_oligo	DNA	AATGCAGCTGAATCTGGAGTTCAACATAATCCAAGTCAACCAGGTCGTACTAATCTTCAAGGTGTATCT	SET: OGS; Dmel Ortholog - C. Elsik Feb_2007: FBgn0015791; Best Dmel 5.1 match: FBgn0015791, blastp escore 1E-106;	Experimental
2	1	11	3	AM06391	GB13792-RA [PREDICTED: Apis mellifera similar to midway CG31991-PA, isoform A (LOC552377), mRNA]	GB13792-RA	XM_624751.2	ss_oligo	DNA	TCTTGGTGCAATATCCGGACAACTTGACTTTCCGTGATCTTTACTACTTCATCCTGGCGCCTAC	SET: OGS; Dmel Ortholog - C. Elsik Feb_2007: FBgn0004797; Best Dmel 5.1 match: FBgn0004797, blastp escore 0E+00;	Experimental
2	1	12	3	AM06391	GB13792-RA [PREDICTED: Apis mellifera similar to midway CG31991-PA, isoform A (LOC552377), mRNA]	GB13792-RA	XM_624751.2	ss_oligo	DNA	TCTTGGTGCAATATCCGGACAACTTGACTTTCCGTGATCTTTACTACTTCATCCTGGCGCCTAC	SET: OGS; Dmel Ortholog - C. Elsik Feb_2007: FBgn0004797; Best Dmel 5.1 match: FBgn0004797, blastp escore 0E+00;	Experimental
2	1	13	3	AM07106	GB14508-RA [PREDICTED: Apis mellifera similar to CRSP complex subunit 3 (Cofactor required for Sp1 transcriptional activation subunit 3) (Transcriptional coactivator CRSP130) (Vitamin D3 receptor-interacting protein complex 130 kDa component) (DRIP130) (Activator-recruited cofactor 130..., transcript variant 1 (LOC412332), mRNA]	GB14508-RA	XM_395793.3	ss_oligo	DNA	CAATGTCAGGTACAGCACATTTTCCTGCTACCGACTGGAGATTTAATGAATTTCCCAATCCTGCTGCAC	SET: OGS; Dmel Ortholog - C. Elsik Feb_2007: FBgn0034795; Best Dmel 5.1 match: FBgn0034795, blastp escore 0E+00;	Experimental
2	1	14	3	AM07106	GB14508-RA [PREDICTED: Apis mellifera similar to CRSP complex subunit 3 (Cofactor required for Sp1 transcriptional activation subunit 3) (Transcriptional coactivator CRSP130) (Vitamin D3 receptor-interacting protein complex 130 kDa component) (DRIP130) (Activator-recruited cofactor 130..., transcript variant 1 (LOC412332), mRNA]	GB14508-RA	XM_395793.3	ss_oligo	DNA	CAATGTCAGGTACAGCACATTTTCCTGCTACCGACTGGAGATTTAATGAATTTCCCAATCCTGCTGCAC	SET: OGS; Dmel Ortholog - C. Elsik Feb_2007: FBgn0034795; Best Dmel 5.1 match: FBgn0034795, blastp escore 0E+00;	Experimental
2	1	15	3	AM10562	GB17989-RA [PREDICTED: Apis mellifera similar to DE-cadherin precursor (Protein shotgun) (LOC410585), mRNA]	GB17989-RA	XM_394063.3	ss_oligo	DNA	TACCAGACATTTGCGGTTTTCTAGACGGCAAGAAAGAAAGCTGTGACAAGGATCCCGATACAAATCCAT	SET: OGS; Dmel Ortholog - C. Elsik Feb_2007: FBgn0003391; Best Dmel 5.1 match: FBgn0003391, blastp escore 0E+00;	Experimental
2	1	16	3	AM10562	GB17989-RA [PREDICTED: Apis mellifera similar to DE-cadherin precursor (Protein shotgun) (LOC410585), mRNA]	GB17989-RA	XM_394063.3	ss_oligo	DNA	TACCAGACATTTGCGGTTTTCTAGACGGCAAGAAAGAAAGCTGTGACAAGGATCCCGATACAAATCCAT	SET: OGS; Dmel Ortholog - C. Elsik Feb_2007: FBgn0003391; Best Dmel 5.1 match: FBgn0003391, blastp escore 0E+00;	Experimental
2	1	17	3	AM07290	GB14693-RA [PREDICTED: Apis mellifera similar to IRA1 protein, transcript variant 1 (LOC410184), mRNA]	GB14693-RA	XM_393667.3	ss_oligo	DNA	GCATAGTTACCAAGGTACTGGAGGAATTTTTGAAGTATGTTGGAATAGCCGAGGTGACAAAGTTGGTGC	SET: OGS; Dmel Ortholog - C. Elsik Feb_2007: FBgn0023444; Best Dmel 5.1 match: FBgn0023444, blastp escore 0E+00;	Experimental
2	1	18	3	AM07290	GB14693-RA [PREDICTED: Apis mellifera similar to IRA1 protein, transcript variant 1 (LOC410184), mRNA]	GB14693-RA	XM_393667.3	ss_oligo	DNA	GCATAGTTACCAAGGTACTGGAGGAATTTTTGAAGTATGTTGGAATAGCCGAGGTGACAAAGTTGGTGC	SET: OGS; Dmel Ortholog - C. Elsik Feb_2007: FBgn0023444; Best Dmel 5.1 match: FBgn0023444, blastp escore 0E+00;	Experimental
2	1	19	3	AM12879	DB766976 RIKEN full-length enriched honey bee cDNA library, head Apis mellifera cDNA clone BH10043A04 3', mRNA sequence		DB766976	ss_oligo	DNA	CGTTCTCTTATTTTTCATTTTTTGTTTTCACCGTTGTGTTTATTGCGTTTGACGAAATCTAGGCTGGCA	SET: JDE_EST jdeF15_3DEF1;	Experimental
2	1	20	3	AM12879	DB766976 RIKEN full-length enriched honey bee cDNA library, head Apis mellifera cDNA clone BH10043A04 3', mRNA sequence		DB766976	ss_oligo	DNA	CGTTCTCTTATTTTTCATTTTTTGTTTTCACCGTTGTGTTTATTGCGTTTGACGAAATCTAGGCTGGCA	SET: JDE_EST jdeF15_3DEF1;	Experimental
2	1	21	3	AM07663	GB15072-RA [PREDICTED: Apis mellifera similar to Nhp2 non-histone chromosome protein 2-like 1 (LOC413463), mRNA]	GB15072-RA	XM_396907.3	ss_oligo	DNA	CAAGCTCTAGGTCGTGCTTGTGGTGTATCTAGACCTGTTGTTGCTTGTTCTGTGACAGTTAATGAAGGT	SET: OGS; Dmel Ortholog - C. Elsik Feb_2007: FBgn0015393; Best Dmel 5.1 match: FBgn0015393, blastp escore 5E-58;	Experimental
2	1	22	3	AM07663	GB15072-RA [PREDICTED: Apis mellifera similar to Nhp2 non-histone chromosome protein 2-like 1 (LOC413463), mRNA]	GB15072-RA	XM_396907.3	ss_oligo	DNA	CAAGCTCTAGGTCGTGCTTGTGGTGTATCTAGACCTGTTGTTGCTTGTTCTGTGACAGTTAATGAAGGT	SET: OGS; Dmel Ortholog - C. Elsik Feb_2007: FBgn0015393; Best Dmel 5.1 match: FBgn0015393, blastp escore 5E-58;	Experimental
2	1	23	3	AM06431	GB13832-RA [PREDICTED: Apis mellifera similar to CG4030-PA (LOC726432), mRNA]	GB13832-RA	XM_001122167.1	ss_oligo	DNA	ATAGCAAGCATTCCCAGCAAGTGCAGAGTGAGAGTATCAATATGCCGAATAATGTTGAGGAACTGCATG	SET: OGS; Best Dmel 5.1 match: FBgn0034585, blastp escore 5E-110;	Experimental
2	1	24	3	AM06431	GB13832-RA [PREDICTED: Apis mellifera similar to CG4030-PA (LOC726432), mRNA]	GB13832-RA	XM_001122167.1	ss_oligo	DNA	ATAGCAAGCATTCCCAGCAAGTGCAGAGTGAGAGTATCAATATGCCGAATAATGTTGAGGAACTGCATG	SET: OGS; Best Dmel 5.1 match: FBgn0034585, blastp escore 5E-110;	Experimental
2	1	1	4	AM07986	GB15398-RA [PREDICTED: Apis mellifera similar to CG31374-PB, isoform B (LOC551007), mRNA]	GB15398-RA	XM_623402.2	ss_oligo	DNA	GGTCTGAGAAAATTCCGAAGACAATTGACAATAGAGGAACAAATGCAAAAGGCTGAAGAACCCACGGAT	SET: OGS; Best Dmel 5.1 match: FBgn0051374, blastp escore 1E-112;	Experimental
2	1	2	4	AM07986	GB15398-RA [PREDICTED: Apis mellifera similar to CG31374-PB, isoform B (LOC551007), mRNA]	GB15398-RA	XM_623402.2	ss_oligo	DNA	GGTCTGAGAAAATTCCGAAGACAATTGACAATAGAGGAACAAATGCAAAAGGCTGAAGAACCCACGGAT	SET: OGS; Best Dmel 5.1 match: FBgn0051374, blastp escore 1E-112;	Experimental
2	1	3	4	AM12361	GB19814-RA	GB19814-RA		ss_oligo	DNA	ACTGAACTTTCAGCACAGTGTCGAATTGCTTGTCATGTTCGAAAGACACAAGTGTATGCTTTTTTTTCT	SET: OGS; Dmel Ortholog - C. Elsik Feb_2007: FBgn0053260; Best Dmel 5.1 match: FBgn0053260, blastp escore 3E-20;	Experimental
2	1	4	4	AM12361	GB19814-RA	GB19814-RA		ss_oligo	DNA	ACTGAACTTTCAGCACAGTGTCGAATTGCTTGTCATGTTCGAAAGACACAAGTGTATGCTTTTTTTTCT	SET: OGS; Dmel Ortholog - C. Elsik Feb_2007: FBgn0053260; Best Dmel 5.1 match: FBgn0053260, blastp escore 3E-20;	Experimental
2	1	5	4	AM00034R	NW_001253384.1 Apis mellifera linkage group 5 genomic contig, reference assembly (based on Amel_4.0 Group5.26)		NW_001253384.1	ss_oligo	DNA	TGAGTGTGGATCTAGTCACAATTTCATTTTCTGTGCACTAGACCTTCACTCATTTGGCAA		Experimental
2	1	6	4	AM00034R	NW_001253384.1 Apis mellifera linkage group 5 genomic contig, reference assembly (based on Amel_4.0 Group5.26)		NW_001253384.1	ss_oligo	DNA	TGAGTGTGGATCTAGTCACAATTTCATTTTCTGTGCACTAGACCTTCACTCATTTGGCAA		Experimental
2	1	7	4	AM09623	GB17046-RA	GB17046-RA		ss_oligo	DNA	CACTGGGTCCTTGGAAAGTTTGGAAAAGACATTGGTGTTCCTTTCAAAAGCTTAGTTCTGAACTAGGCA	SET: OGS;	Experimental
2	1	8	4	AM09623	GB17046-RA	GB17046-RA		ss_oligo	DNA	CACTGGGTCCTTGGAAAGTTTGGAAAAGACATTGGTGTTCCTTTCAAAAGCTTAGTTCTGAACTAGGCA	SET: OGS;	Experimental
2	1	9	4	AM06818	GB14219-RA [PREDICTED: Apis mellifera similar to dishevelled 3 (LOC409050), mRNA]	GB14219-RA	XM_392577.3	ss_oligo	DNA	AGGAGGCAGTAGTGCAGGTAGTGAACACATTTGCAAAGAACCTATTCACGATTTGAAATCCTGTTCTTC	SET: OGS; Dmel Ortholog - C. Elsik Feb_2007: FBgn0000499; Best Dmel 5.1 match: FBgn0000499, blastp escore 6E-157;	Experimental
2	1	10	4	AM06818	GB14219-RA [PREDICTED: Apis mellifera similar to dishevelled 3 (LOC409050), mRNA]	GB14219-RA	XM_392577.3	ss_oligo	DNA	AGGAGGCAGTAGTGCAGGTAGTGAACACATTTGCAAAGAACCTATTCACGATTTGAAATCCTGTTCTTC	SET: OGS; Dmel Ortholog - C. Elsik Feb_2007: FBgn0000499; Best Dmel 5.1 match: FBgn0000499, blastp escore 6E-157;	Experimental
2	1	11	4	AM10614	GB18041-RA [PREDICTED: Apis mellifera hypothetical protein LOC726564 (LOC726564), mRNA]	GB18041-RA	XM_001122291.1	ss_oligo	DNA	TTTGCCAGTATTTTTTCATTTACAGCCAAAGCGAAAAGAAAACCAAATGAGAAGACATCAATTATTAAT	SET: OGS;	Experimental
2	1	12	4	AM10614	GB18041-RA [PREDICTED: Apis mellifera hypothetical protein LOC726564 (LOC726564), mRNA]	GB18041-RA	XM_001122291.1	ss_oligo	DNA	TTTGCCAGTATTTTTTCATTTACAGCCAAAGCGAAAAGAAAACCAAATGAGAAGACATCAATTATTAAT	SET: OGS;	Experimental
2	1	13	4	AM05420	GB12805-RA	GB12805-RA		ss_oligo	DNA	TTTAAGAAGCCAAAGTTAGCCAAGCCAAAATTCCCACCATGTCCGAAGAAGGAAAAATACGTCTGTCCC	SET: OGS; Best Dmel 5.1 match: FBgn0039560, blastp escore 8E-32;	Experimental
2	1	14	4	AM05420	GB12805-RA	GB12805-RA		ss_oligo	DNA	TTTAAGAAGCCAAAGTTAGCCAAGCCAAAATTCCCACCATGTCCGAAGAAGGAAAAATACGTCTGTCCC	SET: OGS; Best Dmel 5.1 match: FBgn0039560, blastp escore 8E-32;	Experimental
2	1	15	4	AM05717	GB13109-RA [PREDICTED: Apis mellifera similar to cheerio CG3937-PD, isoform D (LOC409697), mRNA]	GB13109-RA	XR_015024.1	ss_oligo	DNA	GCCTCTCGTTGTCGGTCGAGGGGCCAAGCAAGGCGGAGATCCAGTGCAAGGACAACGAGGACGGC	Dmel Ortholog - C. Elsik Feb_2007: FBgn0014141; Best Dmel 5.1 match: FBgn0014141, blastp escore 0E+00;	Experimental
2	1	16	4	AM05717	GB13109-RA [PREDICTED: Apis mellifera similar to cheerio CG3937-PD, isoform D (LOC409697), mRNA]	GB13109-RA	XR_015024.1	ss_oligo	DNA	GCCTCTCGTTGTCGGTCGAGGGGCCAAGCAAGGCGGAGATCCAGTGCAAGGACAACGAGGACGGC	Dmel Ortholog - C. Elsik Feb_2007: FBgn0014141; Best Dmel 5.1 match: FBgn0014141, blastp escore 0E+00;	Experimental
2	1	17	4	AM00149	NW_001253354.1 SET: Dscam exon 6.35; Apis mellifera linkage group 4 genomic contig, reference assembly (based on Amel_4.0 Group4.23)		NW_001253354.1	ss_oligo	DNA	CACCCGTGCCGACATCGTGATCCTCTGCCAAGGGCAGGCTTACCCTGTGCCAACGTTCAG	SET: Dscam exon 6.35;	Experimental
2	1	18	4	AM00149	NW_001253354.1 SET: Dscam exon 6.35; Apis mellifera linkage group 4 genomic contig, reference assembly (based on Amel_4.0 Group4.23)		NW_001253354.1	ss_oligo	DNA	CACCCGTGCCGACATCGTGATCCTCTGCCAAGGGCAGGCTTACCCTGTGCCAACGTTCAG	SET: Dscam exon 6.35;	Experimental
2	1	19	4	AM05712	GB13104-RA [PREDICTED: Apis mellifera similar to Lissencephaly-1 CG8440-PA, isoform A (LOC408869), mRNA]	GB13104-RA	XM_392399.3	ss_oligo	DNA	AAACTGTTAGTCTCATGCAGTGCGGACATGTCTATTAAGTTATGGGACTTTCACCAGTCATTCGCCTGC	SET: OGS; Also matches: GB13104-RB; Dmel Ortholog - C. Elsik Feb_2007: FBgn0015754; Best Dmel 5.1 match: FBgn0015754, blastp escore 4E-168;	Experimental
2	1	20	4	AM05712	GB13104-RA [PREDICTED: Apis mellifera similar to Lissencephaly-1 CG8440-PA, isoform A (LOC408869), mRNA]	GB13104-RA	XM_392399.3	ss_oligo	DNA	AAACTGTTAGTCTCATGCAGTGCGGACATGTCTATTAAGTTATGGGACTTTCACCAGTCATTCGCCTGC	SET: OGS; Also matches: GB13104-RB; Dmel Ortholog - C. Elsik Feb_2007: FBgn0015754; Best Dmel 5.1 match: FBgn0015754, blastp escore 4E-168;	Experimental
2	1	21	4	AM01302	BB170022B10E06.5 Bee Brain Normalized/Subtracted Library, BB17 Apis mellifera cDNA clone BB170022B10E06 5', mRNA sequence		BI505328	ss_oligo	DNA	CTATCTAAGCCACCTGTACGCAATCTCGCACGACCAAAAAAGTGTATGAAGAAAAGTCAGTCCGGTGTG	SET: UI_EST BI505328;	Experimental
2	1	22	4	AM01302	BB170022B10E06.5 Bee Brain Normalized/Subtracted Library, BB17 Apis mellifera cDNA clone BB170022B10E06 5', mRNA sequence		BI505328	ss_oligo	DNA	CTATCTAAGCCACCTGTACGCAATCTCGCACGACCAAAAAAGTGTATGAAGAAAAGTCAGTCCGGTGTG	SET: UI_EST BI505328;	Experimental
2	1	23	4	AM09761	GB17186-RA [PREDICTED: Apis mellifera similar to BCL7-like CG17252-PA (LOC410033), mRNA]	GB17186-RA	XM_393518.3	ss_oligo	DNA	AGAGACTCGTAGTCGTGCCAAGGATGATATTAAGCGTGTAATGCAAGTCGTTGACAAAGTTCGCCATTG	SET: OGS; Dmel Ortholog - C. Elsik Feb_2007: FBgn0026149; Best Dmel 5.1 match: FBgn0026149, blastp escore 4E-37;	Experimental
2	1	24	4	AM09761	GB17186-RA [PREDICTED: Apis mellifera similar to BCL7-like CG17252-PA (LOC410033), mRNA]	GB17186-RA	XM_393518.3	ss_oligo	DNA	AGAGACTCGTAGTCGTGCCAAGGATGATATTAAGCGTGTAATGCAAGTCGTTGACAAAGTTCGCCATTG	SET: OGS; Dmel Ortholog - C. Elsik Feb_2007: FBgn0026149; Best Dmel 5.1 match: FBgn0026149, blastp escore 4E-37;	Experimental
2	1	1	5	AM05644	GB13034-RA [PREDICTED: Apis mellifera similar to PDCD-5 CG13072-PA (LOC551586), mRNA]	GB13034-RA	XM_623978.2	ss_oligo	DNA	TGTCAGACCCAGAACTTGAAGCAATACGACAACAACGTTTAGCTCAGTTGCAATCCCAATATAAG	SET: OGS; Dmel Ortholog - C. Elsik Feb_2007: FBgn0036580; Best Dmel 5.1 match: FBgn0036580, blastp escore 7E-36;	Experimental
2	1	2	5	AM05644	GB13034-RA [PREDICTED: Apis mellifera similar to PDCD-5 CG13072-PA (LOC551586), mRNA]	GB13034-RA	XM_623978.2	ss_oligo	DNA	TGTCAGACCCAGAACTTGAAGCAATACGACAACAACGTTTAGCTCAGTTGCAATCCCAATATAAG	SET: OGS; Dmel Ortholog - C. Elsik Feb_2007: FBgn0036580; Best Dmel 5.1 match: FBgn0036580, blastp escore 7E-36;	Experimental
2	1	3	5	AM12022	GB19470-RA	GB19470-RA		ss_oligo	DNA	CCGCCAAGGCCTACCTGTGCGACGTGTGCAAGAGGAGTTTCGCGAGGTCGGACATGCTCACCAGACACA	SET: OGS; Dmel Ortholog - C. Elsik Feb_2007: FBgn0013469; Best Dmel 5.1 match: FBgn0013469, blastp escore 2E-66;	Experimental
2	1	4	5	AM12022	GB19470-RA	GB19470-RA		ss_oligo	DNA	CCGCCAAGGCCTACCTGTGCGACGTGTGCAAGAGGAGTTTCGCGAGGTCGGACATGCTCACCAGACACA	SET: OGS; Dmel Ortholog - C. Elsik Feb_2007: FBgn0013469; Best Dmel 5.1 match: FBgn0013469, blastp escore 2E-66;	Experimental
2	1	5	5	AM12485	GB19938-RA [PREDICTED: Apis mellifera similar to CG33957-PC, isoform C (LOC726764), mRNA]	GB19938-RA	XM_001122485.1	ss_oligo	DNA	TGCGAGCAGATAGCAGACGAAAGGCTCTAGCTTATCAGAAACGCTATTTATTATCTATTGTTGGCGGCT	SET: OGS; Best Dmel 5.1 match: FBgn0036472, blastp escore 8E-98;	Experimental
2	1	6	5	AM12485	GB19938-RA [PREDICTED: Apis mellifera similar to CG33957-PC, isoform C (LOC726764), mRNA]	GB19938-RA	XM_001122485.1	ss_oligo	DNA	TGCGAGCAGATAGCAGACGAAAGGCTCTAGCTTATCAGAAACGCTATTTATTATCTATTGTTGGCGGCT	SET: OGS; Best Dmel 5.1 match: FBgn0036472, blastp escore 8E-98;	Experimental
2	1	7	5	AM01819	BB170012B10E10.5 Bee Brain Normalized/Subtracted Library, BB17 Apis mellifera cDNA clone BB170012B10E10 5', mRNA sequence		BI510529	ss_oligo	DNA	AAGAAAAAAAACATGCTAGCTGTTACGACTGAATTCGTTTTCCTGTCCTTTCGACACACGTGTACACTT	SET: UI_EST BI510529;	Experimental
2	1	8	5	AM01819	BB170012B10E10.5 Bee Brain Normalized/Subtracted Library, BB17 Apis mellifera cDNA clone BB170012B10E10 5', mRNA sequence		BI510529	ss_oligo	DNA	AAGAAAAAAAACATGCTAGCTGTTACGACTGAATTCGTTTTCCTGTCCTTTCGACACACGTGTACACTT	SET: UI_EST BI510529;	Experimental
2	1	9	5	AM03805	GB11181-RA [PREDICTED: Apis mellifera similar to CG10050-PA, transcript variant 1 (LOC411215), mRNA]	GB11181-RA	XM_394689.2	ss_oligo	DNA	GACCAGTACCAGTATGTTGGTGTCCAGGGTTACCAAAGCATCCTATATGTCCTGCATCAAAAATAATAA	SET: OGS; Dmel Ortholog - C. Elsik Feb_2007: FBgn0037492; Best Dmel 5.1 match: FBgn0037492, blastp escore 1E-78;	Experimental
2	1	10	5	AM03805	GB11181-RA [PREDICTED: Apis mellifera similar to CG10050-PA, transcript variant 1 (LOC411215), mRNA]	GB11181-RA	XM_394689.2	ss_oligo	DNA	GACCAGTACCAGTATGTTGGTGTCCAGGGTTACCAAAGCATCCTATATGTCCTGCATCAAAAATAATAA	SET: OGS; Dmel Ortholog - C. Elsik Feb_2007: FBgn0037492; Best Dmel 5.1 match: FBgn0037492, blastp escore 1E-78;	Experimental
2	1	11	5	AM02688	GB10060-RA [PREDICTED: Apis mellifera similar to ARMET-like protein precursor (LOC552645), mRNA]	GB10060-RA	XM_625020.2	ss_oligo	DNA	GGACTAGAAGAATCTGCCACAGGTATTTTAAGTGAATTGAGTAAACCTATATCTTGGTCCATGCCTGCA	SET: OGS; Dmel Ortholog - C. Elsik Feb_2007: FBgn0027095; Best Dmel 5.1 match: FBgn0027095, blastp escore 6E-69;	Experimental
2	1	12	5	AM02688	GB10060-RA [PREDICTED: Apis mellifera similar to ARMET-like protein precursor (LOC552645), mRNA]	GB10060-RA	XM_625020.2	ss_oligo	DNA	GGACTAGAAGAATCTGCCACAGGTATTTTAAGTGAATTGAGTAAACCTATATCTTGGTCCATGCCTGCA	SET: OGS; Dmel Ortholog - C. Elsik Feb_2007: FBgn0027095; Best Dmel 5.1 match: FBgn0027095, blastp escore 6E-69;	Experimental
2	1	13	5	AM08863	GB16283-RA [PREDICTED: Apis mellifera similar to CG7072-PA (LOC409744), mRNA]	GB16283-RA	XM_393241.3	ss_oligo	DNA	GGAGCCTGTGTTTCCGACTTACGTGAAAGTTTCCTCTCCTATTTCGTACAGATTATTACCGAAGACGTC	SET: OGS; Best Dmel 5.1 match: FBgn0035874, blastp escore 4E-25;	Experimental
2	1	14	5	AM08863	GB16283-RA [PREDICTED: Apis mellifera similar to CG7072-PA (LOC409744), mRNA]	GB16283-RA	XM_393241.3	ss_oligo	DNA	GGAGCCTGTGTTTCCGACTTACGTGAAAGTTTCCTCTCCTATTTCGTACAGATTATTACCGAAGACGTC	SET: OGS; Best Dmel 5.1 match: FBgn0035874, blastp escore 4E-25;	Experimental
2	1	15	5	AM06762	GB14162-RA [PREDICTED: Apis mellifera similar to CG4756-PA (LOC551831), mRNA]	GB14162-RA	XM_624216.2	ss_oligo	DNA	ACAACAACGTAGACGCAAGGATTCAGAGGAAGATTCAGGTGAGACAGATAATGATCTACCTGA	SET: OGS; Dmel Ortholog - C. Elsik Feb_2007: FBgn0030788; Best Dmel 5.1 match: FBgn0030788, blastp escore 2E-65;	Experimental
2	1	16	5	AM06762	GB14162-RA [PREDICTED: Apis mellifera similar to CG4756-PA (LOC551831), mRNA]	GB14162-RA	XM_624216.2	ss_oligo	DNA	ACAACAACGTAGACGCAAGGATTCAGAGGAAGATTCAGGTGAGACAGATAATGATCTACCTGA	SET: OGS; Dmel Ortholog - C. Elsik Feb_2007: FBgn0030788; Best Dmel 5.1 match: FBgn0030788, blastp escore 2E-65;	Experimental
2	1	17	5	AM11317	GB18757-RA [PREDICTED: Apis mellifera similar to zinc metalloproteinase, STE24 homolog (LOC551466), mRNA]	GB18757-RA	XM_623861.2	ss_oligo	DNA	AGCAATATTAGCACATGAATTAGGACATTGGAAACATAGTCATGCATTAAAAGGATTTATATTTGGCCA	SET: OGS; Dmel Ortholog - C. Elsik Feb_2007: FBgn0034176; Best Dmel 5.1 match: FBgn0034176, blastp escore 1E-99;	Experimental
2	1	18	5	AM11317	GB18757-RA [PREDICTED: Apis mellifera similar to zinc metalloproteinase, STE24 homolog (LOC551466), mRNA]	GB18757-RA	XM_623861.2	ss_oligo	DNA	AGCAATATTAGCACATGAATTAGGACATTGGAAACATAGTCATGCATTAAAAGGATTTATATTTGGCCA	SET: OGS; Dmel Ortholog - C. Elsik Feb_2007: FBgn0034176; Best Dmel 5.1 match: FBgn0034176, blastp escore 1E-99;	Experimental
2	1	19	5	AM07285	GB14688-RA [PREDICTED: Apis mellifera similar to CG2177-PA, isoform A (LOC409145), mRNA]	GB14688-RA	XM_392671.3	ss_oligo	DNA	CAGCTAGAAGAAGTGGAGTGAGAGAAAGGAGTGTTACTGCTACTTTAGGTCTTGTAGTTCATGCAGCTG	SET: OGS; Dmel Ortholog - C. Elsik Feb_2007: FBgn0039902; Best Dmel 5.1 match: FBgn0039902, blastp escore 1E-86;	Experimental
2	1	20	5	AM07285	GB14688-RA [PREDICTED: Apis mellifera similar to CG2177-PA, isoform A (LOC409145), mRNA]	GB14688-RA	XM_392671.3	ss_oligo	DNA	CAGCTAGAAGAAGTGGAGTGAGAGAAAGGAGTGTTACTGCTACTTTAGGTCTTGTAGTTCATGCAGCTG	SET: OGS; Dmel Ortholog - C. Elsik Feb_2007: FBgn0039902; Best Dmel 5.1 match: FBgn0039902, blastp escore 1E-86;	Experimental
2	1	21	5	AM03486	GB10861-RA [PREDICTED: Apis mellifera similar to string of pearls CG5920-PA (LOC409326), mRNA]	GB10861-RA	XM_392843.3	ss_oligo	DNA	CTAAGGAAGTAGCTACTGCTATCCGTGGTGCTATCATTTTGGCTAAACTTTCAGTTGTGCCAGTACGCC	SET: OGS; Dmel Ortholog - C. Elsik Feb_2007: FBgn0004867; Best Dmel 5.1 match: FBgn0004867, blastp escore 1E-124;	Experimental
2	1	22	5	AM03486	GB10861-RA [PREDICTED: Apis mellifera similar to string of pearls CG5920-PA (LOC409326), mRNA]	GB10861-RA	XM_392843.3	ss_oligo	DNA	CTAAGGAAGTAGCTACTGCTATCCGTGGTGCTATCATTTTGGCTAAACTTTCAGTTGTGCCAGTACGCC	SET: OGS; Dmel Ortholog - C. Elsik Feb_2007: FBgn0004867; Best Dmel 5.1 match: FBgn0004867, blastp escore 1E-124;	Experimental
2	1	23	5	AM04525	GB11908-RA [PREDICTED: Apis mellifera similar to CG4797-PB, isoform B (LOC726395), mRNA]	GB11908-RA	XM_001122137.1	ss_oligo	DNA	AGATCAAGGTGCAGGGAGTTTATGTAATTTACAGTCTGTTGGTGATAGTCGGGGTTGCATTCTTGGACC	SET: OGS; Best Dmel 5.1 match: FBgn0034909, blastp escore 3E-34;	Experimental
2	1	24	5	AM04525	GB11908-RA [PREDICTED: Apis mellifera similar to CG4797-PB, isoform B (LOC726395), mRNA]	GB11908-RA	XM_001122137.1	ss_oligo	DNA	AGATCAAGGTGCAGGGAGTTTATGTAATTTACAGTCTGTTGGTGATAGTCGGGGTTGCATTCTTGGACC	SET: OGS; Best Dmel 5.1 match: FBgn0034909, blastp escore 3E-34;	Experimental
2	1	1	6	AM00748	DB770661 RIKEN full-length enriched honey bee cDNA library, head Apis mellifera cDNA clone BH10056E07 3', mRNA sequence		DB770661	ss_oligo	DNA	GGTGTCAAAGTTGTTCGCGTACAAGTTTTGCCCTCTCTCGTAACATTTCCGAACTACAAATGCAACCAC	SET: UI_EST BH1B0056E07M3;	Experimental
2	1	2	6	AM00748	DB770661 RIKEN full-length enriched honey bee cDNA library, head Apis mellifera cDNA clone BH10056E07 3', mRNA sequence		DB770661	ss_oligo	DNA	GGTGTCAAAGTTGTTCGCGTACAAGTTTTGCCCTCTCTCGTAACATTTCCGAACTACAAATGCAACCAC	SET: UI_EST BH1B0056E07M3;	Experimental
2	1	3	6	AM07393	GB14798-RA [PREDICTED: Apis mellifera similar to Glyceraldehyde 3 phosphate dehydrogenase 1 CG12055-PA, isoform A, transcript variant 2 (LOC410122), mRNA]	GB14798-RA	XM_623046.2	ss_oligo	DNA	GGCCTTCCGTGTACCAGTACATAATGTATCAGTTGTTGACTTAACAGTTAGACTTGGCAAAGGTGCAGA	SET: OGS; Also matches: XM_393605.3; Dmel Ortholog - C. Elsik Feb_2007: FBgn0001091; Best Dmel 5.1 match: FBgn0001091, blastp escore 1E-150;	Experimental
2	1	4	6	AM07393	GB14798-RA [PREDICTED: Apis mellifera similar to Glyceraldehyde 3 phosphate dehydrogenase 1 CG12055-PA, isoform A, transcript variant 2 (LOC410122), mRNA]	GB14798-RA	XM_623046.2	ss_oligo	DNA	GGCCTTCCGTGTACCAGTACATAATGTATCAGTTGTTGACTTAACAGTTAGACTTGGCAAAGGTGCAGA	SET: OGS; Also matches: XM_393605.3; Dmel Ortholog - C. Elsik Feb_2007: FBgn0001091; Best Dmel 5.1 match: FBgn0001091, blastp escore 1E-150;	Experimental
2	1	5	6	AM12282	GB19735-RA [PREDICTED: Apis mellifera similar to Epididymal secretory protein E1 precursor (Niemann-Pick disease type C2 protein) (hE1) (LOC551922), mRNA]	GB19735-RA	XM_624307.2	ss_oligo	DNA	CATTGTGCATGGTATTGTAATGGATATTCCTATACCTTTCCCATTACCAAATGCAGATGCTTGCCAAAC	SET: OGS; Dmel Ortholog - C. Elsik Feb_2007: FBgn0031381; Best Dmel 5.1 match: FBgn0031381, blastp escore 1E-35;	Experimental
2	1	6	6	AM12282	GB19735-RA [PREDICTED: Apis mellifera similar to Epididymal secretory protein E1 precursor (Niemann-Pick disease type C2 protein) (hE1) (LOC551922), mRNA]	GB19735-RA	XM_624307.2	ss_oligo	DNA	CATTGTGCATGGTATTGTAATGGATATTCCTATACCTTTCCCATTACCAAATGCAGATGCTTGCCAAAC	SET: OGS; Dmel Ortholog - C. Elsik Feb_2007: FBgn0031381; Best Dmel 5.1 match: FBgn0031381, blastp escore 1E-35;	Experimental
2	1	7	6	AM07145	GB14546-RA [PREDICTED: Apis mellifera similar to Methylosome subunit pICln (Chloride conductance regulatory protein ICln) (I(Cln)) (Chloride channel, nucleotide sensitive 1A) (Chloride ion current inducer protein) (ClCI) (LOC551690), mRNA]	GB14546-RA	XM_624078.2	ss_oligo	DNA	TTGAAGATGCGGATACACCTATTACGGAAATGCGGTTTGCTCCTGACAACACAAATAATTTAGAGGCAA	SET: OGS; Dmel Ortholog - C. Elsik Feb_2007: FBgn0029079; Best Dmel 5.1 match: FBgn0029079, blastp escore 1E-21;	Experimental
2	1	8	6	AM07145	GB14546-RA [PREDICTED: Apis mellifera similar to Methylosome subunit pICln (Chloride conductance regulatory protein ICln) (I(Cln)) (Chloride channel, nucleotide sensitive 1A) (Chloride ion current inducer protein) (ClCI) (LOC551690), mRNA]	GB14546-RA	XM_624078.2	ss_oligo	DNA	TTGAAGATGCGGATACACCTATTACGGAAATGCGGTTTGCTCCTGACAACACAAATAATTTAGAGGCAA	SET: OGS; Dmel Ortholog - C. Elsik Feb_2007: FBgn0029079; Best Dmel 5.1 match: FBgn0029079, blastp escore 1E-21;	Experimental
2	1	9	6	AM07516	GB14925-RA [PREDICTED: Apis mellifera similar to Cdc42 CG12530-PA, isoform A (LOC724279), mRNA]	GB14925-RA	XR_014868.1	ss_oligo	DNA	TGGGTTCCAGAAATAACTCATCATTGCCAAAAAACTCCATTTTTGCTAGTTGGTACTCAATTGATTTGA	SET: OGS; Dmel Ortholog - C. Elsik Feb_2007: FBgn0010341; Best Dmel 5.1 match: FBgn0010341, blastp escore 6E-66;	Experimental
2	1	10	6	AM07516	GB14925-RA [PREDICTED: Apis mellifera similar to Cdc42 CG12530-PA, isoform A (LOC724279), mRNA]	GB14925-RA	XR_014868.1	ss_oligo	DNA	TGGGTTCCAGAAATAACTCATCATTGCCAAAAAACTCCATTTTTGCTAGTTGGTACTCAATTGATTTGA	SET: OGS; Dmel Ortholog - C. Elsik Feb_2007: FBgn0010341; Best Dmel 5.1 match: FBgn0010341, blastp escore 6E-66;	Experimental
2	1	11	6	AM05589	XM_001119861.1 [PREDICTED: Apis mellifera similar to p16-ARC CG9881-PA (LOC724128), mRNA]		XM_001119861.1	ss_oligo	DNA	GGGTAAGAATGCCGAAGCTTTAATATCAGTATTGAGATCTGCACCACTTGGATGCAAAAATCAACAAGT	SET: OGS; Best Dmel 5.1 match: FBgn0031437, blastp escore 3E-49;	Experimental
2	1	12	6	AM05589	XM_001119861.1 [PREDICTED: Apis mellifera similar to p16-ARC CG9881-PA (LOC724128), mRNA]		XM_001119861.1	ss_oligo	DNA	GGGTAAGAATGCCGAAGCTTTAATATCAGTATTGAGATCTGCACCACTTGGATGCAAAAATCAACAAGT	SET: OGS; Best Dmel 5.1 match: FBgn0031437, blastp escore 3E-49;	Experimental
2	1	13	6	AM06963	GB14365-RA [PREDICTED: Apis mellifera similar to Sucb CG10622-PA, isoform A (LOC725169), mRNA]	GB14365-RA	XM_001121046.1	ss_oligo	DNA	ACTTCTTGCAGAGAGTAATTTATCAATTATAACAGCTAATGATTTAGATGAAGCTGCAAAAAAAGCAGT	SET: OGS; Also matches: XM_001120515.1; Dmel Ortholog - C. Elsik Feb_2007: FBgn0029118; Best Dmel 5.1 match: FBgn0029118, blastp escore 6E-24;	Experimental
2	1	14	6	AM06963	GB14365-RA [PREDICTED: Apis mellifera similar to Sucb CG10622-PA, isoform A (LOC725169), mRNA]	GB14365-RA	XM_001121046.1	ss_oligo	DNA	ACTTCTTGCAGAGAGTAATTTATCAATTATAACAGCTAATGATTTAGATGAAGCTGCAAAAAAAGCAGT	SET: OGS; Also matches: XM_001120515.1; Dmel Ortholog - C. Elsik Feb_2007: FBgn0029118; Best Dmel 5.1 match: FBgn0029118, blastp escore 6E-24;	Experimental
2	1	15	6	AM02475	DB772507 RIKEN full-length enriched honey bee cDNA library, head Apis mellifera cDNA clone BH10062M23 3', mRNA sequence		DB772507	ss_oligo	DNA	GGCACTCAGGGCAACGATTAATATCGATCAACTTATTTGTACGATGATCTAGGCTATTTACGTTGTATG	SET: UI_EST BI515990;	Experimental
2	1	16	6	AM02475	DB772507 RIKEN full-length enriched honey bee cDNA library, head Apis mellifera cDNA clone BH10062M23 3', mRNA sequence		DB772507	ss_oligo	DNA	GGCACTCAGGGCAACGATTAATATCGATCAACTTATTTGTACGATGATCTAGGCTATTTACGTTGTATG	SET: UI_EST BI515990;	Experimental
2	1	17	6	AM11352	GB30088-RB [PREDICTED: Apis mellifera hypothetical LOC551080, transcript variant 2 (LOC551080), mRNA]	GB30088-RB	XM_625237.2	ss_oligo	DNA	GTCTCAATGCAGGACACTCAATTGTTAGTGTTAATGTCATACCTAACAATGTTTTAAAGTATGTATACT	SET: OGS; Dmel Ortholog - C. Elsik Feb_2007: FBgn0039045; Best Dmel 5.1 match: FBgn0039045, blastp escore 1E-108;	Experimental
2	1	18	6	AM11352	GB30088-RB [PREDICTED: Apis mellifera hypothetical LOC551080, transcript variant 2 (LOC551080), mRNA]	GB30088-RB	XM_625237.2	ss_oligo	DNA	GTCTCAATGCAGGACACTCAATTGTTAGTGTTAATGTCATACCTAACAATGTTTTAAAGTATGTATACT	SET: OGS; Dmel Ortholog - C. Elsik Feb_2007: FBgn0039045; Best Dmel 5.1 match: FBgn0039045, blastp escore 1E-108;	Experimental
2	1	19	6	AM01180	BB170032B20A11.5 Bee Brain Normalized/Subtracted Library, BB17 Apis mellifera cDNA clone BB170032B20A11 5', mRNA sequence		BI504140	ss_oligo	DNA	GAATTTCTCTGACGTATTCTTCGTCTCGTATGCATGGATATTTTTTAAGTGTATGTAAAATACGCGCGC	SET: UI_EST BI504140;	Experimental
2	1	20	6	AM01180	BB170032B20A11.5 Bee Brain Normalized/Subtracted Library, BB17 Apis mellifera cDNA clone BB170032B20A11 5', mRNA sequence		BI504140	ss_oligo	DNA	GAATTTCTCTGACGTATTCTTCGTCTCGTATGCATGGATATTTTTTAAGTGTATGTAAAATACGCGCGC	SET: UI_EST BI504140;	Experimental
2	1	21	6	AM03702	GB11078-RA [PREDICTED: Apis mellifera similar to HEAT-like repeat-containing protein (LOC410045), mRNA]	GB11078-RA	XM_393531.3	ss_oligo	DNA	CTACGTTTCGTTGCTGAAGGCCTTAATGCTGATACTCTAAAAACCTCTTTGCTACCATCTCTCGT	SET: OGS; Best Dmel 5.1 match: FBgn0005776, blastp escore 1E-05;	Experimental
2	1	22	6	AM03702	GB11078-RA [PREDICTED: Apis mellifera similar to HEAT-like repeat-containing protein (LOC410045), mRNA]	GB11078-RA	XM_393531.3	ss_oligo	DNA	CTACGTTTCGTTGCTGAAGGCCTTAATGCTGATACTCTAAAAACCTCTTTGCTACCATCTCTCGT	SET: OGS; Best Dmel 5.1 match: FBgn0005776, blastp escore 1E-05;	Experimental
2	1	23	6	AM05028	GB12411-RA	GB12411-RA		ss_oligo	DNA	GCGAGTAAGTACCCTTTTTCACGCTTGAAAAATAAATCGATTCTTCGATTACTTTCTTACTG	SET: OGS; Best Dmel 5.1 match: FBgn0003432, blastp escore 0E+00;	Experimental
2	1	24	6	AM05028	GB12411-RA	GB12411-RA		ss_oligo	DNA	GCGAGTAAGTACCCTTTTTCACGCTTGAAAAATAAATCGATTCTTCGATTACTTTCTTACTG	SET: OGS; Best Dmel 5.1 match: FBgn0003432, blastp escore 0E+00;	Experimental
2	1	1	7	AM01566	BB170014B10E04.5 Bee Brain Normalized/Subtracted Library, BB17 Apis mellifera cDNA clone BB170014B10E04 5', mRNA sequence		BI507976	ss_oligo	DNA	GGAATGGAAAGTTTGCACCGTTGTTCCCTAAGACTTATGGCGTATTGTATGTACCTATTTCCAT	SET: UI_EST BI507976;	Experimental
2	1	2	7	AM01566	BB170014B10E04.5 Bee Brain Normalized/Subtracted Library, BB17 Apis mellifera cDNA clone BB170014B10E04 5', mRNA sequence		BI507976	ss_oligo	DNA	GGAATGGAAAGTTTGCACCGTTGTTCCCTAAGACTTATGGCGTATTGTATGTACCTATTTCCAT	SET: UI_EST BI507976;	Experimental
2	1	3	7	AM07914	GB15326-RA [PREDICTED: Apis mellifera similar to NP15.6 CG6008-PA, transcript variant 2 (LOC724719), mRNA]	GB15326-RA	XM_001119955.1	ss_oligo	DNA	ACCAGATCCACTTCTGAAAGATTGGGCTCAACGTGAAGCATATTTACAACTTCGCCATAGAGAAGAAAA	SET: OGS; Also matches: XM_001119892.1; Dmel Ortholog - C. Elsik Feb_2007: FBgn0027785; Best Dmel 5.1 match: FBgn0027785, blastp escore 6E-23;	Experimental
2	1	4	7	AM07914	GB15326-RA [PREDICTED: Apis mellifera similar to NP15.6 CG6008-PA, transcript variant 2 (LOC724719), mRNA]	GB15326-RA	XM_001119955.1	ss_oligo	DNA	ACCAGATCCACTTCTGAAAGATTGGGCTCAACGTGAAGCATATTTACAACTTCGCCATAGAGAAGAAAA	SET: OGS; Also matches: XM_001119892.1; Dmel Ortholog - C. Elsik Feb_2007: FBgn0027785; Best Dmel 5.1 match: FBgn0027785, blastp escore 6E-23;	Experimental
2	1	5	7	AM10527	GB17954-RA [PREDICTED: Apis mellifera hypothetical LOC413814 (LOC413814), mRNA]	GB17954-RA	XR_015083.1	ss_oligo	DNA	CATTGGAGGAACTGAATGGCATACCACAGATATTGAAGTTCGAATCCGTGATTCTCATCAGGACCCTGC	SET: OGS; Dmel Ortholog - C. Elsik Feb_2007: FBgn0040273; Best Dmel 5.1 match: FBgn0040273, blastp escore 0E+00;	Experimental
2	1	6	7	AM10527	GB17954-RA [PREDICTED: Apis mellifera hypothetical LOC413814 (LOC413814), mRNA]	GB17954-RA	XR_015083.1	ss_oligo	DNA	CATTGGAGGAACTGAATGGCATACCACAGATATTGAAGTTCGAATCCGTGATTCTCATCAGGACCCTGC	SET: OGS; Dmel Ortholog - C. Elsik Feb_2007: FBgn0040273; Best Dmel 5.1 match: FBgn0040273, blastp escore 0E+00;	Experimental
2	1	7	7	AM05215	GB12599-RA	GB12599-RA		ss_oligo	DNA	ACTTGTATCTTGGACCTGTGATGAGATCGAGGTTTGGATATAGCGTGAATCAAGAAAGGGCAATGGACG	SET: OGS;	Experimental
2	1	8	7	AM05215	GB12599-RA	GB12599-RA		ss_oligo	DNA	ACTTGTATCTTGGACCTGTGATGAGATCGAGGTTTGGATATAGCGTGAATCAAGAAAGGGCAATGGACG	SET: OGS;	Experimental
2	1	9	7	AM10729	GB18161-RA [Apis mellifera apamin protein (Apamin), mRNA]	GB18161-RA	NM_001011612.1	ss_oligo	DNA	GCTGAGATGCATTTACTTATTTTTATCCGTTATTTTAATAACAAGCTACTTTGTGACACC	SET: OGS;	Experimental
2	1	10	7	AM10729	GB18161-RA [Apis mellifera apamin protein (Apamin), mRNA]	GB18161-RA	NM_001011612.1	ss_oligo	DNA	GCTGAGATGCATTTACTTATTTTTATCCGTTATTTTAATAACAAGCTACTTTGTGACACC	SET: OGS;	Experimental
2	1	11	7	AM01995	BB160008A20F05.5 Bee Brain Normalized Library, BB16 Apis mellifera cDNA clone BB160008A20F05 5', mRNA sequence		BI512172	ss_oligo	DNA	GCGGTGTCAGGCATCACGTTTCACTCGCTCTTAAACTCGGGTTTAAGGTTTCGCTTTTTTTCCGACCGC	SET: UI_EST BI512172;	Experimental
2	1	12	7	AM01995	BB160008A20F05.5 Bee Brain Normalized Library, BB16 Apis mellifera cDNA clone BB160008A20F05 5', mRNA sequence		BI512172	ss_oligo	DNA	GCGGTGTCAGGCATCACGTTTCACTCGCTCTTAAACTCGGGTTTAAGGTTTCGCTTTTTTTCCGACCGC	SET: UI_EST BI512172;	Experimental
2	1	13	7	AM11879	GB19326-RA [PREDICTED: Apis mellifera similar to CG5339-PA (LOC551114), mRNA]	GB19326-RA	XM_623510.2	ss_oligo	DNA	TATTTGCCAGTAAAAGGGAACGGTCTAGAAGGTCAAATAGCTAGTCTCGTCGACAGAGTTTTCGCACCA	SET: OGS; Dmel Ortholog - C. Elsik Feb_2007: FBgn0034925; Best Dmel 5.1 match: FBgn0034925, blastp escore 4E-38;	Experimental
2	1	14	7	AM11879	GB19326-RA [PREDICTED: Apis mellifera similar to CG5339-PA (LOC551114), mRNA]	GB19326-RA	XM_623510.2	ss_oligo	DNA	TATTTGCCAGTAAAAGGGAACGGTCTAGAAGGTCAAATAGCTAGTCTCGTCGACAGAGTTTTCGCACCA	SET: OGS; Dmel Ortholog - C. Elsik Feb_2007: FBgn0034925; Best Dmel 5.1 match: FBgn0034925, blastp escore 4E-38;	Experimental
2	1	15	7	AM03660	GB11036-RA [PREDICTED: Apis mellifera similar to kek6 CG1804-PA, transcript variant 1 (LOC413384), mRNA]	GB11036-RA	XM_396829.2	ss_oligo	DNA	GTCTATCTGACGGGTTTAGAGTCGTTGAGGTTGGACAAGAACGTTCTCGAGTATCTGGACGTGTC	SET: OGS; Dmel Ortholog - C. Elsik Feb_2007: FBgn0039862; Best Dmel 5.1 match: FBgn0039862, blastp escore 2E-96;	Experimental
2	1	16	7	AM03660	GB11036-RA [PREDICTED: Apis mellifera similar to kek6 CG1804-PA, transcript variant 1 (LOC413384), mRNA]	GB11036-RA	XM_396829.2	ss_oligo	DNA	GTCTATCTGACGGGTTTAGAGTCGTTGAGGTTGGACAAGAACGTTCTCGAGTATCTGGACGTGTC	SET: OGS; Dmel Ortholog - C. Elsik Feb_2007: FBgn0039862; Best Dmel 5.1 match: FBgn0039862, blastp escore 2E-96;	Experimental
2	1	17	7	AM01610	BB170010A10D08.5 Bee Brain Normalized/Subtracted Library, BB17 Apis mellifera cDNA clone BB170010A10D08 5', mRNA sequence		BI507855	ss_oligo	DNA	AAATCGAACAAGTGAGCGAGCACACAATTTGTACATTGTTAAAAAGAGCGTGTTTTACGTTACGAGTCA	SET: UI_EST BI508415;	Experimental
2	1	18	7	AM01610	BB170010A10D08.5 Bee Brain Normalized/Subtracted Library, BB17 Apis mellifera cDNA clone BB170010A10D08 5', mRNA sequence		BI507855	ss_oligo	DNA	AAATCGAACAAGTGAGCGAGCACACAATTTGTACATTGTTAAAAAGAGCGTGTTTTACGTTACGAGTCA	SET: UI_EST BI508415;	Experimental
2	1	19	7	AM02940	GB10310-RA [PREDICTED: Apis mellifera similar to WAP four-disulfide core domain 2, transcript variant 2 (LOC408864), mRNA]	GB10310-RA	XM_623071.2	ss_oligo	DNA	GGAGCTATGGCCTGTCAAAAACCAGATATCCAAGAATCTATGGACATCCCAGTTATTCCACTGCCAGAA	SET: OGS; Also matches: XM_392394.3; Best Dmel 5.1 match: FBgn0003137, blastp escore 8E-07;	Experimental
2	1	20	7	AM02940	GB10310-RA [PREDICTED: Apis mellifera similar to WAP four-disulfide core domain 2, transcript variant 2 (LOC408864), mRNA]	GB10310-RA	XM_623071.2	ss_oligo	DNA	GGAGCTATGGCCTGTCAAAAACCAGATATCCAAGAATCTATGGACATCCCAGTTATTCCACTGCCAGAA	SET: OGS; Also matches: XM_392394.3; Best Dmel 5.1 match: FBgn0003137, blastp escore 8E-07;	Experimental
2	1	21	7	AM05519	GB12906-RA	GB12906-RA		ss_oligo	DNA	AACACAATGGGAAGATCCAAGAACGCAAGGACAAGAAACTGGAATTGATGAACCACCATTACCAGATGG	SET: OGS; Also matches: GB12906-RB; Dmel Ortholog - C. Elsik Feb_2007: FBgn0003557; Best Dmel 5.1 match: FBgn0003557, blastp escore 0E+00;	Experimental
2	1	22	7	AM05519	GB12906-RA	GB12906-RA		ss_oligo	DNA	AACACAATGGGAAGATCCAAGAACGCAAGGACAAGAAACTGGAATTGATGAACCACCATTACCAGATGG	SET: OGS; Also matches: GB12906-RB; Dmel Ortholog - C. Elsik Feb_2007: FBgn0003557; Best Dmel 5.1 match: FBgn0003557, blastp escore 0E+00;	Experimental
2	1	23	7	AM06212	GB13613-RA [PREDICTED: Apis mellifera similar to Larval serum protein 2 CG6806-PA (LOC409354), mRNA]	GB13613-RA	XM_392869.2	ss_oligo	DNA	TGGGCATGGAACTTCACCATTCCTAACATGTACTTCAAGGATGTGTTCATTTACAATCGTCCAAACGAG	SET: OGS; Dmel Ortholog - C. Elsik Feb_2007: FBgn0002562; Best Dmel 5.1 match: FBgn0002565, blastp escore 2E-90;	Experimental
2	1	24	7	AM06212	GB13613-RA [PREDICTED: Apis mellifera similar to Larval serum protein 2 CG6806-PA (LOC409354), mRNA]	GB13613-RA	XM_392869.2	ss_oligo	DNA	TGGGCATGGAACTTCACCATTCCTAACATGTACTTCAAGGATGTGTTCATTTACAATCGTCCAAACGAG	SET: OGS; Dmel Ortholog - C. Elsik Feb_2007: FBgn0002562; Best Dmel 5.1 match: FBgn0002565, blastp escore 2E-90;	Experimental
2	1	1	8	AM09656	GB17081-RA [PREDICTED: Apis mellifera similar to ubiquitin specific protease 7 (herpes virus-associated) (LOC409332), mRNA]	GB17081-RA	XR_014984.1	ss_oligo	DNA	AGAACAAATTCGTCTATGGCCACTGAATGTACGTTCAAACCAAACTTGTAGACCAATGCCAATTGAATT	SET: OGS; Dmel Ortholog - C. Elsik Feb_2007: FBgn0030366; Best Dmel 5.1 match: FBgn0030366, blastp escore 0E+00;	Experimental
2	1	2	8	AM09656	GB17081-RA [PREDICTED: Apis mellifera similar to ubiquitin specific protease 7 (herpes virus-associated) (LOC409332), mRNA]	GB17081-RA	XR_014984.1	ss_oligo	DNA	AGAACAAATTCGTCTATGGCCACTGAATGTACGTTCAAACCAAACTTGTAGACCAATGCCAATTGAATT	SET: OGS; Dmel Ortholog - C. Elsik Feb_2007: FBgn0030366; Best Dmel 5.1 match: FBgn0030366, blastp escore 0E+00;	Experimental
2	1	3	8	AM04203	GB11583-RA [PREDICTED: Apis mellifera similar to Hspb associated protein 1 (LOC725898), mRNA]	GB11583-RA	XM_001121692.1	ss_oligo	DNA	CCTCCTGGTTGGTGGCATTATGTTGAATCATTGGACTTTAGTATTAGCGTCAATATGTGGTTACCAATA	SET: OGS; Dmel Ortholog - C. Elsik Feb_2007: FBgn0039540; Best Dmel 5.1 match: FBgn0039540, blastp escore 6E-32;	Experimental
2	1	4	8	AM04203	GB11583-RA [PREDICTED: Apis mellifera similar to Hspb associated protein 1 (LOC725898), mRNA]	GB11583-RA	XM_001121692.1	ss_oligo	DNA	CCTCCTGGTTGGTGGCATTATGTTGAATCATTGGACTTTAGTATTAGCGTCAATATGTGGTTACCAATA	SET: OGS; Dmel Ortholog - C. Elsik Feb_2007: FBgn0039540; Best Dmel 5.1 match: FBgn0039540, blastp escore 6E-32;	Experimental
2	1	5	8	AM04169	GB11549-RA [PREDICTED: Apis mellifera similar to Splicing factor 3A subunit 3 (Spliceosome-associated protein 61) (SAP 61) (SF3a60) (LOC413963), mRNA]	GB11549-RA	XM_397399.2	ss_oligo	DNA	AACTGGTAGTGCTTTAACTCATGTAGGTGCCCATTTAGAACTTTCTGCTTTTTCTTCATGGGAAGAGCT	SET: OGS; Dmel Ortholog - C. Elsik Feb_2007: FBgn0014366; Best Dmel 5.1 match: FBgn0014366, blastp escore 0E+00;	Experimental
2	1	6	8	AM04169	GB11549-RA [PREDICTED: Apis mellifera similar to Splicing factor 3A subunit 3 (Spliceosome-associated protein 61) (SAP 61) (SF3a60) (LOC413963), mRNA]	GB11549-RA	XM_397399.2	ss_oligo	DNA	AACTGGTAGTGCTTTAACTCATGTAGGTGCCCATTTAGAACTTTCTGCTTTTTCTTCATGGGAAGAGCT	SET: OGS; Dmel Ortholog - C. Elsik Feb_2007: FBgn0014366; Best Dmel 5.1 match: FBgn0014366, blastp escore 0E+00;	Experimental
2	1	7	8	AM09648	GB17072-RA	GB17072-RA		ss_oligo	DNA	GACGCTCAAACGGAAGCCCTCAACGATTTGAACAAGATTCTCAACGAGACGAAAGAGTGTATCAAGTAA	SET: OGS; Best Dmel 5.1 match: FBgn0005634, blastp escore 3E-05;	Experimental
2	1	8	8	AM09648	GB17072-RA	GB17072-RA		ss_oligo	DNA	GACGCTCAAACGGAAGCCCTCAACGATTTGAACAAGATTCTCAACGAGACGAAAGAGTGTATCAAGTAA	SET: OGS; Best Dmel 5.1 match: FBgn0005634, blastp escore 3E-05;	Experimental
2	1	9	8	AM11621	GB30211-RA [Apis mellifera dorsal protein (Dl), mRNA]	GB30211-RA	NM_001011577.1	ss_oligo	DNA	AGGCCACAAGTATCGCCAGATCGTACATCGCCAATGGAGTACAGATTATACAATCCAGCACTTATTCAA	SET: OGS; Dmel Ortholog - C. Elsik Feb_2007: FBgn0000462; Best Dmel 5.1 match: FBgn0000462, blastp escore 5E-143;	Experimental
2	1	10	8	AM11621	GB30211-RA [Apis mellifera dorsal protein (Dl), mRNA]	GB30211-RA	NM_001011577.1	ss_oligo	DNA	AGGCCACAAGTATCGCCAGATCGTACATCGCCAATGGAGTACAGATTATACAATCCAGCACTTATTCAA	SET: OGS; Dmel Ortholog - C. Elsik Feb_2007: FBgn0000462; Best Dmel 5.1 match: FBgn0000462, blastp escore 5E-143;	Experimental
2	1	11	8	AM10392	AM10392 Unknown [Arrayset: OGS, GB17821-PA Group15.19_134024_134360]			ss_oligo	DNA	ATGCATCTGAAGGAATGTCCACCCTCGGCCGAATGGTGCATCATCCTTGAAGAGAATGAATTTAGTAAT	SET: OGS;	Experimental
2	1	12	8	AM10392	AM10392 Unknown [Arrayset: OGS, GB17821-PA Group15.19_134024_134360]			ss_oligo	DNA	ATGCATCTGAAGGAATGTCCACCCTCGGCCGAATGGTGCATCATCCTTGAAGAGAATGAATTTAGTAAT	SET: OGS;	Experimental
2	1	13	8	AM11807	GB19253-RA [Apis mellifera NMDA-type glutamate receptor 1 (Nmdar1), mRNA]	GB19253-RA	NM_001011573.1	ss_oligo	DNA	TGGCTTTATGGAGAGTCTCGACAATCATTGGATTCTCCGAAGTAATGTACAGCAATGCGAACAACTTGA	SET: OGS; Dmel Ortholog - C. Elsik Feb_2007: FBgn0010399; Best Dmel 5.1 match: FBgn0010399, blastp escore 0E+00;	Experimental
2	1	14	8	AM11807	GB19253-RA [Apis mellifera NMDA-type glutamate receptor 1 (Nmdar1), mRNA]	GB19253-RA	NM_001011573.1	ss_oligo	DNA	TGGCTTTATGGAGAGTCTCGACAATCATTGGATTCTCCGAAGTAATGTACAGCAATGCGAACAACTTGA	SET: OGS; Dmel Ortholog - C. Elsik Feb_2007: FBgn0010399; Best Dmel 5.1 match: FBgn0010399, blastp escore 0E+00;	Experimental
2	1	15	8	AM08244	GB15661-RA [PREDICTED: Apis mellifera similar to Myosin binding subunit CG32156-PC, isoform C (LOC552203), partial mRNA]	GB15661-RA	XM_624580.2	ss_oligo	DNA	GCACAAAGTGCTCAAAATAAAACAGTCCTATCTGAAGCTGAAAAAAGAGAAAGGAGAGCAATGGAAAGG	SET: OGS; Dmel Ortholog - C. Elsik Feb_2007: FBgn0005536; Best Dmel 5.1 match: FBgn0005536, blastp escore 4E-54;	Experimental
2	1	16	8	AM08244	GB15661-RA [PREDICTED: Apis mellifera similar to Myosin binding subunit CG32156-PC, isoform C (LOC552203), partial mRNA]	GB15661-RA	XM_624580.2	ss_oligo	DNA	GCACAAAGTGCTCAAAATAAAACAGTCCTATCTGAAGCTGAAAAAAGAGAAAGGAGAGCAATGGAAAGG	SET: OGS; Dmel Ortholog - C. Elsik Feb_2007: FBgn0005536; Best Dmel 5.1 match: FBgn0005536, blastp escore 4E-54;	Experimental
2	1	17	8	AM11506	GB30520-RA [PREDICTED: Apis mellifera similar to CG12950-PA (LOC410573), mRNA]	GB30520-RA	XM_394052.3	ss_oligo	DNA	GATCTACCGTTAAAGAAGAGTGCCGTTCCTAGTTCCGAGGATTTGTACGATACCGACGACAGAAATCCG	SET: OGS; Dmel Ortholog - C. Elsik Feb_2007: FBgn0083950; Best Dmel 5.1 match: FBgn0083950, blastp escore 0E+00;	Experimental
2	1	18	8	AM11506	GB30520-RA [PREDICTED: Apis mellifera similar to CG12950-PA (LOC410573), mRNA]	GB30520-RA	XM_394052.3	ss_oligo	DNA	GATCTACCGTTAAAGAAGAGTGCCGTTCCTAGTTCCGAGGATTTGTACGATACCGACGACAGAAATCCG	SET: OGS; Dmel Ortholog - C. Elsik Feb_2007: FBgn0083950; Best Dmel 5.1 match: FBgn0083950, blastp escore 0E+00;	Experimental
2	1	19	8	AM02572	BB170026B20H05.5 Bee Brain Normalized/Subtracted Library, BB17 Apis mellifera cDNA clone BB170026B20H05 5', mRNA sequence		BI507150	ss_oligo	DNA	AACCGAAGAATACAAGCATACTATATAATACGATACAAAGTACATTCGCATAAACTCTACTCTGTTCGT	SET: UI_EST BI516814;	Experimental
2	1	20	8	AM02572	BB170026B20H05.5 Bee Brain Normalized/Subtracted Library, BB17 Apis mellifera cDNA clone BB170026B20H05 5', mRNA sequence		BI507150	ss_oligo	DNA	AACCGAAGAATACAAGCATACTATATAATACGATACAAAGTACATTCGCATAAACTCTACTCTGTTCGT	SET: UI_EST BI516814;	Experimental
2	1	21	8	AM07147	GB14548-RA [PREDICTED: Apis mellifera similar to Deoxyribonuclease II CG7780-PA (LOC413489), mRNA]	GB14548-RA	XM_396933.3	ss_oligo	DNA	AGGTTGGCAATTATCCACTAGGCCTATCAGTTCGAGTAATTCTATACCTGGAATTACATTAGCGCCTCT	SET: OGS; Dmel Ortholog - C. Elsik Feb_2007: FBgn0000477; Best Dmel 5.1 match: FBgn0000477, blastp escore 4E-59;	Experimental
2	1	22	8	AM07147	GB14548-RA [PREDICTED: Apis mellifera similar to Deoxyribonuclease II CG7780-PA (LOC413489), mRNA]	GB14548-RA	XM_396933.3	ss_oligo	DNA	AGGTTGGCAATTATCCACTAGGCCTATCAGTTCGAGTAATTCTATACCTGGAATTACATTAGCGCCTCT	SET: OGS; Dmel Ortholog - C. Elsik Feb_2007: FBgn0000477; Best Dmel 5.1 match: FBgn0000477, blastp escore 4E-59;	Experimental
2	1	23	8	AM07539	GB14948-RA	GB14948-RA		ss_oligo	DNA	GAGTGATCTTGCAATGGAAACAGACAACGAATGTAGCAATACTCTTCAGAGCAAAGCTTTGCCACGACG	SET: OGS; Dmel Ortholog - C. Elsik Feb_2007: FBgn0011674; Best Dmel 5.1 match: FBgn0011674, blastp escore 3E-24;	Experimental
2	1	24	8	AM07539	GB14948-RA	GB14948-RA		ss_oligo	DNA	GAGTGATCTTGCAATGGAAACAGACAACGAATGTAGCAATACTCTTCAGAGCAAAGCTTTGCCACGACG	SET: OGS; Dmel Ortholog - C. Elsik Feb_2007: FBgn0011674; Best Dmel 5.1 match: FBgn0011674, blastp escore 3E-24;	Experimental
2	1	1	9	AM00356	GB17782-RA Apid exon M21 [PREDICTED: Apis mellifera apidaecin (Apid73), partial mRNA]	GB17782-RA	XM_001123211.1	ss_oligo	DNA	AAGCTGAACTGGAAGCTGAACCCGGTAATAATCGGCCAGTATATATTTCACAACCAAGACCACCTCATC	SET: Apid exon M21; Also matches: GB17354-RA; Best Dmel 5.1 match: FBgn0035544, blastp escore 3E-15;	Experimental
2	1	2	9	AM00356	GB17782-RA Apid exon M21 [PREDICTED: Apis mellifera apidaecin (Apid73), partial mRNA]	GB17782-RA	XM_001123211.1	ss_oligo	DNA	AAGCTGAACTGGAAGCTGAACCCGGTAATAATCGGCCAGTATATATTTCACAACCAAGACCACCTCATC	SET: Apid exon M21; Also matches: GB17354-RA; Best Dmel 5.1 match: FBgn0035544, blastp escore 3E-15;	Experimental
2	1	3	9	AM05367	GB12752-RA [PREDICTED: Apis mellifera similar to CG10890-PC, isoform C (LOC410097), mRNA]	GB12752-RA	XM_393585.3	ss_oligo	DNA	TTGGAAGCGATTATACTACAGGTTTGACTGGTATTGGCCCTGTTACCGCTTTAGAAATATTGGCAGCAT	SET: OGS; Best Dmel 5.1 match: FBgn0002887, blastp escore 6E-166;	Experimental
2	1	4	9	AM05367	GB12752-RA [PREDICTED: Apis mellifera similar to CG10890-PC, isoform C (LOC410097), mRNA]	GB12752-RA	XM_393585.3	ss_oligo	DNA	TTGGAAGCGATTATACTACAGGTTTGACTGGTATTGGCCCTGTTACCGCTTTAGAAATATTGGCAGCAT	SET: OGS; Best Dmel 5.1 match: FBgn0002887, blastp escore 6E-166;	Experimental
2	1	5	9	AM12700	GB20156-RA [PREDICTED: Apis mellifera similar to BS69 protein alpha isoform (LOC409593), mRNA]	GB20156-RA	XM_393096.3	ss_oligo	DNA	CATTTATGACGTTCGCTTTTTTGGAGGTCATCACATGCGAGCCAACATCGAAAAAATGTTCATTCGGCC	SET: OGS; Best Dmel 5.1 match: FBgn0033752, blastp escore 4E-28;	Experimental
2	1	6	9	AM12700	GB20156-RA [PREDICTED: Apis mellifera similar to BS69 protein alpha isoform (LOC409593), mRNA]	GB20156-RA	XM_393096.3	ss_oligo	DNA	CATTTATGACGTTCGCTTTTTTGGAGGTCATCACATGCGAGCCAACATCGAAAAAATGTTCATTCGGCC	SET: OGS; Best Dmel 5.1 match: FBgn0033752, blastp escore 4E-28;	Experimental
2	1	7	9	AM02031	BB160009A20D05.5 Bee Brain Normalized Library, BB16 Apis mellifera cDNA clone BB160009A20D05 5', mRNA sequence		BI512463	ss_oligo	DNA	CGACGAGCAAACATTATAACCGTCGTGTTACGCGAATCGCATAAATCGAATTATCAATGTCTCTCGATC	SET: UI_EST BI512463;	Experimental
2	1	8	9	AM02031	BB160009A20D05.5 Bee Brain Normalized Library, BB16 Apis mellifera cDNA clone BB160009A20D05 5', mRNA sequence		BI512463	ss_oligo	DNA	CGACGAGCAAACATTATAACCGTCGTGTTACGCGAATCGCATAAATCGAATTATCAATGTCTCTCGATC	SET: UI_EST BI512463;	Experimental
2	1	9	9	AM07671	GB15080-RA	GB15080-RA		ss_oligo	DNA	TTTCTATCGTTATACTGGATGATGAAATCGATGGAATTGAAAGAGCGAAAGAATAAAATTCACGAACGC	SET: OGS; Dmel Ortholog - C. Elsik Feb_2007: FBgn0034864; Best Dmel 5.1 match: FBgn0034864, blastp escore 1E-19;	Experimental
2	1	10	9	AM07671	GB15080-RA	GB15080-RA		ss_oligo	DNA	TTTCTATCGTTATACTGGATGATGAAATCGATGGAATTGAAAGAGCGAAAGAATAAAATTCACGAACGC	SET: OGS; Dmel Ortholog - C. Elsik Feb_2007: FBgn0034864; Best Dmel 5.1 match: FBgn0034864, blastp escore 1E-19;	Experimental
2	1	11	9	AM00526	DB761813 RIKEN full-length enriched honey bee cDNA library, head Apis mellifera cDNA clone BH10025B04 3', mRNA sequence		DB761813	ss_oligo	DNA	AGGATACTCAAATGTGACGCACGACTGTTAAACTTTGAACATTAATGAGTGAAAAATCGATAATCAAAC	SET: UI_EST BH1B0025B04M3;	Experimental
2	1	12	9	AM00526	DB761813 RIKEN full-length enriched honey bee cDNA library, head Apis mellifera cDNA clone BH10025B04 3', mRNA sequence		DB761813	ss_oligo	DNA	AGGATACTCAAATGTGACGCACGACTGTTAAACTTTGAACATTAATGAGTGAAAAATCGATAATCAAAC	SET: UI_EST BH1B0025B04M3;	Experimental
2	1	13	9	AM01282	BB170017A10F01.5 Bee Brain Normalized/Subtracted Library, BB17 Apis mellifera cDNA clone BB170017A10F01 5', mRNA sequence		BI505131	ss_oligo	DNA	TGCGGTGGGCTGAGATTGAGACACGTATATGTACAAATTATTGCGGGGAAAACTTTCATTTACAAATTG	SET: UI_EST BI505131;	Experimental
2	1	14	9	AM01282	BB170017A10F01.5 Bee Brain Normalized/Subtracted Library, BB17 Apis mellifera cDNA clone BB170017A10F01 5', mRNA sequence		BI505131	ss_oligo	DNA	TGCGGTGGGCTGAGATTGAGACACGTATATGTACAAATTATTGCGGGGAAAACTTTCATTTACAAATTG	SET: UI_EST BI505131;	Experimental
2	1	15	9	AM00064R	NW_001253018.1 SET: miRNA ame-mir-8; Apis mellifera linkage group 11 genomic contig, reference assembly (based on Amel_4.0 Group11.33)		NW_001253018.1	ss_oligo	DNA	GGAATCCTGACGACATCTTTACCTGACAGTATTAGAAGGTCAACTTCAATCTAATGCTGCCCGG	SET: miRNA ame-mir-8;	Experimental
2	1	16	9	AM00064R	NW_001253018.1 SET: miRNA ame-mir-8; Apis mellifera linkage group 11 genomic contig, reference assembly (based on Amel_4.0 Group11.33)		NW_001253018.1	ss_oligo	DNA	GGAATCCTGACGACATCTTTACCTGACAGTATTAGAAGGTCAACTTCAATCTAATGCTGCCCGG	SET: miRNA ame-mir-8;	Experimental
2	1	17	9	AM10511	GB17938-RA [PREDICTED: Apis mellifera similar to CG1756-PA, transcript variant 1 (LOC409572), mRNA]	GB17938-RA	XM_397574.3	ss_oligo	DNA	AAGCTGGTGGAGATATGTCGGCGCTTCATTCAGATCTTAGAAAAGTCTTAACAGTAATATCAATGCCAC	SET: OGS; Dmel Ortholog - C. Elsik Feb_2007: FBgn0030303; Best Dmel 5.1 match: FBgn0030303, blastp escore 3E-96;	Experimental
2	1	18	9	AM10511	GB17938-RA [PREDICTED: Apis mellifera similar to CG1756-PA, transcript variant 1 (LOC409572), mRNA]	GB17938-RA	XM_397574.3	ss_oligo	DNA	AAGCTGGTGGAGATATGTCGGCGCTTCATTCAGATCTTAGAAAAGTCTTAACAGTAATATCAATGCCAC	SET: OGS; Dmel Ortholog - C. Elsik Feb_2007: FBgn0030303; Best Dmel 5.1 match: FBgn0030303, blastp escore 3E-96;	Experimental
2	1	19	9	AM07245	GB14648-RA	GB14648-RA		ss_oligo	DNA	TTGTACGCAAAATCGGGGAAATATCTGTGGCAATCGTTGGAGCAGATGTTCCTCAAGTACAATTTTGGC	SET: OGS; Dmel Ortholog - C. Elsik Feb_2007: FBgn0052462; Best Dmel 5.1 match: FBgn0052436, blastp escore 7E-16;	Experimental
2	1	20	9	AM07245	GB14648-RA	GB14648-RA		ss_oligo	DNA	TTGTACGCAAAATCGGGGAAATATCTGTGGCAATCGTTGGAGCAGATGTTCCTCAAGTACAATTTTGGC	SET: OGS; Dmel Ortholog - C. Elsik Feb_2007: FBgn0052462; Best Dmel 5.1 match: FBgn0052436, blastp escore 7E-16;	Experimental
2	1	21	9	AM09296	GB16717-RA [PREDICTED: Apis mellifera similar to CG13295-PA (LOC412457), mRNA]	GB16717-RA	XM_395914.1	ss_oligo	DNA	AGGTCCTTTAATGCTCTCTCCTACTGGACAATTTATTGTTCCATCTTCTTGCCCAAGTTTTCTCTTAGT	SET: OGS; Dmel Ortholog - C. Elsik Feb_2007: FBgn0035674; Best Dmel 5.1 match: FBgn0035674, blastp escore 1E-99;	Experimental
2	1	22	9	AM09296	GB16717-RA [PREDICTED: Apis mellifera similar to CG13295-PA (LOC412457), mRNA]	GB16717-RA	XM_395914.1	ss_oligo	DNA	AGGTCCTTTAATGCTCTCTCCTACTGGACAATTTATTGTTCCATCTTCTTGCCCAAGTTTTCTCTTAGT	SET: OGS; Dmel Ortholog - C. Elsik Feb_2007: FBgn0035674; Best Dmel 5.1 match: FBgn0035674, blastp escore 1E-99;	Experimental
2	1	23	9	AM10944	GB18381-RA [PREDICTED: Apis mellifera similar to Uev1A CG10640-PA, isoform A, transcript variant 1 (LOC409920), mRNA]	GB18381-RA	XM_393411.3	ss_oligo	DNA	CAAGAACTTCGTCGTTTAATGACATTGAAGGAAAATATGAAATTATCTCAGCCTCCAGAGGGTAGCACT	SET: OGS; Dmel Ortholog - C. Elsik Feb_2007: FBgn0035601; Best Dmel 5.1 match: FBgn0035601, blastp escore 5E-65;	Experimental
2	1	24	9	AM10944	GB18381-RA [PREDICTED: Apis mellifera similar to Uev1A CG10640-PA, isoform A, transcript variant 1 (LOC409920), mRNA]	GB18381-RA	XM_393411.3	ss_oligo	DNA	CAAGAACTTCGTCGTTTAATGACATTGAAGGAAAATATGAAATTATCTCAGCCTCCAGAGGGTAGCACT	SET: OGS; Dmel Ortholog - C. Elsik Feb_2007: FBgn0035601; Best Dmel 5.1 match: FBgn0035601, blastp escore 5E-65;	Experimental
2	1	1	10	AM00074	NW_001253163.1 SET: miRNA ame-mir-133; Apis mellifera linkage group 16 genomic contig, reference assembly (based on Amel_4.0 Group16.18)		NW_001253163.1	ss_oligo	DNA	ATGTTAAGCTTAGCTGGTTGAACACGGGTCAAATATATCGCACGATTGACGCATTTGGTCCC	SET: miRNA ame-mir-133;	Experimental
2	1	2	10	AM00074	NW_001253163.1 SET: miRNA ame-mir-133; Apis mellifera linkage group 16 genomic contig, reference assembly (based on Amel_4.0 Group16.18)		NW_001253163.1	ss_oligo	DNA	ATGTTAAGCTTAGCTGGTTGAACACGGGTCAAATATATCGCACGATTGACGCATTTGGTCCC	SET: miRNA ame-mir-133;	Experimental
2	1	3	10	AM02439	NW_001253426.1 SET: UI_EST BI515690; Apis mellifera linkage group 6 genomic contig, reference assembly (based on Amel_4.0 Group6.35)		NW_001253426.1	ss_oligo	DNA	TGCCCAATTAGCAATTTACCGCCTGCTCCACACCTTATAGCGTCCGAATTTATCTCATCCCCCATCCT	SET: UI_EST BI515690;	Experimental
2	1	4	10	AM02439	NW_001253426.1 SET: UI_EST BI515690; Apis mellifera linkage group 6 genomic contig, reference assembly (based on Amel_4.0 Group6.35)		NW_001253426.1	ss_oligo	DNA	TGCCCAATTAGCAATTTACCGCCTGCTCCACACCTTATAGCGTCCGAATTTATCTCATCCCCCATCCT	SET: UI_EST BI515690;	Experimental
2	1	5	10	AM09732	GB17157-RA [PREDICTED: Apis mellifera similar to ubiquitin conjugating enzyme 7 interacting protein 3 isoform 2 (LOC410462), mRNA]	GB17157-RA	XM_393942.2	ss_oligo	DNA	AATACGATTCGATACTGCGAAGAAGCCGAAGTGAAATGTCCTTACAGAGACTCGGAATACACTTGTGAG	SET: OGS; Best Dmel 5.1 match: FBgn0036082, blastp escore 4E-08;	Experimental
2	1	6	10	AM09732	GB17157-RA [PREDICTED: Apis mellifera similar to ubiquitin conjugating enzyme 7 interacting protein 3 isoform 2 (LOC410462), mRNA]	GB17157-RA	XM_393942.2	ss_oligo	DNA	AATACGATTCGATACTGCGAAGAAGCCGAAGTGAAATGTCCTTACAGAGACTCGGAATACACTTGTGAG	SET: OGS; Best Dmel 5.1 match: FBgn0036082, blastp escore 4E-08;	Experimental
2	1	7	10	AM09666	GB17091-RA [PREDICTED: Apis mellifera similar to CG32813-PA, isoform A (LOC724478), mRNA]	GB17091-RA	XM_001120339.1	ss_oligo	DNA	TGGCTTTATCGGAGGCACAGATGAAAGTTGATATCGCTGCTATGTTAAAAGAGGAGGCCAGGATCAAAT	SET: OGS; Best Dmel 5.1 match: FBgn0052813, blastp escore 8E-07;	Experimental
2	1	8	10	AM09666	GB17091-RA [PREDICTED: Apis mellifera similar to CG32813-PA, isoform A (LOC724478), mRNA]	GB17091-RA	XM_001120339.1	ss_oligo	DNA	TGGCTTTATCGGAGGCACAGATGAAAGTTGATATCGCTGCTATGTTAAAAGAGGAGGCCAGGATCAAAT	SET: OGS; Best Dmel 5.1 match: FBgn0052813, blastp escore 8E-07;	Experimental
2	1	9	10	AM05057	GB12440-RA [PREDICTED: Apis mellifera similar to thread CG12284-PA, isoform A (LOC726899), mRNA]	GB12440-RA	XM_001122616.1	ss_oligo	DNA	ATTCTAATACAATTGTACAACCAAGAAGTTCTCATGACTTAGAACATCGGCTTACATCTGGTGTTGATA	SET: OGS; Best Dmel 5.1 match: FBgn0003691, blastp escore 2E-40;	Experimental
2	1	10	10	AM05057	GB12440-RA [PREDICTED: Apis mellifera similar to thread CG12284-PA, isoform A (LOC726899), mRNA]	GB12440-RA	XM_001122616.1	ss_oligo	DNA	ATTCTAATACAATTGTACAACCAAGAAGTTCTCATGACTTAGAACATCGGCTTACATCTGGTGTTGATA	SET: OGS; Best Dmel 5.1 match: FBgn0003691, blastp escore 2E-40;	Experimental
2	1	11	10	AM00647R	DB740207 RIKEN full-length enriched honey bee cDNA library, head Apis mellifera cDNA clone BH10043L13 5', mRNA sequence		DB740207	ss_oligo	DNA	TCGTACTAAAAAAGATGAATTTAAGAATGTACTTACAATACATGTATAGGGGACTGGGGAGACCACTCT	SET: UI_EST BH1B0043L13T3;	Experimental
2	1	12	10	AM00647R	DB740207 RIKEN full-length enriched honey bee cDNA library, head Apis mellifera cDNA clone BH10043L13 5', mRNA sequence		DB740207	ss_oligo	DNA	TCGTACTAAAAAAGATGAATTTAAGAATGTACTTACAATACATGTATAGGGGACTGGGGAGACCACTCT	SET: UI_EST BH1B0043L13T3;	Experimental
2	1	13	10	AM08997	GB16418-RA [PREDICTED: Apis mellifera similar to eIF2B- CG8190-PA (LOC411974), mRNA]	GB16418-RA	XM_395441.3	ss_oligo	DNA	TGGTCCTATGCATGTTGTAACATCTGGTAGTCAATATTCTCGTGAAGTGCTTACTGATTCAAATGACCT	SET: OGS; Dmel Ortholog - C. Elsik Feb_2007: FBgn0034029; Best Dmel 5.1 match: FBgn0034029, blastp escore 2E-88;	Experimental
2	1	14	10	AM08997	GB16418-RA [PREDICTED: Apis mellifera similar to eIF2B- CG8190-PA (LOC411974), mRNA]	GB16418-RA	XM_395441.3	ss_oligo	DNA	TGGTCCTATGCATGTTGTAACATCTGGTAGTCAATATTCTCGTGAAGTGCTTACTGATTCAAATGACCT	SET: OGS; Dmel Ortholog - C. Elsik Feb_2007: FBgn0034029; Best Dmel 5.1 match: FBgn0034029, blastp escore 2E-88;	Experimental
2	1	15	10	AM03608	GB10985-RA	GB10985-RA		ss_oligo	DNA	TGAATTACAGGTTAGAGTTTGTGATAATGTGACAAATGTTTCAAAGAAGCAGGTATATGGAATAGTTGC	SET: OGS;	Experimental
2	1	16	10	AM03608	GB10985-RA	GB10985-RA		ss_oligo	DNA	TGAATTACAGGTTAGAGTTTGTGATAATGTGACAAATGTTTCAAAGAAGCAGGTATATGGAATAGTTGC	SET: OGS;	Experimental
2	1	17	10	AM09588	GB17012-RA [PREDICTED: Apis mellifera similar to Serine protease inhibitor 4 CG9453-PB, isoform B (LOC412536), mRNA]	GB17012-RA	XM_395991.3	ss_oligo	DNA	CGGCCCTTTATGTTTATACTTGAATATAAACCAAACAACATACCACTTTTTATTGGGAATGTACAGGAT	SET: OGS; Best Dmel 5.1 match: FBgn0028985, blastp escore 2E-55;	Experimental
2	1	18	10	AM09588	GB17012-RA [PREDICTED: Apis mellifera similar to Serine protease inhibitor 4 CG9453-PB, isoform B (LOC412536), mRNA]	GB17012-RA	XM_395991.3	ss_oligo	DNA	CGGCCCTTTATGTTTATACTTGAATATAAACCAAACAACATACCACTTTTTATTGGGAATGTACAGGAT	SET: OGS; Best Dmel 5.1 match: FBgn0028985, blastp escore 2E-55;	Experimental
2	1	19	10	AM00721R	DB742544 RIKEN full-length enriched honey bee cDNA library, head Apis mellifera cDNA clone BH10051N08 5', mRNA sequence		DB742544	ss_oligo	DNA	TGCGATATGTCCGTAGATGACAAAAACAAAACGATGATGAAATCCGATAGAAACGAATATCGAAGGAAA	SET: UI_EST BH1B0051N08T3;	Experimental
2	1	20	10	AM00721R	DB742544 RIKEN full-length enriched honey bee cDNA library, head Apis mellifera cDNA clone BH10051N08 5', mRNA sequence		DB742544	ss_oligo	DNA	TGCGATATGTCCGTAGATGACAAAAACAAAACGATGATGAAATCCGATAGAAACGAATATCGAAGGAAA	SET: UI_EST BH1B0051N08T3;	Experimental
2	1	21	10	AM06496R	[Antisense] GB13898-RA [PREDICTED: Apis mellifera similar to CG8596-PA (LOC552144), mRNA]	GB13898-RA	XM_624523.2	ss_oligo	DNA	CATCCAGCACCTGTCATAAAACCCATCCAAACACCTTGTGGACGAGGTCCTAATACTTTGCTGAAGATA	SET: OGS; Dmel Ortholog - C. Elsik Feb_2007: FBgn0035767; Best Dmel 5.1 match: FBgn0035767, blastp escore 3E-171;	Experimental
2	1	22	10	AM06496R	[Antisense] GB13898-RA [PREDICTED: Apis mellifera similar to CG8596-PA (LOC552144), mRNA]	GB13898-RA	XM_624523.2	ss_oligo	DNA	CATCCAGCACCTGTCATAAAACCCATCCAAACACCTTGTGGACGAGGTCCTAATACTTTGCTGAAGATA	SET: OGS; Dmel Ortholog - C. Elsik Feb_2007: FBgn0035767; Best Dmel 5.1 match: FBgn0035767, blastp escore 3E-171;	Experimental
2	1	23	10	AM01627	BB170009A10F05.5 Bee Brain Normalized/Subtracted Library, BB17 Apis mellifera cDNA clone BB170009A10F05 5', mRNA sequence		BI508643	ss_oligo	DNA	CGTTTAAACTGACCATCTTCTTGTGGGTCATCGTTCATGCGCGATCCATTTGTCCGTCTGCAATTATTT	SET: UI_EST BI508643;	Experimental
2	1	24	10	AM01627	BB170009A10F05.5 Bee Brain Normalized/Subtracted Library, BB17 Apis mellifera cDNA clone BB170009A10F05 5', mRNA sequence		BI508643	ss_oligo	DNA	CGTTTAAACTGACCATCTTCTTGTGGGTCATCGTTCATGCGCGATCCATTTGTCCGTCTGCAATTATTT	SET: UI_EST BI508643;	Experimental
2	1	1	11	AM11356	GB18798-RA [PREDICTED: Apis mellifera similar to ubiquitination factor E4B (LOC412219), mRNA]	GB18798-RA	XM_395681.3	ss_oligo	DNA	TCACGAATGAAACAATTAACAGCAGATGAGAGACAAGCTAGGTCATATCTCACTTTGGCGAAGGAAACC	SET: OGS; Dmel Ortholog - C. Elsik Feb_2007: FBgn0032467; Best Dmel 5.1 match: FBgn0032467, blastp escore 0E+00;	Experimental
2	1	2	11	AM11356	GB18798-RA [PREDICTED: Apis mellifera similar to ubiquitination factor E4B (LOC412219), mRNA]	GB18798-RA	XM_395681.3	ss_oligo	DNA	TCACGAATGAAACAATTAACAGCAGATGAGAGACAAGCTAGGTCATATCTCACTTTGGCGAAGGAAACC	SET: OGS; Dmel Ortholog - C. Elsik Feb_2007: FBgn0032467; Best Dmel 5.1 match: FBgn0032467, blastp escore 0E+00;	Experimental
2	1	3	11	AM06809	GB14210-RA [PREDICTED: Apis mellifera similar to Copper chaperone for superoxide dismutase (Superoxide dismutase copper chaperone) (LOC552629), partial mRNA]	GB14210-RA	XM_625003.2	ss_oligo	DNA	TACACAAACTCCTGATGGTTGTCTTATAGATGGAACAATTGATGGTTTAACACCTGGTGAACATGGTAT	SET: OGS; Dmel Ortholog - C. Elsik Feb_2007: FBgn0010531; Best Dmel 5.1 match: FBgn0010531, blastp escore 2E-69;	Experimental
2	1	4	11	AM06809	GB14210-RA [PREDICTED: Apis mellifera similar to Copper chaperone for superoxide dismutase (Superoxide dismutase copper chaperone) (LOC552629), partial mRNA]	GB14210-RA	XM_625003.2	ss_oligo	DNA	TACACAAACTCCTGATGGTTGTCTTATAGATGGAACAATTGATGGTTTAACACCTGGTGAACATGGTAT	SET: OGS; Dmel Ortholog - C. Elsik Feb_2007: FBgn0010531; Best Dmel 5.1 match: FBgn0010531, blastp escore 2E-69;	Experimental
2	1	5	11	AM11444	GB18887-RA	GB18887-RA		ss_oligo	DNA	AACCCTTATATACTAGAGCAGCAGTAGGAGAAGAAAGAAGCGGTGTTTGGGGAATAAATACAGGGGGTG	SET: OGS; Dmel Ortholog - C. Elsik Feb_2007: FBgn0034060; Best Dmel 5.1 match: FBgn0034060, blastp escore 4E-124;	Experimental
2	1	6	11	AM11444	GB18887-RA	GB18887-RA		ss_oligo	DNA	AACCCTTATATACTAGAGCAGCAGTAGGAGAAGAAAGAAGCGGTGTTTGGGGAATAAATACAGGGGGTG	SET: OGS; Dmel Ortholog - C. Elsik Feb_2007: FBgn0034060; Best Dmel 5.1 match: FBgn0034060, blastp escore 4E-124;	Experimental
2	1	7	11	AM05900	GB13293-RA [PREDICTED: Apis mellifera similar to Cad74A CG6445-PA, isoform A (LOC410368), mRNA]	GB13293-RA	XM_393848.3	ss_oligo	DNA	CCAGGGAGACGAATATCACTCTGAGGATATTTTTGTTGCGTGACAGGGACATGTTGAAGTTCGTGTTCT	SET: OGS; Dmel Ortholog - C. Elsik Feb_2007: FBgn0036715; Best Dmel 5.1 match: FBgn0036715, blastp escore 0E+00;	Experimental
2	1	8	11	AM05900	GB13293-RA [PREDICTED: Apis mellifera similar to Cad74A CG6445-PA, isoform A (LOC410368), mRNA]	GB13293-RA	XM_393848.3	ss_oligo	DNA	CCAGGGAGACGAATATCACTCTGAGGATATTTTTGTTGCGTGACAGGGACATGTTGAAGTTCGTGTTCT	SET: OGS; Dmel Ortholog - C. Elsik Feb_2007: FBgn0036715; Best Dmel 5.1 match: FBgn0036715, blastp escore 0E+00;	Experimental
2	1	9	11	AM02118	BB160011B10E03.5 Bee Brain Normalized Library, BB16 Apis mellifera cDNA clone BB160011B10E03 5', mRNA sequence		BI513214	ss_oligo	DNA	TCCAAGATGGTTAGTCGTTACGAAAGCGCGAAAGTAAGAACACGAAAGAGTGTGATTTAAAACGACCTC	SET: UI_EST BI513214;	Experimental
2	1	10	11	AM02118	BB160011B10E03.5 Bee Brain Normalized Library, BB16 Apis mellifera cDNA clone BB160011B10E03 5', mRNA sequence		BI513214	ss_oligo	DNA	TCCAAGATGGTTAGTCGTTACGAAAGCGCGAAAGTAAGAACACGAAAGAGTGTGATTTAAAACGACCTC	SET: UI_EST BI513214;	Experimental
2	1	11	11	AM02162	NW_001253550.1 SET: UI_EST BI513562; Apis mellifera linkage group 9 genomic contig, reference assembly (based on Amel_4.0 Group9.10)		NW_001253550.1	ss_oligo	DNA	GGATCCGTGAAATGAACGAGGTAGATTTATCGTAGGTCGAAATTTCCACGCGCAAAGACTGACTCTTGC	SET: UI_EST BI513562;	Experimental
2	1	12	11	AM02162	NW_001253550.1 SET: UI_EST BI513562; Apis mellifera linkage group 9 genomic contig, reference assembly (based on Amel_4.0 Group9.10)		NW_001253550.1	ss_oligo	DNA	GGATCCGTGAAATGAACGAGGTAGATTTATCGTAGGTCGAAATTTCCACGCGCAAAGACTGACTCTTGC	SET: UI_EST BI513562;	Experimental
2	1	13	11	AM04921	GB12302-RA [PREDICTED: Apis mellifera similar to CG6619-PA (LOC552040), mRNA]	GB12302-RA	XM_624420.2	ss_oligo	DNA	ACCCATTCACTGCCAGCCCGTAAAAGAACGCCTAATAGTGTAATTACCAGTAACGCTAATCAGCCAT	SET: OGS; Best Dmel 5.1 match: FBgn0035676, blastp escore 2E-68;	Experimental
2	1	14	11	AM04921	GB12302-RA [PREDICTED: Apis mellifera similar to CG6619-PA (LOC552040), mRNA]	GB12302-RA	XM_624420.2	ss_oligo	DNA	ACCCATTCACTGCCAGCCCGTAAAAGAACGCCTAATAGTGTAATTACCAGTAACGCTAATCAGCCAT	SET: OGS; Best Dmel 5.1 match: FBgn0035676, blastp escore 2E-68;	Experimental
2	1	15	11	AM07904	GB15315-RA [PREDICTED: Apis mellifera similar to SAK CG7186-PA, transcript variant 2 (LOC550739), mRNA]	GB15315-RA	XM_623130.2	ss_oligo	DNA	TGCCATCCTTTGATGCGAGTTCCGTTATTTCAACAGTAGCATCACGATCACGAAAAATGAATTCTGTAC	SET: OGS; Dmel Ortholog - C. Elsik Feb_2007: FBgn0026371; Best Dmel 5.1 match: FBgn0026371, blastp escore 2E-149;	Experimental
2	1	16	11	AM07904	GB15315-RA [PREDICTED: Apis mellifera similar to SAK CG7186-PA, transcript variant 2 (LOC550739), mRNA]	GB15315-RA	XM_623130.2	ss_oligo	DNA	TGCCATCCTTTGATGCGAGTTCCGTTATTTCAACAGTAGCATCACGATCACGAAAAATGAATTCTGTAC	SET: OGS; Dmel Ortholog - C. Elsik Feb_2007: FBgn0026371; Best Dmel 5.1 match: FBgn0026371, blastp escore 2E-149;	Experimental
2	1	17	11	AM12135	GB19582-RA [PREDICTED: Apis mellifera similar to Serine protease inhibitor 5 CG18525-PA, isoform A (LOC413749), mRNA]	GB19582-RA	XM_397188.3	ss_oligo	DNA	ATTGGGTCAGCAATATGACTAAAGGCCACATTCGGGATCTTCTACCCCCTAATAGCATTACAACAGACA	SET: OGS; Dmel Ortholog - C. Elsik Feb_2007: FBgn0028984; Best Dmel 5.1 match: FBgn0028984, blastp escore 3E-67;	Experimental
2	1	18	11	AM12135	GB19582-RA [PREDICTED: Apis mellifera similar to Serine protease inhibitor 5 CG18525-PA, isoform A (LOC413749), mRNA]	GB19582-RA	XM_397188.3	ss_oligo	DNA	ATTGGGTCAGCAATATGACTAAAGGCCACATTCGGGATCTTCTACCCCCTAATAGCATTACAACAGACA	SET: OGS; Dmel Ortholog - C. Elsik Feb_2007: FBgn0028984; Best Dmel 5.1 match: FBgn0028984, blastp escore 3E-67;	Experimental
2	1	19	11	AM09223	GB16645-RA	GB16645-RA		ss_oligo	DNA	TGGCCCCGGAAAAGACAACAAAATTGTGATACAACCACAACGACATGGACAAATAGATGTTCATCTTGG	SET: OGS; Dmel Ortholog - C. Elsik Feb_2007: FBgn0035896; Best Dmel 5.1 match: FBgn0035896, blastp escore 5E-20;	Experimental
2	1	20	11	AM09223	GB16645-RA	GB16645-RA		ss_oligo	DNA	TGGCCCCGGAAAAGACAACAAAATTGTGATACAACCACAACGACATGGACAAATAGATGTTCATCTTGG	SET: OGS; Dmel Ortholog - C. Elsik Feb_2007: FBgn0035896; Best Dmel 5.1 match: FBgn0035896, blastp escore 5E-20;	Experimental
2	1	21	11	AM02431	BB160020A10B04.5 Bee Brain Normalized Library, BB16 Apis mellifera cDNA clone BB160020A10B04 5', mRNA sequence		BI515625	ss_oligo	DNA	TGACTTTACACGACTTCTAGGTTGAGCATCTTTTGATTGATTTCGGGAGGGAGTTAGCGTGGAAGTTGG	SET: UI_EST BI515625;	Experimental
2	1	22	11	AM02431	BB160020A10B04.5 Bee Brain Normalized Library, BB16 Apis mellifera cDNA clone BB160020A10B04 5', mRNA sequence		BI515625	ss_oligo	DNA	TGACTTTACACGACTTCTAGGTTGAGCATCTTTTGATTGATTTCGGGAGGGAGTTAGCGTGGAAGTTGG	SET: UI_EST BI515625;	Experimental
2	1	23	11	AM06502	GB13904-RA	GB13904-RA		ss_oligo	DNA	AGTTCAAAAAATACAGTTTTATGGAGATTTGGTATTGCAACAAAAAGGTCTTCTTACTAGTGAAGGTTT	SET: OGS; Best Dmel 5.1 match: FBgn0031707, blastp escore 3E-04;	Experimental
2	1	24	11	AM06502	GB13904-RA	GB13904-RA		ss_oligo	DNA	AGTTCAAAAAATACAGTTTTATGGAGATTTGGTATTGCAACAAAAAGGTCTTCTTACTAGTGAAGGTTT	SET: OGS; Best Dmel 5.1 match: FBgn0031707, blastp escore 3E-04;	Experimental
2	1	1	12	AM00633	DB766675 RIKEN full-length enriched honey bee cDNA library, head Apis mellifera cDNA clone BH10042B08 3', mRNA sequence		DB766675	ss_oligo	DNA	TTACGTAAAATCAATTGTTTTTTATGGAACACTCTGTACAATATGTAGTATATAAAAAATATACCGCTT	SET: UI_EST BH1B0042B08M3;	Experimental
2	1	2	12	AM00633	DB766675 RIKEN full-length enriched honey bee cDNA library, head Apis mellifera cDNA clone BH10042B08 3', mRNA sequence		DB766675	ss_oligo	DNA	TTACGTAAAATCAATTGTTTTTTATGGAACACTCTGTACAATATGTAGTATATAAAAAATATACCGCTT	SET: UI_EST BH1B0042B08M3;	Experimental
2	1	3	12	AM02834	GB10207-RA [PREDICTED: Apis mellifera similar to vacuolar protein sorting 16 isoform 1 (LOC409117), mRNA]	GB10207-RA	XM_392642.2	ss_oligo	DNA	CTATGCGCCTGGTGTTTCTTATAGCGAAATTGCAAGAAGAGCAGCTGACTGTGGTCGAAAACAATTAGC	SET: OGS; Dmel Ortholog - C. Elsik Feb_2007: FBgn0037674; Best Dmel 5.1 match: FBgn0037674, blastp escore 4E-166;	Experimental
2	1	4	12	AM02834	GB10207-RA [PREDICTED: Apis mellifera similar to vacuolar protein sorting 16 isoform 1 (LOC409117), mRNA]	GB10207-RA	XM_392642.2	ss_oligo	DNA	CTATGCGCCTGGTGTTTCTTATAGCGAAATTGCAAGAAGAGCAGCTGACTGTGGTCGAAAACAATTAGC	SET: OGS; Dmel Ortholog - C. Elsik Feb_2007: FBgn0037674; Best Dmel 5.1 match: FBgn0037674, blastp escore 4E-166;	Experimental
2	1	5	12	AM04626	GB12009-RA [PREDICTED: Apis mellifera similar to wengen CG6531-PA (LOC726958), partial mRNA]	GB12009-RA	XM_001122675.1	ss_oligo	DNA	CGATTTACAAGGATGCCATTTGTGGTCCACTCTCTGCTCTTGAACTCGATTGGTCTTTTCTTTCGACGA	SET: OGS; Best Dmel 5.1 match: FBgn0030941, blastp escore 3E-14;	Experimental
2	1	6	12	AM04626	GB12009-RA [PREDICTED: Apis mellifera similar to wengen CG6531-PA (LOC726958), partial mRNA]	GB12009-RA	XM_001122675.1	ss_oligo	DNA	CGATTTACAAGGATGCCATTTGTGGTCCACTCTCTGCTCTTGAACTCGATTGGTCTTTTCTTTCGACGA	SET: OGS; Best Dmel 5.1 match: FBgn0030941, blastp escore 3E-14;	Experimental
2	1	7	12	AM07310	GB19867-RA [PREDICTED: Apis mellifera similar to Protein KIAA0286 (LOC727468), mRNA]	GB19867-RA	XM_001123176.1	ss_oligo	DNA	CCATGGAAAACAGTTTTAAGGTTGAAAGATCCGATAAGGTTTGCCAAGTTTATGGAAGGCGATTCACAT	SET: OGS; Also matches: GB14713-RA,XM_001120765.1; Best Dmel 5.1 match: FBgn0030768, blastp escore 6E-66;	Experimental
2	1	8	12	AM07310	GB19867-RA [PREDICTED: Apis mellifera similar to Protein KIAA0286 (LOC727468), mRNA]	GB19867-RA	XM_001123176.1	ss_oligo	DNA	CCATGGAAAACAGTTTTAAGGTTGAAAGATCCGATAAGGTTTGCCAAGTTTATGGAAGGCGATTCACAT	SET: OGS; Also matches: GB14713-RA,XM_001120765.1; Best Dmel 5.1 match: FBgn0030768, blastp escore 6E-66;	Experimental
2	1	9	12	AM10339	GB17766-RA [PREDICTED: Apis mellifera similar to centromere protein E (LOC724515), mRNA]	GB17766-RA	XM_001120388.1	ss_oligo	DNA	GAATTGACATCAGACATGGTGCAACAAGATTCCAAAGCTGTTTCATGTGAAGCACCTCAACGATCGGAG	SET: OGS; Best Dmel 5.1 match: FBgn0083982, blastp escore 8E-81;	Experimental
2	1	10	12	AM10339	GB17766-RA [PREDICTED: Apis mellifera similar to centromere protein E (LOC724515), mRNA]	GB17766-RA	XM_001120388.1	ss_oligo	DNA	GAATTGACATCAGACATGGTGCAACAAGATTCCAAAGCTGTTTCATGTGAAGCACCTCAACGATCGGAG	SET: OGS; Best Dmel 5.1 match: FBgn0083982, blastp escore 8E-81;	Experimental
2	1	11	12	AM03166	GB10539-RA [PREDICTED: Apis mellifera similar to TNF-receptor-associated factor 2 CG10961-PA (LOC551819), mRNA]	GB10539-RA	XM_624204.2	ss_oligo	DNA	GCAGAGAGATATCACAACAACGTACACCTTGTCCTTACCAACAATTTGGCTGTGAGATTAAAGTATCCC	SET: OGS; Best Dmel 5.1 match: FBgn0026318, blastp escore 2E-71;	Experimental
2	1	12	12	AM03166	GB10539-RA [PREDICTED: Apis mellifera similar to TNF-receptor-associated factor 2 CG10961-PA (LOC551819), mRNA]	GB10539-RA	XM_624204.2	ss_oligo	DNA	GCAGAGAGATATCACAACAACGTACACCTTGTCCTTACCAACAATTTGGCTGTGAGATTAAAGTATCCC	SET: OGS; Best Dmel 5.1 match: FBgn0026318, blastp escore 2E-71;	Experimental
2	1	13	12	AM02748	GB10120-RA	GB10120-RA		ss_oligo	DNA	ACTCCTAATTCCACAAACAATGAACTTTTAGCAAAAAAATCACGATCTGCGAAACCAGTTGCTTCGTCA	SET: OGS; Best Dmel 5.1 match: FBgn0030940, blastp escore 3E-12;	Experimental
2	1	14	12	AM02748	GB10120-RA	GB10120-RA		ss_oligo	DNA	ACTCCTAATTCCACAAACAATGAACTTTTAGCAAAAAAATCACGATCTGCGAAACCAGTTGCTTCGTCA	SET: OGS; Best Dmel 5.1 match: FBgn0030940, blastp escore 3E-12;	Experimental
2	1	15	12	AM04711	GB12094-RA [PREDICTED: Apis mellifera similar to Longitudinals lacking protein, isoform G (LOC725336), mRNA]	GB12094-RA	XM_001121196.1	ss_oligo	DNA	AAGATCTGACGCTGGATGACGATATGAACGATCTGAACGAGATGGAACAGGATAACAATAGAGCCGGAC	Also matches: GB12094-RB,GB12094-RC,GB12094-RD,GB12094-RE,GB12094-RF; Best Dmel 5.1 match: FBgn0005630, blastp escore 6E-65;	Experimental
2	1	16	12	AM04711	GB12094-RA [PREDICTED: Apis mellifera similar to Longitudinals lacking protein, isoform G (LOC725336), mRNA]	GB12094-RA	XM_001121196.1	ss_oligo	DNA	AAGATCTGACGCTGGATGACGATATGAACGATCTGAACGAGATGGAACAGGATAACAATAGAGCCGGAC	Also matches: GB12094-RB,GB12094-RC,GB12094-RD,GB12094-RE,GB12094-RF; Best Dmel 5.1 match: FBgn0005630, blastp escore 6E-65;	Experimental
2	1	17	12	AM10057	GB17486-RA [PREDICTED: Apis mellifera similar to CG12029-PA (LOC725776), mRNA]	GB17486-RA	XM_001121583.1	ss_oligo	DNA	CCTCCACCCTATCCCCAGCCGTCCATTATGAATCCCCCTCACAGGATTCAACCTCCCGCAATCACCAC	SET: OGS; Dmel Ortholog - C. Elsik Feb_2007: FBgn0035454; Best Dmel 5.1 match: FBgn0035454, blastp escore 2E-57;	Experimental
2	1	18	12	AM10057	GB17486-RA [PREDICTED: Apis mellifera similar to CG12029-PA (LOC725776), mRNA]	GB17486-RA	XM_001121583.1	ss_oligo	DNA	CCTCCACCCTATCCCCAGCCGTCCATTATGAATCCCCCTCACAGGATTCAACCTCCCGCAATCACCAC	SET: OGS; Dmel Ortholog - C. Elsik Feb_2007: FBgn0035454; Best Dmel 5.1 match: FBgn0035454, blastp escore 2E-57;	Experimental
2	1	19	12	AM12223	GB19675-RA [PREDICTED: Apis mellifera similar to RAB28, member RAS oncogene family (LOC724762), mRNA]	GB19675-RA	XM_001120659.1	ss_oligo	DNA	GAGGACGGTAAAAAAGGATCGAACACACAAATTTGCCGCAGACAATGGATTCCCGTCTCATGATGTTTC	SET: OGS; Best Dmel 5.1 match: FBgn0052670, blastp escore 5E-23;	Experimental
2	1	20	12	AM12223	GB19675-RA [PREDICTED: Apis mellifera similar to RAB28, member RAS oncogene family (LOC724762), mRNA]	GB19675-RA	XM_001120659.1	ss_oligo	DNA	GAGGACGGTAAAAAAGGATCGAACACACAAATTTGCCGCAGACAATGGATTCCCGTCTCATGATGTTTC	SET: OGS; Best Dmel 5.1 match: FBgn0052670, blastp escore 5E-23;	Experimental
2	1	21	12	AM09995	GB17423-RA [PREDICTED: Apis mellifera similar to CG12130-PA, transcript variant 1 (LOC408568), mRNA]	GB17423-RA	XM_397510.3	ss_oligo	DNA	ACATGAAAATCCTCACCATGAACCAGCACCTTTAACGGACAGAGATATTAACAATCTTTCTGGAGGTAC	SET: OGS; Dmel Ortholog - C. Elsik Feb_2007: FBgn0033466; Best Dmel 5.1 match: FBgn0033466, blastp escore 5E-81;	Experimental
2	1	22	12	AM09995	GB17423-RA [PREDICTED: Apis mellifera similar to CG12130-PA, transcript variant 1 (LOC408568), mRNA]	GB17423-RA	XM_397510.3	ss_oligo	DNA	ACATGAAAATCCTCACCATGAACCAGCACCTTTAACGGACAGAGATATTAACAATCTTTCTGGAGGTAC	SET: OGS; Dmel Ortholog - C. Elsik Feb_2007: FBgn0033466; Best Dmel 5.1 match: FBgn0033466, blastp escore 5E-81;	Experimental
2	1	23	12	AM11168	GB18607-RA [PREDICTED: Apis mellifera similar to Parkin coregulated gene protein homolog (Hypertension-related protein 1-like protein) (LOC552767), mRNA]	GB18607-RA	XM_625143.2	ss_oligo	DNA	CCGGAAGTTTTGTGTACAACACTGAAAACTCTTCAAAATCTTGTACGCTCAGCAGATTGTGTTGGAGAA	SET: OGS; Dmel Ortholog - C. Elsik Feb_2007: FBgn0034454; Best Dmel 5.1 match: FBgn0034454, blastp escore 3E-61;	Experimental
2	1	24	12	AM11168	GB18607-RA [PREDICTED: Apis mellifera similar to Parkin coregulated gene protein homolog (Hypertension-related protein 1-like protein) (LOC552767), mRNA]	GB18607-RA	XM_625143.2	ss_oligo	DNA	CCGGAAGTTTTGTGTACAACACTGAAAACTCTTCAAAATCTTGTACGCTCAGCAGATTGTGTTGGAGAA	SET: OGS; Dmel Ortholog - C. Elsik Feb_2007: FBgn0034454; Best Dmel 5.1 match: FBgn0034454, blastp escore 3E-61;	Experimental
2	1	1	13	AM09406	GB16828-RA [PREDICTED: Apis mellifera similar to CG3825-PA (LOC724843), mRNA]	GB16828-RA	XM_001120747.1	ss_oligo	DNA	GCAGCTCGAAAAGGTCCATGGGAAGAAATGGCTAGAGATAGAGAACGATTTAGAGGCCGTATAAATTGC	SET: OGS; Dmel Ortholog - C. Elsik Feb_2007: FBgn0034948; Best Dmel 5.1 match: FBgn0034948, blastp escore 1E-23;	Experimental
2	1	2	13	AM09406	GB16828-RA [PREDICTED: Apis mellifera similar to CG3825-PA (LOC724843), mRNA]	GB16828-RA	XM_001120747.1	ss_oligo	DNA	GCAGCTCGAAAAGGTCCATGGGAAGAAATGGCTAGAGATAGAGAACGATTTAGAGGCCGTATAAATTGC	SET: OGS; Dmel Ortholog - C. Elsik Feb_2007: FBgn0034948; Best Dmel 5.1 match: FBgn0034948, blastp escore 1E-23;	Experimental
2	1	3	13	AM03177	GB10550-RA [PREDICTED: Apis mellifera similar to sorting nexin 4 (LOC414028), mRNA]	GB10550-RA	XM_397464.3	ss_oligo	DNA	ATGCATGGCAAAAGGTTACCACTGATACATTTGATCCAGATTTTGTTGATAGGCGAAGAATTGGTCTTG	SET: OGS; Best Dmel 5.1 match: FBgn0038065, blastp escore 6E-10;	Experimental
2	1	4	13	AM03177	GB10550-RA [PREDICTED: Apis mellifera similar to sorting nexin 4 (LOC414028), mRNA]	GB10550-RA	XM_397464.3	ss_oligo	DNA	ATGCATGGCAAAAGGTTACCACTGATACATTTGATCCAGATTTTGTTGATAGGCGAAGAATTGGTCTTG	SET: OGS; Best Dmel 5.1 match: FBgn0038065, blastp escore 6E-10;	Experimental
2	1	5	13	AM07017	GB14419-RA [PREDICTED: Apis mellifera similar to Thiolester containing protein II CG7052-PB, isoform B (LOC726883), partial mRNA]	GB14419-RA	XM_001122599.1	ss_oligo	DNA	TCGCTGATTCCATACCTGTAATGAAGTGGCTGGTAAAACAAAGAAATGCAGAAGGGGGTTTTGCGTCT	SET: OGS; Dmel Ortholog - C. Elsik Feb_2007: FBgn0041181; Best Dmel 5.1 match: FBgn0041181, blastp escore 3E-17;	Experimental
2	1	6	13	AM07017	GB14419-RA [PREDICTED: Apis mellifera similar to Thiolester containing protein II CG7052-PB, isoform B (LOC726883), partial mRNA]	GB14419-RA	XM_001122599.1	ss_oligo	DNA	TCGCTGATTCCATACCTGTAATGAAGTGGCTGGTAAAACAAAGAAATGCAGAAGGGGGTTTTGCGTCT	SET: OGS; Dmel Ortholog - C. Elsik Feb_2007: FBgn0041181; Best Dmel 5.1 match: FBgn0041181, blastp escore 3E-17;	Experimental
2	1	7	13	AM02262	BB160015A10F12.5 Bee Brain Normalized Library, BB16 Apis mellifera cDNA clone BB160015A10F12 5', mRNA sequence		BI514378	ss_oligo	DNA	CTTTCGGAGATACTGCAGAATAGCTACTTATGTAGGTACCACACGAGGGTCTAAAATTTGCAACCGAAT	SET: UI_EST BI514378;	Experimental
2	1	8	13	AM02262	BB160015A10F12.5 Bee Brain Normalized Library, BB16 Apis mellifera cDNA clone BB160015A10F12 5', mRNA sequence		BI514378	ss_oligo	DNA	CTTTCGGAGATACTGCAGAATAGCTACTTATGTAGGTACCACACGAGGGTCTAAAATTTGCAACCGAAT	SET: UI_EST BI514378;	Experimental
2	1	9	13	AM09114	GB30067-RA [PREDICTED: Apis mellifera similar to testis expressed sequence 14 isoform b (LOC551685), mRNA]	GB30067-RA	XM_625259.2	ss_oligo	DNA	TCGCATTGCGTCTATCTGGCTTCTAATGGTATCATAAAACTAGGTGGATGGGAACTGGCCATGCATATC	SET: OGS; Best Dmel 5.1 match: FBgn0004603, blastp escore 5E-08;	Experimental
2	1	10	13	AM09114	GB30067-RA [PREDICTED: Apis mellifera similar to testis expressed sequence 14 isoform b (LOC551685), mRNA]	GB30067-RA	XM_625259.2	ss_oligo	DNA	TCGCATTGCGTCTATCTGGCTTCTAATGGTATCATAAAACTAGGTGGATGGGAACTGGCCATGCATATC	SET: OGS; Best Dmel 5.1 match: FBgn0004603, blastp escore 5E-08;	Experimental
2	1	11	13	AM07279	GB30556-RA	GB30556-RA		ss_oligo	DNA	CGCATCTAGCCTGGGACATTTGATCAACGAATACTGTGAAATTGATATACCCGTCTATGTGGCAGGATG	SET: OGS; Dmel Ortholog - C. Elsik Feb_2007: FBgn0036770; Best Dmel 5.1 match: FBgn0036770, blastp escore 4E-133;	Experimental
2	1	12	13	AM07279	GB30556-RA	GB30556-RA		ss_oligo	DNA	CGCATCTAGCCTGGGACATTTGATCAACGAATACTGTGAAATTGATATACCCGTCTATGTGGCAGGATG	SET: OGS; Dmel Ortholog - C. Elsik Feb_2007: FBgn0036770; Best Dmel 5.1 match: FBgn0036770, blastp escore 4E-133;	Experimental
2	1	13	13	AM07678	GB15087-RA [PREDICTED: Apis mellifera similar to Syntaxin-18 (Growth-inhibiting gene 9 protein) (LOC551467), mRNA]	GB15087-RA	XM_623862.2	ss_oligo	DNA	ACGGATGCTGATCGTGATAAAATTGATGTTGGTGCGCAAAAAATAATGACTACTTGTTCCCAGTTAATC	SET: OGS; Dmel Ortholog - C. Elsik Feb_2007: FBgn0039212; Best Dmel 5.1 match: FBgn0039212, blastp escore 1E-49;	Experimental
2	1	14	13	AM07678	GB15087-RA [PREDICTED: Apis mellifera similar to Syntaxin-18 (Growth-inhibiting gene 9 protein) (LOC551467), mRNA]	GB15087-RA	XM_623862.2	ss_oligo	DNA	ACGGATGCTGATCGTGATAAAATTGATGTTGGTGCGCAAAAAATAATGACTACTTGTTCCCAGTTAATC	SET: OGS; Dmel Ortholog - C. Elsik Feb_2007: FBgn0039212; Best Dmel 5.1 match: FBgn0039212, blastp escore 1E-49;	Experimental
2	1	15	13	AM00858R	DB748067 RIKEN full-length enriched honey bee cDNA library, head Apis mellifera cDNA clone BH10071C08 5', mRNA sequence		DB748067	ss_oligo	DNA	CGTCCCGCGAAATATATATCGTAACAATTATAATACTCGTGAATCACGGAGAATTCCTCT	SET: UI_EST BH1B0071C08T3;	Experimental
2	1	16	13	AM00858R	DB748067 RIKEN full-length enriched honey bee cDNA library, head Apis mellifera cDNA clone BH10071C08 5', mRNA sequence		DB748067	ss_oligo	DNA	CGTCCCGCGAAATATATATCGTAACAATTATAATACTCGTGAATCACGGAGAATTCCTCT	SET: UI_EST BH1B0071C08T3;	Experimental
2	1	17	13	AM08406	GB15824-RA	GB15824-RA		ss_oligo	DNA	ACATGGGAAAATGTTAATTTGACTGATGATTTTGGATGGACTCCTCTCATGTCAGCTGCATATTGTGGT	SET: OGS; Dmel Ortholog - C. Elsik Feb_2007: FBgn0033467; Best Dmel 5.1 match: FBgn0034008, blastp escore 9E-32;	Experimental
2	1	18	13	AM08406	GB15824-RA	GB15824-RA		ss_oligo	DNA	ACATGGGAAAATGTTAATTTGACTGATGATTTTGGATGGACTCCTCTCATGTCAGCTGCATATTGTGGT	SET: OGS; Dmel Ortholog - C. Elsik Feb_2007: FBgn0033467; Best Dmel 5.1 match: FBgn0034008, blastp escore 9E-32;	Experimental
2	1	19	13	AM00763R	DB728889 RIKEN full-length enriched honey bee cDNA library, head Apis mellifera cDNA clone BH10002F07 5', mRNA sequence		DB728889	ss_oligo	DNA	ACTCGTTTGCTTATTGACAATGGATACCTATTACGATGAAAGGCGACAGTAATTGTTTTATCGCTGCGT	SET: UI_EST BH1B0057L10T3;	Experimental
2	1	20	13	AM00763R	DB728889 RIKEN full-length enriched honey bee cDNA library, head Apis mellifera cDNA clone BH10002F07 5', mRNA sequence		DB728889	ss_oligo	DNA	ACTCGTTTGCTTATTGACAATGGATACCTATTACGATGAAAGGCGACAGTAATTGTTTTATCGCTGCGT	SET: UI_EST BH1B0057L10T3;	Experimental
2	1	21	13	AM12627	GB20079-RA [PREDICTED: Apis mellifera similar to Phosphatidylcholine:ceramide cholinephosphotransferase 1 (Transmembrane protein 23) (Sphingomyelin synthase 1) (Mob protein), transcript variant 1 (LOC408766), mRNA]	GB20079-RA	XM_392299.3	ss_oligo	DNA	CAGTCCTTTACTCGTTACAAAAAGGGTTTTGCAACTCATTTCTGGCTTTGGCTTGTCTATAAACGGCAA	SET: OGS; Best Dmel 5.1 match: FBgn0052380, blastp escore 8E-55;	Experimental
2	1	22	13	AM12627	GB20079-RA [PREDICTED: Apis mellifera similar to Phosphatidylcholine:ceramide cholinephosphotransferase 1 (Transmembrane protein 23) (Sphingomyelin synthase 1) (Mob protein), transcript variant 1 (LOC408766), mRNA]	GB20079-RA	XM_392299.3	ss_oligo	DNA	CAGTCCTTTACTCGTTACAAAAAGGGTTTTGCAACTCATTTCTGGCTTTGGCTTGTCTATAAACGGCAA	SET: OGS; Best Dmel 5.1 match: FBgn0052380, blastp escore 8E-55;	Experimental
2	1	23	13	AM00489	DB761022 RIKEN full-length enriched honey bee cDNA library, head Apis mellifera cDNA clone BH10022H13 3', mRNA sequence		DB761022	ss_oligo	DNA	GCATACGCCACTAAAAGTGCCCTTAGTTTATTTTGGATCGTTTAAAAACGCTAGTCTTTGTGTGAGAT	SET: UI_EST BH1B0022H13M3;	Experimental
2	1	24	13	AM00489	DB761022 RIKEN full-length enriched honey bee cDNA library, head Apis mellifera cDNA clone BH10022H13 3', mRNA sequence		DB761022	ss_oligo	DNA	GCATACGCCACTAAAAGTGCCCTTAGTTTATTTTGGATCGTTTAAAAACGCTAGTCTTTGTGTGAGAT	SET: UI_EST BH1B0022H13M3;	Experimental
2	1	1	14	AM09572	GB16995-RA [PREDICTED: Apis mellifera similar to T04F3.1 (LOC725251), mRNA]	GB16995-RA	XM_001121122.1	ss_oligo	DNA	TGCTAATGTTGTAGCAGAAGTATTGCAAGAAATACTTGATTTAGCAAGTGCAAAGGTTGAAGAACGGCA	SET: OGS; Best Dmel 5.1 match: FBgn0013988, blastp escore 2E-22;	Experimental
2	1	2	14	AM09572	GB16995-RA [PREDICTED: Apis mellifera similar to T04F3.1 (LOC725251), mRNA]	GB16995-RA	XM_001121122.1	ss_oligo	DNA	TGCTAATGTTGTAGCAGAAGTATTGCAAGAAATACTTGATTTAGCAAGTGCAAAGGTTGAAGAACGGCA	SET: OGS; Best Dmel 5.1 match: FBgn0013988, blastp escore 2E-22;	Experimental
2	1	3	14	AM01727	BB170015A10C04.5 Bee Brain Normalized/Subtracted Library, BB17 Apis mellifera cDNA clone BB170015A10C04 5', mRNA sequence		BI509631	ss_oligo	DNA	CGAACGAGCTTTGAATTATTTGTTAAGATTCGTTGTTTTCGTGGAGAGTGTGGAATTTGTGAGAGTCGA	SET: UI_EST BI509631;	Experimental
2	1	4	14	AM01727	BB170015A10C04.5 Bee Brain Normalized/Subtracted Library, BB17 Apis mellifera cDNA clone BB170015A10C04 5', mRNA sequence		BI509631	ss_oligo	DNA	CGAACGAGCTTTGAATTATTTGTTAAGATTCGTTGTTTTCGTGGAGAGTGTGGAATTTGTGAGAGTCGA	SET: UI_EST BI509631;	Experimental
2	1	5	14	AM09310	GB16731-RA	GB16731-RA		ss_oligo	DNA	TCAACGAAACATAGCAATGCCGAAGCTTTAACGATGAATTCTGAGAGACCAACTGCTCTCTACGTGACC	SET: OGS; Dmel Ortholog - C. Elsik Feb_2007: FBgn0024366; Best Dmel 5.1 match: FBgn0024366, blastp escore 3E-12;	Experimental
2	1	6	14	AM09310	GB16731-RA	GB16731-RA		ss_oligo	DNA	TCAACGAAACATAGCAATGCCGAAGCTTTAACGATGAATTCTGAGAGACCAACTGCTCTCTACGTGACC	SET: OGS; Dmel Ortholog - C. Elsik Feb_2007: FBgn0024366; Best Dmel 5.1 match: FBgn0024366, blastp escore 3E-12;	Experimental
2	1	7	14	AM12321	GB19774-RA [PREDICTED: Apis mellifera similar to kekkon5 CG12199-PA, isoform A (LOC411158), mRNA]	GB19774-RA	XM_394632.2	ss_oligo	DNA	GGAGAAAATCTACATCCTGAAATCTAACCACGAGTGGCTGAACCTCACGATACCGGACGTAGC	SET: OGS; Dmel Ortholog - C. Elsik Feb_2007: FBgn0031016; Best Dmel 5.1 match: FBgn0031016, blastp escore 7E-107;	Experimental
2	1	8	14	AM12321	GB19774-RA [PREDICTED: Apis mellifera similar to kekkon5 CG12199-PA, isoform A (LOC411158), mRNA]	GB19774-RA	XM_394632.2	ss_oligo	DNA	GGAGAAAATCTACATCCTGAAATCTAACCACGAGTGGCTGAACCTCACGATACCGGACGTAGC	SET: OGS; Dmel Ortholog - C. Elsik Feb_2007: FBgn0031016; Best Dmel 5.1 match: FBgn0031016, blastp escore 7E-107;	Experimental
2	1	9	14	AM09953	GB17380-RA [PREDICTED: Apis mellifera similar to failed axon connections CG4609-PA, isoform A, transcript variant 1 (LOC409643), mRNA]	GB17380-RA	XM_393141.3	ss_oligo	DNA	AAGGAGGATGCAAAGGAGTCGAAGGAATCAAAGGAAGAGAAAGAGGGTGACAAAGAAAAGGCGGATAAA	SET: OGS; Dmel Ortholog - C. Elsik Feb_2007: FBgn0014163; Best Dmel 5.1 match: FBgn0014163, blastp escore 2E-133;	Experimental
2	1	10	14	AM09953	GB17380-RA [PREDICTED: Apis mellifera similar to failed axon connections CG4609-PA, isoform A, transcript variant 1 (LOC409643), mRNA]	GB17380-RA	XM_393141.3	ss_oligo	DNA	AAGGAGGATGCAAAGGAGTCGAAGGAATCAAAGGAAGAGAAAGAGGGTGACAAAGAAAAGGCGGATAAA	SET: OGS; Dmel Ortholog - C. Elsik Feb_2007: FBgn0014163; Best Dmel 5.1 match: FBgn0014163, blastp escore 2E-133;	Experimental
2	1	11	14	AM09970	GB17397-RA [PREDICTED: Apis mellifera hypothetical protein LOC726276 (LOC726276), mRNA]	GB17397-RA	XM_001122027.1	ss_oligo	DNA	CAGCAACTGGTGGCGATAGTCGAGTCAAGGGGAGGAAAGTTCAACCGGAAGTCGATGATCGAGG	SET: OGS;	Experimental
2	1	12	14	AM09970	GB17397-RA [PREDICTED: Apis mellifera hypothetical protein LOC726276 (LOC726276), mRNA]	GB17397-RA	XM_001122027.1	ss_oligo	DNA	CAGCAACTGGTGGCGATAGTCGAGTCAAGGGGAGGAAAGTTCAACCGGAAGTCGATGATCGAGG	SET: OGS;	Experimental
2	1	13	14	AM05146	GB12530-RA	GB12530-RA		ss_oligo	DNA	TATCAAGAAAAGTCAAGCATCGGATTACGCATGATAAACGAAGAGACATCTGTACAACAAATGCCACGT	Best Dmel 5.1 match: FBgn0039536, blastp escore 4E-38;	Experimental
2	1	14	14	AM05146	GB12530-RA	GB12530-RA		ss_oligo	DNA	TATCAAGAAAAGTCAAGCATCGGATTACGCATGATAAACGAAGAGACATCTGTACAACAAATGCCACGT	Best Dmel 5.1 match: FBgn0039536, blastp escore 4E-38;	Experimental
2	1	15	14	AM01814	BB170024A20E02.5 Bee Brain Normalized/Subtracted Library, BB17 Apis mellifera cDNA clone BB170024A20E02 5', mRNA sequence		BI510456	ss_oligo	DNA	ATATACTATGTAACCCAGATACTTCTATAATTAGCGTGTAAGTCGCAGTTTCGTGTGGCAGACGC	SET: UI_EST BI510456;	Experimental
2	1	16	14	AM01814	BB170024A20E02.5 Bee Brain Normalized/Subtracted Library, BB17 Apis mellifera cDNA clone BB170024A20E02 5', mRNA sequence		BI510456	ss_oligo	DNA	ATATACTATGTAACCCAGATACTTCTATAATTAGCGTGTAAGTCGCAGTTTCGTGTGGCAGACGC	SET: UI_EST BI510456;	Experimental
2	1	17	14	AM04000	GB11377-RA [PREDICTED: Apis mellifera similar to phosphatidylinositol glycan, class A (LOC413643), mRNA]	GB11377-RA	XM_397085.3	ss_oligo	DNA	GAAATTCAAATAGTGCATGGTCATTCTGCATTCTCTGCTCTTGCTCATGAAGGAATGTTAATTGGCCGT	SET: OGS; Dmel Ortholog - C. Elsik Feb_2007: FBgn0034270; Best Dmel 5.1 match: FBgn0034270, blastp escore 5E-130;	Experimental
2	1	18	14	AM04000	GB11377-RA [PREDICTED: Apis mellifera similar to phosphatidylinositol glycan, class A (LOC413643), mRNA]	GB11377-RA	XM_397085.3	ss_oligo	DNA	GAAATTCAAATAGTGCATGGTCATTCTGCATTCTCTGCTCTTGCTCATGAAGGAATGTTAATTGGCCGT	SET: OGS; Dmel Ortholog - C. Elsik Feb_2007: FBgn0034270; Best Dmel 5.1 match: FBgn0034270, blastp escore 5E-130;	Experimental
2	1	19	14	AM07180	GB14583-RA [PREDICTED: Apis mellifera similar to CG5629-PA, isoform A (LOC411581), mRNA]	GB14583-RA	XM_395052.1	ss_oligo	DNA	GGACCACCAACAATATCTCTTCAATTAGTACCAAAAATCTTAGCTCCTCTTGTAAGTTTATGGGTTCCA	SET: OGS; Dmel Ortholog - C. Elsik Feb_2007: FBgn0027595; Best Dmel 5.1 match: FBgn0027595, blastp escore 2E-99;	Experimental
2	1	20	14	AM07180	GB14583-RA [PREDICTED: Apis mellifera similar to CG5629-PA, isoform A (LOC411581), mRNA]	GB14583-RA	XM_395052.1	ss_oligo	DNA	GGACCACCAACAATATCTCTTCAATTAGTACCAAAAATCTTAGCTCCTCTTGTAAGTTTATGGGTTCCA	SET: OGS; Dmel Ortholog - C. Elsik Feb_2007: FBgn0027595; Best Dmel 5.1 match: FBgn0027595, blastp escore 2E-99;	Experimental
2	1	21	14	AM03974	GB11353-RA [PREDICTED: Apis mellifera similar to dusky CG9355-PA (LOC410581), mRNA]	GB11353-RA	XM_394059.3	ss_oligo	DNA	CCTCTGCCTCCGACTAAGACCGTTCTCAGGGAAATCTAGAAAGGTTGCCACGTACCACAAC	SET: OGS; Dmel Ortholog - C. Elsik Feb_2007: FBgn0004511; Best Dmel 5.1 match: FBgn0004511, blastp escore 9E-175;	Experimental
2	1	22	14	AM03974	GB11353-RA [PREDICTED: Apis mellifera similar to dusky CG9355-PA (LOC410581), mRNA]	GB11353-RA	XM_394059.3	ss_oligo	DNA	CCTCTGCCTCCGACTAAGACCGTTCTCAGGGAAATCTAGAAAGGTTGCCACGTACCACAAC	SET: OGS; Dmel Ortholog - C. Elsik Feb_2007: FBgn0004511; Best Dmel 5.1 match: FBgn0004511, blastp escore 9E-175;	Experimental
2	1	23	14	AM06822	GB14223-RA [PREDICTED: Apis mellifera similar to NHP2 CG5258-PA (LOC552781), mRNA]	GB14223-RA	XM_625156.2	ss_oligo	DNA	TGTTACACACCTTCGAGACAAGATATTGGTACTGCTATGGGAGTGAAAAGAGGTAGTCTTATGGTACTT	SET: OGS; Dmel Ortholog - C. Elsik Feb_2007: FBgn0029148; Best Dmel 5.1 match: FBgn0029148, blastp escore 2E-50;	Experimental
2	1	24	14	AM06822	GB14223-RA [PREDICTED: Apis mellifera similar to NHP2 CG5258-PA (LOC552781), mRNA]	GB14223-RA	XM_625156.2	ss_oligo	DNA	TGTTACACACCTTCGAGACAAGATATTGGTACTGCTATGGGAGTGAAAAGAGGTAGTCTTATGGTACTT	SET: OGS; Dmel Ortholog - C. Elsik Feb_2007: FBgn0029148; Best Dmel 5.1 match: FBgn0029148, blastp escore 2E-50;	Experimental
2	1	1	15	AM04158	GB11538-RA [PREDICTED: Apis mellifera similar to Probable cytochrome P450 9f2 (CYPIXF2) (LOC725621), mRNA]	GB11538-RA	XM_001121448.1	ss_oligo	DNA	TGCTAGATATATTGCAGAAGGAAACTCTTGTGGTTTATGGTATTTGTGATGGTTATGGTG	SET: OGS;	Experimental
2	1	2	15	AM04158	GB11538-RA [PREDICTED: Apis mellifera similar to Probable cytochrome P450 9f2 (CYPIXF2) (LOC725621), mRNA]	GB11538-RA	XM_001121448.1	ss_oligo	DNA	TGCTAGATATATTGCAGAAGGAAACTCTTGTGGTTTATGGTATTTGTGATGGTTATGGTG	SET: OGS;	Experimental
2	1	3	15	AM11985	GB19433-RA [PREDICTED: Apis mellifera similar to CG9396-PA (LOC413186), mRNA]	GB19433-RA	XM_396637.3	ss_oligo	DNA	CTCGGTGATTTGCAGAGGCCAGCAAGTCAAATTTCCATTAGTCAATCAACTGCTTTAGGCATGACTG	SET: OGS; Dmel Ortholog - C. Elsik Feb_2007: FBgn0037714; Best Dmel 5.1 match: FBgn0037715, blastp escore 6E-35;	Experimental
2	1	4	15	AM11985	GB19433-RA [PREDICTED: Apis mellifera similar to CG9396-PA (LOC413186), mRNA]	GB19433-RA	XM_396637.3	ss_oligo	DNA	CTCGGTGATTTGCAGAGGCCAGCAAGTCAAATTTCCATTAGTCAATCAACTGCTTTAGGCATGACTG	SET: OGS; Dmel Ortholog - C. Elsik Feb_2007: FBgn0037714; Best Dmel 5.1 match: FBgn0037715, blastp escore 6E-35;	Experimental
2	1	5	15	AM06502R	[Antisense] GB13904-RA	GB13904-RA		ss_oligo	DNA	AAACCTTCACTAGTAAGAAGACCTTTTTGTTGCAATACCAAATCTCCATAAAACTGTATTTTTTGAACT	SET: OGS; Best Dmel 5.1 match: FBgn0031707, blastp escore 3E-04;	Experimental
2	1	6	15	AM06502R	[Antisense] GB13904-RA	GB13904-RA		ss_oligo	DNA	AAACCTTCACTAGTAAGAAGACCTTTTTGTTGCAATACCAAATCTCCATAAAACTGTATTTTTTGAACT	SET: OGS; Best Dmel 5.1 match: FBgn0031707, blastp escore 3E-04;	Experimental
2	1	7	15	AM10717	GB18149-RA [PREDICTED: Apis mellifera similar to CG12750-PA (LOC724331), mRNA]	GB18149-RA	XM_001120152.1	ss_oligo	DNA	AACTGTGGAACCGCGTATGGACTTTACGAAAGAGATCTGAAAATCGCTACAAGTTGGCACTTCAGCATA	SET: OGS; Best Dmel 5.1 match: FBgn0032678, blastp escore 3E-114;	Experimental
2	1	8	15	AM10717	GB18149-RA [PREDICTED: Apis mellifera similar to CG12750-PA (LOC724331), mRNA]	GB18149-RA	XM_001120152.1	ss_oligo	DNA	AACTGTGGAACCGCGTATGGACTTTACGAAAGAGATCTGAAAATCGCTACAAGTTGGCACTTCAGCATA	SET: OGS; Best Dmel 5.1 match: FBgn0032678, blastp escore 3E-114;	Experimental
2	1	9	15	AM07000	GB14402-RA [PREDICTED: Apis mellifera similar to CG6043-PD, isoform D, transcript variant 2 (LOC551799), mRNA]	GB14402-RA	XM_624184.2	ss_oligo	DNA	TTCTAGTGGTGTGACTTCTCCCGAATATTCACCCATCAGTGAACAATCGTGGAAAAGACTGCATGATGC	SET: OGS; Best Dmel 5.1 match: FBgn0032497, blastp escore 1E-29;	Experimental
2	1	10	15	AM07000	GB14402-RA [PREDICTED: Apis mellifera similar to CG6043-PD, isoform D, transcript variant 2 (LOC551799), mRNA]	GB14402-RA	XM_624184.2	ss_oligo	DNA	TTCTAGTGGTGTGACTTCTCCCGAATATTCACCCATCAGTGAACAATCGTGGAAAAGACTGCATGATGC	SET: OGS; Best Dmel 5.1 match: FBgn0032497, blastp escore 1E-29;	Experimental
2	1	11	15	AM08504	GB15923-RA	GB15923-RA		ss_oligo	DNA	ACGACAGCAGTTTGACGATTATGGTCACCTGAGATTTGGGAAACGAGAACAATTTGAAGATTATGGTCA	SET: OGS; Best Dmel 5.1 match: FBgn0000500, blastp escore 9E-10;	Experimental
2	1	12	15	AM08504	GB15923-RA	GB15923-RA		ss_oligo	DNA	ACGACAGCAGTTTGACGATTATGGTCACCTGAGATTTGGGAAACGAGAACAATTTGAAGATTATGGTCA	SET: OGS; Best Dmel 5.1 match: FBgn0000500, blastp escore 9E-10;	Experimental
2	1	13	15	AM02485	BB160021A20F10.5 Bee Brain Normalized Library, BB16 Apis mellifera cDNA clone BB160021A20F10 5', mRNA sequence		BI516045	ss_oligo	DNA	CTTCGTATATAAATGTTAAGTACCCTTTGATGCAAGAAAAGGCCACAGAAATTACGTGCGTAGGTACGT	SET: UI_EST BI516045;	Experimental
2	1	14	15	AM02485	BB160021A20F10.5 Bee Brain Normalized Library, BB16 Apis mellifera cDNA clone BB160021A20F10 5', mRNA sequence		BI516045	ss_oligo	DNA	CTTCGTATATAAATGTTAAGTACCCTTTGATGCAAGAAAAGGCCACAGAAATTACGTGCGTAGGTACGT	SET: UI_EST BI516045;	Experimental
2	1	15	15	AM01498	BB170030A20C07.5 Bee Brain Normalized/Subtracted Library, BB17 Apis mellifera cDNA clone BB170030A20C07 5', mRNA sequence		BI507232	ss_oligo	DNA	TCACAGCCTGTGTAAGACTTTCCCTTGAGATCTTCAAGTCTTTCAAGACATATGCTGATAGAGGACCAG	SET: UI_EST BI507232;	Experimental
2	1	16	15	AM01498	BB170030A20C07.5 Bee Brain Normalized/Subtracted Library, BB17 Apis mellifera cDNA clone BB170030A20C07 5', mRNA sequence		BI507232	ss_oligo	DNA	TCACAGCCTGTGTAAGACTTTCCCTTGAGATCTTCAAGTCTTTCAAGACATATGCTGATAGAGGACCAG	SET: UI_EST BI507232;	Experimental
2	1	17	15	AM00499	DB734461 RIKEN full-length enriched honey bee cDNA library, head Apis mellifera cDNA clone BH10022O19 5', mRNA sequence		DB734461	ss_oligo	DNA	ACGAAGGTTGGTCAGATAAGGATAAATCAATAATGGACTCGGTGTTGAACCTAAAATTTCTCCCAGCGC	SET: UI_EST BH1B0022O19T3;	Experimental
2	1	18	15	AM00499	DB734461 RIKEN full-length enriched honey bee cDNA library, head Apis mellifera cDNA clone BH10022O19 5', mRNA sequence		DB734461	ss_oligo	DNA	ACGAAGGTTGGTCAGATAAGGATAAATCAATAATGGACTCGGTGTTGAACCTAAAATTTCTCCCAGCGC	SET: UI_EST BH1B0022O19T3;	Experimental
2	1	19	15	AM08174	GB15590-RA [PREDICTED: Apis mellifera similar to frataxin-like CG8971-PA (LOC552635), mRNA]	GB15590-RA	XM_625009.2	ss_oligo	DNA	TAAATCGTCAAAGTCCAAATAGACAAATTTGGTTATCATCTCCAAAATCTGGTCCAAAACGATATGATT	SET: OGS; Dmel Ortholog - C. Elsik Feb_2007: FBgn0030092; Best Dmel 5.1 match: FBgn0030092, blastp escore 2E-33;	Experimental
2	1	20	15	AM08174	GB15590-RA [PREDICTED: Apis mellifera similar to frataxin-like CG8971-PA (LOC552635), mRNA]	GB15590-RA	XM_625009.2	ss_oligo	DNA	TAAATCGTCAAAGTCCAAATAGACAAATTTGGTTATCATCTCCAAAATCTGGTCCAAAACGATATGATT	SET: OGS; Dmel Ortholog - C. Elsik Feb_2007: FBgn0030092; Best Dmel 5.1 match: FBgn0030092, blastp escore 2E-33;	Experimental
2	1	21	15	AM10229	GB17655-RA	GB17655-RA		ss_oligo	DNA	CTGAACCTCACATTTCAGCCGATCGTAGCCAAAGTTTATTAAGTGCTCAGGAGGCTGTTTCTCTCTG	SET: OGS; Dmel Ortholog - C. Elsik Feb_2007: FBgn0028572; Best Dmel 5.1 match: FBgn0028572, blastp escore 2E-26;	Experimental
2	1	22	15	AM10229	GB17655-RA	GB17655-RA		ss_oligo	DNA	CTGAACCTCACATTTCAGCCGATCGTAGCCAAAGTTTATTAAGTGCTCAGGAGGCTGTTTCTCTCTG	SET: OGS; Dmel Ortholog - C. Elsik Feb_2007: FBgn0028572; Best Dmel 5.1 match: FBgn0028572, blastp escore 2E-26;	Experimental
2	1	23	15	AM08589	GB16008-RA [PREDICTED: Apis mellifera similar to CG11378-PA (LOC724224), mRNA]	GB16008-RA	XR_014874.1	ss_oligo	DNA	TTTGGAAGTTATATCCCCCAAACAGATCTCAACAATGGACCAGGATTGAATTCTCTTCCACTTCTTGTT	SET: OGS; Dmel Ortholog - C. Elsik Feb_2007: FBgn0030740; Best Dmel 5.1 match: FBgn0030740, blastp escore 4E-36;	Experimental
2	1	24	15	AM08589	GB16008-RA [PREDICTED: Apis mellifera similar to CG11378-PA (LOC724224), mRNA]	GB16008-RA	XR_014874.1	ss_oligo	DNA	TTTGGAAGTTATATCCCCCAAACAGATCTCAACAATGGACCAGGATTGAATTCTCTTCCACTTCTTGTT	SET: OGS; Dmel Ortholog - C. Elsik Feb_2007: FBgn0030740; Best Dmel 5.1 match: FBgn0030740, blastp escore 4E-36;	Experimental
2	1	1	16	AM04237	GB11617-RA [PREDICTED: Apis mellifera similar to protein tyrosine phosphatase, receptor type, K precursor (LOC410417), mRNA]	GB11617-RA	XM_393897.3	ss_oligo	DNA	ACATAGCTACGCAAGGTCCGAAAGCTAATACGATCATCGATTTTTGGAGAATGATCTGGCAAGAAGAAA	SET: OGS; Best Dmel 5.1 match: FBgn0000464, blastp escore 2E-66;	Experimental
2	1	2	16	AM04237	GB11617-RA [PREDICTED: Apis mellifera similar to protein tyrosine phosphatase, receptor type, K precursor (LOC410417), mRNA]	GB11617-RA	XM_393897.3	ss_oligo	DNA	ACATAGCTACGCAAGGTCCGAAAGCTAATACGATCATCGATTTTTGGAGAATGATCTGGCAAGAAGAAA	SET: OGS; Best Dmel 5.1 match: FBgn0000464, blastp escore 2E-66;	Experimental
2	1	3	16	AM02705	GB10077-RA	GB10077-RA		ss_oligo	DNA	CTTTATGTCCGCCCTCACAATGGCAGCCTCGGTACTCTCCCTTCTATTAGTATTCGGATTTTTCGTC	SET: OGS; Also matches: GB10077-RB; Dmel Ortholog - C. Elsik Feb_2007: FBgn0034012; Best Dmel 5.1 match: FBgn0034012, blastp escore 9E-73;	Experimental
2	1	4	16	AM02705	GB10077-RA	GB10077-RA		ss_oligo	DNA	CTTTATGTCCGCCCTCACAATGGCAGCCTCGGTACTCTCCCTTCTATTAGTATTCGGATTTTTCGTC	SET: OGS; Also matches: GB10077-RB; Dmel Ortholog - C. Elsik Feb_2007: FBgn0034012; Best Dmel 5.1 match: FBgn0034012, blastp escore 9E-73;	Experimental
2	1	5	16	AM09817	GB17242-RA [PREDICTED: Apis mellifera similar to CG7818-PA (LOC409900), mRNA]	GB17242-RA	XM_393391.3	ss_oligo	DNA	GTTGGACCCGAGCTGACCAACACGAATTTCAACGCAGATCTTTACAGTAGTTATTTTGCCAATGGACAA	SET: OGS; Dmel Ortholog - C. Elsik Feb_2007: FBgn0032016; Best Dmel 5.1 match: FBgn0032016, blastp escore 3E-167;	Experimental
2	1	6	16	AM09817	GB17242-RA [PREDICTED: Apis mellifera similar to CG7818-PA (LOC409900), mRNA]	GB17242-RA	XM_393391.3	ss_oligo	DNA	GTTGGACCCGAGCTGACCAACACGAATTTCAACGCAGATCTTTACAGTAGTTATTTTGCCAATGGACAA	SET: OGS; Dmel Ortholog - C. Elsik Feb_2007: FBgn0032016; Best Dmel 5.1 match: FBgn0032016, blastp escore 3E-167;	Experimental
2	1	7	16	AM00321	GB13601-RA [PREDICTED: Apis mellifera hypothetical protein LOC726632 (LOC726632), mRNA]	GB13601-RA	XM_001122355.1	ss_oligo	DNA	CTCGACACCATTTTCTAGCACTAGCAAATCTGATATTCGTGTAACAAATCCAGCGATTTATGCGCATGC	Best Dmel 5.1 match: FBgn0035787, blastp escore 2E-08;	Experimental
2	1	8	16	AM00321	GB13601-RA [PREDICTED: Apis mellifera hypothetical protein LOC726632 (LOC726632), mRNA]	GB13601-RA	XM_001122355.1	ss_oligo	DNA	CTCGACACCATTTTCTAGCACTAGCAAATCTGATATTCGTGTAACAAATCCAGCGATTTATGCGCATGC	Best Dmel 5.1 match: FBgn0035787, blastp escore 2E-08;	Experimental
2	1	9	16	AM04208	GB11588-RA [PREDICTED: Apis mellifera similar to CG31954-PA (LOC725250), mRNA]	GB11588-RA	XM_001121121.1	ss_oligo	DNA	CACTGCTCCTCTTACCCCCCTTCCACCTACAAGATACGCTCCGGCTCGACTAACGTGTACTC	Dmel Ortholog - C. Elsik Feb_2007: FBgn0050031; Best Dmel 5.1 match: FBgn0015316, blastp escore 5E-52;	Experimental
2	1	10	16	AM04208	GB11588-RA [PREDICTED: Apis mellifera similar to CG31954-PA (LOC725250), mRNA]	GB11588-RA	XM_001121121.1	ss_oligo	DNA	CACTGCTCCTCTTACCCCCCTTCCACCTACAAGATACGCTCCGGCTCGACTAACGTGTACTC	Dmel Ortholog - C. Elsik Feb_2007: FBgn0050031; Best Dmel 5.1 match: FBgn0015316, blastp escore 5E-52;	Experimental
2	1	11	16	AM00530	DB761852 RIKEN full-length enriched honey bee cDNA library, head Apis mellifera cDNA clone BH10025D06 3', mRNA sequence		DB761852	ss_oligo	DNA	CCTTGCTAATAACCATTATTAATGAGGAAATTTCTATTTTTATCGCTTATAATAGTTATTGGTAAAGG	SET: UI_EST BH1B0025D06M3;	Experimental
2	1	12	16	AM00530	DB761852 RIKEN full-length enriched honey bee cDNA library, head Apis mellifera cDNA clone BH10025D06 3', mRNA sequence		DB761852	ss_oligo	DNA	CCTTGCTAATAACCATTATTAATGAGGAAATTTCTATTTTTATCGCTTATAATAGTTATTGGTAAAGG	SET: UI_EST BH1B0025D06M3;	Experimental
2	1	13	16	AM08712	GB16132-RA [PREDICTED: Apis mellifera similar to CG7834-PA, isoform A (LOC410308), mRNA]	GB16132-RA	XM_393789.2	ss_oligo	DNA	AAATGCCAACAGTTTTAAGTGCTGATCTACGACTTAATGAACCACGATATGCTACATTGCCA	SET: OGS; Dmel Ortholog - C. Elsik Feb_2007: FBgn0039697; Best Dmel 5.1 match: FBgn0039697, blastp escore 3E-112;	Experimental
2	1	14	16	AM08712	GB16132-RA [PREDICTED: Apis mellifera similar to CG7834-PA, isoform A (LOC410308), mRNA]	GB16132-RA	XM_393789.2	ss_oligo	DNA	AAATGCCAACAGTTTTAAGTGCTGATCTACGACTTAATGAACCACGATATGCTACATTGCCA	SET: OGS; Dmel Ortholog - C. Elsik Feb_2007: FBgn0039697; Best Dmel 5.1 match: FBgn0039697, blastp escore 3E-112;	Experimental
2	1	15	16	AM12388	GB19841-RA [PREDICTED: Apis mellifera similar to CG3838-PB, isoform B, transcript variant 2 (LOC408314), mRNA]	GB19841-RA	XM_623556.2	ss_oligo	DNA	GGAAAGAGATGGAGATACGAGAAATGAAGAGTATGTGTTTTCGAAGAGCAAAGCGATCAGACATGCAGA	SET: OGS; Dmel Ortholog - C. Elsik Feb_2007: FBgn0032130; Best Dmel 5.1 match: FBgn0032130, blastp escore 1E-14;	Experimental
2	1	16	16	AM12388	GB19841-RA [PREDICTED: Apis mellifera similar to CG3838-PB, isoform B, transcript variant 2 (LOC408314), mRNA]	GB19841-RA	XM_623556.2	ss_oligo	DNA	GGAAAGAGATGGAGATACGAGAAATGAAGAGTATGTGTTTTCGAAGAGCAAAGCGATCAGACATGCAGA	SET: OGS; Dmel Ortholog - C. Elsik Feb_2007: FBgn0032130; Best Dmel 5.1 match: FBgn0032130, blastp escore 1E-14;	Experimental
2	1	17	16	AM09324	GB16745-RA [PREDICTED: Apis mellifera similar to binder of Arl Two (LOC552232), mRNA]	GB16745-RA	XM_624609.2	ss_oligo	DNA	GAAGGTGAAGTTTTTGAAGTATTATCAACATTTACAAATTTTATGGCCTTCAAAGAAATGTTTCTTGAT	SET: OGS;	Experimental
2	1	18	16	AM09324	GB16745-RA [PREDICTED: Apis mellifera similar to binder of Arl Two (LOC552232), mRNA]	GB16745-RA	XM_624609.2	ss_oligo	DNA	GAAGGTGAAGTTTTTGAAGTATTATCAACATTTACAAATTTTATGGCCTTCAAAGAAATGTTTCTTGAT	SET: OGS;	Experimental
2	1	19	16	AM11138	GB18578-RA [PREDICTED: Apis mellifera similar to CG1240-PA (LOC408520), mRNA]	GB18578-RA	XM_392065.3	ss_oligo	DNA	GTGACAGCGACAGTGATGAAGATTGGGGTAAAGTTAAGAAAGCTCAAGGTGGAGGAGCAAAGAAAGG	SET: OGS; Also matches: GB18578-RB; Dmel Ortholog - C. Elsik Feb_2007: FBgn0035370; Best Dmel 5.1 match: FBgn0035370, blastp escore 2E-59;	Experimental
2	1	20	16	AM11138	GB18578-RA [PREDICTED: Apis mellifera similar to CG1240-PA (LOC408520), mRNA]	GB18578-RA	XM_392065.3	ss_oligo	DNA	GTGACAGCGACAGTGATGAAGATTGGGGTAAAGTTAAGAAAGCTCAAGGTGGAGGAGCAAAGAAAGG	SET: OGS; Also matches: GB18578-RB; Dmel Ortholog - C. Elsik Feb_2007: FBgn0035370; Best Dmel 5.1 match: FBgn0035370, blastp escore 2E-59;	Experimental
2	1	21	16	AM09589	GB17013-RA [PREDICTED: Apis mellifera similar to CG7888-PB, isoform B (LOC552193), mRNA]	GB17013-RA	XM_624570.1	ss_oligo	DNA	GATCCAACCCACAACAAGTCCAATATCTACGTGTTGGAACTGGAGGAGAAAAAAAAGAGCGTGCAAGAA	SET: OGS; Dmel Ortholog - C. Elsik Feb_2007: FBgn0036116; Best Dmel 5.1 match: FBgn0036116, blastp escore 1E-148;	Experimental
2	1	22	16	AM09589	GB17013-RA [PREDICTED: Apis mellifera similar to CG7888-PB, isoform B (LOC552193), mRNA]	GB17013-RA	XM_624570.1	ss_oligo	DNA	GATCCAACCCACAACAAGTCCAATATCTACGTGTTGGAACTGGAGGAGAAAAAAAAGAGCGTGCAAGAA	SET: OGS; Dmel Ortholog - C. Elsik Feb_2007: FBgn0036116; Best Dmel 5.1 match: FBgn0036116, blastp escore 1E-148;	Experimental
2	1	23	16	AM05931	GB13327-RA [PREDICTED: Apis mellifera similar to pebble CG8114-PA, isoform A (LOC413063), mRNA]	GB13327-RA	XM_396514.3	ss_oligo	DNA	CAACAATGATGTCACCGTTTGGATCAACCAATAGTCTTACCCCGGCAAGTCAACAACTTTCACAGATGC	SET: OGS; Dmel Ortholog - C. Elsik Feb_2007: FBgn0003041; Best Dmel 5.1 match: FBgn0003041, blastp escore 0E+00;	Experimental
2	1	24	16	AM05931	GB13327-RA [PREDICTED: Apis mellifera similar to pebble CG8114-PA, isoform A (LOC413063), mRNA]	GB13327-RA	XM_396514.3	ss_oligo	DNA	CAACAATGATGTCACCGTTTGGATCAACCAATAGTCTTACCCCGGCAAGTCAACAACTTTCACAGATGC	SET: OGS; Dmel Ortholog - C. Elsik Feb_2007: FBgn0003041; Best Dmel 5.1 match: FBgn0003041, blastp escore 0E+00;	Experimental
2	1	1	17	AM07487	GB30233-RA [PREDICTED: Apis mellifera similar to NMDA receptor 2 CG33513-PC, isoform C (LOC412818), mRNA]	GB30233-RA	XM_396271.3	ss_oligo	DNA	GGCACGATACCTTGGAGCCACACAGACAGCACATTGGCCAAATACTTCAAGGAGATGCACACGTACATG	SET: OGS; Dmel Ortholog - C. Elsik Feb_2007: FBgn0053513; Best Dmel 5.1 match: FBgn0053513, blastp escore 0E+00;	Experimental
2	1	2	17	AM07487	GB30233-RA [PREDICTED: Apis mellifera similar to NMDA receptor 2 CG33513-PC, isoform C (LOC412818), mRNA]	GB30233-RA	XM_396271.3	ss_oligo	DNA	GGCACGATACCTTGGAGCCACACAGACAGCACATTGGCCAAATACTTCAAGGAGATGCACACGTACATG	SET: OGS; Dmel Ortholog - C. Elsik Feb_2007: FBgn0053513; Best Dmel 5.1 match: FBgn0053513, blastp escore 0E+00;	Experimental
2	1	3	17	AM01025R	DB754892 RIKEN full-length enriched honey bee cDNA library, head Apis mellifera cDNA clone BH10094M22 5', mRNA sequence		DB754892	ss_oligo	DNA	TAAACGGGCCAGAAGAACGAACTCCGCAATTCCCATGACTGTCATTGATCATCCTGAATCATATTATCC	SET: UI_EST BH1B0094M22T3;	Experimental
2	1	4	17	AM01025R	DB754892 RIKEN full-length enriched honey bee cDNA library, head Apis mellifera cDNA clone BH10094M22 5', mRNA sequence		DB754892	ss_oligo	DNA	TAAACGGGCCAGAAGAACGAACTCCGCAATTCCCATGACTGTCATTGATCATCCTGAATCATATTATCC	SET: UI_EST BH1B0094M22T3;	Experimental
2	1	5	17	AM02065	NW_001261850.1 SET: UI_EST BI512761; Apis mellifera genomic contig, reference assembly (based on Amel_4.0 GroupUn.274)		NW_001261850.1	ss_oligo	DNA	TCGTCTAAGTAAAAATGGCAAAACCTGTACAATATAAAATTATAAGAATTTATCTATGTAAGATGT	SET: UI_EST BI512761;	Experimental
2	1	6	17	AM02065	NW_001261850.1 SET: UI_EST BI512761; Apis mellifera genomic contig, reference assembly (based on Amel_4.0 GroupUn.274)		NW_001261850.1	ss_oligo	DNA	TCGTCTAAGTAAAAATGGCAAAACCTGTACAATATAAAATTATAAGAATTTATCTATGTAAGATGT	SET: UI_EST BI512761;	Experimental
2	1	7	17	AM12565	GB20018-RA [PREDICTED: Apis mellifera similar to eukaryotic release factor 1 CG5605-PA, isoform A (LOC725555), mRNA]	GB20018-RA	XM_001121387.1	ss_oligo	DNA	TGCCTCCAAATGGCCTGGTGATATATTGTGGTACGATCGTAACAGAAGAAGGAAAAGAAAAAAAAGTTA	SET: OGS; Dmel Ortholog - C. Elsik Feb_2007: FBgn0036974; Best Dmel 5.1 match: FBgn0036974, blastp escore 4E-100;	Experimental
2	1	8	17	AM12565	GB20018-RA [PREDICTED: Apis mellifera similar to eukaryotic release factor 1 CG5605-PA, isoform A (LOC725555), mRNA]	GB20018-RA	XM_001121387.1	ss_oligo	DNA	TGCCTCCAAATGGCCTGGTGATATATTGTGGTACGATCGTAACAGAAGAAGGAAAAGAAAAAAAAGTTA	SET: OGS; Dmel Ortholog - C. Elsik Feb_2007: FBgn0036974; Best Dmel 5.1 match: FBgn0036974, blastp escore 4E-100;	Experimental
2	1	9	17	AM10757	GB18190-RA	GB18190-RA		ss_oligo	DNA	GCTTGAAACAGGCAGCAATAGAGCTTGGATTTCTGACAGCAGAAGAGTTTGATAAATGGGTTATTCCTG	SET: OGS; Best Dmel 5.1 match: FBgn0028336, blastp escore 2E-04;	Experimental
2	1	10	17	AM10757	GB18190-RA	GB18190-RA		ss_oligo	DNA	GCTTGAAACAGGCAGCAATAGAGCTTGGATTTCTGACAGCAGAAGAGTTTGATAAATGGGTTATTCCTG	SET: OGS; Best Dmel 5.1 match: FBgn0028336, blastp escore 2E-04;	Experimental
2	1	11	17	AM11087	GB18525-RA [PREDICTED: Apis mellifera similar to CG5483-PA, transcript variant 1 (LOC408625), mRNA]	GB18525-RA	XM_392166.3	ss_oligo	DNA	TGTTGGGCTCAAAATCCAAAAGATCGACCTACTGCAAGTCAAATAGTTTCTATTGCATCAGCACCTGAA	SET: OGS; Dmel Ortholog - C. Elsik Feb_2007: FBgn0038816; Best Dmel 5.1 match: FBgn0038816, blastp escore 0E+00;	Experimental
2	1	12	17	AM11087	GB18525-RA [PREDICTED: Apis mellifera similar to CG5483-PA, transcript variant 1 (LOC408625), mRNA]	GB18525-RA	XM_392166.3	ss_oligo	DNA	TGTTGGGCTCAAAATCCAAAAGATCGACCTACTGCAAGTCAAATAGTTTCTATTGCATCAGCACCTGAA	SET: OGS; Dmel Ortholog - C. Elsik Feb_2007: FBgn0038816; Best Dmel 5.1 match: FBgn0038816, blastp escore 0E+00;	Experimental
2	1	13	17	AM00506	DB761327 RIKEN full-length enriched honey bee cDNA library, head Apis mellifera cDNA clone BH10023H09 3', mRNA sequence		DB761327	ss_oligo	DNA	AATCGTATAGATGCAAGAATCGTGTATCTAAATGGGAAATATGTAAATAAGTCGGTAAATAGGTTTTAG	SET: UI_EST BH1B0023H09M3;	Experimental
2	1	14	17	AM00506	DB761327 RIKEN full-length enriched honey bee cDNA library, head Apis mellifera cDNA clone BH10023H09 3', mRNA sequence		DB761327	ss_oligo	DNA	AATCGTATAGATGCAAGAATCGTGTATCTAAATGGGAAATATGTAAATAAGTCGGTAAATAGGTTTTAG	SET: UI_EST BH1B0023H09M3;	Experimental
2	1	15	17	AM01531	BB170026B20B08.5 Bee Brain Normalized/Subtracted Library, BB17 Apis mellifera cDNA clone BB170026B20B08 5', mRNA sequence		BI507665	ss_oligo	DNA	ACACCCGTCCTCGTCTCTTCGTAATTAACTTTTACTTACGAACGTTTCAAATCAACCAAGTACACACAT	SET: UI_EST BI507665;	Experimental
2	1	16	17	AM01531	BB170026B20B08.5 Bee Brain Normalized/Subtracted Library, BB17 Apis mellifera cDNA clone BB170026B20B08 5', mRNA sequence		BI507665	ss_oligo	DNA	ACACCCGTCCTCGTCTCTTCGTAATTAACTTTTACTTACGAACGTTTCAAATCAACCAAGTACACACAT	SET: UI_EST BI507665;	Experimental
2	1	17	17	AM07305	GB14708-RA [PREDICTED: Apis mellifera similar to CG3808-PA (LOC413087), mRNA]	GB14708-RA	XM_396538.2	ss_oligo	DNA	ATAGATTTAGCTAGGCCTATCTCGAAACAATACGTCGGAGAACCAATGGTTCCTGTGAAAGCTGTTGCC	SET: OGS; Dmel Ortholog - C. Elsik Feb_2007: FBgn0036838; Best Dmel 5.1 match: FBgn0036838, blastp escore 1E-117;	Experimental
2	1	18	17	AM07305	GB14708-RA [PREDICTED: Apis mellifera similar to CG3808-PA (LOC413087), mRNA]	GB14708-RA	XM_396538.2	ss_oligo	DNA	ATAGATTTAGCTAGGCCTATCTCGAAACAATACGTCGGAGAACCAATGGTTCCTGTGAAAGCTGTTGCC	SET: OGS; Dmel Ortholog - C. Elsik Feb_2007: FBgn0036838; Best Dmel 5.1 match: FBgn0036838, blastp escore 1E-117;	Experimental
2	1	19	17	AM01827	BB170019A10A04.5 Bee Brain Normalized/Subtracted Library, BB17 Apis mellifera cDNA clone BB170019A10A04 5', mRNA sequence		BI510560	ss_oligo	DNA	AAAAATCTGGCGTACGAAAGAATCGGGGGTTTTTATTAAAAAATTGGGGATTGATCGACAACGAGTCAC	SET: UI_EST BI510560;	Experimental
2	1	20	17	AM01827	BB170019A10A04.5 Bee Brain Normalized/Subtracted Library, BB17 Apis mellifera cDNA clone BB170019A10A04 5', mRNA sequence		BI510560	ss_oligo	DNA	AAAAATCTGGCGTACGAAAGAATCGGGGGTTTTTATTAAAAAATTGGGGATTGATCGACAACGAGTCAC	SET: UI_EST BI510560;	Experimental
2	1	21	17	AM10938	GB18374-RA [PREDICTED: Apis mellifera similar to mitochondrial ribosomal protein L33 CG3712-PA (LOC726779), mRNA]	GB18374-RA	XM_001122501.1	ss_oligo	DNA	AGAAAGTATAGCAAGTGGTCACAAGCTTATAAGAATTCGAGACAGAGTAGCTAACAAATTGGAAGAAGT	SET: OGS; Dmel Ortholog - C. Elsik Feb_2007: FBgn0040907; Best Dmel 5.1 match: FBgn0040907, blastp escore 1E-15;	Experimental
2	1	22	17	AM10938	GB18374-RA [PREDICTED: Apis mellifera similar to mitochondrial ribosomal protein L33 CG3712-PA (LOC726779), mRNA]	GB18374-RA	XM_001122501.1	ss_oligo	DNA	AGAAAGTATAGCAAGTGGTCACAAGCTTATAAGAATTCGAGACAGAGTAGCTAACAAATTGGAAGAAGT	SET: OGS; Dmel Ortholog - C. Elsik Feb_2007: FBgn0040907; Best Dmel 5.1 match: FBgn0040907, blastp escore 1E-15;	Experimental
2	1	23	17	AM10954	GB18391-RA [PREDICTED: Apis mellifera similar to Odorant receptor 30a CG13106-PA (LOC725052), mRNA]	GB18391-RA	XM_001120948.1	ss_oligo	DNA	GCAATTCATTGTCGTAAGATCTAGACGTGCTTGTTGTCTAACGGGTTGTGGCTTCTTTGACATATCTCT	SET: OGS; Best Dmel 5.1 match: FBgn0030715, blastp escore 2E-24;	Experimental
2	1	24	17	AM10954	GB18391-RA [PREDICTED: Apis mellifera similar to Odorant receptor 30a CG13106-PA (LOC725052), mRNA]	GB18391-RA	XM_001120948.1	ss_oligo	DNA	GCAATTCATTGTCGTAAGATCTAGACGTGCTTGTTGTCTAACGGGTTGTGGCTTCTTTGACATATCTCT	SET: OGS; Best Dmel 5.1 match: FBgn0030715, blastp escore 2E-24;	Experimental
2	1	1	18	AM11302	GB18741-RA [PREDICTED: Apis mellifera similar to CG10874-PA, isoform A (LOC724527), mRNA]	GB18741-RA	XM_001120401.1	ss_oligo	DNA	ATGGCACCATGCAAACATCATTGCTTTTTGTCAGAGGTTCCTGATGTTCGACGTATGGAACAAGCTTTA	SET: OGS; Dmel Ortholog - C. Elsik Feb_2007: FBgn0031395; Best Dmel 5.1 match: FBgn0031395, blastp escore 1E-26;	Experimental
2	1	2	18	AM11302	GB18741-RA [PREDICTED: Apis mellifera similar to CG10874-PA, isoform A (LOC724527), mRNA]	GB18741-RA	XM_001120401.1	ss_oligo	DNA	ATGGCACCATGCAAACATCATTGCTTTTTGTCAGAGGTTCCTGATGTTCGACGTATGGAACAAGCTTTA	SET: OGS; Dmel Ortholog - C. Elsik Feb_2007: FBgn0031395; Best Dmel 5.1 match: FBgn0031395, blastp escore 1E-26;	Experimental
2	1	3	18	AM11402	GB18845-RA [PREDICTED: Apis mellifera similar to Osiris 12 CG1154-PA (LOC725988), mRNA]	GB18845-RA	XM_001121769.1	ss_oligo	DNA	CAAGGCTCTCATAATCAGCAAAGTCGCCTTGGTCTTGTCCCTCATCATCGGTTTGAAGAAGTTG	SET: OGS; Dmel Ortholog - C. Elsik Feb_2007: FBgn0037419; Best Dmel 5.1 match: FBgn0037419, blastp escore 3E-51;	Experimental
2	1	4	18	AM11402	GB18845-RA [PREDICTED: Apis mellifera similar to Osiris 12 CG1154-PA (LOC725988), mRNA]	GB18845-RA	XM_001121769.1	ss_oligo	DNA	CAAGGCTCTCATAATCAGCAAAGTCGCCTTGGTCTTGTCCCTCATCATCGGTTTGAAGAAGTTG	SET: OGS; Dmel Ortholog - C. Elsik Feb_2007: FBgn0037419; Best Dmel 5.1 match: FBgn0037419, blastp escore 3E-51;	Experimental
2	1	5	18	AM10788	GB18222-RA [PREDICTED: Apis mellifera similar to CG8249-PA (LOC408456), mRNA]	GB18222-RA	XM_392004.3	ss_oligo	DNA	ACGTTGTTCGTTATTTTTCTCCTGCCTGAGACGAAAGGGAAGACGTTGAGAGAAATCGAGGACAT	SET: OGS; Dmel Ortholog - C. Elsik Feb_2007: FBgn0034045; Best Dmel 5.1 match: FBgn0034045, blastp escore 2E-70;	Experimental
2	1	6	18	AM10788	GB18222-RA [PREDICTED: Apis mellifera similar to CG8249-PA (LOC408456), mRNA]	GB18222-RA	XM_392004.3	ss_oligo	DNA	ACGTTGTTCGTTATTTTTCTCCTGCCTGAGACGAAAGGGAAGACGTTGAGAGAAATCGAGGACAT	SET: OGS; Dmel Ortholog - C. Elsik Feb_2007: FBgn0034045; Best Dmel 5.1 match: FBgn0034045, blastp escore 2E-70;	Experimental
2	1	7	18	AM03041	GB10413-RA [PREDICTED: Apis mellifera similar to Dodeca-satellite-binding protein 1 CG5170-PC, isoform C (LOC412111), mRNA]	GB10413-RA	XM_395577.3	ss_oligo	DNA	CCACAATTTGCTGGATATTCTCACGTACCTGTGACTAATCCTGATGGTCCTTGGGGTGTGAAACGTTAA	SET: OGS; Dmel Ortholog - C. Elsik Feb_2007: FBgn0027835; Best Dmel 5.1 match: FBgn0027835, blastp escore 0E+00;	Experimental
2	1	8	18	AM03041	GB10413-RA [PREDICTED: Apis mellifera similar to Dodeca-satellite-binding protein 1 CG5170-PC, isoform C (LOC412111), mRNA]	GB10413-RA	XM_395577.3	ss_oligo	DNA	CCACAATTTGCTGGATATTCTCACGTACCTGTGACTAATCCTGATGGTCCTTGGGGTGTGAAACGTTAA	SET: OGS; Dmel Ortholog - C. Elsik Feb_2007: FBgn0027835; Best Dmel 5.1 match: FBgn0027835, blastp escore 0E+00;	Experimental
2	1	9	18	AM08246	GB15663-RA [PREDICTED: Apis mellifera similar to RP11-506B15.1 protein isoform 3 (LOC726442), partial mRNA]	GB15663-RA	XM_001122177.1	ss_oligo	DNA	GCTGCAGAGTTAGAAACTGTATCTGTGTTACCAAAAAATAAACCTGAATCTTGGTCTTCTGAAACAAGT	SET: OGS;	Experimental
2	1	10	18	AM08246	GB15663-RA [PREDICTED: Apis mellifera similar to RP11-506B15.1 protein isoform 3 (LOC726442), partial mRNA]	GB15663-RA	XM_001122177.1	ss_oligo	DNA	GCTGCAGAGTTAGAAACTGTATCTGTGTTACCAAAAAATAAACCTGAATCTTGGTCTTCTGAAACAAGT	SET: OGS;	Experimental
2	1	11	18	AM10441	GB17870-RA [PREDICTED: Apis mellifera similar to ribonucleotide reductase M1 (LOC725673), partial mRNA]	GB17870-RA	XM_001121495.1	ss_oligo	DNA	ATGGTGCTTTGGAAGCCAGCTGTGAACTTGCTGAAGAAAAAGGTACATATGAAACTTATGAAGGTAGTC	SET: OGS; Dmel Ortholog - C. Elsik Feb_2007: FBgn0011703; Best Dmel 5.1 match: FBgn0011703, blastp escore 6E-121;	Experimental
2	1	12	18	AM10441	GB17870-RA [PREDICTED: Apis mellifera similar to ribonucleotide reductase M1 (LOC725673), partial mRNA]	GB17870-RA	XM_001121495.1	ss_oligo	DNA	ATGGTGCTTTGGAAGCCAGCTGTGAACTTGCTGAAGAAAAAGGTACATATGAAACTTATGAAGGTAGTC	SET: OGS; Dmel Ortholog - C. Elsik Feb_2007: FBgn0011703; Best Dmel 5.1 match: FBgn0011703, blastp escore 6E-121;	Experimental
2	1	13	18	AM04332	GB11712-RA [PREDICTED: Apis mellifera hypothetical protein LOC726184 (LOC726184), mRNA]	GB11712-RA	XM_001121941.1	ss_oligo	DNA	AGTGAGAACCATCAAGATCATCAACGCTTCTCAGGCTAGAAATCTCAAAGGGTTCAAGATCAACCAGGC	SET: OGS; Best Dmel 5.1 match: FBgn0004396, blastp escore 2E-22;	Experimental
2	1	14	18	AM04332	GB11712-RA [PREDICTED: Apis mellifera hypothetical protein LOC726184 (LOC726184), mRNA]	GB11712-RA	XM_001121941.1	ss_oligo	DNA	AGTGAGAACCATCAAGATCATCAACGCTTCTCAGGCTAGAAATCTCAAAGGGTTCAAGATCAACCAGGC	SET: OGS; Best Dmel 5.1 match: FBgn0004396, blastp escore 2E-22;	Experimental
2	1	15	18	AM04630	GB12013-RA	GB12013-RA		ss_oligo	DNA	CCAGGAAGGCAAATGATGAGACACCTGTTGATACCGTTCCTGCTAGGTTTTAAGTTCAACCT	SET: OGS; Dmel Ortholog - C. Elsik Feb_2007: FBgn0037417; Best Dmel 5.1 match: FBgn0037417, blastp escore 2E-25;	Experimental
2	1	16	18	AM04630	GB12013-RA	GB12013-RA		ss_oligo	DNA	CCAGGAAGGCAAATGATGAGACACCTGTTGATACCGTTCCTGCTAGGTTTTAAGTTCAACCT	SET: OGS; Dmel Ortholog - C. Elsik Feb_2007: FBgn0037417; Best Dmel 5.1 match: FBgn0037417, blastp escore 2E-25;	Experimental
2	1	17	18	AM07322	GB14725-RA	GB14725-RA		ss_oligo	DNA	TCCCAAGCAGTGTTGCCCCTTTTATTTTACGAGGGATCACATTAGCAGGGATAGATAGTGTAATGCGTC	SET: OGS;	Experimental
2	1	18	18	AM07322	GB14725-RA	GB14725-RA		ss_oligo	DNA	TCCCAAGCAGTGTTGCCCCTTTTATTTTACGAGGGATCACATTAGCAGGGATAGATAGTGTAATGCGTC	SET: OGS;	Experimental
2	1	19	18	AM09790	GB17215-RA [PREDICTED: Apis mellifera similar to CG32647-PA, isoform A (LOC725417), mRNA]	GB17215-RA	XM_001120022.1	ss_oligo	DNA	TTGGACAGGACCTGATTTAATTATCGCAAATGGTTCCACCAGGATTCAAGAACAAGGGATATTCTGGCT	SET: OGS; Dmel Ortholog - C. Elsik Feb_2007: FBgn0052647; Best Dmel 5.1 match: FBgn0052647, blastp escore 3E-33;	Experimental
2	1	20	18	AM09790	GB17215-RA [PREDICTED: Apis mellifera similar to CG32647-PA, isoform A (LOC725417), mRNA]	GB17215-RA	XM_001120022.1	ss_oligo	DNA	TTGGACAGGACCTGATTTAATTATCGCAAATGGTTCCACCAGGATTCAAGAACAAGGGATATTCTGGCT	SET: OGS; Dmel Ortholog - C. Elsik Feb_2007: FBgn0052647; Best Dmel 5.1 match: FBgn0052647, blastp escore 3E-33;	Experimental
2	1	21	18	AM01301	XM_394297.3 [PREDICTED: Apis mellifera similar to Tetraspanin 5D CG4690-PA (LOC410821), mRNA]		XM_394297.3	ss_oligo	DNA	GGGTGCGTCGATCGTATGTTTTTTTATCGTGTAATAAATTGTCGATAAAGTAGCAACACT	SET: UI_EST BI505324;	Experimental
2	1	22	18	AM01301	XM_394297.3 [PREDICTED: Apis mellifera similar to Tetraspanin 5D CG4690-PA (LOC410821), mRNA]		XM_394297.3	ss_oligo	DNA	GGGTGCGTCGATCGTATGTTTTTTTATCGTGTAATAAATTGTCGATAAAGTAGCAACACT	SET: UI_EST BI505324;	Experimental
2	1	23	18	AM12835R	AM12835R Unknown [Arrayset: JDE_EST jdeC14_]			ss_oligo	DNA	ACCTGGTAGGTTGGGGATTAGGTAAAAACGGACAAATTTTTCTTTTGCCAAAGGTTTAAGGAAAAGAGG	SET: JDE_EST jdeC14_;	Experimental
2	1	24	18	AM12835R	AM12835R Unknown [Arrayset: JDE_EST jdeC14_]			ss_oligo	DNA	ACCTGGTAGGTTGGGGATTAGGTAAAAACGGACAAATTTTTCTTTTGCCAAAGGTTTAAGGAAAAGAGG	SET: JDE_EST jdeC14_;	Experimental
2	1	1	19	AM03379	GB10754-RA [PREDICTED: Apis mellifera similar to serine/threonine kinase 36 (LOC726525), mRNA]	GB10754-RA	XM_001122254.1	ss_oligo	DNA	GATGCTTGTACTTTGCAGATTGGTTTACAATAGGCAACAATTTCTCACCCAATTCTGCGATGCCGTCTA	SET: OGS; Dmel Ortholog - C. Elsik Feb_2007: FBgn0001079; Best Dmel 5.1 match: FBgn0001079, blastp escore 1E-140;	Experimental
2	1	2	19	AM03379	GB10754-RA [PREDICTED: Apis mellifera similar to serine/threonine kinase 36 (LOC726525), mRNA]	GB10754-RA	XM_001122254.1	ss_oligo	DNA	GATGCTTGTACTTTGCAGATTGGTTTACAATAGGCAACAATTTCTCACCCAATTCTGCGATGCCGTCTA	SET: OGS; Dmel Ortholog - C. Elsik Feb_2007: FBgn0001079; Best Dmel 5.1 match: FBgn0001079, blastp escore 1E-140;	Experimental
2	1	3	19	AM07345	GB14748-RA	GB14748-RA		ss_oligo	DNA	TGTCATGAAGAAGCAAAAAAACGTTGTTCCAAATGTAAAGAAGCTTGGTATTGTGGAAGGGAATGTCAA	SET: OGS; Best Dmel 5.1 match: FBgn0036338, blastp escore 2E-08;	Experimental
2	1	4	19	AM07345	GB14748-RA	GB14748-RA		ss_oligo	DNA	TGTCATGAAGAAGCAAAAAAACGTTGTTCCAAATGTAAAGAAGCTTGGTATTGTGGAAGGGAATGTCAA	SET: OGS; Best Dmel 5.1 match: FBgn0036338, blastp escore 2E-08;	Experimental
2	1	5	19	AM12017	GB19465-RA [PREDICTED: Apis mellifera similar to CG3195-PA, isoform A (LOC550715), mRNA]	GB19465-RA	XM_623107.2	ss_oligo	DNA	TATTAGGAACTTGTCAATCAGTTGGATGTACAGTTGAAGGTAGACCACCACGAGATCTCATTGAAGAGA	SET: OGS; Dmel Ortholog - C. Elsik Feb_2007: FBgn0034968; Best Dmel 5.1 match: FBgn0034968, blastp escore 6E-74;	Experimental
2	1	6	19	AM12017	GB19465-RA [PREDICTED: Apis mellifera similar to CG3195-PA, isoform A (LOC550715), mRNA]	GB19465-RA	XM_623107.2	ss_oligo	DNA	TATTAGGAACTTGTCAATCAGTTGGATGTACAGTTGAAGGTAGACCACCACGAGATCTCATTGAAGAGA	SET: OGS; Dmel Ortholog - C. Elsik Feb_2007: FBgn0034968; Best Dmel 5.1 match: FBgn0034968, blastp escore 6E-74;	Experimental
2	1	7	19	AM01176	NW_001253489.1 SET: UI_EST BI504074; Apis mellifera linkage group 7 genomic contig, reference assembly (based on Amel_4.0 Group7.43)		NW_001253489.1	ss_oligo	DNA	AGAGGAAACGAAGAACCTGCCACATTATTAGACACGATTAATTAAAATAGATTCCCGAATCCGTCCT	SET: UI_EST BI504074;	Experimental
2	1	8	19	AM01176	NW_001253489.1 SET: UI_EST BI504074; Apis mellifera linkage group 7 genomic contig, reference assembly (based on Amel_4.0 Group7.43)		NW_001253489.1	ss_oligo	DNA	AGAGGAAACGAAGAACCTGCCACATTATTAGACACGATTAATTAAAATAGATTCCCGAATCCGTCCT	SET: UI_EST BI504074;	Experimental
2	1	9	19	AM00686	DB768394 RIKEN full-length enriched honey bee cDNA library, head Apis mellifera cDNA clone BH10048C05 3', mRNA sequence		DB768394	ss_oligo	DNA	AATGAAAAGAGCAAAAAGAAGACATGTATGTATGCAGGTCAAATTGAGAGGAATACAAAAATTGCCAAT	SET: UI_EST BH1B0048C05M3;	Experimental
2	1	10	19	AM00686	DB768394 RIKEN full-length enriched honey bee cDNA library, head Apis mellifera cDNA clone BH10048C05 3', mRNA sequence		DB768394	ss_oligo	DNA	AATGAAAAGAGCAAAAAGAAGACATGTATGTATGCAGGTCAAATTGAGAGGAATACAAAAATTGCCAAT	SET: UI_EST BH1B0048C05M3;	Experimental
2	1	11	19	AM05016	GB12398-RA [PREDICTED: Apis mellifera similar to LSM4 homolog, U6 small nuclear RNA associated (LOC552529), mRNA]	GB12398-RA	XM_624905.2	ss_oligo	DNA	AAAGAAGATGTACAAATGAAATCAAGAGGACGTGGAGAAATGAAAGGAAGAGGACAAAGCCAACGAGGT	SET: OGS; Dmel Ortholog - C. Elsik Feb_2007: FBgn0032240; Best Dmel 5.1 match: FBgn0032240, blastp escore 1E-42;	Experimental
2	1	12	19	AM05016	GB12398-RA [PREDICTED: Apis mellifera similar to LSM4 homolog, U6 small nuclear RNA associated (LOC552529), mRNA]	GB12398-RA	XM_624905.2	ss_oligo	DNA	AAAGAAGATGTACAAATGAAATCAAGAGGACGTGGAGAAATGAAAGGAAGAGGACAAAGCCAACGAGGT	SET: OGS; Dmel Ortholog - C. Elsik Feb_2007: FBgn0032240; Best Dmel 5.1 match: FBgn0032240, blastp escore 1E-42;	Experimental
2	1	13	19	AM05844	GB13236-RA [PREDICTED: Apis mellifera similar to CG5958-PA (LOC552447), mRNA]	GB13236-RA	XM_624820.2	ss_oligo	DNA	ATACATCCGTTGTCAACAGCGACCAGTTGTTTCGATTGTTCTATCTGATCCACGAGTTTGCCATACTGG	SET: OGS; Dmel Ortholog - C. Elsik Feb_2007: FBgn0031913; Best Dmel 5.1 match: FBgn0031913, blastp escore 3E-75;	Experimental
2	1	14	19	AM05844	GB13236-RA [PREDICTED: Apis mellifera similar to CG5958-PA (LOC552447), mRNA]	GB13236-RA	XM_624820.2	ss_oligo	DNA	ATACATCCGTTGTCAACAGCGACCAGTTGTTTCGATTGTTCTATCTGATCCACGAGTTTGCCATACTGG	SET: OGS; Dmel Ortholog - C. Elsik Feb_2007: FBgn0031913; Best Dmel 5.1 match: FBgn0031913, blastp escore 3E-75;	Experimental
2	1	15	19	AM05046	GB12429-RA	GB12429-RA		ss_oligo	DNA	CCCAGATCAAGAGACAAGTGTTCCATCTTCAACCGCAGGTTAACACCAAAAAATTAAACA	SET: OGS; Dmel Ortholog - C. Elsik Feb_2007: FBgn0000242; Best Dmel 5.1 match: FBgn0000242, blastp escore 2E-62;	Experimental
2	1	16	19	AM05046	GB12429-RA	GB12429-RA		ss_oligo	DNA	CCCAGATCAAGAGACAAGTGTTCCATCTTCAACCGCAGGTTAACACCAAAAAATTAAACA	SET: OGS; Dmel Ortholog - C. Elsik Feb_2007: FBgn0000242; Best Dmel 5.1 match: FBgn0000242, blastp escore 2E-62;	Experimental
2	1	17	19	AM10688	GB18120-RA	GB18120-RA		ss_oligo	DNA	GGACACAAGAGAAAGAACTTGATAAGGAAGAAGTATTTTTAGCTAAACCAAAAGTTACTCGAACACCGA	SET: OGS; Best Dmel 5.1 match: FBgn0038672, blastp escore 2E-04;	Experimental
2	1	18	19	AM10688	GB18120-RA	GB18120-RA		ss_oligo	DNA	GGACACAAGAGAAAGAACTTGATAAGGAAGAAGTATTTTTAGCTAAACCAAAAGTTACTCGAACACCGA	SET: OGS; Best Dmel 5.1 match: FBgn0038672, blastp escore 2E-04;	Experimental
2	1	19	19	AM12583	GB20036-RA [PREDICTED: Apis mellifera similar to synaptotagmin CG3139-PA, isoform A, transcript variant 1 (LOC408613), partial mRNA]	GB20036-RA	XM_392154.3	ss_oligo	DNA	TAACAAATTGGGTGACATTTGCTTCTCGCTTCGATACGTACCGACTGCTGGTAAATTAACCGTGGTCAT	SET: OGS; Dmel Ortholog - C. Elsik Feb_2007: FBgn0004242; Best Dmel 5.1 match: FBgn0004242, blastp escore 0E+00;	Experimental
2	1	20	19	AM12583	GB20036-RA [PREDICTED: Apis mellifera similar to synaptotagmin CG3139-PA, isoform A, transcript variant 1 (LOC408613), partial mRNA]	GB20036-RA	XM_392154.3	ss_oligo	DNA	TAACAAATTGGGTGACATTTGCTTCTCGCTTCGATACGTACCGACTGCTGGTAAATTAACCGTGGTCAT	SET: OGS; Dmel Ortholog - C. Elsik Feb_2007: FBgn0004242; Best Dmel 5.1 match: FBgn0004242, blastp escore 0E+00;	Experimental
2	1	21	19	AM03593	GB10970-RA [PREDICTED: Apis mellifera similar to Probable DNA mismatch repair protein MSH6 (LOC408815), mRNA]	GB10970-RA	XM_392346.3	ss_oligo	DNA	AAACAGTAACATTTTTATACAAACTCAGCGAAGGAGCTTGTCCAAAATCGTATGGTTTCAACGCTGCCC	SET: OGS; Dmel Ortholog - C. Elsik Feb_2007: FBgn0036486; Best Dmel 5.1 match: FBgn0036486, blastp escore 0E+00;	Experimental
2	1	22	19	AM03593	GB10970-RA [PREDICTED: Apis mellifera similar to Probable DNA mismatch repair protein MSH6 (LOC408815), mRNA]	GB10970-RA	XM_392346.3	ss_oligo	DNA	AAACAGTAACATTTTTATACAAACTCAGCGAAGGAGCTTGTCCAAAATCGTATGGTTTCAACGCTGCCC	SET: OGS; Dmel Ortholog - C. Elsik Feb_2007: FBgn0036486; Best Dmel 5.1 match: FBgn0036486, blastp escore 0E+00;	Experimental
2	1	23	19	AM02197	NW_001257178.1 SET: UI_EST BI513811; Apis mellifera genomic contig, reference assembly (based on Amel_4.0 GroupUn.3986)		NW_001257178.1	ss_oligo	DNA	TCGTCTCAGTCGTCGTTCCGAGTTCCGAGGCGAGTTTATAAGATATATATTATTCGGTTCTCGATTCGA	SET: UI_EST BI513811;	Experimental
2	1	24	19	AM02197	NW_001257178.1 SET: UI_EST BI513811; Apis mellifera genomic contig, reference assembly (based on Amel_4.0 GroupUn.3986)		NW_001257178.1	ss_oligo	DNA	TCGTCTCAGTCGTCGTTCCGAGTTCCGAGGCGAGTTTATAAGATATATATTATTCGGTTCTCGATTCGA	SET: UI_EST BI513811;	Experimental
2	1	1	20	AM08675	GB16095-RA	GB16095-RA		ss_oligo	DNA	TTTGGAAGGAAATCGCCCAAGCATTTGTTCGAGGAAGCATTGGAAAGATTTGGAAGAAAGGATGAGAAA	SET: OGS; Dmel Ortholog - C. Elsik Feb_2007: FBgn0053958; Best Dmel 5.1 match: FBgn0053958, blastp escore 2E-131;	Experimental
2	1	2	20	AM08675	GB16095-RA	GB16095-RA		ss_oligo	DNA	TTTGGAAGGAAATCGCCCAAGCATTTGTTCGAGGAAGCATTGGAAAGATTTGGAAGAAAGGATGAGAAA	SET: OGS; Dmel Ortholog - C. Elsik Feb_2007: FBgn0053958; Best Dmel 5.1 match: FBgn0053958, blastp escore 2E-131;	Experimental
2	1	3	20	AM03179	GB10552-RA [PREDICTED: Apis mellifera ammonium transporter 1-like (LOC552640), mRNA]	GB10552-RA	XM_625015.2	ss_oligo	DNA	AGCTGGATGGATATGGGGTGATCAGGGTTTTTTAAAAAAATTGGGTGCTGTTGATATTGCTGGTTCAGG	SET: OGS; Dmel Ortholog - C. Elsik Feb_2007: FBgn0038309; Best Dmel 5.1 match: FBgn0038309, blastp escore 0E+00;	Experimental
2	1	4	20	AM03179	GB10552-RA [PREDICTED: Apis mellifera ammonium transporter 1-like (LOC552640), mRNA]	GB10552-RA	XM_625015.2	ss_oligo	DNA	AGCTGGATGGATATGGGGTGATCAGGGTTTTTTAAAAAAATTGGGTGCTGTTGATATTGCTGGTTCAGG	SET: OGS; Dmel Ortholog - C. Elsik Feb_2007: FBgn0038309; Best Dmel 5.1 match: FBgn0038309, blastp escore 0E+00;	Experimental
2	1	5	20	AM09487	GB16910-RA	GB16910-RA		ss_oligo	DNA	ACATTTAGTTGTCCATCACATGGTGGTTTCTTTTTACCAGCTGGCTATCGGTTAATATATGCTCCTCCA	SET: OGS; Also matches: GB16910-RB; Best Dmel 5.1 match: FBgn0037098, blastp escore 2E-167;	Experimental
2	1	6	20	AM09487	GB16910-RA	GB16910-RA		ss_oligo	DNA	ACATTTAGTTGTCCATCACATGGTGGTTTCTTTTTACCAGCTGGCTATCGGTTAATATATGCTCCTCCA	SET: OGS; Also matches: GB16910-RB; Best Dmel 5.1 match: FBgn0037098, blastp escore 2E-167;	Experimental
2	1	7	20	AM10381	GB17809-RA [PREDICTED: Apis mellifera similar to CG9222-PA (LOC411779), mRNA]	GB17809-RA	XM_395246.2	ss_oligo	DNA	CTCAACTATCTGATGTATGGTCCATGGGCGTAGTTCTCTATGCAATGGTTTATGGTCGACTACCGTTTG	SET: OGS; Dmel Ortholog - C. Elsik Feb_2007: FBgn0031784; Best Dmel 5.1 match: FBgn0031784, blastp escore 1E-79;	Experimental
2	1	8	20	AM10381	GB17809-RA [PREDICTED: Apis mellifera similar to CG9222-PA (LOC411779), mRNA]	GB17809-RA	XM_395246.2	ss_oligo	DNA	CTCAACTATCTGATGTATGGTCCATGGGCGTAGTTCTCTATGCAATGGTTTATGGTCGACTACCGTTTG	SET: OGS; Dmel Ortholog - C. Elsik Feb_2007: FBgn0031784; Best Dmel 5.1 match: FBgn0031784, blastp escore 1E-79;	Experimental
2	1	9	20	AM04892	GB12273-RA [PREDICTED: Apis mellifera similar to retinol dehydrogenase 10 (LOC725026), mRNA]	GB12273-RA	XM_001120928.1	ss_oligo	DNA	GATCCGGATCGATGATATTCACTTACGAGTGTGATTTCTTGGATAAAGATGCGATCAGAGGGACGGTTC	SET: OGS; Best Dmel 5.1 match: FBgn0032405, blastp escore 3E-15;	Experimental
2	1	10	20	AM04892	GB12273-RA [PREDICTED: Apis mellifera similar to retinol dehydrogenase 10 (LOC725026), mRNA]	GB12273-RA	XM_001120928.1	ss_oligo	DNA	GATCCGGATCGATGATATTCACTTACGAGTGTGATTTCTTGGATAAAGATGCGATCAGAGGGACGGTTC	SET: OGS; Best Dmel 5.1 match: FBgn0032405, blastp escore 3E-15;	Experimental
2	1	11	20	AM09256	GB16677-RA [PREDICTED: Apis mellifera similar to YL-1 CG4621-PA (LOC724519), mRNA]	GB16677-RA	XM_001120393.1	ss_oligo	DNA	GGCTTGAATGGAGACAAAAGAATCATGGTGGTTTAGCTCAAAGGAATACAGTACGTCTTGAACCAGCAT	SET: OGS; Dmel Ortholog - C. Elsik Feb_2007: FBgn0032321; Best Dmel 5.1 match: FBgn0032321, blastp escore 1E-75;	Experimental
2	1	12	20	AM09256	GB16677-RA [PREDICTED: Apis mellifera similar to YL-1 CG4621-PA (LOC724519), mRNA]	GB16677-RA	XM_001120393.1	ss_oligo	DNA	GGCTTGAATGGAGACAAAAGAATCATGGTGGTTTAGCTCAAAGGAATACAGTACGTCTTGAACCAGCAT	SET: OGS; Dmel Ortholog - C. Elsik Feb_2007: FBgn0032321; Best Dmel 5.1 match: FBgn0032321, blastp escore 1E-75;	Experimental
2	1	13	20	AM10503	GB17930-RA	GB17930-RA		ss_oligo	DNA	CGAGCAAAAAACAAAGTGGTAATAGTGATACATCTTGTGTTTGTGCGGATTCAAAACCGACAACACAAA	SET: OGS; Dmel Ortholog - C. Elsik Feb_2007: FBgn0037360; Best Dmel 5.1 match: FBgn0037360, blastp escore 3E-112;	Experimental
2	1	14	20	AM10503	GB17930-RA	GB17930-RA		ss_oligo	DNA	CGAGCAAAAAACAAAGTGGTAATAGTGATACATCTTGTGTTTGTGCGGATTCAAAACCGACAACACAAA	SET: OGS; Dmel Ortholog - C. Elsik Feb_2007: FBgn0037360; Best Dmel 5.1 match: FBgn0037360, blastp escore 3E-112;	Experimental
2	1	15	20	AM02912	GB10282-RA [PREDICTED: Apis mellifera similar to Adenylate kinase-2 CG3140-PA (LOC551523), mRNA]	GB10282-RA	XM_623918.2	ss_oligo	DNA	TAAACAAACCTGAATGTAAACGTGGTTTTTTGTTGGATGGTTTTCCTAGAAGTGTTCCGCAAGCTGAAA	SET: OGS; Dmel Ortholog - C. Elsik Feb_2007: FBgn0022708; Best Dmel 5.1 match: FBgn0022708, blastp escore 3E-95;	Experimental
2	1	16	20	AM02912	GB10282-RA [PREDICTED: Apis mellifera similar to Adenylate kinase-2 CG3140-PA (LOC551523), mRNA]	GB10282-RA	XM_623918.2	ss_oligo	DNA	TAAACAAACCTGAATGTAAACGTGGTTTTTTGTTGGATGGTTTTCCTAGAAGTGTTCCGCAAGCTGAAA	SET: OGS; Dmel Ortholog - C. Elsik Feb_2007: FBgn0022708; Best Dmel 5.1 match: FBgn0022708, blastp escore 3E-95;	Experimental
2	1	17	20	AM10063	GB17492-RA	GB17492-RA		ss_oligo	DNA	GGGAAAGATTCGTCGAAAAATAAATCTGGGAATAGCGCGAAAAAGAACAGCAACAAGAGATCAAGAAAT	SET: OGS; Dmel Ortholog - C. Elsik Feb_2007: FBgn0035624; Best Dmel 5.1 match: FBgn0035624, blastp escore 7E-44;	Experimental
2	1	18	20	AM10063	GB17492-RA	GB17492-RA		ss_oligo	DNA	GGGAAAGATTCGTCGAAAAATAAATCTGGGAATAGCGCGAAAAAGAACAGCAACAAGAGATCAAGAAAT	SET: OGS; Dmel Ortholog - C. Elsik Feb_2007: FBgn0035624; Best Dmel 5.1 match: FBgn0035624, blastp escore 7E-44;	Experimental
2	1	19	20	AM00857	DB774847 RIKEN full-length enriched honey bee cDNA library, head Apis mellifera cDNA clone BH10071C08 3', mRNA sequence		DB774847	ss_oligo	DNA	TCGATCATCGTTGGATTATTAAGTTTCGCATAAAAACTCGATCGAATTCTTTAGACTTGATCCTCCTGG	SET: UI_EST BH1B0071C08M3;	Experimental
2	1	20	20	AM00857	DB774847 RIKEN full-length enriched honey bee cDNA library, head Apis mellifera cDNA clone BH10071C08 3', mRNA sequence		DB774847	ss_oligo	DNA	TCGATCATCGTTGGATTATTAAGTTTCGCATAAAAACTCGATCGAATTCTTTAGACTTGATCCTCCTGG	SET: UI_EST BH1B0071C08M3;	Experimental
2	1	21	20	AM00348	GB16283-RA [PREDICTED: Apis mellifera similar to CG7072-PA (LOC409744), mRNA]	GB16283-RA	XM_393241.3	ss_oligo	DNA	TATCCAAGATACTCGTTCAACTATGGTGTTCTTGATGGATACACCGGTGATTCGAAATCGGCATGGGAG	SET: OGS; Best Dmel 5.1 match: FBgn0035874, blastp escore 4E-25;	Experimental
2	1	22	20	AM00348	GB16283-RA [PREDICTED: Apis mellifera similar to CG7072-PA (LOC409744), mRNA]	GB16283-RA	XM_393241.3	ss_oligo	DNA	TATCCAAGATACTCGTTCAACTATGGTGTTCTTGATGGATACACCGGTGATTCGAAATCGGCATGGGAG	SET: OGS; Best Dmel 5.1 match: FBgn0035874, blastp escore 4E-25;	Experimental
2	1	23	20	AM12524	GB19977-RA [PREDICTED: Apis mellifera zinc finger protein similar to hunchback (LOC410209), mRNA]	GB19977-RA	XM_393692.3	ss_oligo	DNA	ATACAGATGCGCCAATTGTACATACGCGACCAAATATTGCCACTCGTTGAAGCTTCACCTGAGAAAGTA	SET: OGS; Best Dmel 5.1 match: FBgn0001180, blastp escore 4E-70;	Experimental
2	1	24	20	AM12524	GB19977-RA [PREDICTED: Apis mellifera zinc finger protein similar to hunchback (LOC410209), mRNA]	GB19977-RA	XM_393692.3	ss_oligo	DNA	ATACAGATGCGCCAATTGTACATACGCGACCAAATATTGCCACTCGTTGAAGCTTCACCTGAGAAAGTA	SET: OGS; Best Dmel 5.1 match: FBgn0001180, blastp escore 4E-70;	Experimental
2	1	1	21	AM03571	GB10946-RA [PREDICTED: Apis mellifera similar to Calcium-binding mitochondrial protein Anon-60Da (LOC551843), mRNA]	GB10946-RA	XM_624228.2	ss_oligo	DNA	AGTTCTGATGGAGTTAGAAATCCTCCCTTAACTCCCAATGTTCCATCACCAACAAAAAAAGCGGAAGGC	SET: OGS; Best Dmel 5.1 match: FBgn0019886, blastp escore 5E-152;	Experimental
2	1	2	21	AM03571	GB10946-RA [PREDICTED: Apis mellifera similar to Calcium-binding mitochondrial protein Anon-60Da (LOC551843), mRNA]	GB10946-RA	XM_624228.2	ss_oligo	DNA	AGTTCTGATGGAGTTAGAAATCCTCCCTTAACTCCCAATGTTCCATCACCAACAAAAAAAGCGGAAGGC	SET: OGS; Best Dmel 5.1 match: FBgn0019886, blastp escore 5E-152;	Experimental
2	1	3	21	AM05641	GB13031-RA [PREDICTED: Apis mellifera similar to pickel CG14779-PA, isoform A (LOC551488), mRNA]	GB13031-RA	XM_623883.2	ss_oligo	DNA	CAGGTACCGTACTATTTTTAGCAGTATCAATATTTGGTGGGCAATGTTGGCGCAGAGACTGGTTAATGT	SET: OGS; Dmel Ortholog - C. Elsik Feb_2007: FBgn0013720; Best Dmel 5.1 match: FBgn0013720, blastp escore 8E-71;	Experimental
2	1	4	21	AM05641	GB13031-RA [PREDICTED: Apis mellifera similar to pickel CG14779-PA, isoform A (LOC551488), mRNA]	GB13031-RA	XM_623883.2	ss_oligo	DNA	CAGGTACCGTACTATTTTTAGCAGTATCAATATTTGGTGGGCAATGTTGGCGCAGAGACTGGTTAATGT	SET: OGS; Dmel Ortholog - C. Elsik Feb_2007: FBgn0013720; Best Dmel 5.1 match: FBgn0013720, blastp escore 8E-71;	Experimental
2	1	5	21	AM08239	GB15656-RA [PREDICTED: Apis mellifera similar to lingerer CG8715-PD, isoform D (LOC413433), mRNA]	GB15656-RA	XM_396877.2	ss_oligo	DNA	ACCAGTATTAGTGATGCCAGGTTCGCTAGAAATGACAGCAATGCATCTCCAGTTCCATCTACTATGTCA	SET: OGS; Dmel Ortholog - C. Elsik Feb_2007: FBgn0020279; Best Dmel 5.1 match: FBgn0020279, blastp escore 1E-116;	Experimental
2	1	6	21	AM08239	GB15656-RA [PREDICTED: Apis mellifera similar to lingerer CG8715-PD, isoform D (LOC413433), mRNA]	GB15656-RA	XM_396877.2	ss_oligo	DNA	ACCAGTATTAGTGATGCCAGGTTCGCTAGAAATGACAGCAATGCATCTCCAGTTCCATCTACTATGTCA	SET: OGS; Dmel Ortholog - C. Elsik Feb_2007: FBgn0020279; Best Dmel 5.1 match: FBgn0020279, blastp escore 1E-116;	Experimental
2	1	7	21	AM04334	GB11714-RA [PREDICTED: Apis mellifera similar to twin of eyeless CG11186-PA, transcript variant 1 (LOC411174), mRNA]	GB11714-RA	XM_394648.3	ss_oligo	DNA	GTGGTGAACAAAATCGCCGACTATAAACGGGAGTGTCCATCGATTTTCGCTTGGGAGATTC	SET: OGS; Also matches: GB11714-RB; Dmel Ortholog - C. Elsik Feb_2007: FBgn0019650; Best Dmel 5.1 match: FBgn0019650, blastp escore 3E-150;	Experimental
2	1	8	21	AM04334	GB11714-RA [PREDICTED: Apis mellifera similar to twin of eyeless CG11186-PA, transcript variant 1 (LOC411174), mRNA]	GB11714-RA	XM_394648.3	ss_oligo	DNA	GTGGTGAACAAAATCGCCGACTATAAACGGGAGTGTCCATCGATTTTCGCTTGGGAGATTC	SET: OGS; Also matches: GB11714-RB; Dmel Ortholog - C. Elsik Feb_2007: FBgn0019650; Best Dmel 5.1 match: FBgn0019650, blastp escore 3E-150;	Experimental
2	1	9	21	AM05615	GB13004-RA [PREDICTED: Apis mellifera similar to CG12163-PA, isoform A (LOC408851), mRNA]	GB13004-RA	XM_392381.3	ss_oligo	DNA	GAATGGTTATTACAGAGTTTATAGAGGAGATGGTACCTGCGGAGTTAACGCGATGGCTTCAAGTGCAAT	SET: OGS; Dmel Ortholog - C. Elsik Feb_2007: FBgn0037303; Best Dmel 5.1 match: FBgn0037303, blastp escore 5E-114;	Experimental
2	1	10	21	AM05615	GB13004-RA [PREDICTED: Apis mellifera similar to CG12163-PA, isoform A (LOC408851), mRNA]	GB13004-RA	XM_392381.3	ss_oligo	DNA	GAATGGTTATTACAGAGTTTATAGAGGAGATGGTACCTGCGGAGTTAACGCGATGGCTTCAAGTGCAAT	SET: OGS; Dmel Ortholog - C. Elsik Feb_2007: FBgn0037303; Best Dmel 5.1 match: FBgn0037303, blastp escore 5E-114;	Experimental
2	1	11	21	AM00719R	DB742345 RIKEN full-length enriched honey bee cDNA library, head Apis mellifera cDNA clone BH10051D06 5', mRNA sequence		DB742345	ss_oligo	DNA	CGTTGTCCGATCCACACTTATATGTATTTCTGAAGATAATTCTCTTCACCGAAAACGACTAAGAAACAT	SET: UI_EST BH1B0051D06T3;	Experimental
2	1	12	21	AM00719R	DB742345 RIKEN full-length enriched honey bee cDNA library, head Apis mellifera cDNA clone BH10051D06 5', mRNA sequence		DB742345	ss_oligo	DNA	CGTTGTCCGATCCACACTTATATGTATTTCTGAAGATAATTCTCTTCACCGAAAACGACTAAGAAACAT	SET: UI_EST BH1B0051D06T3;	Experimental
2	1	13	21	AM00252	XM_001121145.1 [PREDICTED: Apis mellifera putative chemosensory receptor 2 (LOC725384), mRNA]		XM_001121145.1	ss_oligo	DNA	AACTGGCCACTTCATGTTCAATTACTACACTGACAGTTCCACGAAACACATACACAAGATCTACTGTAT	Best Dmel 5.1 match: FBgn0037324, blastp escore 8E-172;	Experimental
2	1	14	21	AM00252	XM_001121145.1 [PREDICTED: Apis mellifera putative chemosensory receptor 2 (LOC725384), mRNA]		XM_001121145.1	ss_oligo	DNA	AACTGGCCACTTCATGTTCAATTACTACACTGACAGTTCCACGAAACACATACACAAGATCTACTGTAT	Best Dmel 5.1 match: FBgn0037324, blastp escore 8E-172;	Experimental
2	1	15	21	AM12078	GB19526-RA [PREDICTED: Apis mellifera similar to CG14045-PA (LOC409703), mRNA]	GB19526-RA	XM_393201.3	ss_oligo	DNA	AGATGCTGAACAAGCGAACAAGAGAGAAGGTTATTTATCGACAGAACTCGGAGACACAAGGAGTCGTCG	SET: OGS; Dmel Ortholog - C. Elsik Feb_2007: FBgn0040390; Best Dmel 5.1 match: FBgn0040390, blastp escore 2E-20;	Experimental
2	1	16	21	AM12078	GB19526-RA [PREDICTED: Apis mellifera similar to CG14045-PA (LOC409703), mRNA]	GB19526-RA	XM_393201.3	ss_oligo	DNA	AGATGCTGAACAAGCGAACAAGAGAGAAGGTTATTTATCGACAGAACTCGGAGACACAAGGAGTCGTCG	SET: OGS; Dmel Ortholog - C. Elsik Feb_2007: FBgn0040390; Best Dmel 5.1 match: FBgn0040390, blastp escore 2E-20;	Experimental
2	1	17	21	AM09845	GB17270-RA [PREDICTED: Apis mellifera similar to CG16974-PA (LOC410825), mRNA]	GB17270-RA	XM_394301.2	ss_oligo	DNA	GCTCAATTGGGTGCGAGAAAATTATGTCTTCCAACGTAACAAGATAAGAAAGTTCAGTGCCCACCAGGT	SET: OGS; Dmel Ortholog - C. Elsik Feb_2007: FBgn0032479; Best Dmel 5.1 match: FBgn0032479, blastp escore 4E-142;	Experimental
2	1	18	21	AM09845	GB17270-RA [PREDICTED: Apis mellifera similar to CG16974-PA (LOC410825), mRNA]	GB17270-RA	XM_394301.2	ss_oligo	DNA	GCTCAATTGGGTGCGAGAAAATTATGTCTTCCAACGTAACAAGATAAGAAAGTTCAGTGCCCACCAGGT	SET: OGS; Dmel Ortholog - C. Elsik Feb_2007: FBgn0032479; Best Dmel 5.1 match: FBgn0032479, blastp escore 4E-142;	Experimental
2	1	19	21	AM06209	GB13609-RA	GB13609-RA		ss_oligo	DNA	TCGAAAAGTAGCTTCAACAAGTTTCACAAAATTATTTACAGATTTAAAAAATCGTCTACCCACACGAAA	SET: OGS; Best Dmel 5.1 match: FBgn0032618, blastp escore 7E-07;	Experimental
2	1	20	21	AM06209	GB13609-RA	GB13609-RA		ss_oligo	DNA	TCGAAAAGTAGCTTCAACAAGTTTCACAAAATTATTTACAGATTTAAAAAATCGTCTACCCACACGAAA	SET: OGS; Best Dmel 5.1 match: FBgn0032618, blastp escore 7E-07;	Experimental
2	1	21	21	AM06362	GB13763-RA [PREDICTED: Apis mellifera similar to nucleolar protein family A, member 3 (LOC724638), mRNA]	GB13763-RA	XM_001120529.1	ss_oligo	DNA	CAAGAGAAAGAATAACATTAAAAAGAAGATTTGGTTTGTTACTCACACAACAACCAGCACCTACTTATT	SET: OGS; Dmel Ortholog - C. Elsik Feb_2007: FBgn0033548; Best Dmel 5.1 match: FBgn0033548, blastp escore 2E-24;	Experimental
2	1	22	21	AM06362	GB13763-RA [PREDICTED: Apis mellifera similar to nucleolar protein family A, member 3 (LOC724638), mRNA]	GB13763-RA	XM_001120529.1	ss_oligo	DNA	CAAGAGAAAGAATAACATTAAAAAGAAGATTTGGTTTGTTACTCACACAACAACCAGCACCTACTTATT	SET: OGS; Dmel Ortholog - C. Elsik Feb_2007: FBgn0033548; Best Dmel 5.1 match: FBgn0033548, blastp escore 2E-24;	Experimental
2	1	23	21	AM04586	GB11969-RA [PREDICTED: Apis mellifera similar to desat1 CG5887-PA, isoform A (LOC412166), partial mRNA]	GB11969-RA	XM_395629.3	ss_oligo	DNA	ACAGTTTTGCGTTATGTTTTCGTGCTGAATATGACTTGGCTTGTCAACTCCGCTGCTCATATCTTTGGA	SET: OGS; Dmel Ortholog - C. Elsik Feb_2007: FBgn0043044; Best Dmel 5.1 match: FBgn0043044, blastp escore 9E-142;	Experimental
2	1	24	21	AM04586	GB11969-RA [PREDICTED: Apis mellifera similar to desat1 CG5887-PA, isoform A (LOC412166), partial mRNA]	GB11969-RA	XM_395629.3	ss_oligo	DNA	ACAGTTTTGCGTTATGTTTTCGTGCTGAATATGACTTGGCTTGTCAACTCCGCTGCTCATATCTTTGGA	SET: OGS; Dmel Ortholog - C. Elsik Feb_2007: FBgn0043044; Best Dmel 5.1 match: FBgn0043044, blastp escore 9E-142;	Experimental
2	1	1	22	AM05740	GB13132-RA [PREDICTED: Apis mellifera similar to MAP kinase kinase 4 CG9738-PA, transcript variant 1 (LOC410575), mRNA]	GB13132-RA	XM_394054.3	ss_oligo	DNA	ACACTGTTGATGTTTCAGCTTATATAAGTGGTGTTCTCGATAACATGGTTCTCAGGGGATTGACGCCTT	SET: OGS; Dmel Ortholog - C. Elsik Feb_2007: FBgn0024326; Best Dmel 5.1 match: FBgn0024326, blastp escore 3E-135;	Experimental
2	1	2	22	AM05740	GB13132-RA [PREDICTED: Apis mellifera similar to MAP kinase kinase 4 CG9738-PA, transcript variant 1 (LOC410575), mRNA]	GB13132-RA	XM_394054.3	ss_oligo	DNA	ACACTGTTGATGTTTCAGCTTATATAAGTGGTGTTCTCGATAACATGGTTCTCAGGGGATTGACGCCTT	SET: OGS; Dmel Ortholog - C. Elsik Feb_2007: FBgn0024326; Best Dmel 5.1 match: FBgn0024326, blastp escore 3E-135;	Experimental
2	1	3	22	AM03792	GB11168-RA	GB11168-RA		ss_oligo	DNA	GAGAAGAACGGGAAAGACACCACGGATTCAGCTGCCCTTAATAAAAATCTTGAACAAGGAATCGAGGTG	SET: OGS; Best Dmel 5.1 match: FBgn0003499, blastp escore 9E-13;	Experimental
2	1	4	22	AM03792	GB11168-RA	GB11168-RA		ss_oligo	DNA	GAGAAGAACGGGAAAGACACCACGGATTCAGCTGCCCTTAATAAAAATCTTGAACAAGGAATCGAGGTG	SET: OGS; Best Dmel 5.1 match: FBgn0003499, blastp escore 9E-13;	Experimental
2	1	5	22	AM06958	GB14360-RA [PREDICTED: Apis mellifera similar to Ubiquitin fusion degradation protein 1 homolog (UB fusion protein 1) (LOC412868), mRNA]	GB14360-RA	XM_396320.1	ss_oligo	DNA	GGCCCAGCAGTTACTATCATAGAATGTGATATGAATGTTGAATTTGCTCCTCCACTGGGATATGTAGAA	SET: OGS; Dmel Ortholog - C. Elsik Feb_2007: FBgn0036136; Best Dmel 5.1 match: FBgn0036136, blastp escore 5E-93;	Experimental
2	1	6	22	AM06958	GB14360-RA [PREDICTED: Apis mellifera similar to Ubiquitin fusion degradation protein 1 homolog (UB fusion protein 1) (LOC412868), mRNA]	GB14360-RA	XM_396320.1	ss_oligo	DNA	GGCCCAGCAGTTACTATCATAGAATGTGATATGAATGTTGAATTTGCTCCTCCACTGGGATATGTAGAA	SET: OGS; Dmel Ortholog - C. Elsik Feb_2007: FBgn0036136; Best Dmel 5.1 match: FBgn0036136, blastp escore 5E-93;	Experimental
2	1	7	22	AM03591	GB10968-RA [PREDICTED: Apis mellifera similar to thioredoxin-like 4 isoform a (LOC551974), mRNA]	GB10968-RA	XM_624357.1	ss_oligo	DNA	TTTATAGAGGTGCTAGAAAAGGTAGAGGTTTAGTTGTTTCACCCAAAGATTATTCTACAAAATACCGCT	SET: OGS; Dmel Ortholog - C. Elsik Feb_2007: FBgn0031601; Best Dmel 5.1 match: FBgn0031601, blastp escore 5E-79;	Experimental
2	1	8	22	AM03591	GB10968-RA [PREDICTED: Apis mellifera similar to thioredoxin-like 4 isoform a (LOC551974), mRNA]	GB10968-RA	XM_624357.1	ss_oligo	DNA	TTTATAGAGGTGCTAGAAAAGGTAGAGGTTTAGTTGTTTCACCCAAAGATTATTCTACAAAATACCGCT	SET: OGS; Dmel Ortholog - C. Elsik Feb_2007: FBgn0031601; Best Dmel 5.1 match: FBgn0031601, blastp escore 5E-79;	Experimental
2	1	9	22	AM00989	DB753512 RIKEN full-length enriched honey bee cDNA library, head Apis mellifera cDNA clone BH10089P17 5', mRNA sequence		DB753512	ss_oligo	DNA	GCGACAAGCGATCGTAAAACGTGCACAATATTGCAAGACGGATATTAAGGTTATGTAATTTTGAACACA	SET: UI_EST BH1B0089P17T3;	Experimental
2	1	10	22	AM00989	DB753512 RIKEN full-length enriched honey bee cDNA library, head Apis mellifera cDNA clone BH10089P17 5', mRNA sequence		DB753512	ss_oligo	DNA	GCGACAAGCGATCGTAAAACGTGCACAATATTGCAAGACGGATATTAAGGTTATGTAATTTTGAACACA	SET: UI_EST BH1B0089P17T3;	Experimental
2	1	11	22	AM04953	GB12334-RA [PREDICTED: Apis mellifera similar to Zinc finger FYVE domain-containing protein 1 (LOC409941), mRNA]	GB12334-RA	XR_015063.1	ss_oligo	DNA	TGTGGACGCGGAGTATGTCAAGATTGTTCACGTCATCGTAAACCTGTACCACATAGAGGATGGGATAAG	SET: OGS; Best Dmel 5.1 match: FBgn0051064, blastp escore 2E-11;	Experimental
2	1	12	22	AM04953	GB12334-RA [PREDICTED: Apis mellifera similar to Zinc finger FYVE domain-containing protein 1 (LOC409941), mRNA]	GB12334-RA	XR_015063.1	ss_oligo	DNA	TGTGGACGCGGAGTATGTCAAGATTGTTCACGTCATCGTAAACCTGTACCACATAGAGGATGGGATAAG	SET: OGS; Best Dmel 5.1 match: FBgn0051064, blastp escore 2E-11;	Experimental
2	1	13	22	AM01465	BB170030A20D07.5 Bee Brain Normalized/Subtracted Library, BB17 Apis mellifera cDNA clone BB170030A20D07 5', mRNA sequence		BI506913	ss_oligo	DNA	TGTACCACAGTGAACTTGAAAAGCGCACGAATTTCAGGTGAGATCGAGATAAATAGTGCACGTTCGGTC	SET: UI_EST BI506913;	Experimental
2	1	14	22	AM01465	BB170030A20D07.5 Bee Brain Normalized/Subtracted Library, BB17 Apis mellifera cDNA clone BB170030A20D07 5', mRNA sequence		BI506913	ss_oligo	DNA	TGTACCACAGTGAACTTGAAAAGCGCACGAATTTCAGGTGAGATCGAGATAAATAGTGCACGTTCGGTC	SET: UI_EST BI506913;	Experimental
2	1	15	22	AM02777	GB10149-RA [PREDICTED: Apis mellifera similar to Negative elongation factor E CG5994-PA (LOC411195), mRNA]	GB10149-RA	XM_394669.2	ss_oligo	DNA	GCACGAAGACAGCCTATAATAGAATCTATGACCGATGCTACATCTAGTTCTATGTGGTCGCCGATTGCA	SET: OGS; Dmel Ortholog - C. Elsik Feb_2007: FBgn0017430; Best Dmel 5.1 match: FBgn0017430, blastp escore 2E-76;	Experimental
2	1	16	22	AM02777	GB10149-RA [PREDICTED: Apis mellifera similar to Negative elongation factor E CG5994-PA (LOC411195), mRNA]	GB10149-RA	XM_394669.2	ss_oligo	DNA	GCACGAAGACAGCCTATAATAGAATCTATGACCGATGCTACATCTAGTTCTATGTGGTCGCCGATTGCA	SET: OGS; Dmel Ortholog - C. Elsik Feb_2007: FBgn0017430; Best Dmel 5.1 match: FBgn0017430, blastp escore 2E-76;	Experimental
2	1	17	22	AM00635	DB766686 RIKEN full-length enriched honey bee cDNA library, head Apis mellifera cDNA clone BH10042B19 3', mRNA sequence		DB766686	ss_oligo	DNA	ACATGGGCCAGCTCGGTATATTATATTAATATACATTCAAAGTTGACCCATCGCCATGACCAATAGGGT	SET: UI_EST BH1B0042B19M3;	Experimental
2	1	18	22	AM00635	DB766686 RIKEN full-length enriched honey bee cDNA library, head Apis mellifera cDNA clone BH10042B19 3', mRNA sequence		DB766686	ss_oligo	DNA	ACATGGGCCAGCTCGGTATATTATATTAATATACATTCAAAGTTGACCCATCGCCATGACCAATAGGGT	SET: UI_EST BH1B0042B19M3;	Experimental
2	1	19	22	AM00815	DB746492 RIKEN full-length enriched honey bee cDNA library, head Apis mellifera cDNA clone BH10065I21 5', mRNA sequence		DB746492	ss_oligo	DNA	GACTGACGACCACGATCCGTCCTTGACGCAACATTTCGCCAACTTGCTCGTCTCGATCGAG	SET: UI_EST BH1B0065I21T3;	Experimental
2	1	20	22	AM00815	DB746492 RIKEN full-length enriched honey bee cDNA library, head Apis mellifera cDNA clone BH10065I21 5', mRNA sequence		DB746492	ss_oligo	DNA	GACTGACGACCACGATCCGTCCTTGACGCAACATTTCGCCAACTTGCTCGTCTCGATCGAG	SET: UI_EST BH1B0065I21T3;	Experimental
2	1	21	22	AM02134	BB160012B10E03.5 Bee Brain Normalized Library, BB16 Apis mellifera cDNA clone BB160012B10E03 5', mRNA sequence		BI513347	ss_oligo	DNA	CGCAGTTTCGGCCAGAATCTAAAAGACACATCAAGGAAAAAAGTACAAGTTTATCACGTTGCGCCT	SET: UI_EST BI513347;	Experimental
2	1	22	22	AM02134	BB160012B10E03.5 Bee Brain Normalized Library, BB16 Apis mellifera cDNA clone BB160012B10E03 5', mRNA sequence		BI513347	ss_oligo	DNA	CGCAGTTTCGGCCAGAATCTAAAAGACACATCAAGGAAAAAAGTACAAGTTTATCACGTTGCGCCT	SET: UI_EST BI513347;	Experimental
2	1	23	22	AM03407	GB10782-RA [PREDICTED: Apis mellifera similar to CG10795-PA (LOC552462), mRNA]	GB10782-RA	XM_624836.2	ss_oligo	DNA	GGCTTGCTTAAGCTGAGCACTTTGGGATTTCTCTTTCTTGGTCAATTTGCCGATGTAATACTTATTGCA	SET: OGS; Dmel Ortholog - C. Elsik Feb_2007: FBgn0034626; Best Dmel 5.1 match: FBgn0034626, blastp escore 2E-57;	Experimental
2	1	24	22	AM03407	GB10782-RA [PREDICTED: Apis mellifera similar to CG10795-PA (LOC552462), mRNA]	GB10782-RA	XM_624836.2	ss_oligo	DNA	GGCTTGCTTAAGCTGAGCACTTTGGGATTTCTCTTTCTTGGTCAATTTGCCGATGTAATACTTATTGCA	SET: OGS; Dmel Ortholog - C. Elsik Feb_2007: FBgn0034626; Best Dmel 5.1 match: FBgn0034626, blastp escore 2E-57;	Experimental
2	1	1	23	AM09431	GB16853-RA [PREDICTED: Apis mellifera similar to Nedd4 CG7555-PD, isoform D (LOC411723), mRNA]	GB16853-RA	XM_395191.3	ss_oligo	DNA	TAATCATATTGCTCCTTCCACAACACCTAGAAGCGATTTAGATCAGCTTGGTCCTCTTCCTGAAGGCTG	SET: OGS; Dmel Ortholog - C. Elsik Feb_2007: FBgn0036736; Best Dmel 5.1 match: FBgn0036736, blastp escore 0E+00;	Experimental
2	1	2	23	AM09431	GB16853-RA [PREDICTED: Apis mellifera similar to Nedd4 CG7555-PD, isoform D (LOC411723), mRNA]	GB16853-RA	XM_395191.3	ss_oligo	DNA	TAATCATATTGCTCCTTCCACAACACCTAGAAGCGATTTAGATCAGCTTGGTCCTCTTCCTGAAGGCTG	SET: OGS; Dmel Ortholog - C. Elsik Feb_2007: FBgn0036736; Best Dmel 5.1 match: FBgn0036736, blastp escore 0E+00;	Experimental
2	1	3	23	AM07483	GB14889-RA [PREDICTED: Apis mellifera similar to CG13204-PA, isoform A (LOC552484), partial mRNA]	GB14889-RA	XM_624857.2	ss_oligo	DNA	AGGTTCTTCTATTAAGCTTCAAGAATTTCGACAGAAGGTTTGGAAAAGGATTTCGGATGAACTTGGTCT	SET: OGS; Best Dmel 5.1 match: FBgn0033627, blastp escore 5E-09;	Experimental
2	1	4	23	AM07483	GB14889-RA [PREDICTED: Apis mellifera similar to CG13204-PA, isoform A (LOC552484), partial mRNA]	GB14889-RA	XM_624857.2	ss_oligo	DNA	AGGTTCTTCTATTAAGCTTCAAGAATTTCGACAGAAGGTTTGGAAAAGGATTTCGGATGAACTTGGTCT	SET: OGS; Best Dmel 5.1 match: FBgn0033627, blastp escore 5E-09;	Experimental
2	1	5	23	AM08474	GB15893-RA [PREDICTED: Apis mellifera similar to par-6 CG5884-PA, isoform A (LOC724977), mRNA]	GB15893-RA	XM_001120877.1	ss_oligo	DNA	TCACGTAACAGTCAATTGTCCTCTGGAAGTCATCAGTCTACGCAAAGTGCTGCTACTGGTAGTGATGAA	SET: OGS; Dmel Ortholog - C. Elsik Feb_2007: FBgn0026192; Best Dmel 5.1 match: FBgn0026192, blastp escore 3E-102;	Experimental
2	1	6	23	AM08474	GB15893-RA [PREDICTED: Apis mellifera similar to par-6 CG5884-PA, isoform A (LOC724977), mRNA]	GB15893-RA	XM_001120877.1	ss_oligo	DNA	TCACGTAACAGTCAATTGTCCTCTGGAAGTCATCAGTCTACGCAAAGTGCTGCTACTGGTAGTGATGAA	SET: OGS; Dmel Ortholog - C. Elsik Feb_2007: FBgn0026192; Best Dmel 5.1 match: FBgn0026192, blastp escore 3E-102;	Experimental
2	1	7	23	AM06290	GB13692-RA [PREDICTED: Apis mellifera similar to Ribosomal protein S28b CG2998-PA (LOC724531), mRNA]	GB13692-RA	XM_001119886.1	ss_oligo	DNA	GATAAACCAGTAGTTTTGGCTCGTGTTATAAAAGTCTTAGGACGAACAGGTTCGCAAGGACAATGTACG	SET: OGS; Dmel Ortholog - C. Elsik Feb_2007: FBgn0030136; Best Dmel 5.1 match: FBgn0030136, blastp escore 1E-29;	Experimental
2	1	8	23	AM06290	GB13692-RA [PREDICTED: Apis mellifera similar to Ribosomal protein S28b CG2998-PA (LOC724531), mRNA]	GB13692-RA	XM_001119886.1	ss_oligo	DNA	GATAAACCAGTAGTTTTGGCTCGTGTTATAAAAGTCTTAGGACGAACAGGTTCGCAAGGACAATGTACG	SET: OGS; Dmel Ortholog - C. Elsik Feb_2007: FBgn0030136; Best Dmel 5.1 match: FBgn0030136, blastp escore 1E-29;	Experimental
2	1	9	23	AM01299	BB170025A10D06.5 Bee Brain Normalized/Subtracted Library, BB17 Apis mellifera cDNA clone BB170025A10D06 5', mRNA sequence		BI505286	ss_oligo	DNA	CCGAGCCACCTCAATCTTATGCAGTTATGACAAGAATTGAACGTTACAATGATCCTTTCAGAAAGAGAA	SET: UI_EST BI505286;	Experimental
2	1	10	23	AM01299	BB170025A10D06.5 Bee Brain Normalized/Subtracted Library, BB17 Apis mellifera cDNA clone BB170025A10D06 5', mRNA sequence		BI505286	ss_oligo	DNA	CCGAGCCACCTCAATCTTATGCAGTTATGACAAGAATTGAACGTTACAATGATCCTTTCAGAAAGAGAA	SET: UI_EST BI505286;	Experimental
2	1	11	23	AM08881	NW_001253264.1 SET: OGS; Apis mellifera linkage group 2 genomic contig, reference assembly (based on Amel_4.0 Group2.31)		NW_001253264.1	ss_oligo	DNA	GGTAATGTGCGTCTATTTCTTTCAATTTTTAAAAAAATATTTTTAAAAAAATATATGATTGATCGCCAA	SET: OGS;	Experimental
2	1	12	23	AM08881	NW_001253264.1 SET: OGS; Apis mellifera linkage group 2 genomic contig, reference assembly (based on Amel_4.0 Group2.31)		NW_001253264.1	ss_oligo	DNA	GGTAATGTGCGTCTATTTCTTTCAATTTTTAAAAAAATATTTTTAAAAAAATATATGATTGATCGCCAA	SET: OGS;	Experimental
2	1	13	23	AM04016	GB11394-RA [PREDICTED: Apis mellifera similar to CG31663-PA (LOC725192), mRNA]	GB11394-RA	XM_001121067.1	ss_oligo	DNA	GGCCGACGTATCGAATCTTCGCAGTGGTTACTCTGATCACGGGTATAATGTACTACATCTTCAACGTGG	SET: OGS; Best Dmel 5.1 match: FBgn0051663, blastp escore 1E-57;	Experimental
2	1	14	23	AM04016	GB11394-RA [PREDICTED: Apis mellifera similar to CG31663-PA (LOC725192), mRNA]	GB11394-RA	XM_001121067.1	ss_oligo	DNA	GGCCGACGTATCGAATCTTCGCAGTGGTTACTCTGATCACGGGTATAATGTACTACATCTTCAACGTGG	SET: OGS; Best Dmel 5.1 match: FBgn0051663, blastp escore 1E-57;	Experimental
2	1	15	23	AM00994	DB780324 RIKEN full-length enriched honey bee cDNA library, head Apis mellifera cDNA clone BH10090M07 3', mRNA sequence		DB780324	ss_oligo	DNA	TTACAATAATTCAGTTCACATGACTCAATGTAATGTTTTAATACAATGATTCAAAATGAA	SET: UI_EST BH1B0090M07M3;	Experimental
2	1	16	23	AM00994	DB780324 RIKEN full-length enriched honey bee cDNA library, head Apis mellifera cDNA clone BH10090M07 3', mRNA sequence		DB780324	ss_oligo	DNA	TTACAATAATTCAGTTCACATGACTCAATGTAATGTTTTAATACAATGATTCAAAATGAA	SET: UI_EST BH1B0090M07M3;	Experimental
2	1	17	23	AM03487	GB10862-RA	GB10862-RA		ss_oligo	DNA	CCTAGCAATGATGAAATTGCAAGCAATAGAAACGCAAACAGAACGAGAACAAAAAAATGCATTTTCAAT	SET: OGS; Best Dmel 5.1 match: FBgn0030940, blastp escore 9E-13;	Experimental
2	1	18	23	AM03487	GB10862-RA	GB10862-RA		ss_oligo	DNA	CCTAGCAATGATGAAATTGCAAGCAATAGAAACGCAAACAGAACGAGAACAAAAAAATGCATTTTCAAT	SET: OGS; Best Dmel 5.1 match: FBgn0030940, blastp escore 9E-13;	Experimental
2	1	19	23	AM03562	GB10937-RA [PREDICTED: Apis mellifera similar to zinc finger CCCH type containing 12A (LOC411931), mRNA]	GB10937-RA	XM_395400.3	ss_oligo	DNA	AAGATGTATGCAGATGGAATAGTAATTTTTACACCAAGTCGTTTTATCGGTGGTAAACGGATAACTCCT	SET: OGS; Dmel Ortholog - C. Elsik Feb_2007: FBgn0035038; Best Dmel 5.1 match: FBgn0038769, blastp escore 3E-33;	Experimental
2	1	20	23	AM03562	GB10937-RA [PREDICTED: Apis mellifera similar to zinc finger CCCH type containing 12A (LOC411931), mRNA]	GB10937-RA	XM_395400.3	ss_oligo	DNA	AAGATGTATGCAGATGGAATAGTAATTTTTACACCAAGTCGTTTTATCGGTGGTAAACGGATAACTCCT	SET: OGS; Dmel Ortholog - C. Elsik Feb_2007: FBgn0035038; Best Dmel 5.1 match: FBgn0038769, blastp escore 3E-33;	Experimental
2	1	21	23	AM12373	GB19826-RA [PREDICTED: Apis mellifera similar to CG6718-PB, isoform B (LOC410570), mRNA]	GB19826-RA	XM_394049.3	ss_oligo	DNA	TCGTATTTTCGAGCATTCGGTAAATTTCTCGACGGTGGTTTAATAGCGAATAACCCGACTTTGGACGCG	SET: OGS; Dmel Ortholog - C. Elsik Feb_2007: FBgn0036053; Best Dmel 5.1 match: FBgn0036053, blastp escore 0E+00;	Experimental
2	1	22	23	AM12373	GB19826-RA [PREDICTED: Apis mellifera similar to CG6718-PB, isoform B (LOC410570), mRNA]	GB19826-RA	XM_394049.3	ss_oligo	DNA	TCGTATTTTCGAGCATTCGGTAAATTTCTCGACGGTGGTTTAATAGCGAATAACCCGACTTTGGACGCG	SET: OGS; Dmel Ortholog - C. Elsik Feb_2007: FBgn0036053; Best Dmel 5.1 match: FBgn0036053, blastp escore 0E+00;	Experimental
2	1	23	23	AM04222	GB30455-RA	GB30455-RA		ss_oligo	DNA	AATTATTCGGTTTACTGAGTTTCTGTTTAGTTGCCTTGATAAAATACTGGACACTTTTGTATCG	SET: OGS; Best Dmel 5.1 match: FBgn0030715, blastp escore 2E-14;	Experimental
2	1	24	23	AM04222	GB30455-RA	GB30455-RA		ss_oligo	DNA	AATTATTCGGTTTACTGAGTTTCTGTTTAGTTGCCTTGATAAAATACTGGACACTTTTGTATCG	SET: OGS; Best Dmel 5.1 match: FBgn0030715, blastp escore 2E-14;	Experimental
2	1	1	24	AM00597R	DB738305 RIKEN full-length enriched honey bee cDNA library, head Apis mellifera cDNA clone BH10037E06 5', mRNA sequence		DB738305	ss_oligo	DNA	ACTTTAATCGATACCAACGTAGAGAGATACCGTCGTTTTACTCTCCAACGATCACTCTCGATCTAATCG		Experimental
2	1	2	24	AM00597R	DB738305 RIKEN full-length enriched honey bee cDNA library, head Apis mellifera cDNA clone BH10037E06 5', mRNA sequence		DB738305	ss_oligo	DNA	ACTTTAATCGATACCAACGTAGAGAGATACCGTCGTTTTACTCTCCAACGATCACTCTCGATCTAATCG		Experimental
2	1	3	24	AM08739	GB16160-RA [PREDICTED: Apis mellifera similar to CG13531-PB (LOC726567), mRNA]	GB16160-RA	XM_001122294.1	ss_oligo	DNA	ACAGCACTTTTGGATTTTCTTAAACATCATTGTCCTGAAAATAAAGAGCTTTTTACTCTGGTAGCCTTA	SET: OGS; Dmel Ortholog - C. Elsik Feb_2007: FBgn0034786; Best Dmel 5.1 match: FBgn0034786, blastp escore 7E-51;	Experimental
2	1	4	24	AM08739	GB16160-RA [PREDICTED: Apis mellifera similar to CG13531-PB (LOC726567), mRNA]	GB16160-RA	XM_001122294.1	ss_oligo	DNA	ACAGCACTTTTGGATTTTCTTAAACATCATTGTCCTGAAAATAAAGAGCTTTTTACTCTGGTAGCCTTA	SET: OGS; Dmel Ortholog - C. Elsik Feb_2007: FBgn0034786; Best Dmel 5.1 match: FBgn0034786, blastp escore 7E-51;	Experimental
2	1	5	24	AM10600	GB18027-RA [PREDICTED: Apis mellifera similar to NHL (ring finger b-box coiled coil) domain containing family member (nhl-3) (LOC409206), mRNA]	GB18027-RA	XM_392730.3	ss_oligo	DNA	TGCTGTTGATGCAGAAGGCAGAATACTTGGTACTCGTACCGATAAAGGTCGCAGTATAATCCAAGTTTT	SET: OGS; Best Dmel 5.1 match: FBgn0034412, blastp escore 2E-13;	Experimental
2	1	6	24	AM10600	GB18027-RA [PREDICTED: Apis mellifera similar to NHL (ring finger b-box coiled coil) domain containing family member (nhl-3) (LOC409206), mRNA]	GB18027-RA	XM_392730.3	ss_oligo	DNA	TGCTGTTGATGCAGAAGGCAGAATACTTGGTACTCGTACCGATAAAGGTCGCAGTATAATCCAAGTTTT	SET: OGS; Best Dmel 5.1 match: FBgn0034412, blastp escore 2E-13;	Experimental
2	1	7	24	AM09325	GB16747-RA [PREDICTED: Apis mellifera similar to CG17323-PA (LOC408788), mRNA]	GB16747-RA	XM_392319.3	ss_oligo	DNA	AAAAGTGATTTGGAAATGGGAGCAGGATGACATTCCGGAATTACCTGGCAACGTCATGATCCAGAAATG	SET: OGS; Dmel Ortholog - C. Elsik Feb_2007: FBgn0032713; Best Dmel 5.1 match: FBgn0032713, blastp escore 2E-90;	Experimental
2	1	8	24	AM09325	GB16747-RA [PREDICTED: Apis mellifera similar to CG17323-PA (LOC408788), mRNA]	GB16747-RA	XM_392319.3	ss_oligo	DNA	AAAAGTGATTTGGAAATGGGAGCAGGATGACATTCCGGAATTACCTGGCAACGTCATGATCCAGAAATG	SET: OGS; Dmel Ortholog - C. Elsik Feb_2007: FBgn0032713; Best Dmel 5.1 match: FBgn0032713, blastp escore 2E-90;	Experimental
2	1	9	24	AM09335	GB16757-RA [PREDICTED: Apis mellifera similar to RNA binding motif protein 34 (LOC411091), mRNA]	GB16757-RA	XM_394565.3	ss_oligo	DNA	ACAATGTGGTGAAATAGAATCTGTACGAGTAATTAGAGACAACAAAACTGGAGTAGGCAAAGGATTTGG	SET: OGS; Dmel Ortholog - C. Elsik Feb_2007: FBgn0032620; Best Dmel 5.1 match: FBgn0032620, blastp escore 3E-39;	Experimental
2	1	10	24	AM09335	GB16757-RA [PREDICTED: Apis mellifera similar to RNA binding motif protein 34 (LOC411091), mRNA]	GB16757-RA	XM_394565.3	ss_oligo	DNA	ACAATGTGGTGAAATAGAATCTGTACGAGTAATTAGAGACAACAAAACTGGAGTAGGCAAAGGATTTGG	SET: OGS; Dmel Ortholog - C. Elsik Feb_2007: FBgn0032620; Best Dmel 5.1 match: FBgn0032620, blastp escore 3E-39;	Experimental
2	1	11	24	NaPi	Buffer							Control	control_buffer
2	1	12	24	NaPi	Buffer							Control	control_buffer
2	1	13	24	NaPi	Buffer							Control	control_buffer
2	1	14	24	NaPi	Buffer							Control	control_buffer
2	1	15	24	NaPi	Buffer							Control	control_buffer
2	1	16	24	NaPi	Buffer							Control	control_buffer
2	1	17	24	NaPi	Buffer							Control	control_buffer
2	1	18	24	NaPi	Buffer							Control	control_buffer
2	1	19	24	NaPi	Buffer							Control	control_buffer
2	1	20	24	NaPi	Buffer							Control	control_buffer
2	1	21	24	NaPi	Buffer							Control	control_buffer
2	1	22	24	NaPi	Buffer							Control	control_buffer
2	1	23	24	NaPi	Buffer							Control	control_buffer
2	1	24	24	NaPi	Buffer							Control	control_buffer
2	1	1	25	1-U74610_IVT_6	Arabidopsis thaliana hydroxyacylglutathione hydrolase (AT1G53580) mRNA		AT1G53580	ss_oligo	DNA	TGGACAAGACTGTGGATAGAGACTTGAAACTGATTGATGAGTTAGGATTAAAGCTTATCTATGCTAT		Control	control_biosequence
2	1	2	25	1-U74610_IVT_6	Arabidopsis thaliana hydroxyacylglutathione hydrolase (AT1G53580) mRNA		AT1G53580	ss_oligo	DNA	TGGACAAGACTGTGGATAGAGACTTGAAACTGATTGATGAGTTAGGATTAAAGCTTATCTATGCTAT		Control	control_biosequence
2	1	3	25	pos1	GB12747-RA [PREDICTED: Apis mellifera similar to eIF3-S8 CG4954-PA (LOC551184), mRNA]	GB12747-RA	XM_623577.2	ss_oligo	DNA	TAAGATCTAGTGAACGTCAGTCATTAGTTGGACCTCCCGAATCTATGAGAGAACATGTTGTCGCGGCAG		Control	control_biosequence
2	1	4	25	pos1	GB12747-RA [PREDICTED: Apis mellifera similar to eIF3-S8 CG4954-PA (LOC551184), mRNA]	GB12747-RA	XM_623577.2	ss_oligo	DNA	TAAGATCTAGTGAACGTCAGTCATTAGTTGGACCTCCCGAATCTATGAGAGAACATGTTGTCGCGGCAG		Control	control_biosequence
2	1	5	25	1-O49366_IVT_1	Arabidopsis thaliana DEK1; calpain/ cysteine-type endopeptidase (DEK1) mRNA		AT1G55350	ss_oligo	DNA	TTGAGAACATAGGCCACAATGAGAATGAAGAGAGGGACTAAAGAGGCCCCATGCTCTGTC		Control	control_biosequence
2	1	6	25	1-O49366_IVT_1	Arabidopsis thaliana DEK1; calpain/ cysteine-type endopeptidase (DEK1) mRNA		AT1G55350	ss_oligo	DNA	TTGAGAACATAGGCCACAATGAGAATGAAGAGAGGGACTAAAGAGGCCCCATGCTCTGTC		Control	control_biosequence
2	1	7	25	pos2	GB17681 [PREDICTED: Apis mellifera actin, transcript variant 2 (LOC406122), mRNA]	GB17681-RA	XM_623378.2	ss_oligo	DNA	ACTTGACTTTGAACAGGAAATGGCAACTGCTGCATCATCCTCAAGCTTGGAAAAGAGCTATGAACTTCC		Control	control_biosequence
2	1	8	25	pos2	GB17681 [PREDICTED: Apis mellifera actin, transcript variant 2 (LOC406122), mRNA]	GB17681-RA	XM_623378.2	ss_oligo	DNA	ACTTGACTTTGAACAGGAAATGGCAACTGCTGCATCATCCTCAAGCTTGGAAAAGAGCTATGAACTTCC		Control	control_biosequence
2	1	9	25	1-AF117335_IVT_1	Arabidopsis thaliana ALDH5F1 (SUCCINIC SEMIALDEHYDE DEHYDROGENASE); aldehyde dehydrogenase (ALDH5F1) mRNA,		AT1G79440	ss_oligo	DNA	TGTGCGAACAGAGTACTTGTGCAAGATGGTATCTATGATAAATTTGCTGAGGCCTTTTCT		Control	control_biosequence
2	1	10	25	1-AF117335_IVT_1	Arabidopsis thaliana ALDH5F1 (SUCCINIC SEMIALDEHYDE DEHYDROGENASE); aldehyde dehydrogenase (ALDH5F1) mRNA,		AT1G79440	ss_oligo	DNA	TGTGCGAACAGAGTACTTGTGCAAGATGGTATCTATGATAAATTTGCTGAGGCCTTTTCT		Control	control_biosequence
2	1	11	25	pos3	GB11132 [PREDICTED: Apis mellifera similar to ribosomal protein S5, transcript variant 1 (LOC409728), mRNA]	GB11132-RA	XM_393226.3	ss_oligo	DNA	GTGGATGTTTCTCCGTTACGACGAGTAAATCAGGCTATTTGGTTGTTATGTACAGGTGCTAGGGAAGCC		Control	control_biosequence
2	1	12	25	pos3	GB11132 [PREDICTED: Apis mellifera similar to ribosomal protein S5, transcript variant 1 (LOC409728), mRNA]	GB11132-RA	XM_393226.3	ss_oligo	DNA	GTGGATGTTTCTCCGTTACGACGAGTAAATCAGGCTATTTGGTTGTTATGTACAGGTGCTAGGGAAGCC		Control	control_biosequence
2	1	13	25	1-modified_GFP_39	pCXGFP-1			ss_oligo	DNA	CCGCATCGAGCTGAAGGGCATCGACTTCAAGGAGGACGGCAACATCCTGGGGCACAAGCT		Control	control_biosequence
2	1	14	25	1-modified_GFP_39	pCXGFP-1			ss_oligo	DNA	CCGCATCGAGCTGAAGGGCATCGACTTCAAGGAGGACGGCAACATCCTGGGGCACAAGCT		Control	control_biosequence
2	1	15	25	pos4	GB10560 [Apis mellifera translation elongation factor eEF-1 alpha chain (LOC408385), mRNA]	GB10560-RA	NM_001011628.1	ss_oligo	DNA	GTTTCGAGGAGATCAAGAAAGAGGTGTCATCGTACATAAAAAAGATCGGTTACAACACAGCCTCGGTCG		Control	control_biosequence
2	1	16	25	pos4	GB10560 [Apis mellifera translation elongation factor eEF-1 alpha chain (LOC408385), mRNA]	GB10560-RA	NM_001011628.1	ss_oligo	DNA	GTTTCGAGGAGATCAAGAAAGAGGTGTCATCGTACATAAAAAAGATCGGTTACAACACAGCCTCGGTCG		Control	control_biosequence
2	1	17	25	Blank	Blank							Control	control_empty
2	1	18	25	Blank	Blank							Control	control_empty
2	1	19	25	Blank	Blank							Control	control_empty
2	1	20	25	Blank	Blank							Control	control_empty
2	1	21	25	Blank	Blank							Control	control_empty
2	1	22	25	Blank	Blank							Control	control_empty
2	1	23	25	Blank	Blank							Control	control_empty
2	1	24	25	Blank	Blank							Control	control_empty
3	1	1	1	AM06694	GB14092-RA [PREDICTED: Apis mellifera similar to Transcription factor collier (Transcription factor knot) (LOC410694), mRNA]	GB14092-RA	XM_394171.3	ss_oligo	DNA	CCACCGAGTAATTTGAGAAAAAGTAACTTCTTCCATTTCGTGATCGCTCTTTACGATCGACACGGACAA	SET: OGS; Dmel Ortholog - C. Elsik Feb_2007: FBgn0001319; Best Dmel 5.1 match: FBgn0001319, blastp escore 0E+00;	Experimental
3	1	2	1	AM06694	GB14092-RA [PREDICTED: Apis mellifera similar to Transcription factor collier (Transcription factor knot) (LOC410694), mRNA]	GB14092-RA	XM_394171.3	ss_oligo	DNA	CCACCGAGTAATTTGAGAAAAAGTAACTTCTTCCATTTCGTGATCGCTCTTTACGATCGACACGGACAA	SET: OGS; Dmel Ortholog - C. Elsik Feb_2007: FBgn0001319; Best Dmel 5.1 match: FBgn0001319, blastp escore 0E+00;	Experimental
3	1	3	1	AM07922	GB15334-RA [PREDICTED: Apis mellifera similar to WD repeat domain 20 (LOC411604), mRNA]	GB15334-RA	XM_395074.3	ss_oligo	DNA	GTCCAAATAAGAAGGTTAGTTCTGTGATGGACGATCCTATGAGGTTGATAGGAACTGCCTGGTGCCCTA	SET: OGS; Dmel Ortholog - C. Elsik Feb_2007: FBgn0039451; Best Dmel 5.1 match: FBgn0039451, blastp escore 6E-136;	Experimental
3	1	4	1	AM07922	GB15334-RA [PREDICTED: Apis mellifera similar to WD repeat domain 20 (LOC411604), mRNA]	GB15334-RA	XM_395074.3	ss_oligo	DNA	GTCCAAATAAGAAGGTTAGTTCTGTGATGGACGATCCTATGAGGTTGATAGGAACTGCCTGGTGCCCTA	SET: OGS; Dmel Ortholog - C. Elsik Feb_2007: FBgn0039451; Best Dmel 5.1 match: FBgn0039451, blastp escore 6E-136;	Experimental
3	1	5	1	AM11684	GB19130-RA [PREDICTED: Apis mellifera similar to CG32068-PA (LOC551839), mRNA]	GB19130-RA	XM_624224.2	ss_oligo	DNA	AAAGCAAAACGTTATTTTGTCGGAGAGCCTGTTTGGTTGCCTTACAACAGACCAGCTGATGATATGGAA	SET: OGS; Dmel Ortholog - C. Elsik Feb_2007: FBgn0052068; Best Dmel 5.1 match: FBgn0052068, blastp escore 4E-59;	Experimental
3	1	6	1	AM11684	GB19130-RA [PREDICTED: Apis mellifera similar to CG32068-PA (LOC551839), mRNA]	GB19130-RA	XM_624224.2	ss_oligo	DNA	AAAGCAAAACGTTATTTTGTCGGAGAGCCTGTTTGGTTGCCTTACAACAGACCAGCTGATGATATGGAA	SET: OGS; Dmel Ortholog - C. Elsik Feb_2007: FBgn0052068; Best Dmel 5.1 match: FBgn0052068, blastp escore 4E-59;	Experimental
3	1	7	1	AM06749	GB14149-RA [PREDICTED: Apis mellifera similar to CG6131-PA (LOC725547), mRNA]	GB14149-RA	XM_001121380.1	ss_oligo	DNA	CTCGTTCAAGATCGAGACGAAGCTACCTACGGGCGAGGTGAAGGGTAAATACGGTTTCGTGGACGACAC	SET: OGS; Dmel Ortholog - C. Elsik Feb_2007: FBgn0039480; Best Dmel 5.1 match: FBgn0039480, blastp escore 2E-59;	Experimental
3	1	8	1	AM06749	GB14149-RA [PREDICTED: Apis mellifera similar to CG6131-PA (LOC725547), mRNA]	GB14149-RA	XM_001121380.1	ss_oligo	DNA	CTCGTTCAAGATCGAGACGAAGCTACCTACGGGCGAGGTGAAGGGTAAATACGGTTTCGTGGACGACAC	SET: OGS; Dmel Ortholog - C. Elsik Feb_2007: FBgn0039480; Best Dmel 5.1 match: FBgn0039480, blastp escore 2E-59;	Experimental
3	1	9	1	AM08867	GB16287-RA [PREDICTED: Apis mellifera similar to K06A9.1b (LOC408445), mRNA]	GB16287-RA	XM_391993.2	ss_oligo	DNA	ATTCCCAAGAGACGCCATCATCTGGTTATCTGCCAAGTGTCACTCCTTCAATAAACTTCGGTTCAAGTC	SET: OGS; Best Dmel 5.1 match: FBgn0028573, blastp escore 3E-46;	Experimental
3	1	10	1	AM08867	GB16287-RA [PREDICTED: Apis mellifera similar to K06A9.1b (LOC408445), mRNA]	GB16287-RA	XM_391993.2	ss_oligo	DNA	ATTCCCAAGAGACGCCATCATCTGGTTATCTGCCAAGTGTCACTCCTTCAATAAACTTCGGTTCAAGTC	SET: OGS; Best Dmel 5.1 match: FBgn0028573, blastp escore 3E-46;	Experimental
3	1	11	1	AM07981	GB15393-RA [PREDICTED: Apis mellifera similar to activator of S phase kinase (LOC724545), partial mRNA]	GB15393-RA	XM_001120434.1	ss_oligo	DNA	ATCCACTCTACAACGCTCAAAATTGGGGAATTCCTATTTGGGCAATTGATAAACTTCAGGCTTGGCTTG	SET: OGS; Dmel Ortholog - C. Elsik Feb_2007: FBgn0000307; Best Dmel 5.1 match: FBgn0000307, blastp escore 7E-23;	Experimental
3	1	12	1	AM07981	GB15393-RA [PREDICTED: Apis mellifera similar to activator of S phase kinase (LOC724545), partial mRNA]	GB15393-RA	XM_001120434.1	ss_oligo	DNA	ATCCACTCTACAACGCTCAAAATTGGGGAATTCCTATTTGGGCAATTGATAAACTTCAGGCTTGGCTTG	SET: OGS; Dmel Ortholog - C. Elsik Feb_2007: FBgn0000307; Best Dmel 5.1 match: FBgn0000307, blastp escore 7E-23;	Experimental
3	1	13	1	AM00170	GB15141-RA Dscam exon 10.13	GB15141-RA		ss_oligo	DNA	GCCATCCGGATATAACTATCACGAAAACCGGGAAAAAGAACTCTCTCCTAGTCATCGACTCAGTCACCG	SET: Dscam exon 10.13;	Experimental
3	1	14	1	AM00170	GB15141-RA Dscam exon 10.13	GB15141-RA		ss_oligo	DNA	GCCATCCGGATATAACTATCACGAAAACCGGGAAAAAGAACTCTCTCCTAGTCATCGACTCAGTCACCG	SET: Dscam exon 10.13;	Experimental
3	1	15	1	AM07764	GB15175-RA	GB15175-RA		ss_oligo	DNA	GCAAAAAAAACGCATGCATGTACTCGTTGTGATAAAAGCTTTTCTACTGAAGCAGCAAAGGAAGGACAT	SET: OGS;	Experimental
3	1	16	1	AM07764	GB15175-RA	GB15175-RA		ss_oligo	DNA	GCAAAAAAAACGCATGCATGTACTCGTTGTGATAAAAGCTTTTCTACTGAAGCAGCAAAGGAAGGACAT	SET: OGS;	Experimental
3	1	17	1	AM03456	GB10831-RA	GB10831-RA		ss_oligo	DNA	GCCATCCCACGTTTATAAGTACTACCTCGCTCATACCAAGGAATACCGTCGTCAGAATAT	SET: OGS;	Experimental
3	1	18	1	AM03456	GB10831-RA	GB10831-RA		ss_oligo	DNA	GCCATCCCACGTTTATAAGTACTACCTCGCTCATACCAAGGAATACCGTCGTCAGAATAT	SET: OGS;	Experimental
3	1	19	1	AM02187	BB160013B20A11.5 Bee Brain Normalized Library, BB16 Apis mellifera cDNA clone BB160013B20A11 5', mRNA sequence		BI513761	ss_oligo	DNA	CTTTGGTGATTTCGCGATATCATTGGTTAGCCTTGGACTAGAGCGGAGAAACAACAAGGACACCAG	SET: UI_EST BI513761;	Experimental
3	1	20	1	AM02187	BB160013B20A11.5 Bee Brain Normalized Library, BB16 Apis mellifera cDNA clone BB160013B20A11 5', mRNA sequence		BI513761	ss_oligo	DNA	CTTTGGTGATTTCGCGATATCATTGGTTAGCCTTGGACTAGAGCGGAGAAACAACAAGGACACCAG	SET: UI_EST BI513761;	Experimental
3	1	21	1	AM05026	GB12408-RA	GB12408-RA		ss_oligo	DNA	GAGAACTACCATAAAGGCGAAACAATTGGAAATTCTCAAGTCGGCGTTTTCGTCTACCCCGAAACCAAC	SET: OGS; Dmel Ortholog - C. Elsik Feb_2007: FBgn0026411; Best Dmel 5.1 match: FBgn0026411, blastp escore 1E-125;	Experimental
3	1	22	1	AM05026	GB12408-RA	GB12408-RA		ss_oligo	DNA	GAGAACTACCATAAAGGCGAAACAATTGGAAATTCTCAAGTCGGCGTTTTCGTCTACCCCGAAACCAAC	SET: OGS; Dmel Ortholog - C. Elsik Feb_2007: FBgn0026411; Best Dmel 5.1 match: FBgn0026411, blastp escore 1E-125;	Experimental
3	1	23	1	AM00390	DB756240 RIKEN full-length enriched honey bee cDNA library, head Apis mellifera cDNA clone BH10005A10 3', mRNA sequence		DB756240	ss_oligo	DNA	AACGGAATTTTGTAAAAAACACGAGGCATAAAGCGTTCGAGAATTCATTTGCATAAAAACTCTCCCCCC	SET: UI_EST BH1B0005A10M3;	Experimental
3	1	24	1	AM00390	DB756240 RIKEN full-length enriched honey bee cDNA library, head Apis mellifera cDNA clone BH10005A10 3', mRNA sequence		DB756240	ss_oligo	DNA	AACGGAATTTTGTAAAAAACACGAGGCATAAAGCGTTCGAGAATTCATTTGCATAAAAACTCTCCCCCC	SET: UI_EST BH1B0005A10M3;	Experimental
3	1	1	2	AM05496	GB12883-RA [PREDICTED: Apis mellifera similar to draper CG2086-PA, isoform A (LOC724466), mRNA]	GB12883-RA	XM_001120328.1	ss_oligo	DNA	ATGATGAAGAGAGTAATATCGAGTGCATGCCTTTTTGCGAAGAATGTCTATCAGGGATCTGCGTGTCGC	SET: OGS; Best Dmel 5.1 match: FBgn0027594, blastp escore 2E-14;	Experimental
3	1	2	2	AM05496	GB12883-RA [PREDICTED: Apis mellifera similar to draper CG2086-PA, isoform A (LOC724466), mRNA]	GB12883-RA	XM_001120328.1	ss_oligo	DNA	ATGATGAAGAGAGTAATATCGAGTGCATGCCTTTTTGCGAAGAATGTCTATCAGGGATCTGCGTGTCGC	SET: OGS; Best Dmel 5.1 match: FBgn0027594, blastp escore 2E-14;	Experimental
3	1	3	2	AM08280	GB15697-RA	GB15697-RA		ss_oligo	DNA	TACAGGCAGGCTGATCAGAATCGTCTCCTCATTCCTACCAATCAATTGATCAACGGAAAACTGATGTCC	SET: OGS; Dmel Ortholog - C. Elsik Feb_2007: FBgn0037448; Best Dmel 5.1 match: FBgn0037448, blastp escore 6E-23;	Experimental
3	1	4	2	AM08280	GB15697-RA	GB15697-RA		ss_oligo	DNA	TACAGGCAGGCTGATCAGAATCGTCTCCTCATTCCTACCAATCAATTGATCAACGGAAAACTGATGTCC	SET: OGS; Dmel Ortholog - C. Elsik Feb_2007: FBgn0037448; Best Dmel 5.1 match: FBgn0037448, blastp escore 6E-23;	Experimental
3	1	5	2	AM07696	GB15105-RA [PREDICTED: Apis mellifera similar to CG31122-PA (LOC551702), mRNA]	GB15105-RA	XM_624091.2	ss_oligo	DNA	AAAGTATGTGGTGGTTAGATGGTGGACATGCAGGTTCTAAGGATACATGGATTGTAGATAAGTCT	SET: OGS; Dmel Ortholog - C. Elsik Feb_2007: FBgn0051122; Best Dmel 5.1 match: FBgn0051122, blastp escore 2E-38;	Experimental
3	1	6	2	AM07696	GB15105-RA [PREDICTED: Apis mellifera similar to CG31122-PA (LOC551702), mRNA]	GB15105-RA	XM_624091.2	ss_oligo	DNA	AAAGTATGTGGTGGTTAGATGGTGGACATGCAGGTTCTAAGGATACATGGATTGTAGATAAGTCT	SET: OGS; Dmel Ortholog - C. Elsik Feb_2007: FBgn0051122; Best Dmel 5.1 match: FBgn0051122, blastp escore 2E-38;	Experimental
3	1	7	2	AM05452	GB12838-RA [PREDICTED: Apis mellifera similar to Ras-related protein CG2849-PC, isoform C (LOC413339), mRNA]	GB12838-RA	XM_396784.2	ss_oligo	DNA	AGCCAGAGCAGAACAATGGGGTGTACCATATGTAGAAACAAGTGCAAAAACAAAAGAAAATGTTGATAA	SET: OGS; Dmel Ortholog - C. Elsik Feb_2007: FBgn0015286; Best Dmel 5.1 match: FBgn0015286, blastp escore 4E-94;	Experimental
3	1	8	2	AM05452	GB12838-RA [PREDICTED: Apis mellifera similar to Ras-related protein CG2849-PC, isoform C (LOC413339), mRNA]	GB12838-RA	XM_396784.2	ss_oligo	DNA	AGCCAGAGCAGAACAATGGGGTGTACCATATGTAGAAACAAGTGCAAAAACAAAAGAAAATGTTGATAA	SET: OGS; Dmel Ortholog - C. Elsik Feb_2007: FBgn0015286; Best Dmel 5.1 match: FBgn0015286, blastp escore 4E-94;	Experimental
3	1	9	2	AM05319	GB12704-RA [PREDICTED: Apis mellifera similar to CG2698-PA (LOC725477), mRNA]	GB12704-RA	XM_001121319.1	ss_oligo	DNA	TGGATGCATATTTTGCTTGTATCCCAGCTACTATAGAACTCTGGTTTAATCGAGGACCTATGATTGCTA	SET: OGS; Dmel Ortholog - C. Elsik Feb_2007: FBgn0037536; Best Dmel 5.1 match: FBgn0037536, blastp escore 2E-110;	Experimental
3	1	10	2	AM05319	GB12704-RA [PREDICTED: Apis mellifera similar to CG2698-PA (LOC725477), mRNA]	GB12704-RA	XM_001121319.1	ss_oligo	DNA	TGGATGCATATTTTGCTTGTATCCCAGCTACTATAGAACTCTGGTTTAATCGAGGACCTATGATTGCTA	SET: OGS; Dmel Ortholog - C. Elsik Feb_2007: FBgn0037536; Best Dmel 5.1 match: FBgn0037536, blastp escore 2E-110;	Experimental
3	1	11	2	AM03316	GB10691-RA [PREDICTED: Apis mellifera similar to egalitarian CG4051-PA, transcript variant 1 (LOC550822), mRNA]	GB10691-RA	XM_623212.1	ss_oligo	DNA	GTTCTGCAACTGATCAATTTTCCTCAAGCAGTGCAGATGTATCTCCAACAAAATGTGTATGTTCGTGTC	SET: OGS; Dmel Ortholog - C. Elsik Feb_2007: FBgn0000562; Best Dmel 5.1 match: FBgn0000562, blastp escore 1E-108;	Experimental
3	1	12	2	AM03316	GB10691-RA [PREDICTED: Apis mellifera similar to egalitarian CG4051-PA, transcript variant 1 (LOC550822), mRNA]	GB10691-RA	XM_623212.1	ss_oligo	DNA	GTTCTGCAACTGATCAATTTTCCTCAAGCAGTGCAGATGTATCTCCAACAAAATGTGTATGTTCGTGTC	SET: OGS; Dmel Ortholog - C. Elsik Feb_2007: FBgn0000562; Best Dmel 5.1 match: FBgn0000562, blastp escore 1E-108;	Experimental
3	1	13	2	AM05965	GB13362-RA [PREDICTED: Apis mellifera similar to CG9305-PA (LOC725286), mRNA]	GB13362-RA	XM_001121154.1	ss_oligo	DNA	AACAGTATTCAAGGAAGTGGAGCGAGTACAAGTGAATCTGAAGATGATAGCAGAAGATTACCTTGCAGT	SET: OGS; Dmel Ortholog - C. Elsik Feb_2007: FBgn0032512; Best Dmel 5.1 match: FBgn0032512, blastp escore 9E-38;	Experimental
3	1	14	2	AM05965	GB13362-RA [PREDICTED: Apis mellifera similar to CG9305-PA (LOC725286), mRNA]	GB13362-RA	XM_001121154.1	ss_oligo	DNA	AACAGTATTCAAGGAAGTGGAGCGAGTACAAGTGAATCTGAAGATGATAGCAGAAGATTACCTTGCAGT	SET: OGS; Dmel Ortholog - C. Elsik Feb_2007: FBgn0032512; Best Dmel 5.1 match: FBgn0032512, blastp escore 9E-38;	Experimental
3	1	15	2	AM01718	BB170018A10F04.5 Bee Brain Normalized/Subtracted Library, BB17 Apis mellifera cDNA clone BB170018A10F04 5', mRNA sequence		BI509573	ss_oligo	DNA	CGACTCGACGCTTCTTCGCACTAATTCTTTTAGGAAAACGAATTCTTCAATGAACTCTGTTTCCTTT	SET: UI_EST BI509573;	Experimental
3	1	16	2	AM01718	BB170018A10F04.5 Bee Brain Normalized/Subtracted Library, BB17 Apis mellifera cDNA clone BB170018A10F04 5', mRNA sequence		BI509573	ss_oligo	DNA	CGACTCGACGCTTCTTCGCACTAATTCTTTTAGGAAAACGAATTCTTCAATGAACTCTGTTTCCTTT	SET: UI_EST BI509573;	Experimental
3	1	17	2	AM06012	GB13409-RA [PREDICTED: Apis mellifera similar to Deformed CG2189-PA (LOC724209), mRNA]	GB13409-RA	XM_001119979.1	ss_oligo	DNA	CGCGAACGGCTCGTACCAGCCCGGGATGGAGCCGAAACGGCAGAGGACCGCGTACACGAGGCACCAGAT	SET: OGS; Also matches: GB13409-RB; Dmel Ortholog - C. Elsik Feb_2007: FBgn0000439; Best Dmel 5.1 match: FBgn0000439, blastp escore 2E-62;	Experimental
3	1	18	2	AM06012	GB13409-RA [PREDICTED: Apis mellifera similar to Deformed CG2189-PA (LOC724209), mRNA]	GB13409-RA	XM_001119979.1	ss_oligo	DNA	CGCGAACGGCTCGTACCAGCCCGGGATGGAGCCGAAACGGCAGAGGACCGCGTACACGAGGCACCAGAT	SET: OGS; Also matches: GB13409-RB; Dmel Ortholog - C. Elsik Feb_2007: FBgn0000439; Best Dmel 5.1 match: FBgn0000439, blastp escore 2E-62;	Experimental
3	1	19	2	AM00246	GB18601-RA	GB18601-RA		ss_oligo	DNA	GGTGGACAAATAGAAATATTGCATAAGACTTTGAAAAATATTTCTATCAACGATGAAAAACCCGAATCA	Best Dmel 5.1 match: FBgn0041621, blastp escore 1E-19;	Experimental
3	1	20	2	AM00246	GB18601-RA	GB18601-RA		ss_oligo	DNA	GGTGGACAAATAGAAATATTGCATAAGACTTTGAAAAATATTTCTATCAACGATGAAAAACCCGAATCA	Best Dmel 5.1 match: FBgn0041621, blastp escore 1E-19;	Experimental
3	1	21	2	AM00585	[Antisense] GB11880-RA	GB11880-RA		ss_oligo	DNA	TGGCTTTTCTGGAAGATGAGTTACTATGTGACGTTTCAAAGTATAGCCATCACAGAATCCCTTAGAACA	SET: UI_EST BH1B0035H04M3; Best Dmel 5.1 match: FBgn0037751, blastp escore 8E-70;	Experimental
3	1	22	2	AM00585	[Antisense] GB11880-RA	GB11880-RA		ss_oligo	DNA	TGGCTTTTCTGGAAGATGAGTTACTATGTGACGTTTCAAAGTATAGCCATCACAGAATCCCTTAGAACA	SET: UI_EST BH1B0035H04M3; Best Dmel 5.1 match: FBgn0037751, blastp escore 8E-70;	Experimental
3	1	23	2	AM05590	GB12978-RA	GB12978-RA		ss_oligo	DNA	TTATGACATCTCTAAATGACGCAACTATAGCAGTTTATGGAGCTGATGTTTCTGAAGAAGGGGCCATAT	SET: OGS; Dmel Ortholog - C. Elsik Feb_2007: FBgn0036886; Best Dmel 5.1 match: FBgn0036886, blastp escore 3E-49;	Experimental
3	1	24	2	AM05590	GB12978-RA	GB12978-RA		ss_oligo	DNA	TTATGACATCTCTAAATGACGCAACTATAGCAGTTTATGGAGCTGATGTTTCTGAAGAAGGGGCCATAT	SET: OGS; Dmel Ortholog - C. Elsik Feb_2007: FBgn0036886; Best Dmel 5.1 match: FBgn0036886, blastp escore 3E-49;	Experimental
3	1	1	3	AM05212	GB12596-RA	GB12596-RA		ss_oligo	DNA	ACACTTTGGTTATCATGGCTTTTAATGCCGCTTTTGATAACATTTTTACTTCCTCTTGTGATTGTGGCA	SET: OGS; Dmel Ortholog - C. Elsik Feb_2007: FBgn0030288; Best Dmel 5.1 match: FBgn0030288, blastp escore 6E-87;	Experimental
3	1	2	3	AM05212	GB12596-RA	GB12596-RA		ss_oligo	DNA	ACACTTTGGTTATCATGGCTTTTAATGCCGCTTTTGATAACATTTTTACTTCCTCTTGTGATTGTGGCA	SET: OGS; Dmel Ortholog - C. Elsik Feb_2007: FBgn0030288; Best Dmel 5.1 match: FBgn0030288, blastp escore 6E-87;	Experimental
3	1	3	3	AM11029	GB30107-RA	GB30107-RA		ss_oligo	DNA	CGGTTTAACTATTCTTATGACAAATTCTACATATGCTGCGAAAGTGATTTATATTATTTGTCGATATGA	SET: OGS; Best Dmel 5.1 match: FBgn0026388, blastp escore 3E-17;	Experimental
3	1	4	3	AM11029	GB30107-RA	GB30107-RA		ss_oligo	DNA	CGGTTTAACTATTCTTATGACAAATTCTACATATGCTGCGAAAGTGATTTATATTATTTGTCGATATGA	SET: OGS; Best Dmel 5.1 match: FBgn0026388, blastp escore 3E-17;	Experimental
3	1	5	3	AM01537	BB170005A10E12.5 Bee Brain Normalized/Subtracted Library, BB17 Apis mellifera cDNA clone BB170005A10E12 5', mRNA sequence		BI507735	ss_oligo	DNA	CGAGACGAGAACGAATAATACGGGTTTCTCTATCTATTCTTCTTTCAATTTTCGTCCCAGAGAAACGCT	SET: UI_EST BI507735;	Experimental
3	1	6	3	AM01537	BB170005A10E12.5 Bee Brain Normalized/Subtracted Library, BB17 Apis mellifera cDNA clone BB170005A10E12 5', mRNA sequence		BI507735	ss_oligo	DNA	CGAGACGAGAACGAATAATACGGGTTTCTCTATCTATTCTTCTTTCAATTTTCGTCCCAGAGAAACGCT	SET: UI_EST BI507735;	Experimental
3	1	7	3	AM06797	GB14198-RA [PREDICTED: Apis mellifera similar to twister CG10210-PA (LOC413690), mRNA]	GB14198-RA	XM_397131.3	ss_oligo	DNA	TTATGATTGGGCACAAGCGAAATCATTTGCCGAAATTATGGAAAAAACGGATGTACAAGAAGGAATCAT	SET: OGS; Dmel Ortholog - C. Elsik Feb_2007: FBgn0039117; Best Dmel 5.1 match: FBgn0039117, blastp escore 0E+00;	Experimental
3	1	8	3	AM06797	GB14198-RA [PREDICTED: Apis mellifera similar to twister CG10210-PA (LOC413690), mRNA]	GB14198-RA	XM_397131.3	ss_oligo	DNA	TTATGATTGGGCACAAGCGAAATCATTTGCCGAAATTATGGAAAAAACGGATGTACAAGAAGGAATCAT	SET: OGS; Dmel Ortholog - C. Elsik Feb_2007: FBgn0039117; Best Dmel 5.1 match: FBgn0039117, blastp escore 0E+00;	Experimental
3	1	9	3	AM06387	GB13788-RA	GB13788-RA		ss_oligo	DNA	ACATTTAACTGGATCATCAAATCCTCTTGGATCATCAAATTTTAATAATTATAAAATTTCATTTCATCC	SET: OGS; Dmel Ortholog - C. Elsik Feb_2007: FBgn0013678; Best Dmel 5.1 match: FBgn0013678, blastp escore 7E-07;	Experimental
3	1	10	3	AM06387	GB13788-RA	GB13788-RA		ss_oligo	DNA	ACATTTAACTGGATCATCAAATCCTCTTGGATCATCAAATTTTAATAATTATAAAATTTCATTTCATCC	SET: OGS; Dmel Ortholog - C. Elsik Feb_2007: FBgn0013678; Best Dmel 5.1 match: FBgn0013678, blastp escore 7E-07;	Experimental
3	1	11	3	AM06756	GB14156-RA [PREDICTED: Apis mellifera similar to tetratricopeptide repeat domain 10, transcript variant 1 (LOC411047), mRNA]	GB14156-RA	XM_394520.2	ss_oligo	DNA	AATAGTGGAGCATCATCACGAACTGGTTCTGGAATGAGTGTAATCTCAGATCATAGATCAAGTCCCATT	SET: OGS; Dmel Ortholog - C. Elsik Feb_2007: FBgn0016919; Best Dmel 5.1 match: FBgn0016919, blastp escore 1E-92;	Experimental
3	1	12	3	AM06756	GB14156-RA [PREDICTED: Apis mellifera similar to tetratricopeptide repeat domain 10, transcript variant 1 (LOC411047), mRNA]	GB14156-RA	XM_394520.2	ss_oligo	DNA	AATAGTGGAGCATCATCACGAACTGGTTCTGGAATGAGTGTAATCTCAGATCATAGATCAAGTCCCATT	SET: OGS; Dmel Ortholog - C. Elsik Feb_2007: FBgn0016919; Best Dmel 5.1 match: FBgn0016919, blastp escore 1E-92;	Experimental
3	1	13	3	AM03191	GB10564-RA [PREDICTED: Apis mellifera similar to stumps CG31317-PA, isoform A (LOC411124), mRNA]	GB10564-RA	XM_394598.3	ss_oligo	DNA	TTCCCTGAAGGAACCAAAAACACCAAACTCCCCCTGTGATCATCCCAAGTACCTGGATATGATACAAAA	SET: OGS; Dmel Ortholog - C. Elsik Feb_2007: FBgn0020299; Best Dmel 5.1 match: FBgn0020299, blastp escore 4E-97;	Experimental
3	1	14	3	AM03191	GB10564-RA [PREDICTED: Apis mellifera similar to stumps CG31317-PA, isoform A (LOC411124), mRNA]	GB10564-RA	XM_394598.3	ss_oligo	DNA	TTCCCTGAAGGAACCAAAAACACCAAACTCCCCCTGTGATCATCCCAAGTACCTGGATATGATACAAAA	SET: OGS; Dmel Ortholog - C. Elsik Feb_2007: FBgn0020299; Best Dmel 5.1 match: FBgn0020299, blastp escore 4E-97;	Experimental
3	1	15	3	AM04092	GB11471-RA [PREDICTED: Apis mellifera similar to CG8177-PA, isoform A (LOC725581), mRNA]	GB11471-RA	XM_001121404.1	ss_oligo	DNA	GAAAGCTTGTACAACTTCTGCCTTGCGAACGAATTGGAATTCTTAACCGTGAGAGTTTACGTTGGAGCG	SET: OGS; Dmel Ortholog - C. Elsik Feb_2007: FBgn0036043; Best Dmel 5.1 match: FBgn0036043, blastp escore 0E+00;	Experimental
3	1	16	3	AM04092	GB11471-RA [PREDICTED: Apis mellifera similar to CG8177-PA, isoform A (LOC725581), mRNA]	GB11471-RA	XM_001121404.1	ss_oligo	DNA	GAAAGCTTGTACAACTTCTGCCTTGCGAACGAATTGGAATTCTTAACCGTGAGAGTTTACGTTGGAGCG	SET: OGS; Dmel Ortholog - C. Elsik Feb_2007: FBgn0036043; Best Dmel 5.1 match: FBgn0036043, blastp escore 0E+00;	Experimental
3	1	17	3	AM03689	GB11065-RA [PREDICTED: Apis mellifera similar to mutS homolog 5 isoform c (LOC726879), mRNA]	GB11065-RA	XM_001122595.1	ss_oligo	DNA	TAACGGACGAACTGGACAGAGGAACGTCAGAAATGAGCGGATTATCATTGGTAGCGGCTATACTAAACA	SET: OGS; Best Dmel 5.1 match: FBgn0015546, blastp escore 2E-33;	Experimental
3	1	18	3	AM03689	GB11065-RA [PREDICTED: Apis mellifera similar to mutS homolog 5 isoform c (LOC726879), mRNA]	GB11065-RA	XM_001122595.1	ss_oligo	DNA	TAACGGACGAACTGGACAGAGGAACGTCAGAAATGAGCGGATTATCATTGGTAGCGGCTATACTAAACA	SET: OGS; Best Dmel 5.1 match: FBgn0015546, blastp escore 2E-33;	Experimental
3	1	19	3	AM00413	DB731079 RIKEN full-length enriched honey bee cDNA library, head Apis mellifera cDNA clone BH10009O18 5', mRNA sequence		DB731079	ss_oligo	DNA	AAGCACAATATTTCCGTTGTTAATCGTATCAATCAAACTTTTGCGTGATTGTGCTTATGTGCATATGAA	SET: UI_EST BH1B0009O18T3;	Experimental
3	1	20	3	AM00413	DB731079 RIKEN full-length enriched honey bee cDNA library, head Apis mellifera cDNA clone BH10009O18 5', mRNA sequence		DB731079	ss_oligo	DNA	AAGCACAATATTTCCGTTGTTAATCGTATCAATCAAACTTTTGCGTGATTGTGCTTATGTGCATATGAA	SET: UI_EST BH1B0009O18T3;	Experimental
3	1	21	3	AM00073	NW_001253136.1 SET: miRNA ame-mir-9b; Apis mellifera linkage group 15 genomic contig, reference assembly (based on Amel_4.0 Group15.33)		NW_001253136.1	ss_oligo	DNA	ATGCTAGTGCTCTTTGCTTTGGTAATCTAGCTTTATGATCCTTAATTAAAATCATAGAGC	SET: miRNA ame-mir-9b;	Experimental
3	1	22	3	AM00073	NW_001253136.1 SET: miRNA ame-mir-9b; Apis mellifera linkage group 15 genomic contig, reference assembly (based on Amel_4.0 Group15.33)		NW_001253136.1	ss_oligo	DNA	ATGCTAGTGCTCTTTGCTTTGGTAATCTAGCTTTATGATCCTTAATTAAAATCATAGAGC	SET: miRNA ame-mir-9b;	Experimental
3	1	23	3	AM09708	GB17133-RA [PREDICTED: Apis mellifera similar to nicotinic Acetylcholine Receptor alpha 96Aa CG5610-PA (LOC726214), mRNA]	GB17133-RA	XM_001121970.1	ss_oligo	DNA	TCGGGATCGACCTGACCGACTACTACATTTCCGTCGAGTGGGACATCATAAAAGTGCCTGCCG	SET: OGS; Best Dmel 5.1 match: FBgn0000036, blastp escore 0E+00;	Experimental
3	1	24	3	AM09708	GB17133-RA [PREDICTED: Apis mellifera similar to nicotinic Acetylcholine Receptor alpha 96Aa CG5610-PA (LOC726214), mRNA]	GB17133-RA	XM_001121970.1	ss_oligo	DNA	TCGGGATCGACCTGACCGACTACTACATTTCCGTCGAGTGGGACATCATAAAAGTGCCTGCCG	SET: OGS; Best Dmel 5.1 match: FBgn0000036, blastp escore 0E+00;	Experimental
3	1	1	4	AM01787	BB170032B10H04.5 Bee Brain Normalized/Subtracted Library, BB17 Apis mellifera cDNA clone BB170032B10H04 5', mRNA sequence		BI510193	ss_oligo	DNA	AGAAGGGCTAAGAGTCCATCCTAAAAGTTGCCATCCTAGTCCTCAACTGCTTTCTCATCGAATTGCTTT	SET: UI_EST BI510193;	Experimental
3	1	2	4	AM01787	BB170032B10H04.5 Bee Brain Normalized/Subtracted Library, BB17 Apis mellifera cDNA clone BB170032B10H04 5', mRNA sequence		BI510193	ss_oligo	DNA	AGAAGGGCTAAGAGTCCATCCTAAAAGTTGCCATCCTAGTCCTCAACTGCTTTCTCATCGAATTGCTTT	SET: UI_EST BI510193;	Experimental
3	1	3	4	AM01315	BB170022A10A10.5 Bee Brain Normalized/Subtracted Library, BB17 Apis mellifera cDNA clone BB170022A10A10 5', mRNA sequence		BI505408	ss_oligo	DNA	TTTTTGTTTCTCGTTTCCCTTTTCACGCGTACAAACACACTTACACACACATACACACATAGACAGAGA	SET: UI_EST BI505408;	Experimental
3	1	4	4	AM01315	BB170022A10A10.5 Bee Brain Normalized/Subtracted Library, BB17 Apis mellifera cDNA clone BB170022A10A10 5', mRNA sequence		BI505408	ss_oligo	DNA	TTTTTGTTTCTCGTTTCCCTTTTCACGCGTACAAACACACTTACACACACATACACACATAGACAGAGA	SET: UI_EST BI505408;	Experimental
3	1	5	4	AM05836	GB13228-RA [PREDICTED: Apis mellifera similar to CG3270-PA (LOC552066), partial mRNA]	GB13228-RA	XM_624445.2	ss_oligo	DNA	GCTGGTGCCTTTAGTGGAAAAGTTGCAAAAATGGCTAAACTTGGTACAGGAAATGGATTACTACAAATA	SET: OGS; Dmel Ortholog - C. Elsik Feb_2007: FBgn0033093; Best Dmel 5.1 match: FBgn0033093, blastp escore 2E-130;	Experimental
3	1	6	4	AM05836	GB13228-RA [PREDICTED: Apis mellifera similar to CG3270-PA (LOC552066), partial mRNA]	GB13228-RA	XM_624445.2	ss_oligo	DNA	GCTGGTGCCTTTAGTGGAAAAGTTGCAAAAATGGCTAAACTTGGTACAGGAAATGGATTACTACAAATA	SET: OGS; Dmel Ortholog - C. Elsik Feb_2007: FBgn0033093; Best Dmel 5.1 match: FBgn0033093, blastp escore 2E-130;	Experimental
3	1	7	4	AM10741	GB18173-RA [PREDICTED: Apis mellifera similar to no on or off transient A CG4211-PB, isoform B (LOC726178), mRNA]	GB18173-RA	XM_001121935.1	ss_oligo	DNA	ACAGAGGAAAATCTACTGGGGAAGGAATCGTAGAATTTTGCAGAAAACCATCAGCCCAACTCGCTCTAC	SET: OGS; Dmel Ortholog - C. Elsik Feb_2007: FBgn0015520; Best Dmel 5.1 match: FBgn0004227, blastp escore 2E-131;	Experimental
3	1	8	4	AM10741	GB18173-RA [PREDICTED: Apis mellifera similar to no on or off transient A CG4211-PB, isoform B (LOC726178), mRNA]	GB18173-RA	XM_001121935.1	ss_oligo	DNA	ACAGAGGAAAATCTACTGGGGAAGGAATCGTAGAATTTTGCAGAAAACCATCAGCCCAACTCGCTCTAC	SET: OGS; Dmel Ortholog - C. Elsik Feb_2007: FBgn0015520; Best Dmel 5.1 match: FBgn0004227, blastp escore 2E-131;	Experimental
3	1	9	4	AM03245	GB30103-RA [PREDICTED: Apis mellifera similar to Smrter CG4013-PA, isoform A (LOC724535), mRNA]	GB30103-RA	XM_001120424.1	ss_oligo	DNA	CAAGTGCGGAAAAAGATGAGAAAATCGGAGGAAATGTGGAAAGTCCCTCAAGTGGAGAAATGATGGTGG	Dmel Ortholog - C. Elsik Feb_2007: FBgn0024308; Best Dmel 5.1 match: FBgn0024308, blastp escore 1E-122;	Experimental
3	1	10	4	AM03245	GB30103-RA [PREDICTED: Apis mellifera similar to Smrter CG4013-PA, isoform A (LOC724535), mRNA]	GB30103-RA	XM_001120424.1	ss_oligo	DNA	CAAGTGCGGAAAAAGATGAGAAAATCGGAGGAAATGTGGAAAGTCCCTCAAGTGGAGAAATGATGGTGG	Dmel Ortholog - C. Elsik Feb_2007: FBgn0024308; Best Dmel 5.1 match: FBgn0024308, blastp escore 1E-122;	Experimental
3	1	11	4	AM06930	GB14330-RA [PREDICTED: Apis mellifera similar to neuromusculin CG8779-PA, transcript variant 1 (LOC412893), mRNA]	GB14330-RA	XM_396345.3	ss_oligo	DNA	GGTCATATACCTTGGTGGCATCAATTGGAAGGAAATCTTCTTTTGATCGTGATCGTTGCT	SET: OGS; Dmel Ortholog - C. Elsik Feb_2007: FBgn0005629; Best Dmel 5.1 match: FBgn0005629, blastp escore 0E+00;	Experimental
3	1	12	4	AM06930	GB14330-RA [PREDICTED: Apis mellifera similar to neuromusculin CG8779-PA, transcript variant 1 (LOC412893), mRNA]	GB14330-RA	XM_396345.3	ss_oligo	DNA	GGTCATATACCTTGGTGGCATCAATTGGAAGGAAATCTTCTTTTGATCGTGATCGTTGCT	SET: OGS; Dmel Ortholog - C. Elsik Feb_2007: FBgn0005629; Best Dmel 5.1 match: FBgn0005629, blastp escore 0E+00;	Experimental
3	1	13	4	AM08435	GB15853-RA [PREDICTED: Apis mellifera similar to Importin alpha-7 subunit (Karyopherin alpha-6 subunit) (Importin alpha S2), transcript variant 1 (LOC409543), mRNA]	GB15853-RA	XM_393050.3	ss_oligo	DNA	TACTCGAGTGGTACCTACTATTGATGCACAAGGACAACAGTTCCAATTCAGAGCACCTGATTCATCTCA	SET: OGS; Dmel Ortholog - C. Elsik Feb_2007: FBgn0024889; Best Dmel 5.1 match: FBgn0024889, blastp escore 0E+00;	Experimental
3	1	14	4	AM08435	GB15853-RA [PREDICTED: Apis mellifera similar to Importin alpha-7 subunit (Karyopherin alpha-6 subunit) (Importin alpha S2), transcript variant 1 (LOC409543), mRNA]	GB15853-RA	XM_393050.3	ss_oligo	DNA	TACTCGAGTGGTACCTACTATTGATGCACAAGGACAACAGTTCCAATTCAGAGCACCTGATTCATCTCA	SET: OGS; Dmel Ortholog - C. Elsik Feb_2007: FBgn0024889; Best Dmel 5.1 match: FBgn0024889, blastp escore 0E+00;	Experimental
3	1	15	4	AM04163	GB11543-RA [PREDICTED: Apis mellifera hypothetical protein LOC725084 (LOC725084), mRNA]	GB11543-RA	XM_001120973.1	ss_oligo	DNA	CTAGCATTAGCACATGCGATGGGAATTCAAGAAATGGTGGTAAGAGATACAGAAGACGCTCTTGAAAGG	SET: OGS; Dmel Ortholog - C. Elsik Feb_2007: FBgn0026592; Best Dmel 5.1 match: FBgn0026592, blastp escore 5E-11;	Experimental
3	1	16	4	AM04163	GB11543-RA [PREDICTED: Apis mellifera hypothetical protein LOC725084 (LOC725084), mRNA]	GB11543-RA	XM_001120973.1	ss_oligo	DNA	CTAGCATTAGCACATGCGATGGGAATTCAAGAAATGGTGGTAAGAGATACAGAAGACGCTCTTGAAAGG	SET: OGS; Dmel Ortholog - C. Elsik Feb_2007: FBgn0026592; Best Dmel 5.1 match: FBgn0026592, blastp escore 5E-11;	Experimental
3	1	17	4	AM06192	GB13592-RA	GB13592-RA		ss_oligo	DNA	ATACTCCATATGGGGAATACGGAGGTTGGCACAAAGCTGCTAAAGTGGATTCTCCTACGGTTACAACTA	SET: OGS; Dmel Ortholog - C. Elsik Feb_2007: FBgn0010235; Best Dmel 5.1 match: FBgn0010235, blastp escore 0E+00;	Experimental
3	1	18	4	AM06192	GB13592-RA	GB13592-RA		ss_oligo	DNA	ATACTCCATATGGGGAATACGGAGGTTGGCACAAAGCTGCTAAAGTGGATTCTCCTACGGTTACAACTA	SET: OGS; Dmel Ortholog - C. Elsik Feb_2007: FBgn0010235; Best Dmel 5.1 match: FBgn0010235, blastp escore 0E+00;	Experimental
3	1	19	4	AM00509	DB734662 RIKEN full-length enriched honey bee cDNA library, head Apis mellifera cDNA clone BH10023K03 5', mRNA sequence		DB734662	ss_oligo	DNA	AGAACTAGTAAAGTAGTTAAGAACTAGTAAAAATTACGAGCGGTTAGTTTGCAACGAAAAGTTTCCAAA	SET: UI_EST BH1B0023K03T3;	Experimental
3	1	20	4	AM00509	DB734662 RIKEN full-length enriched honey bee cDNA library, head Apis mellifera cDNA clone BH10023K03 5', mRNA sequence		DB734662	ss_oligo	DNA	AGAACTAGTAAAGTAGTTAAGAACTAGTAAAAATTACGAGCGGTTAGTTTGCAACGAAAAGTTTCCAAA	SET: UI_EST BH1B0023K03T3;	Experimental
3	1	21	4	AM01441	BB170020B20A09.5 Bee Brain Normalized/Subtracted Library, BB17 Apis mellifera cDNA clone BB170020B20A09 5', mRNA sequence		BI506654	ss_oligo	DNA	GCGAAGCGGAAAACAAATCGACTGAACTCTTTGTACTTTTGTACTCGTTTATACTCGTTTCTTTTTTTT	SET: UI_EST BI506654;	Experimental
3	1	22	4	AM01441	BB170020B20A09.5 Bee Brain Normalized/Subtracted Library, BB17 Apis mellifera cDNA clone BB170020B20A09 5', mRNA sequence		BI506654	ss_oligo	DNA	GCGAAGCGGAAAACAAATCGACTGAACTCTTTGTACTTTTGTACTCGTTTATACTCGTTTCTTTTTTTT	SET: UI_EST BI506654;	Experimental
3	1	23	4	AM03213	GB10586-RA	GB10586-RA		ss_oligo	DNA	TTATTCCCGGGAAGATGGAGTCCTATCATTTTTATTTCATACATGGCCCTTTTTGTGAATCAAGGT	SET: OGS; Dmel Ortholog - C. Elsik Feb_2007: FBgn0031676; Best Dmel 5.1 match: FBgn0031676, blastp escore 5E-101;	Experimental
3	1	24	4	AM03213	GB10586-RA	GB10586-RA		ss_oligo	DNA	TTATTCCCGGGAAGATGGAGTCCTATCATTTTTATTTCATACATGGCCCTTTTTGTGAATCAAGGT	SET: OGS; Dmel Ortholog - C. Elsik Feb_2007: FBgn0031676; Best Dmel 5.1 match: FBgn0031676, blastp escore 5E-101;	Experimental
3	1	1	5	AM05660	GB13050-RA	GB13050-RA		ss_oligo	DNA	ATGGCCGAAAAGATGTGGCAAAATCCTTATCAGACAACACCTGAGAGTTCATTACCACCATCGAGAAGA	SET: OGS; Best Dmel 5.1 match: FBgn0037014, blastp escore 6E-27;	Experimental
3	1	2	5	AM05660	GB13050-RA	GB13050-RA		ss_oligo	DNA	ATGGCCGAAAAGATGTGGCAAAATCCTTATCAGACAACACCTGAGAGTTCATTACCACCATCGAGAAGA	SET: OGS; Best Dmel 5.1 match: FBgn0037014, blastp escore 6E-27;	Experimental
3	1	3	5	AM00161	GB11871-RA Dscam exon 10.4	GB11871-RA		ss_oligo	DNA	GAGCAGGCAGGACGTTAATATCATAACTAATAAGAGGGTCAGCTTCTTGAGCATCGACAGCGTTGC	SET: Dscam exon 10.4;	Experimental
3	1	4	5	AM00161	GB11871-RA Dscam exon 10.4	GB11871-RA		ss_oligo	DNA	GAGCAGGCAGGACGTTAATATCATAACTAATAAGAGGGTCAGCTTCTTGAGCATCGACAGCGTTGC	SET: Dscam exon 10.4;	Experimental
3	1	5	5	AM00629	DB766584 RIKEN full-length enriched honey bee cDNA library, head Apis mellifera cDNA clone BH10041M10 3', mRNA sequence		DB766584	ss_oligo	DNA	AAAGAGGTCTTCGAAATACTCGCTTACGTACCAAATAATAAATGTGTCGAGATAAAATGTAACATGCTA	SET: UI_EST BH1B0041M10M3;	Experimental
3	1	6	5	AM00629	DB766584 RIKEN full-length enriched honey bee cDNA library, head Apis mellifera cDNA clone BH10041M10 3', mRNA sequence		DB766584	ss_oligo	DNA	AAAGAGGTCTTCGAAATACTCGCTTACGTACCAAATAATAAATGTGTCGAGATAAAATGTAACATGCTA	SET: UI_EST BH1B0041M10M3;	Experimental
3	1	7	5	AM04632	GB12015-RA	GB12015-RA		ss_oligo	DNA	GTTTCCCAAAGATTTCCAGAGGGATCAAGTGCAGGAAGATCATCTTTCCGATTACAACGAGAGCAATAG	SET: OGS; Dmel Ortholog - C. Elsik Feb_2007: FBgn0030847; Best Dmel 5.1 match: FBgn0030847, blastp escore 8E-29;	Experimental
3	1	8	5	AM04632	GB12015-RA	GB12015-RA		ss_oligo	DNA	GTTTCCCAAAGATTTCCAGAGGGATCAAGTGCAGGAAGATCATCTTTCCGATTACAACGAGAGCAATAG	SET: OGS; Dmel Ortholog - C. Elsik Feb_2007: FBgn0030847; Best Dmel 5.1 match: FBgn0030847, blastp escore 8E-29;	Experimental
3	1	9	5	AM07088	GB14490-RA [PREDICTED: Apis mellifera similar to ciboulot CG4944-PB, isoform B (LOC551528), mRNA]	GB14490-RA	XM_623923.2	ss_oligo	DNA	TCAGGCATCGAGACATTCGACCCGAGTAGTTTGAAGCACACTGAAACTCAAGAAAAGAATTTGCTACCT	SET: OGS; Dmel Ortholog - C. Elsik Feb_2007: FBgn0026084; Best Dmel 5.1 match: FBgn0026084, blastp escore 7E-38;	Experimental
3	1	10	5	AM07088	GB14490-RA [PREDICTED: Apis mellifera similar to ciboulot CG4944-PB, isoform B (LOC551528), mRNA]	GB14490-RA	XM_623923.2	ss_oligo	DNA	TCAGGCATCGAGACATTCGACCCGAGTAGTTTGAAGCACACTGAAACTCAAGAAAAGAATTTGCTACCT	SET: OGS; Dmel Ortholog - C. Elsik Feb_2007: FBgn0026084; Best Dmel 5.1 match: FBgn0026084, blastp escore 7E-38;	Experimental
3	1	11	5	AM08948	GB16367-RA [PREDICTED: Apis mellifera similar to CG9649-PA (LOC725606), mRNA]	GB16367-RA	XM_001121433.1	ss_oligo	DNA	GAGCAACTCAGATTTCGTCTTGTTCACTTCGAACCGGACATTTTGTGCAGGTTTGAGAAATGGAAGTGG	SET: OGS; Dmel Ortholog - C. Elsik Feb_2007: FBgn0053329; Best Dmel 5.1 match: FBgn0038211, blastp escore 2E-52;	Experimental
3	1	12	5	AM08948	GB16367-RA [PREDICTED: Apis mellifera similar to CG9649-PA (LOC725606), mRNA]	GB16367-RA	XM_001121433.1	ss_oligo	DNA	GAGCAACTCAGATTTCGTCTTGTTCACTTCGAACCGGACATTTTGTGCAGGTTTGAGAAATGGAAGTGG	SET: OGS; Dmel Ortholog - C. Elsik Feb_2007: FBgn0053329; Best Dmel 5.1 match: FBgn0038211, blastp escore 2E-52;	Experimental
3	1	13	5	AM10604	GB18031-RA	GB18031-RA		ss_oligo	DNA	TGGTCCAATTCCACATGAAGATTTAAATCTCTTCAAAGGCATGTCTTTCATTCTTACTTGCGCATCCTT	SET: OGS; Best Dmel 5.1 match: FBgn0013988, blastp escore 4E-15;	Experimental
3	1	14	5	AM10604	GB18031-RA	GB18031-RA		ss_oligo	DNA	TGGTCCAATTCCACATGAAGATTTAAATCTCTTCAAAGGCATGTCTTTCATTCTTACTTGCGCATCCTT	SET: OGS; Best Dmel 5.1 match: FBgn0013988, blastp escore 4E-15;	Experimental
3	1	15	5	AM09499	GB16922-RA	GB16922-RA		ss_oligo	DNA	CGGTATTGTCGGTATACGCCTGAATATTATTGATGGTGTCCAGCCGGATTTACAAACCGATTCATGGCA	SET: OGS;	Experimental
3	1	16	5	AM09499	GB16922-RA	GB16922-RA		ss_oligo	DNA	CGGTATTGTCGGTATACGCCTGAATATTATTGATGGTGTCCAGCCGGATTTACAAACCGATTCATGGCA	SET: OGS;	Experimental
3	1	17	5	AM07714	GB15124-RA	GB15124-RA		ss_oligo	DNA	CATGCAAATCCATCTTCTGAATTATATGCACCACAAATGCGTTATGGCGAACATCCTCAAAGAAGACAT	SET: OGS; Dmel Ortholog - C. Elsik Feb_2007: FBgn0032648; Best Dmel 5.1 match: FBgn0032647, blastp escore 1E-22;	Experimental
3	1	18	5	AM07714	GB15124-RA	GB15124-RA		ss_oligo	DNA	CATGCAAATCCATCTTCTGAATTATATGCACCACAAATGCGTTATGGCGAACATCCTCAAAGAAGACAT	SET: OGS; Dmel Ortholog - C. Elsik Feb_2007: FBgn0032648; Best Dmel 5.1 match: FBgn0032647, blastp escore 1E-22;	Experimental
3	1	19	5	AM05155	GB12539-RA [PREDICTED: Apis mellifera similar to CG5262-PA (LOC552568), mRNA]	GB12539-RA	XM_624944.1	ss_oligo	DNA	TGGTTGCTCCAATCGCAAATAAGACCACTTTGACTCGATTTTTGGCACTGGATTATTTATTAATAGCAT	SET: OGS; Dmel Ortholog - C. Elsik Feb_2007: FBgn0036988; Best Dmel 5.1 match: FBgn0036988, blastp escore 7E-147;	Experimental
3	1	20	5	AM05155	GB12539-RA [PREDICTED: Apis mellifera similar to CG5262-PA (LOC552568), mRNA]	GB12539-RA	XM_624944.1	ss_oligo	DNA	TGGTTGCTCCAATCGCAAATAAGACCACTTTGACTCGATTTTTGGCACTGGATTATTTATTAATAGCAT	SET: OGS; Dmel Ortholog - C. Elsik Feb_2007: FBgn0036988; Best Dmel 5.1 match: FBgn0036988, blastp escore 7E-147;	Experimental
3	1	21	5	AM04297	GB11677-RA [PREDICTED: Apis mellifera similar to reticulon 4 interacting protein 1 (LOC551545), mRNA]	GB11677-RA	XM_623938.2	ss_oligo	DNA	AAACCTCATTACTTGTACAACAAGGACAACAATGGATCATAACATGGTTCGCTCAAGCACGTCAGGTTT	SET: OGS; Best Dmel 5.1 match: FBgn0031500, blastp escore 9E-24;	Experimental
3	1	22	5	AM04297	GB11677-RA [PREDICTED: Apis mellifera similar to reticulon 4 interacting protein 1 (LOC551545), mRNA]	GB11677-RA	XM_623938.2	ss_oligo	DNA	AAACCTCATTACTTGTACAACAAGGACAACAATGGATCATAACATGGTTCGCTCAAGCACGTCAGGTTT	SET: OGS; Best Dmel 5.1 match: FBgn0031500, blastp escore 9E-24;	Experimental
3	1	23	5	AM04858	GB12238-RA [PREDICTED: Apis mellifera similar to CG8460-PA (LOC552683), mRNA]	GB12238-RA	XM_625058.2	ss_oligo	DNA	TATTCAACGACCTGGTCCTAATAGTCCTCTTGATTGGGTGAGGGAATGTGTAGAATTATTAGTACCTGA	SET: OGS; Dmel Ortholog - C. Elsik Feb_2007: FBgn0031996; Best Dmel 5.1 match: FBgn0031996, blastp escore 6E-87;	Experimental
3	1	24	5	AM04858	GB12238-RA [PREDICTED: Apis mellifera similar to CG8460-PA (LOC552683), mRNA]	GB12238-RA	XM_625058.2	ss_oligo	DNA	TATTCAACGACCTGGTCCTAATAGTCCTCTTGATTGGGTGAGGGAATGTGTAGAATTATTAGTACCTGA	SET: OGS; Dmel Ortholog - C. Elsik Feb_2007: FBgn0031996; Best Dmel 5.1 match: FBgn0031996, blastp escore 6E-87;	Experimental
3	1	1	6	AM06026	GB13422-RA	GB13422-RA		ss_oligo	DNA	GGGATTTCTTACACAACATCCATCTCTTCCAAGTCAAACATTTGTCAGTGCAGATGCAGTACAATGGCT	SET: OGS; Dmel Ortholog - C. Elsik Feb_2007: FBgn0035227; Best Dmel 5.1 match: FBgn0035227, blastp escore 0E+00;	Experimental
3	1	2	6	AM06026	GB13422-RA	GB13422-RA		ss_oligo	DNA	GGGATTTCTTACACAACATCCATCTCTTCCAAGTCAAACATTTGTCAGTGCAGATGCAGTACAATGGCT	SET: OGS; Dmel Ortholog - C. Elsik Feb_2007: FBgn0035227; Best Dmel 5.1 match: FBgn0035227, blastp escore 0E+00;	Experimental
3	1	3	6	AM10619	GB18047-RA [PREDICTED: Apis mellifera putative tyramine receptor (LOC410755), mRNA]	GB18047-RA	XM_394231.2	ss_oligo	DNA	AATCGCGACATTAAAAAATGCTCGTATAATATGGACTCCTCGTACGTGATATTTTCCGCGATGGGTTCG	SET: OGS; Dmel Ortholog - C. Elsik Feb_2007: FBgn0038542; Best Dmel 5.1 match: FBgn0038542, blastp escore 2E-73;	Experimental
3	1	4	6	AM10619	GB18047-RA [PREDICTED: Apis mellifera putative tyramine receptor (LOC410755), mRNA]	GB18047-RA	XM_394231.2	ss_oligo	DNA	AATCGCGACATTAAAAAATGCTCGTATAATATGGACTCCTCGTACGTGATATTTTCCGCGATGGGTTCG	SET: OGS; Dmel Ortholog - C. Elsik Feb_2007: FBgn0038542; Best Dmel 5.1 match: FBgn0038542, blastp escore 2E-73;	Experimental
3	1	5	6	AM03243	GB10617-RA	GB10617-RA		ss_oligo	DNA	TGGCTGACGAATGGCACAAATGGTTACGCTCTCACATCGACTTCGTTCTAAGATTGTCGA	SET: OGS; Best Dmel 5.1 match: FBgn0052656, blastp escore 5E-04;	Experimental
3	1	6	6	AM03243	GB10617-RA	GB10617-RA		ss_oligo	DNA	TGGCTGACGAATGGCACAAATGGTTACGCTCTCACATCGACTTCGTTCTAAGATTGTCGA	SET: OGS; Best Dmel 5.1 match: FBgn0052656, blastp escore 5E-04;	Experimental
3	1	7	6	AM09418	GB16840-RA [PREDICTED: Apis mellifera similar to CG13567-PB, isoform B (LOC552434), mRNA]	GB16840-RA	XM_624808.2	ss_oligo	DNA	ATTAGCACCTCCTCTTTATCGTTCAGTTGACGAATTACCATGGTTTAATGTCACAGAACCTTCTCAGTT	SET: OGS; Dmel Ortholog - C. Elsik Feb_2007: FBgn0034963; Best Dmel 5.1 match: FBgn0034963, blastp escore 3E-68;	Experimental
3	1	8	6	AM09418	GB16840-RA [PREDICTED: Apis mellifera similar to CG13567-PB, isoform B (LOC552434), mRNA]	GB16840-RA	XM_624808.2	ss_oligo	DNA	ATTAGCACCTCCTCTTTATCGTTCAGTTGACGAATTACCATGGTTTAATGTCACAGAACCTTCTCAGTT	SET: OGS; Dmel Ortholog - C. Elsik Feb_2007: FBgn0034963; Best Dmel 5.1 match: FBgn0034963, blastp escore 3E-68;	Experimental
3	1	9	6	AM00109	NW_001253354.1 SET: Dscam exon 4.6; Apis mellifera linkage group 4 genomic contig, reference assembly (based on Amel_4.0 Group4.23)		NW_001253354.1	ss_oligo	DNA	GCAACCTTGAAGTGTCTGGTGCCGAGCTTTGTGGCGGATTTCGTAGACGTGATCGAGTGGTTG	SET: Dscam exon 4.6;	Experimental
3	1	10	6	AM00109	NW_001253354.1 SET: Dscam exon 4.6; Apis mellifera linkage group 4 genomic contig, reference assembly (based on Amel_4.0 Group4.23)		NW_001253354.1	ss_oligo	DNA	GCAACCTTGAAGTGTCTGGTGCCGAGCTTTGTGGCGGATTTCGTAGACGTGATCGAGTGGTTG	SET: Dscam exon 4.6;	Experimental
3	1	11	6	AM05656	GB13046-RA [PREDICTED: Apis mellifera similar to CG15373-PA (LOC412436), mRNA]	GB13046-RA	XM_395893.3	ss_oligo	DNA	ATCCAGATTCCGAAAGAACGCCGGAAATTATCGAGGCTGAAATGAAAGCTTTAGAAGAGGCAATGGATG	SET: OGS; Dmel Ortholog - C. Elsik Feb_2007: FBgn0037040; Best Dmel 5.1 match: FBgn0030889, blastp escore 6E-35;	Experimental
3	1	12	6	AM05656	GB13046-RA [PREDICTED: Apis mellifera similar to CG15373-PA (LOC412436), mRNA]	GB13046-RA	XM_395893.3	ss_oligo	DNA	ATCCAGATTCCGAAAGAACGCCGGAAATTATCGAGGCTGAAATGAAAGCTTTAGAAGAGGCAATGGATG	SET: OGS; Dmel Ortholog - C. Elsik Feb_2007: FBgn0037040; Best Dmel 5.1 match: FBgn0030889, blastp escore 6E-35;	Experimental
3	1	13	6	AM05459	GB12845-RA [PREDICTED: Apis mellifera similar to CG15439-PA (LOC726608), mRNA]	GB12845-RA	XR_014940.1	ss_oligo	DNA	CTGTCTTGATCCACCAGTTAAAAAATCACCTAAAAGAAGAGGCTATTCATGGCATTGTGCTGACTGCGA	SET: OGS; Dmel Ortholog - C. Elsik Feb_2007: FBgn0031606; Best Dmel 5.1 match: FBgn0031606, blastp escore 3E-137;	Experimental
3	1	14	6	AM05459	GB12845-RA [PREDICTED: Apis mellifera similar to CG15439-PA (LOC726608), mRNA]	GB12845-RA	XR_014940.1	ss_oligo	DNA	CTGTCTTGATCCACCAGTTAAAAAATCACCTAAAAGAAGAGGCTATTCATGGCATTGTGCTGACTGCGA	SET: OGS; Dmel Ortholog - C. Elsik Feb_2007: FBgn0031606; Best Dmel 5.1 match: FBgn0031606, blastp escore 3E-137;	Experimental
3	1	15	6	AM04472	GB11853-RA [PREDICTED: Apis mellifera similar to Headcase protein (LOC724595), mRNA]	GB11853-RA	XM_001120492.1	ss_oligo	DNA	CCTGGGACGGGTCTAGCTTAGTCCTTGGAACCATGTATAGCTATGATATCTTCGCTGCTATGC	SET: OGS; Dmel Ortholog - C. Elsik Feb_2007: FBgn0010113; Best Dmel 5.1 match: FBgn0010113, blastp escore 2E-70;	Experimental
3	1	16	6	AM04472	GB11853-RA [PREDICTED: Apis mellifera similar to Headcase protein (LOC724595), mRNA]	GB11853-RA	XM_001120492.1	ss_oligo	DNA	CCTGGGACGGGTCTAGCTTAGTCCTTGGAACCATGTATAGCTATGATATCTTCGCTGCTATGC	SET: OGS; Dmel Ortholog - C. Elsik Feb_2007: FBgn0010113; Best Dmel 5.1 match: FBgn0010113, blastp escore 2E-70;	Experimental
3	1	17	6	AM08343	GB30008-RA [PREDICTED: Apis mellifera similar to dynein heavy chain domain 3 (LOC412775), mRNA]	GB30008-RA	XM_396228.3	ss_oligo	DNA	ATGACATACGTGCAACAATATTTCACGGAGGATGCCCTCACTATCCCTAATTACCGTTTGTCATCGCTG	SET: OGS; Best Dmel 5.1 match: FBgn0013812, blastp escore 0E+00;	Experimental
3	1	18	6	AM08343	GB30008-RA [PREDICTED: Apis mellifera similar to dynein heavy chain domain 3 (LOC412775), mRNA]	GB30008-RA	XM_396228.3	ss_oligo	DNA	ATGACATACGTGCAACAATATTTCACGGAGGATGCCCTCACTATCCCTAATTACCGTTTGTCATCGCTG	SET: OGS; Best Dmel 5.1 match: FBgn0013812, blastp escore 0E+00;	Experimental
3	1	19	6	AM09546	GB16969-RA [PREDICTED: Apis mellifera similar to polymerase (RNA) III (DNA directed) polypeptide A, 155kDa (LOC725552), mRNA]	GB16969-RA	XR_014923.1	ss_oligo	DNA	GCAGATCCGGAATATGCTAGAAGAGTAAAAGGCAGGATTGAAAAAACTACTTTAGGAGAAGTGACGGAA	SET: OGS; Dmel Ortholog - C. Elsik Feb_2007: FBgn0030687; Best Dmel 5.1 match: FBgn0030687, blastp escore 0E+00;	Experimental
3	1	20	6	AM09546	GB16969-RA [PREDICTED: Apis mellifera similar to polymerase (RNA) III (DNA directed) polypeptide A, 155kDa (LOC725552), mRNA]	GB16969-RA	XR_014923.1	ss_oligo	DNA	GCAGATCCGGAATATGCTAGAAGAGTAAAAGGCAGGATTGAAAAAACTACTTTAGGAGAAGTGACGGAA	SET: OGS; Dmel Ortholog - C. Elsik Feb_2007: FBgn0030687; Best Dmel 5.1 match: FBgn0030687, blastp escore 0E+00;	Experimental
3	1	21	6	AM07521	GB14930-RA	GB14930-RA		ss_oligo	DNA	CCGTTGTGGCAGGAAAAAGCTATCTGGAAATACTTCCATCTAGTACTTGAAAGGTTTAATGAGTTTGGT	SET: OGS;	Experimental
3	1	22	6	AM07521	GB14930-RA	GB14930-RA		ss_oligo	DNA	CCGTTGTGGCAGGAAAAAGCTATCTGGAAATACTTCCATCTAGTACTTGAAAGGTTTAATGAGTTTGGT	SET: OGS;	Experimental
3	1	23	6	AM09076	GB16497-RA [PREDICTED: Apis mellifera similar to lethal (1) G0168 CG33206-PA, isoform A (LOC411348), mRNA]	GB16497-RA	XM_394822.3	ss_oligo	DNA	ATCCTTGTCAGCAGCATTCATTAGATTTCTAGAGAACGAATCGAAACCTAAACCACAGTTACCCGCATT	SET: OGS; Best Dmel 5.1 match: FBgn0027287, blastp escore 9E-101;	Experimental
3	1	24	6	AM09076	GB16497-RA [PREDICTED: Apis mellifera similar to lethal (1) G0168 CG33206-PA, isoform A (LOC411348), mRNA]	GB16497-RA	XM_394822.3	ss_oligo	DNA	ATCCTTGTCAGCAGCATTCATTAGATTTCTAGAGAACGAATCGAAACCTAAACCACAGTTACCCGCATT	SET: OGS; Best Dmel 5.1 match: FBgn0027287, blastp escore 9E-101;	Experimental
3	1	1	7	AM04362	GB11743-RA [PREDICTED: Apis mellifera similar to CG1887-PA (LOC413408), mRNA]	GB11743-RA	XM_396852.2	ss_oligo	DNA	TTACGGGACACACGGATATGAGGGAGTTTGGATTAATAAATCGTTTGAATGGAATGGACCGTCTACCGT	SET: OGS; Dmel Ortholog - C. Elsik Feb_2007: FBgn0035290; Best Dmel 5.1 match: FBgn0035290, blastp escore 4E-145;	Experimental
3	1	2	7	AM04362	GB11743-RA [PREDICTED: Apis mellifera similar to CG1887-PA (LOC413408), mRNA]	GB11743-RA	XM_396852.2	ss_oligo	DNA	TTACGGGACACACGGATATGAGGGAGTTTGGATTAATAAATCGTTTGAATGGAATGGACCGTCTACCGT	SET: OGS; Dmel Ortholog - C. Elsik Feb_2007: FBgn0035290; Best Dmel 5.1 match: FBgn0035290, blastp escore 4E-145;	Experimental
3	1	3	7	AM00547	[Antisense] XM_393297.3 [PREDICTED: Apis mellifera similar to Zeelin1 CG6803-PD, isoform D (LOC409805), mRNA]		XM_393297.3	ss_oligo	DNA	TTGTACCATGGGCGGGTAAAGTGAAATCGTGGAACTGGCTGCGAATAATAGTAGTATAACGCTCCTGA	SET: UI_EST BH1B0027L15T3; Best Dmel 5.1 match: FBgn0038294, blastp escore 4E-35;	Experimental
3	1	4	7	AM00547	[Antisense] XM_393297.3 [PREDICTED: Apis mellifera similar to Zeelin1 CG6803-PD, isoform D (LOC409805), mRNA]		XM_393297.3	ss_oligo	DNA	TTGTACCATGGGCGGGTAAAGTGAAATCGTGGAACTGGCTGCGAATAATAGTAGTATAACGCTCCTGA	SET: UI_EST BH1B0027L15T3; Best Dmel 5.1 match: FBgn0038294, blastp escore 4E-35;	Experimental
3	1	5	7	AM06497R	[Antisense] GB13899-RA [PREDICTED: Apis mellifera similar to CG14030-PA (LOC726325), mRNA]	GB13899-RA	XM_001122069.1	ss_oligo	DNA	GTTGTGCATCCGTCATCTGTGCTAATGTTTCCTCCATCATGTTGCGCAATTTTGATAAATCCGGCATTT	SET: OGS; Dmel Ortholog - C. Elsik Feb_2007: FBgn0025458; Best Dmel 5.1 match: FBgn0031696, blastp escore 1E-77;	Experimental
3	1	6	7	AM06497R	[Antisense] GB13899-RA [PREDICTED: Apis mellifera similar to CG14030-PA (LOC726325), mRNA]	GB13899-RA	XM_001122069.1	ss_oligo	DNA	GTTGTGCATCCGTCATCTGTGCTAATGTTTCCTCCATCATGTTGCGCAATTTTGATAAATCCGGCATTT	SET: OGS; Dmel Ortholog - C. Elsik Feb_2007: FBgn0025458; Best Dmel 5.1 match: FBgn0031696, blastp escore 1E-77;	Experimental
3	1	7	7	AM07797	GB15208-RA	GB15208-RA		ss_oligo	DNA	AGCAGGAAGATCGATGTGTCCGGATCTTGTGTCTCAGTTATTAATGACAAAAGAACTCTGGATGACTCA	SET: OGS;	Experimental
3	1	8	7	AM07797	GB15208-RA	GB15208-RA		ss_oligo	DNA	AGCAGGAAGATCGATGTGTCCGGATCTTGTGTCTCAGTTATTAATGACAAAAGAACTCTGGATGACTCA	SET: OGS;	Experimental
3	1	9	7	AM09965	GB17392-RA [PREDICTED: Apis mellifera similar to adenylate kinase 2 isoform a (LOC727178), partial mRNA]	GB17392-RA	XM_001122889.1	ss_oligo	DNA	TAGCCCAAGCTGATATCAATCAAGCTGGTTATATGTTAGATGGTTTTCCACGGAATTTAGAGCAGGCGC	SET: OGS; Best Dmel 5.1 match: FBgn0022708, blastp escore 6E-38;	Experimental
3	1	10	7	AM09965	GB17392-RA [PREDICTED: Apis mellifera similar to adenylate kinase 2 isoform a (LOC727178), partial mRNA]	GB17392-RA	XM_001122889.1	ss_oligo	DNA	TAGCCCAAGCTGATATCAATCAAGCTGGTTATATGTTAGATGGTTTTCCACGGAATTTAGAGCAGGCGC	SET: OGS; Best Dmel 5.1 match: FBgn0022708, blastp escore 6E-38;	Experimental
3	1	11	7	AM06840	GB14241-RA [PREDICTED: Apis mellifera similar to CG11098-PA, isoform A (LOC412103), mRNA]	GB14241-RA	XM_395569.3	ss_oligo	DNA	GTAGCCCGTCAAGTTGAACGTCGTTTAGAAGAATCGAAAGTTGAAGCAGGACAATTACGTAATCGTCTT	SET: OGS; Best Dmel 5.1 match: FBgn0031842, blastp escore 4E-88;	Experimental
3	1	12	7	AM06840	GB14241-RA [PREDICTED: Apis mellifera similar to CG11098-PA, isoform A (LOC412103), mRNA]	GB14241-RA	XM_395569.3	ss_oligo	DNA	GTAGCCCGTCAAGTTGAACGTCGTTTAGAAGAATCGAAAGTTGAAGCAGGACAATTACGTAATCGTCTT	SET: OGS; Best Dmel 5.1 match: FBgn0031842, blastp escore 4E-88;	Experimental
3	1	13	7	AM03329	GB10704-RA [PREDICTED: Apis mellifera hypothetical LOC409300 (LOC409300), mRNA]	GB10704-RA	XM_397557.3	ss_oligo	DNA	AGAGGAAGAAGCGAATCGTTCAGGTGATATGGCGATGTGTGATGAAAACGAAAACGTATCTGGGGATTA	SET: OGS; Best Dmel 5.1 match: FBgn0053715, blastp escore 9E-09;	Experimental
3	1	14	7	AM03329	GB10704-RA [PREDICTED: Apis mellifera hypothetical LOC409300 (LOC409300), mRNA]	GB10704-RA	XM_397557.3	ss_oligo	DNA	AGAGGAAGAAGCGAATCGTTCAGGTGATATGGCGATGTGTGATGAAAACGAAAACGTATCTGGGGATTA	SET: OGS; Best Dmel 5.1 match: FBgn0053715, blastp escore 9E-09;	Experimental
3	1	15	7	AM06207	GB13607-RA [PREDICTED: Apis mellifera similar to spaghetti CG13570-PA (LOC727022), mRNA]	GB13607-RA	XM_001122735.1	ss_oligo	DNA	AAAAATGAAGGCAATATTTGTGTGCAACAAAAAAAATGGTCTAAAGCAATTGGTTGTTATAGTAATGCT	SET: OGS; Dmel Ortholog - C. Elsik Feb_2007: FBgn0015544; Best Dmel 5.1 match: FBgn0015544, blastp escore 6E-28;	Experimental
3	1	16	7	AM06207	GB13607-RA [PREDICTED: Apis mellifera similar to spaghetti CG13570-PA (LOC727022), mRNA]	GB13607-RA	XM_001122735.1	ss_oligo	DNA	AAAAATGAAGGCAATATTTGTGTGCAACAAAAAAAATGGTCTAAAGCAATTGGTTGTTATAGTAATGCT	SET: OGS; Dmel Ortholog - C. Elsik Feb_2007: FBgn0015544; Best Dmel 5.1 match: FBgn0015544, blastp escore 6E-28;	Experimental
3	1	17	7	AM08954	GB18068-RA [PREDICTED: Apis mellifera similar to polypeptide GalNAc transferase 5 CG31651-PA (LOC413987), mRNA]	GB18068-RA	XM_397422.3	ss_oligo	DNA	AGGAGATCATATTGGTAGATGATAAGAGCGAGCAAGATCACTTGAAGCAAGACCTAGAGGACTATGTAA	SET: OGS; Also matches: GB16373-RA,XM_001122865.1; Dmel Ortholog - C. Elsik Feb_2007: FBgn0031681; Best Dmel 5.1 match: FBgn0031681, blastp escore 0E+00;	Experimental
3	1	18	7	AM08954	GB18068-RA [PREDICTED: Apis mellifera similar to polypeptide GalNAc transferase 5 CG31651-PA (LOC413987), mRNA]	GB18068-RA	XM_397422.3	ss_oligo	DNA	AGGAGATCATATTGGTAGATGATAAGAGCGAGCAAGATCACTTGAAGCAAGACCTAGAGGACTATGTAA	SET: OGS; Also matches: GB16373-RA,XM_001122865.1; Dmel Ortholog - C. Elsik Feb_2007: FBgn0031681; Best Dmel 5.1 match: FBgn0031681, blastp escore 0E+00;	Experimental
3	1	19	7	AM11925	GB19372-RA [PREDICTED: Apis mellifera GABA neurotransmitter transporter-1A, transcript variant 1 (Gat-a), mRNA]	GB19372-RA	XM_393568.3	ss_oligo	DNA	ATGGTGGTCGCATGTACTCGGCTGGATGACGGCTTTATCTTCAATGCTTTGTATACCTGGTTATATGAT	SET: OGS; Dmel Ortholog - C. Elsik Feb_2007: FBgn0039915; Best Dmel 5.1 match: FBgn0039915, blastp escore 0E+00;	Experimental
3	1	20	7	AM11925	GB19372-RA [PREDICTED: Apis mellifera GABA neurotransmitter transporter-1A, transcript variant 1 (Gat-a), mRNA]	GB19372-RA	XM_393568.3	ss_oligo	DNA	ATGGTGGTCGCATGTACTCGGCTGGATGACGGCTTTATCTTCAATGCTTTGTATACCTGGTTATATGAT	SET: OGS; Dmel Ortholog - C. Elsik Feb_2007: FBgn0039915; Best Dmel 5.1 match: FBgn0039915, blastp escore 0E+00;	Experimental
3	1	21	7	AM03017	GB10389-RA	GB10389-RA		ss_oligo	DNA	GCACGTCACGACAAATTGGAATTGCAAATACATTAATACCTTTTATGCAACAAAATTATCCCTATGAAT	SET: OGS; Dmel Ortholog - C. Elsik Feb_2007: FBgn0050172; Best Dmel 5.1 match: FBgn0050172, blastp escore 6E-14;	Experimental
3	1	22	7	AM03017	GB10389-RA	GB10389-RA		ss_oligo	DNA	GCACGTCACGACAAATTGGAATTGCAAATACATTAATACCTTTTATGCAACAAAATTATCCCTATGAAT	SET: OGS; Dmel Ortholog - C. Elsik Feb_2007: FBgn0050172; Best Dmel 5.1 match: FBgn0050172, blastp escore 6E-14;	Experimental
3	1	23	7	AM07544	GB14953-RA [PREDICTED: Apis mellifera similar to Transcription factor IIA L CG5930-PA, isoform A (LOC412268), mRNA]	GB14953-RA	XM_395730.3	ss_oligo	DNA	AGACAGGCGTTCCAGATGCTCCTTTAAGAGTTCTAACTATTCAAGTTCCTGCATCTGCAATACAAGGTA	SET: OGS; Dmel Ortholog - C. Elsik Feb_2007: FBgn0011289; Best Dmel 5.1 match: FBgn0011289, blastp escore 2E-81;	Experimental
3	1	24	7	AM07544	GB14953-RA [PREDICTED: Apis mellifera similar to Transcription factor IIA L CG5930-PA, isoform A (LOC412268), mRNA]	GB14953-RA	XM_395730.3	ss_oligo	DNA	AGACAGGCGTTCCAGATGCTCCTTTAAGAGTTCTAACTATTCAAGTTCCTGCATCTGCAATACAAGGTA	SET: OGS; Dmel Ortholog - C. Elsik Feb_2007: FBgn0011289; Best Dmel 5.1 match: FBgn0011289, blastp escore 2E-81;	Experimental
3	1	1	8	AM08130	GB15545-RA [PREDICTED: Apis mellifera similar to Cytochrome P450 302a1, mitochondrial precursor (Disembodied protein) (LOC727118), partial mRNA]	GB15545-RA	XM_001122832.1	ss_oligo	DNA	GGATCAGAATGGTGGAGATTGCGGAAAGAATTTCAAAAAGTTTCTAGTAAACCTCAAGATGTGATTAAT	SET: OGS; Best Dmel 5.1 match: FBgn0000449, blastp escore 2E-44;	Experimental
3	1	2	8	AM08130	GB15545-RA [PREDICTED: Apis mellifera similar to Cytochrome P450 302a1, mitochondrial precursor (Disembodied protein) (LOC727118), partial mRNA]	GB15545-RA	XM_001122832.1	ss_oligo	DNA	GGATCAGAATGGTGGAGATTGCGGAAAGAATTTCAAAAAGTTTCTAGTAAACCTCAAGATGTGATTAAT	SET: OGS; Best Dmel 5.1 match: FBgn0000449, blastp escore 2E-44;	Experimental
3	1	3	8	AM01092	BB170007B20A12.5 Bee Brain Normalized/Subtracted Library, BB17 Apis mellifera cDNA clone BB170007B20A12 5', mRNA sequence		BI503257	ss_oligo	DNA	TACGTTCTTTTTTGTGCAATCGCGTAGTCATTTTGTCTTGTTGTTAGTTCTCCCGACCGAGTAGGCGAA	SET: UI_EST BI503257;	Experimental
3	1	4	8	AM01092	BB170007B20A12.5 Bee Brain Normalized/Subtracted Library, BB17 Apis mellifera cDNA clone BB170007B20A12 5', mRNA sequence		BI503257	ss_oligo	DNA	TACGTTCTTTTTTGTGCAATCGCGTAGTCATTTTGTCTTGTTGTTAGTTCTCCCGACCGAGTAGGCGAA	SET: UI_EST BI503257;	Experimental
3	1	5	8	AM01376	NW_001254179.1 SET: UI_EST BI506035; Apis mellifera genomic contig, reference assembly (based on Amel_4.0 GroupUn.986)		NW_001254179.1	ss_oligo	DNA	TTCAACGCACAGTCCCTCCTTGTGACTTAACAAAGAAATAGCTATTTATGGCCTCATATTACATGGTA	SET: UI_EST BI506035;	Experimental
3	1	6	8	AM01376	NW_001254179.1 SET: UI_EST BI506035; Apis mellifera genomic contig, reference assembly (based on Amel_4.0 GroupUn.986)		NW_001254179.1	ss_oligo	DNA	TTCAACGCACAGTCCCTCCTTGTGACTTAACAAAGAAATAGCTATTTATGGCCTCATATTACATGGTA	SET: UI_EST BI506035;	Experimental
3	1	7	8	AM03208	GB10581-RA [PREDICTED: Apis mellifera similar to ATP-binding cassette sub-family B member 10, mitochondrial precursor (ATP-binding cassette transporter 10) (ABC transporter 10 protein) (Mitochondrial ATP-binding cassette 2) (M-ABC2) (LOC552744), mRNA]	GB10581-RA	XM_625119.2	ss_oligo	DNA	TACAGTAGTAGGAGAACGAGGCATTACCCTTAGTGGAGGACAGAGACAGAGAGTTGCTATTGCTAGAGC	SET: OGS; Dmel Ortholog - C. Elsik Feb_2007: FBgn0023536; Best Dmel 5.1 match: FBgn0023536, blastp escore 2E-155;	Experimental
3	1	8	8	AM03208	GB10581-RA [PREDICTED: Apis mellifera similar to ATP-binding cassette sub-family B member 10, mitochondrial precursor (ATP-binding cassette transporter 10) (ABC transporter 10 protein) (Mitochondrial ATP-binding cassette 2) (M-ABC2) (LOC552744), mRNA]	GB10581-RA	XM_625119.2	ss_oligo	DNA	TACAGTAGTAGGAGAACGAGGCATTACCCTTAGTGGAGGACAGAGACAGAGAGTTGCTATTGCTAGAGC	SET: OGS; Dmel Ortholog - C. Elsik Feb_2007: FBgn0023536; Best Dmel 5.1 match: FBgn0023536, blastp escore 2E-155;	Experimental
3	1	9	8	AM04835	GB12216-RA [PREDICTED: Apis mellifera hypothetical protein LOC727328 (LOC727328), mRNA]	GB12216-RA	XM_001123037.1	ss_oligo	DNA	GGAATGCATTGGATTTGGCTGAAACGAAATGGGGTTAAAAATCAGGAGTTGCATGCTTTAAGAGGCGTT	SET: OGS; Best Dmel 5.1 match: FBgn0037279, blastp escore 5E-05;	Experimental
3	1	10	8	AM04835	GB12216-RA [PREDICTED: Apis mellifera hypothetical protein LOC727328 (LOC727328), mRNA]	GB12216-RA	XM_001123037.1	ss_oligo	DNA	GGAATGCATTGGATTTGGCTGAAACGAAATGGGGTTAAAAATCAGGAGTTGCATGCTTTAAGAGGCGTT	SET: OGS; Best Dmel 5.1 match: FBgn0037279, blastp escore 5E-05;	Experimental
[truncated: 27,422 more rows]
