# Supplementary material for: Non-Specific dsRNA-Mediated Antiviral Response in the Honey Bee
Source: PLoS One. 2013 Oct 10;8(10):e77263. doi: 10.1371/journal.pone.0077263 (PMC3795074; doi:10.1371/journal.pone.0077263)
Supplement: Table S3 — Complete Honey Bee Gene Expression Microarray Results. Complete microarray results for virus-infected bees compared to mock-infected bees. Differentially expressed genes with adjusted p-value < 0.05 (worksheet 1) and all data (worksheet 2). Gene Ontology terms for biological process, molecular function, and cellular compartment were assigned and biological process assignments were further categorized into seven functional groups: immune response (red); transcription, splicing, rRNA processing and RNAi (blue); signaling (purple); trafficking (green); metabolism (yellow); translation and protein folding (orange); and chromatin regulation (teal). A small fraction of the DEGs (10-15%) belonged to other biological process gene ontologies (black) and a large fraction was not assigned (gray). Each pie chart represents 100% of the DEGs and gene numbers are reported in each section. *Each oligonucleotide pair was analyzed as a single gene and since multiple microarray probes corresponded to apidaecin variants the majority of annotated immune effectors in this Figure 5. (7 of 10 in virus-infected bees and 8 of 12 in dsRNA) correspond with apidaecin 1. (XLSX) [file pone.0077263.s006.xlsx]

## Sheet: Virus vs Buffer adj.P.Val <0.05
Flenniken and Andino, 2013
Supporting Table S3. Complete Honey Bee Gene Expression Microarray Results. Complete microarray results for virus-infected bees compared to mock-infected bees. Differentially expressed genes with adjusted P-value < 0.05 (sheet 1) and all data (sheet 2). Gene Ontology terms for biological process, molecular function, and cellular compartment were assigned and biological process assignments were fu…
Block	Row	Column	ID	logFC	FoldChange	AveExpr	Cy5median	Cy3median	t	P.Value	adj.P.Val	B	cloneAM_id	Name	Reporter.Comment	Reporter.BioSequence.Database.Entry..entrez.	beebaseGB_id	FBgn_id	EG_id	CG_id	Symbol	GeneName	Chromosome	Chr_Start	Chr_Stop	MapLoc	Pathway	immune response	transcription/splicing/rRNA processing	signaling	trafficking	metabolism	translation / protein folding	chromatin regulation	other	unassigned	GO_BP	GO_MF	GO_CC
4	25	13	1-modified_GFP_39	2.05985	4.16942	12.2781	10141.8	2432.44	10.7925	1.35814e-14	6.51909e-11	21.8886	1-modified_GFP_39	pCXGFP-1					NA	NA	NA	NA	NA	NA	NA	NA	NA								1		NA	NA	NA
29	15	23	AM00006	1.98208	3.95062	9.68556	1636.72	414.296	11.3519	2.26215e-15	1.62875e-11	23.4538	AM00006	GB30209-RA Dscam exon 13 [Apis mellifera Down syndrome cell adhesion molecule (Dscam), mRNA]	SET: Dscam exon 13; Dmel Ortholog - C. Elsik Feb_2007: FBgn0033159; Best Dmel 5.1 match: FBgn0033159, blastp escore 0E+00;	NM_001014991.1	GB30209-RA	FBgn0033159	35652	CG17800	Dscam	Down syndrome cell adhesion molecule	2R	-3207058	-3269374	43A4-43B1	NA				1						GO:0006909: phagocytosis, GO:0007411: axon guidance, GO:0007413: axonal fasciculation, GO:0007422: peripheral nervous system development, GO:0016319: mushroom body development, GO:0021551: central nervous system morphogenesis, GO:0048666: neuron development, GO:0048846: axon extension involved in axon guidance, GO:0070593: dendrite self-avoidance	GO:0005515: protein binding, GO:0008046: axon guidance receptor activity, GO:0042803: protein homodimerization activity, GO:0051635: bacterial cell surface binding	GO:0005887: integral to plasma membrane, GO:0030424: axon, GO:0030425: dendrite, GO:0043025: neuronal cell body
10	25	13	1-modified_GFP_39	1.91579	3.7732	12.2049	9170.82	2430.52	4.26781	8.91889e-05	0.0139788	1.34643	1-modified_GFP_39	pCXGFP-1					NA	NA	NA	NA	NA	NA	NA	NA	NA								1		NA	NA	NA
36	25	13	1-modified_GFP_39	1.89161	3.71049	11.9528	7635.99	2057.95	4.84367	1.30058e-05	0.00390173	3.11468	1-modified_GFP_39	pCXGFP-1					NA	NA	NA	NA	NA	NA	NA	NA	NA								1		NA	NA	NA
2	25	13	1-modified_GFP_39	1.8623	3.63588	12.1567	8706.28	2394.55	6.97201	7.04632e-09	7.80516e-06	10.042	1-modified_GFP_39	pCXGFP-1					NA	NA	NA	NA	NA	NA	NA	NA	NA								1		NA	NA	NA
8	14	7	AM10238	1.81967	3.53001	8.71587	789.998	223.795	13.2703	6.56757e-18	9.4573e-14	28.4471	AM10238	GB17664-RA [PREDICTED: Apis mellifera similar to CG4778-PA (LOC408726), mRNA]	SET: OGS; Dmel Ortholog - C. Elsik Feb_2007: FBgn0027600; Best Dmel 5.1 match: FBgn0027600, blastp escore 4E-96;	XM_392261.3	GB17664-RA	FBgn0027600	34336	CG4778	obst-B	obstructor-B	2L	10032693	10038954	30F6-31A1	NA					1					GO:0006030: chitin metabolic process	GO:0008061: chitin binding, GO:0016490: structural constituent of peritrophic membrane	GO:0005576: extracellular region
20	25	13	1-modified_GFP_39	1.72142	3.29761	12.5281	10726.2	3252.73	9.03954	4.78836e-12	1.14921e-08	16.6758	1-modified_GFP_39	pCXGFP-1					NA	NA	NA	NA	NA	NA	NA	NA	NA								1		NA	NA	NA
18	25	13	1-modified_GFP_39	1.6692	3.18039	12.3798	9504.62	2988.51	7.98242	1.9241e-10	3.46339e-07	13.3336	1-modified_GFP_39	pCXGFP-1					NA	NA	NA	NA	NA	NA	NA	NA	NA								1		NA	NA	NA
19	16	17	AM06483	1.58916	3.00875	10.2579	2123.83	705.886	5.85816	3.77277e-07	0.000246945	6.3784	AM06483	GB13885-RA	SET: OGS; Best Dmel 5.1 match: FBgn0039536, blastp escore 1E-72;		GB13885-RA	FBgn0039536	43324	CG18437	CG18437	CG18437 gene product from transcript CG18437-RB	3R	23488555	23502615	98A15-98B1	NA									1
28	25	13	1-modified_GFP_39	1.58448	2.99899	12.2378	8364.53	2789.12	7.21676	2.93481e-09	3.52178e-06	10.8451	1-modified_GFP_39	pCXGFP-1					NA	NA	NA	NA	NA	NA	NA	NA	NA								1		NA	NA	NA
26	25	13	1-modified_GFP_39	1.57568	2.98075	12.2106	8183.08	2745.31	5.86676	3.6593e-07	0.000246945	6.40656	1-modified_GFP_39	pCXGFP-1					NA	NA	NA	NA	NA	NA	NA	NA	NA								1		NA	NA	NA
34	25	13	1-modified_GFP_39	1.48199	2.79333	12.0911	7291.82	2610.44	4.32364	7.42768e-05	0.0125834	1.51402	1-modified_GFP_39	pCXGFP-1					NA	NA	NA	NA	NA	NA	NA	NA	NA								1		NA	NA	NA
14	18	19	AM03972	1.43796	2.70937	8.71231	690.399	254.819	10.1913	9.74573e-14	3.50846e-10	20.1519	AM03972	GB12522-RA [PREDICTED: Apis mellifera similar to antdh CG1386-PA (LOC552158), mRNA]	SET: OGS; Also matches: GB11351-RA,XM_624031.2; Dmel Ortholog - C. Elsik Feb_2007: FBgn0026268; Best Dmel 5.1 match: FBgn0026268, blastp escore 3E-51;	XM_624537.2	GB12522-RA	FBgn0026268	32058	CG1386	antdh	CG1386 gene product from transcript CG1386-RA	X	-11062047	-11063091	10A10-10A10	NA					1					GO:0055114: oxidation reduction	GO:0004090: carbonyl reductase (NADPH) activity, GO:0005488: binding
42	25	13	1-modified_GFP_39	1.41312	2.66312	11.9788	6586.86	2473.36	7.59339	7.6537e-10	1.10213e-06	12.0747	1-modified_GFP_39	pCXGFP-1					NA	NA	NA	NA	NA	NA	NA	NA	NA								1		NA	NA	NA
44	25	13	1-modified_GFP_39	1.36546	2.57659	11.9781	6475.7	2513.29	6.25499	9.17881e-08	8.26093e-05	7.68129	1-modified_GFP_39	pCXGFP-1					NA	NA	NA	NA	NA	NA	NA	NA	NA								1		NA	NA	NA
32	20	3	AM05204	1.3272	2.50914	8.92047	767.522	305.89	9.27897	2.10508e-12	6.06262e-09	17.4138	AM05204	GB12588-RA	SET: OGS; Best Dmel 5.1 match: FBgn0004652, blastp escore 7E-28;		GB12588-RA	FBgn0004652	42226	CG14307	fru	fruitless	3R	-14256948 // -14256429 // -14251678 // -14251662 // -14251662 // -14251662 // -14251662 // -14251662 // -14248359 // -14248359 // -14242314	-14261513 // -14261513 // -14371308 // -14371244 // -14332284 // -14329788 // -14273051 // -14264493 // -14371244 // -14306125 // -14371244	91A7-91B3	NA								1		GO:0002118: aggressive behavior, GO:0007275: multicellular organismal development, GO:0007417: central nervous system development, GO:0007517: muscle organ development, GO:0007530: sex determination, GO:0007617: mating behavior, GO:0007618: mating, GO:0007620: copulation, GO:0008049: male courtship behavior, GO:0016543: male courtship behavior, orientation prior to leg tapping and wing vibration,…	GO:0005515: protein binding, GO:0003700: sequence-specific DNA binding transcription factor activity, GO:0003702: RNA polymerase II transcription factor activity, GO:0008270: zinc ion binding	GO:0005622: intracellular, GO:0005634: nucleus
16	6	15	AM05793	1.29597	2.45541	8.13958	441.897	179.969	8.61125	2.11289e-11	4.34653e-08	15.3373	AM05793	GB13184-RA [PREDICTED: Apis mellifera similar to CG8646-PA (LOC552073), mRNA]	SET: OGS; Also matches: XM_001122421.1; Dmel Ortholog - C. Elsik Feb_2007: FBgn0033763; Best Dmel 5.1 match: FBgn0033763, blastp escore 1E-175;	XM_624451.2	GB13184-RA	FBgn0033763	36394	CG8646	CG8646	CG8646 gene product from transcript CG8646-RB	2R	8543460	8546846	49B11-49B11	00531 // 01100 // 04142					1					GO:0008152: metabolic process	GO:0003943: N-acetylgalactosamine-4-sulfatase activity
27	22	23	AM00965	1.06014	2.08513	10.83	2628.59	1260.63	4.11756	0.000145272	0.0187415	0.900148	AM00965	DB752911 RIKEN full-length enriched honey bee cDNA library, head Apis mellifera cDNA clone BH10087N18 5', mRNA sequence	SET: UI_EST BH1B0087N18T3;	DB752911			NA	NA	NA	NA	NA	NA	NA	NA	NA									1	NA	NA	NA
7	12	5	AM04232	1.05397	2.07624	9.00707	741.375	357.076	4.91837	1.00759e-05	0.00315418	3.34968	AM04232	GB11612-RA [PREDICTED: Apis mellifera similar to CG7759-PA, isoform A (LOC408727), mRNA]	SET: OGS; Dmel Ortholog - C. Elsik Feb_2007: FBgn0033633; Best Dmel 5.1 match: FBgn0033633, blastp escore 6E-110;	XM_392262.2	GB11612-RA	FBgn0033633	36234	CG7759	CG7759	CG7759 gene product from transcript CG7759-RA	2R	7293190 // 7293215	7295584 // 7295584	47F10-47F10	NA		1								GO:0016481: negative regulation of transcription	GO:0008270: zinc ion binding, GO:0016564: transcription repressor activity	GO:0005634: nucleus, GO:0005737: cytoplasm
35	15	1	AM01989	0.984474	1.97859	11.5208	4133.22	2088.97	3.77409	0.000431182	0.0340156	-0.091167	AM01989	BB160008A20A09.5 Bee Brain Normalized Library, BB16 Apis mellifera cDNA clone BB160008A20A09 5', mRNA sequence	SET: UI_EST BI512131;	BI512131			NA	NA	NA	NA	NA	NA	NA	NA	NA									1	NA	NA	NA
43	6	9	AM10183	0.977745	1.96938	8.12414	391.539	198.813	5.86029	3.7443e-07	0.000246945	6.38538	AM10183	GB17610-RA [PREDICTED: Apis mellifera similar to Eps-15 CG16932-PA, isoform A (LOC727227), mRNA]	SET: OGS; Dmel Ortholog - C. Elsik Feb_2007: FBgn0035060; Best Dmel 5.1 match: FBgn0035060, blastp escore 9E-172;	XM_001122937.1	GB17610-RA	FBgn0035060	37961	CG16932	Eps-15	Epidermal growth factor receptor pathway substrate clone 15	2R	-20655836	-20662788	60E1-60E1	NA				1						GO:0016192: vesicle-mediated transport, GO:0006898: receptor-mediated endocytosis, GO:0007269: neurotransmitter secretion, GO:0008582: regulation of synaptic growth at neuromuscular junction, GO:0045746: negative regulation of Notch signaling pathway, GO:0048488: synaptic vesicle endocytosis	GO:0005509: calcium ion binding	GO:0008021: synaptic vesicle
10	20	13	AM00668	0.967125	1.95494	8.40698	474.593	242.766	5.7618	5.30899e-07	0.000332389	6.06337	AM00668	DB768024 RIKEN full-length enriched honey bee cDNA library, head Apis mellifera cDNA clone BH10046M14 3', mRNA sequence	SET: UI_EST BH1B0046M14M3;	DB768024			NA	NA	NA	NA	NA	NA	NA	NA	NA									1	NA	NA	NA
35	7	13	AM07533	0.891775	1.85546	9.44307	948.138	511	4.3396	7.04807e-05	0.0120824	1.56209	AM07533	GB30137-RA [PREDICTED: Apis mellifera similar to Putative odorant receptor 13a (LOC551455), mRNA]	SET: OGS; Best Dmel 5.1 match: FBgn0026391, blastp escore 4E-11;	XM_623847.2	GB30137-RA	FBgn0026391	34602	CG16961	Or33b	Odorant receptor 33b	2L	11936180	11937501	33B2-33B2	NA								1		GO:0007608: sensory perception of smell	GO:0004984: olfactory receptor activity, GO:0005549: odorant binding	GO:0016020: membrane, GO:0016021: integral to membrane
27	11	9	AM05603	0.831387	1.7794	9.94212	1312.24	737.465	5.35973	2.18594e-06	0.000935667	4.75807	AM05603	GB12992-RA	SET: OGS;		GB12992-RA		NA	NA	NA	NA	NA	NA	NA	NA	NA									1	NA	NA	NA
33	10	1	AM09103	0.829625	1.77722	9.06215	712.606	400.966	4.2768	8.66044e-05	0.0138567	1.37336	AM09103	GB16524-RA [PREDICTED: Apis mellifera similar to Osiris 16 CG31561-PA (LOC726125), mRNA]	SET: OGS; Dmel Ortholog - C. Elsik Feb_2007: FBgn0051561; Best Dmel 5.1 match: FBgn0051561, blastp escore 3E-44;	XM_001121887.1	GB16524-RA	FBgn0051561	318801	CG31561	Osi16	Osiris 16	3R	2130991	2131887	83E2-83E2	NA									1
24	13	21	AM11937	0.774257	1.71031	8.4583	459.98	268.946	3.84635	0.000344135	0.0301378	0.113789	AM11937	GB19384-RA [PREDICTED: Apis mellifera similar to Alpha-methylacyl-CoA racemase (2-methylacyl-CoA racemase) (2-arylpropionyl-CoA epimerase) (LOC412341), mRNA]	SET: OGS; Dmel Ortholog - C. Elsik Feb_2007: FBgn0032881; Best Dmel 5.1 match: FBgn0032881, blastp escore 1E-99;	XM_395802.3	GB19384-RA	FBgn0032881	35337	CG9319	CG9319	CG9319 gene product from transcript CG9319-RA	2L	-20750933	-20752340	38E6-38E6	01100 // 04146				1						GO:0008152: metabolic process	GO:0008111: alpha-methylacyl-CoA racemase activity
22	13	13	AM05966	0.745931	1.67706	8.29779	407.528	243.002	4.40683	5.64626e-05	0.0107162	1.76541	AM05966	GB13363-RA [PREDICTED: Apis mellifera similar to Spinophilin CG16757-PA (LOC551498), mRNA]	SET: OGS; Dmel Ortholog - C. Elsik Feb_2007: FBgn0010905; Best Dmel 5.1 match: FBgn0010905, blastp escore 1E-73;	XM_623892.2	GB13363-RA	FBgn0010905	46194	CG16757	Spn	Spinophilin	3L	-2508119	-2554277	62E4-62E5	NA								1		GO:0002121: inter-male aggressive behavior, GO:0042048: olfactory behavior	GO:0005515: protein binding, GO:0008157: protein phosphatase 1 binding
31	18	15	AM12330	0.738386	1.66831	8.11257	357.49	214.283	5.3726	2.08974e-06	0.000935667	4.79957	AM12330	GB19783-RA [Apis mellifera allergen Api m 6 variant 1 (LOC678674), mRNA]	SET: OGS; Also matches: GB13633-RA,NM_001040268.1; Best Dmel 5.1 match: FBgn0003638, blastp escore 2E-06;	NM_001040270.1	GB19783-RA	FBgn0003638	31054	CG3019	su(w[a])	suppressor of white-apricot	X	927348	940073	1-0.1 cM // 1E1-1E1	NA		1								GO:0000398: nuclear mRNA splicing, via spliceosome, GO:0006396: RNA processing	GO:0003723: RNA binding	GO:0005634: nucleus, GO:0005681: spliceosomal complex
33	6	7	AM03374	0.734415	1.66372	8.8061	577.35	347.023	5.6664	7.43921e-07	0.000446353	5.75221	AM03374	GB10749-RA [PREDICTED: Apis mellifera similar to CG3556-PA, transcript variant 2 (LOC551780), mRNA]	SET: OGS; Dmel Ortholog - C. Elsik Feb_2007: FBgn0029708; Best Dmel 5.1 match: FBgn0029708, blastp escore 2E-116;	XM_624165.1	GB10749-RA	FBgn0029708	31380	CG3556	CG3556	CG3556 gene product from transcript CG3556-RA	X	4424263	4427870	4C7-4C7	NA				1						GO:0015889: cobalamin transport	GO:0031419: cobalamin binding	GO:0005575: cellular_component
28	12	11	AM12642	0.727824	1.65614	8.21891	383.43	231.521	5.4334	1.68902e-06	0.000796344	4.99591	AM12642	GB20094-RA [PREDICTED: Apis mellifera similar to LIM and SH3 domain protein F42H10.3 (LOC725777), mRNA]	SET: OGS; Dmel Ortholog - C. Elsik Feb_2007: FBgn0063485; Best Dmel 5.1 match: FBgn0063485, blastp escore 2E-30;	XM_001121584.1	GB20094-RA	FBgn0063485	39864	CG3849	Lasp	CG3849 gene product from transcript CG3849-RB	3L	-16670724 // -16669505	-16704752 // -16704744	73B6-73C1	NA								1		GO:0007279: pole cell formation, GO:0007283: spermatogenesis, GO:0007291: sperm individualization, GO:0045856: positive regulation of pole plasm oskar mRNA localization	GO:0003779: actin binding, GO:0008270: zinc ion binding	GO:0005925: focal adhesion, GO:0015629: actin cytoskeleton, GO:0070864: sperm individualization complex
38	18	7	AM01432	0.724924	1.65281	7.77816	282.209	170.745	6.25841	9.06752e-08	8.26093e-05	7.69253	AM01432	NW_001253490.1 SET: UI_EST BI506507; Apis mellifera linkage group 7 genomic contig, reference assembly (based on Amel_4.0 Group7.44)	SET: UI_EST BI506507;	NW_001253490.1			NA	NA	NA	NA	NA	NA	NA	NA	NA									1	NA	NA	NA
38	2	13	AM06775	0.710515	1.63639	8.40272	432.925	264.562	4.74446	1.82217e-05	0.00485913	2.80437	AM06775	GB14176-RA	SET: OGS; Dmel Ortholog - C. Elsik Feb_2007: FBgn0039565; Best Dmel 5.1 match: FBgn0039565, blastp escore 2E-22;		GB14176-RA	FBgn0039565	43357	CG4884	CG4884	CG4884 gene product from transcript CG4884-RA	3R	-23783137	-23783974	98B6-98B6	NA									1
23	20	5	AM06951	0.705091	1.63025	10.1727	1473.75	904.002	4.11175	0.000148018	0.0187415	0.883037	AM06951	GB14353-RA	SET: OGS; Dmel Ortholog - C. Elsik Feb_2007: FBgn0028859; Best Dmel 5.1 match: FBgn0028859, blastp escore 0E+00;		GB14353-RA	FBgn0028859	34951	CG12455	CG12455	CG12455 gene product from transcript CG12455-RA	2L	16234166 // 16234166	16239923 // 16245459	35F1-35F1	NA									1
4	6	23	AM10544	0.68885	1.612	11.6856	4182.11	2594.36	6.05092	1.90099e-07	0.000145804	7.01037	AM10544	GB17971-RA [PREDICTED: Apis mellifera similar to Protein decapentaplegic precursor (Protein DPP-C) (LOC727101), partial mRNA]	SET: OGS; Dmel Ortholog - C. Elsik Feb_2007: FBgn0000490; Best Dmel 5.1 match: FBgn0000490, blastp escore 2E-88;	XM_001122815.1	GB17971-RA	FBgn0000490	33432	CG9885	dpp	decapentaplegic	2L	2428453 // 2449060 // 2451006 // 2451241 // 2454738	2459609 // 2459609 // 2459609 // 2459609 // 2459609	2-4.0 cM // 22F1-22F3	04340 // 04350								1		GO:0001708: cell fate specification, GO:0001709: cell fate determination, GO:0001715: ectodermal cell fate specification, GO:0001745: compound eye morphogenesis, GO:0002168: instar larval development, GO:0007179: transforming growth factor beta receptor signaling pathway, GO:0007281: germ cell development, GO:0007304: chorion-containing eggshell formation, GO:0007313: maternal specification of do…	GO:0005515: protein binding, GO:0005160: transforming growth factor beta receptor binding, GO:0008083: growth factor activity, GO:0016015: morphogen activity, GO:0016566: specific transcriptional repressor activity, GO:0042803: protein homodimerization activity, GO:0046982: protein heterodimerization activity	GO:0005622: intracellular, GO:0005576: extracellular region, GO:0005615: extracellular space
8	4	21	AM12832	0.681102	1.60336	9.85778	1174.91	732.776	5.16854	4.2539e-06	0.0015314	4.14419	AM12832	AM12832 Unknown [Arrayset: JDE_EST jdeC12_, jdeC12_ GroupUn.5108_836_905]	SET: JDE_EST jdeC12_;				NA	NA	NA	NA	NA	NA	NA	NA	NA									1	NA	NA	NA
4	21	3	AM03139	0.663369	1.58378	8.52367	463.155	292.437	4.28355	8.47129e-05	0.0138567	1.39358	AM03139	GB10512-RA [PREDICTED: Apis mellifera similar to lethal (2) k09913 CG3082-PC, isoform C (LOC552562), mRNA]	SET: OGS; Dmel Ortholog - C. Elsik Feb_2007: FBgn0021979; Best Dmel 5.1 match: FBgn0021979, blastp escore 2E-69;	XM_624938.2	GB10512-RA	FBgn0021979	37661	CG3082	l(2)k09913	lethal (2) k09913	2R	18954724 // 18954776 // 18954776 // 18956927	18959398 // 18959398 // 18959404 // 18959404	59C3-59C3	NA									1
38	4	3	AM04266	0.654842	1.57444	8.65787	506.806	321.895	3.89212	0.000298042	0.0279176	0.244643	AM04266	GB11646-RA [PREDICTED: Apis mellifera similar to CG11596-PA, isoform A (LOC551439), mRNA]	SET: OGS; Dmel Ortholog - C. Elsik Feb_2007: FBgn0023522; Best Dmel 5.1 match: FBgn0023522, blastp escore 3E-100;	XM_623832.2	GB11646-RA	FBgn0023522	31158	CG11596	CG11596	CG11596 gene product from transcript CG11596-RC	X	1821712 // 1821731 // 1822204	1824552 // 1824552 // 1824552	2B16-2B16	NA									1	GO:0008150: biological_process	GO:0003674: molecular_function	GO:0005575: cellular_component
10	22	19	AM07259	0.654323	1.57388	7.48262	224.378	142.564	5.18243	4.05374e-06	0.00149676	4.18862	AM07259	GB14662-RA [PREDICTED: Apis mellifera similar to Carbamoyl-phosphate synthase [ammonia], mitochondrial precursor (Carbamoyl-phosphate synthetase I) (CPSase I) (LOC727201), mRNA]	SET: OGS; Best Dmel 5.1 match: FBgn0003189, blastp escore 3E-06;	XM_001122911.1	GB14662-RA	FBgn0003189	32640	CG18572	r	rudimentary	X	16549411 // 16549411	16554784 // 16563110	14F5-15A1	00240 // 00250 // 01100					1					GO:0006207: 'de novo' pyrimidine base biosynthetic process, GO:0006541: glutamine metabolic process	GO:0004070: aspartate carbamoyltransferase activity, GO:0004087: carbamoyl-phosphate synthase (ammonia) activity, GO:0004088: carbamoyl-phosphate synthase (glutamine-hydrolyzing) activity, GO:0004151: dihydroorotase activity, GO:0005524: ATP binding, GO:0016597: amino acid binding, GO:0070406: glutamine binding	GO:0005737: cytoplasm
34	8	21	AM04800	0.651479	1.57078	10.4562	1760.75	1120.94	3.80452	0.000392211	0.0328363	-0.00510237	AM04800	GB12179-RA [PREDICTED: Apis mellifera similar to Guanylyl cyclase at 76C CG8742-PA, isoform A (LOC724603), mRNA]	SET: OGS; Dmel Ortholog - C. Elsik Feb_2007: FBgn0013974; Best Dmel 5.1 match: FBgn0013974, blastp escore 0E+00;	XR_014886.1	GB12179-RA	FBgn0013974																		1
12	9	23	AM12746	0.644057	1.56272	8.42158	428.636	274.289	4.59784	2.98779e-05	0.00717069	2.34972	AM12746	GB30328-RA	SET: OGS; Best Dmel 5.1 match: FBgn0030291, blastp escore 2E-04;		GB30328-RA	FBgn0030291	32075	CG1738	CG1738	CG1738 gene product from transcript CG1738-RA	X	11243086	11243881	10B3-10B3	NA									1
7	7	9	AM08152	0.624074	1.54122	8.39914	419.108	271.932	6.38965	5.67173e-08	5.83378e-05	8.12464	AM08152	GB15568-RA [PREDICTED: Apis mellifera similar to Ada2b CG9638-PB, isoform B (LOC724514), mRNA]	SET: OGS; Dmel Ortholog - C. Elsik Feb_2007: FBgn0037555; Best Dmel 5.1 match: FBgn0037555, blastp escore 2E-114;	XM_001120387.1	GB15568-RA	FBgn0037555	40966	CG9638	Ada2b	CG9638 gene product from transcript CG9638-RA	3R	-4062839 // -4062837	-4066230 // -4066234	84F5-84F5	NA							1			GO:0006338: chromatin remodeling, GO:0007412: axon target recognition, GO:0008283: cell proliferation, GO:0035066: positive regulation of histone acetylation, GO:0035222: wing disc pattern formation, GO:0042441: eye pigment metabolic process, GO:0043966: histone H3 acetylation, GO:0045449: regulation of transcription	GO:0005515: protein binding, GO:0003677: DNA binding, GO:0004402: histone acetyltransferase activity, GO:0008270: zinc ion binding	GO:0000124: SAGA complex, GO:0005634: nucleus, GO:0005700: polytene chromosome
33	15	7	AM03267	0.619555	1.5364	10.9526	2456.55	1598.9	4.27972	8.57812e-05	0.0138567	1.3821	AM03267	GB10641-RA [PREDICTED: Apis mellifera similar to CG9674-PA, isoform A (LOC551932), partial mRNA]	SET: OGS; Dmel Ortholog - C. Elsik Feb_2007: FBgn0036663; Best Dmel 5.1 match: FBgn0036663, blastp escore 1E-94;	XM_624317.2	GB10641-RA	FBgn0036663	39878	CG9674	CG9674	CG9674 gene product from transcript CG9674-RD	3L	-16780914 // -16780914 // -16780914 // -16780914	-16800828 // -16793289 // -16785162 // -16784848	73C4-73D1	00250 // 00910 // 01100					1					GO:0055114: oxidation reduction, GO:0006537: glutamate biosynthetic process	GO:0004355: glutamate synthase (NADPH) activity, GO:0005506: iron ion binding, GO:0010181: FMN binding, GO:0050660: FAD binding, GO:0051536: iron-sulfur cluster binding
20	4	1	AM02238	0.612792	1.52922	9.22875	741.933	485.172	4.93413	9.54613e-06	0.00314789	3.39942	AM02238	NM_001011594.1 [Apis mellifera G-protein coupled receptor (Tyr1), mRNA]	SET: UI_EST BI514208; Best Dmel 5.1 match: FBgn0004514, blastp escore 3E-91;	NM_001011594.1		FBgn0004514	42452	CG7485	TyrR	Tyramine receptor	3L	22028102 // 22028102	22058377 // 22058379	79B1-79B2	NA			1							GO:0007211: octopamine/tyramine signaling pathway, GO:0007608: sensory perception of smell	GO:0004989: octopamine receptor activity, GO:0008226: tyramine receptor activity, GO:0008227: G-protein coupled amine receptor activity	GO:0005886: plasma membrane, GO:0016021: integral to membrane, GO:0005887: integral to plasma membrane
9	10	13	AM09169	0.606077	1.52211	6.99613	157.496	103.472	5.34087	2.33491e-06	0.000935667	4.69726	AM09169	GB16590-RA	SET: OGS;		GB16590-RA		NA	NA	NA	NA	NA	NA	NA	NA	NA									1	NA	NA	NA
47	1	21	AM00981R	0.589188	1.5044	7.46837	217.212	144.385	3.71124	0.000523782	0.0394893	-0.267741	AM00981R	DB753293 RIKEN full-length enriched honey bee cDNA library, head Apis mellifera cDNA clone BH10089D20 5', mRNA sequence	SET: UI_EST BH1B0089D20T3;	DB753293			NA	NA	NA	NA	NA	NA	NA	NA	NA									1	NA	NA	NA
7	14	23	AM07863	0.588729	1.50392	9.2469	745.089	495.43	4.55294	3.47281e-05	0.00771605	2.21152	AM07863	GB15274-RA	SET: OGS;		GB15274-RA		NA	NA	NA	NA	NA	NA	NA	NA	NA									1	NA	NA	NA
42	21	15	AM09251	0.588359	1.50354	7.08182	166.11	110.48	5.34883	2.27084e-06	0.000935667	4.72293	AM09251	GB16672-RA	SET: OGS; Dmel Ortholog - C. Elsik Feb_2007: FBgn0030716; Best Dmel 5.1 match: FBgn0030716, blastp escore 5E-74;		GB16672-RA	FBgn0030716	32563	CG9170	CG9170	CG9170 gene product from transcript CG9170-RB	X	-15872233	-15876974	14A4-14A5	NA									1		GO:0005515: protein binding
48	2	23	AM09147	0.587861	1.50302	7.0609	163.691	108.909	4.13879	0.000135654	0.0179213	0.962754	AM09147	GB16567-RA [PREDICTED: Apis mellifera similar to TWiK family of potassium channels family member (twk-39) (LOC413106), mRNA]	SET: OGS; Dmel Ortholog - C. Elsik Feb_2007: FBgn0035192; Best Dmel 5.1 match: FBgn0035192, blastp escore 3E-113;	XM_396557.2	GB16567-RA	FBgn0035192	38133	CG9194	CG9194	CG9194 gene product from transcript CG9194-RA	3L	1235728	1242025	61F4-61F4	NA				1						GO:0006813: potassium ion transport	GO:0005252: open rectifier potassium channel activity	GO:0016020: membrane
16	5	23	AM12483	0.576619	1.49135	8.88302	576.562	386.604	5.44289	1.63373e-06	0.000796344	5.02661	AM12483	GB19936-RA [PREDICTED: Apis mellifera similar to CG2046-PA (LOC552102), mRNA]	SET: OGS; Dmel Ortholog - C. Elsik Feb_2007: FBgn0037378; Best Dmel 5.1 match: FBgn0037378, blastp escore 3E-19;	XM_624481.2	GB19936-RA	FBgn0037378	40719	CG2046	CG2046	CG2046 gene product from transcript CG2046-RA	3R	-1619029	-1620053	83C4-83C4	NA									1
12	2	11	AM08596	0.565975	1.48039	7.02373	158.322	106.946	4.0472	0.000182122	0.0214963	0.693676	AM08596	GB16015-RA [PREDICTED: Apis mellifera similar to Protein giant (LOC725191), mRNA]	SET: OGS; Best Dmel 5.1 match: FBgn0001150, blastp escore 8E-24;	XM_001121066.1	GB16015-RA	FBgn0001150	31227	CG7952	gt	giant	X	-2321139	-2322996	1-0.9 cM // 3A3-3A3	NA		1								GO:0000122: negative regulation of transcription from RNA polymerase II promoter, GO:0006355: regulation of transcription, DNA-dependent, GO:0006911: phagocytosis, engulfment, GO:0007354: zygotic determination of anterior/posterior axis, embryo, GO:0007362: terminal region determination, GO:0007381: specification of segmental identity, labial segment, GO:0007431: salivary gland development, GO:00…	GO:0003677: DNA binding, GO:0003700: sequence-specific DNA binding transcription factor activity, GO:0003704: specific RNA polymerase II transcription factor activity, GO:0016566: specific transcriptional repressor activity, GO:0042803: protein homodimerization activity, GO:0043565: sequence-specific DNA binding, GO:0046982: protein heterodimerization activity, GO:0046983: protein dimerization ac…	GO:0005634: nucleus
31	24	7	AM08920	0.564366	1.47874	7.91408	293.306	198.349	4.42241	5.36243e-05	0.010435	1.81272	AM08920	GB16340-RA [PREDICTED: Apis mellifera hypothetical protein LOC724820 (LOC724820), mRNA]	SET: OGS; Dmel Ortholog - C. Elsik Feb_2007: FBgn0001263; Best Dmel 5.1 match: FBgn0001263, blastp escore 6E-101;	XM_001120721.1	GB16340-RA	FBgn0001263	37629	CG3504	inaD	inactivation no afterpotential D	2R	-18743210	-18746317	2-101 cM // 59B3-59B3	4745				1						GO:0008104: protein localization, GO:0007602: phototransduction, GO:0016059: deactivation of rhodopsin mediated signaling, GO:0050962: detection of light stimulus involved in sensory perception	GO:0005515: protein binding, GO:0005198: structural molecule activity, GO:0005516: calmodulin binding, GO:0017022: myosin binding, GO:0030159: receptor signaling complex scaffold activity, GO:0031473: myosin III binding	GO:0005886: plasma membrane, GO:0016027: inaD signaling complex, GO:0016028: rhabdomere
10	11	11	AM11955	0.537983	1.45194	11.7262	4082.42	2811.7	3.88787	0.000302059	0.027959	0.232454	AM11955	GB19403-RA [PREDICTED: Apis mellifera similar to aquarius (LOC413548), mRNA]	SET: OGS; Dmel Ortholog - C. Elsik Feb_2007: FBgn0051368; Best Dmel 5.1 match: FBgn0051368, blastp escore 0E+00;	XM_396990.3	GB19403-RA	FBgn0051368	41437	CG31368	CG31368	CG31368 gene product from transcript CG31368-RC	3R	7708516	7718104	87A1-87A1	3040		1								GO:0000398: nuclear mRNA splicing, via spliceosome	GO:0003676: nucleic acid binding, GO:0005524: ATP binding, GO:0008026: ATP-dependent helicase activity	GO:0071011: precatalytic spliceosome, GO:0071013: catalytic step 2 spliceosome
3	9	11	AM04511	0.535714	1.44966	6.53874	111.941	77.219	4.26477	9.00811e-05	0.0139788	1.33731	AM04511	GB11894-RA [PREDICTED: Apis mellifera similar to Out at first protein (LOC412523), partial mRNA]	SET: OGS;	XM_395978.2	GB11894-RA		NA	NA	NA	NA	NA	NA	NA	NA	NA									1	NA	NA	NA
18	22	9	AM00143	0.527304	1.44123	6.82292	135.916	94.3056	3.98848	0.00021967	0.0237839	0.522645	AM00143	NW_001253354.1 SET: Dscam exon 6.29; Apis mellifera linkage group 4 genomic contig, reference assembly (based on Amel_4.0 Group4.23)	SET: Dscam exon 6.29;	NW_001253354.1			NA	NA	NA	NA	NA	NA	NA	NA	NA									1	NA	NA	NA
24	16	21	AM08066	0.527107	1.44104	7.85647	278.208	193.061	5.23496	3.37757e-06	0.00127992	4.35685	AM08066	GB15480-RA	SET: OGS; Dmel Ortholog - C. Elsik Feb_2007: FBgn0036920; Best Dmel 5.1 match: FBgn0036920, blastp escore 3E-60;		GB15480-RA	FBgn0036920	40178	CG8004	CG8004	CG8004 gene product from transcript CG8004-RA	3L	-19920291	-19921586	76D5-76D5	NA				1						GO:0006626: protein targeting to mitochondrion		GO:0005741: mitochondrial outer membrane
8	1	3	AM08017	0.5266	1.44053	7.83832	274.681	190.681	4.91898	1.00548e-05	0.00315418	3.35161	AM08017	GB15430-RA [PREDICTED: Apis mellifera similar to Ca(2+)/calmodulin-dependent protein kinase phosphatase (CaM-kinase phosphatase) (CaMKPase) (Partner of PIX 2) (hFEM-2) (Protein phosphatase 1F) (LOC724192), mRNA]	SET: OGS; Dmel Ortholog - C. Elsik Feb_2007: FBgn0031720; Best Dmel 5.1 match: FBgn0031720, blastp escore 3E-25;	XM_001119962.1	GB15430-RA	FBgn0031720	33786	CG14013	CG14013	CG14013 gene product from transcript CG14013-RA	2L	-5552837	-5553848	25E6-25E6	NA									1		GO:0008236: serine-type peptidase activity	GO:0016021: integral to membrane
12	4	13	AM03307	0.525705	1.43964	7.41105	204.209	141.848	4.72917	1.91903e-05	0.00502437	2.75673	AM03307	GB10682-RA	SET: OGS; Best Dmel 5.1 match: FBgn0033538, blastp escore 1E-04;		GB10682-RA	FBgn0033538	36121	CG11883	CG11883	CG11883 gene product from transcript CG11883-RA	2R	6505168 // 6525038	6528718 // 6528718	47B1-47B1	00230 // 00240 // 00760 // 01100					1					GO:0009166: nucleotide catabolic process	GO:0008253: 5'-nucleotidase activity
20	13	15	AM03507	0.524358	1.43829	9.10881	662.138	460.364	4.80276	1.49497e-05	0.0042211	2.98647	AM03507	GB10882-RA [PREDICTED: Apis mellifera similar to Protein-L-isoaspartate(D-aspartate) O-methyltransferase (Protein-beta-aspartate methyltransferase) (PIMT) (Protein L-isoaspartyl/D-aspartyl methyltransferase) (L-isoaspartyl protein carboxyl methyltransferase) (LOC408785), mRNA]	SET: OGS; Dmel Ortholog - C. Elsik Feb_2007: FBgn0015276; Best Dmel 5.1 match: FBgn0015276, blastp escore 2E-51;	XM_392316.2	GB10882-RA	FBgn0015276																		1
4	22	7	AM00490	0.521506	1.43545	9.09737	656.259	457.179	4.10924	0.000149222	0.0187415	0.875632	AM00490	DB734328 RIKEN full-length enriched honey bee cDNA library, head Apis mellifera cDNA clone BH10022H13 5', mRNA sequence	SET: UI_EST BH1B0022H13T3;	DB734328			NA	NA	NA	NA	NA	NA	NA	NA	NA									1	NA	NA	NA
7	18	1	AM09726	0.521103	1.43505	13.3802	12772.1	8900.11	5.55977	1.08347e-06	0.000600074	5.40541	AM09726	GB17151-RA [PREDICTED: Apis mellifera similar to synaptic vesicle glycoprotein 2 b (LOC412941), mRNA]	SET: OGS; Best Dmel 5.1 match: FBgn0029896, blastp escore 1E-37;	XM_396392.3	GB17151-RA	FBgn0029896	31612	CG3168	CG3168	CG3168 gene product from transcript CG3168-RC	X	-6614507 // -6614507 // -6614507	-6634019 // -6624566 // -6621258	6C9-6C10	4512				1						GO:0055085: transmembrane transport	GO:0005215: transporter activity	GO:0016021: integral to membrane
2	25	5	1-O49366_IVT_1	0.509779	1.42383	6.44284	103.805	72.905	3.99987	0.000211845	0.0232868	0.555726	1-O49366_IVT_1	Arabidopsis thaliana DEK1; calpain/ cysteine-type endopeptidase (DEK1) mRNA		AT1G55350			NA	NA	NA	NA	NA	NA	NA	NA	NA									1	NA	NA	NA
12	14	9	AM08756	0.509209	1.42327	9.49878	863.102	606.422	3.82128	0.000372211	0.0318417	0.0424708	AM08756	GB16179-RA [PREDICTED: Apis mellifera similar to CG15118-PB, isoform B (LOC412459), mRNA]	SET: OGS; Dmel Ortholog - C. Elsik Feb_2007: FBgn0034418; Best Dmel 5.1 match: FBgn0034418, blastp escore 3E-156;	XM_395916.3	GB16179-RA	FBgn0034418	37199	CG15118	CG15118	CG15118 gene product from transcript CG15118-RC	2R	-15021231 // -15021221 // -15021221 // -15021221 // -15021221	-15024672 // -15031646 // -15024682 // -15024672 // -15024368	56B5-56B6	NA									1
28	12	13	AM02568	0.495437	1.40975	7.94609	292.808	207.702	5.53112	1.1984e-06	0.000639146	5.31242	AM02568	BB160023A20G01.5 Bee Brain Normalized Library, BB16 Apis mellifera cDNA clone BB160023A20G01 5', mRNA sequence	SET: UI_EST BI516765;	BI516765			NA	NA	NA	NA	NA	NA	NA	NA	NA									1	NA	NA	NA
8	6	23	AM05535	0.486852	1.40138	8.23241	356.025	254.052	4.16526	0.00012452	0.017624	1.04105	AM05535	GB12923-RA [PREDICTED: Apis mellifera hypothetical protein LOC725821 (LOC725821), mRNA]	SET: OGS; Best Dmel 5.1 match: FBgn0052580, blastp escore 4E-06;	XM_001121623.1	GB12923-RA	FBgn0052580	318097	CG32580	Muc14A	Mucin 14A	X	15903160	15955708	14A6-14A6	NA			1							GO:0032313: regulation of Rab GTPase activity, GO:0035023: regulation of Rho protein signal transduction	GO:0005089: Rho guanyl-nucleotide exchange factor activity, GO:0005097: Rab GTPase activator activity	GO:0005622: intracellular
3	11	17	AM01673	0.475361	1.39027	8.24251	357.102	256.859	4.30242	7.96352e-05	0.013181	1.4502	AM01673	BB170001B10A04.5 Bee Brain Normalized/Subtracted Library, BB17 Apis mellifera cDNA clone BB170001B10A04 5', mRNA sequence	SET: UI_EST BI509148;	BI509148			NA	NA	NA	NA	NA	NA	NA	NA	NA									1	NA	NA	NA
8	6	7	AM07439	0.473213	1.3882	7.26282	180.947	130.347	4.37626	6.24626e-05	0.0113856	1.6728	AM07439	GB14844-RA	SET: OGS; Best Dmel 5.1 match: FBgn0034878, blastp escore 9E-16;		GB14844-RA	FBgn0034878	37730	CG3941	pita	CG3941 gene product from transcript CG3941-RA	2R	-19436487 // -19436487	-19442241 // -19438978	59E3-59E3	NA								1		GO:0006260: DNA replication, GO:0007067: mitosis, GO:0042023: DNA endoreduplication	GO:0003677: DNA binding, GO:0008270: zinc ion binding	GO:0005634: nucleus
41	3	21	AM04249	0.471402	1.38646	12.3421	6113.55	4409.48	3.94421	0.000252827	0.0251084	0.394495	AM04249	GB11629-RA [PREDICTED: Apis mellifera similar to Sug CG7334-PA, isoform A (LOC411196), mRNA]	SET: OGS; Dmel Ortholog - C. Elsik Feb_2007: FBgn0036191; Best Dmel 5.1 match: FBgn0036191, blastp escore 2E-99;	XM_394670.3	GB11629-RA	FBgn0036191	39314	CG7334	Sug	CG7334 gene product from transcript CG7334-RE	3L	11677083 // 11677083	11681925 // 11683255	68D2-68D2	NA				1						GO:0008340: determination of adult lifespan, GO:0055085: transmembrane transport
9	9	7	AM12385	0.469306	1.38444	6.84679	135.434	97.8253	4.22782	0.000101621	0.0152432	1.22696	AM12385	GB19838-RA [PREDICTED: Apis mellifera similar to jing CG9403-PA, isoform A (LOC408661), mRNA]	SET: OGS; Dmel Ortholog - C. Elsik Feb_2007: FBgn0041145; Best Dmel 5.1 match: FBgn0041145, blastp escore 2E-65;	XM_392199.3	GB19838-RA	FBgn0041145																		1
5	4	1	AM02603	0.4691	1.38425	6.63146	116.647	84.2679	3.79659	0.000402017	0.0334627	-0.0275436	AM02603	NW_001253328.1 SET: UI_EST BI517076; Apis mellifera linkage group 3 genomic contig, reference assembly (based on Amel_4.0 Group3.36)	SET: UI_EST BI517076;	NW_001253328.1			NA	NA	NA	NA	NA	NA	NA	NA	NA									1	NA	NA	NA
4	10	5	AM03472	0.462599	1.37802	8.41083	399.52	289.923	4.14561	0.000132696	0.0178582	0.982907	AM03472	GB10847-RA	SET: OGS; Dmel Ortholog - C. Elsik Feb_2007: FBgn0030219; Best Dmel 5.1 match: FBgn0030219, blastp escore 8E-139;		GB10847-RA	FBgn0030219	31991	CG9817	CG9817	CG9817 gene product from transcript CG9817-RA	X	-10497970 // -10497969	-10507048 // -10507048	9D4-9D4	NA									1		GO:0008270: zinc ion binding	GO:0005622: intracellular
34	14	17	AM09722	0.457314	1.37298	10.448	1636.79	1192.14	3.61282	0.000708203	0.0447286	-0.54103	AM09722	GB17147-RA [PREDICTED: Apis mellifera similar to WD repeat protein 18 (LOC725554), mRNA]	SET: OGS; Dmel Ortholog - C. Elsik Feb_2007: FBgn0023514; Best Dmel 5.1 match: FBgn0023514, blastp escore 6E-61;	XM_001121386.1	GB17147-RA	FBgn0023514	31146	CG14805	CG14805	CG14805 gene product from transcript CG14805-RA	X	1771351	1773114	2B14-2B14	NA									1
14	22	19	AM12609	0.452464	1.36838	11.9622	4667.59	3411.04	3.90001	0.000290724	0.0277247	0.267276	AM12609	GB20061-RA	SET: OGS;		GB20061-RA		NA	NA	NA	NA	NA	NA	NA	NA	NA									1	NA	NA	NA
3	12	15	AM01239	0.443959	1.36033	8.57892	446	327.861	3.62008	0.000692709	0.0445353	-0.521011	AM01239	BB170015B20F07.5 Bee Brain Normalized/Subtracted Library, BB17 Apis mellifera cDNA clone BB170015B20F07 5', mRNA sequence	SET: UI_EST BI504715;	BI504715			NA	NA	NA	NA	NA	NA	NA	NA	NA									1	NA	NA	NA
15	22	21	AM05032	0.43652	1.35334	6.92236	141.104	104.264	4.05085	0.000180007	0.0214224	0.704334	AM05032	GB12415-RA [PREDICTED: Apis mellifera similar to Dihydroorotate dehydrogenase, mitochondrial precursor (Dihydroorotate oxidase) (DHOdehase) (LOC410603), mRNA]	SET: OGS; Also matches: GB12415-RB; Best Dmel 5.1 match: FBgn0030715, blastp escore 5E-17;	XM_394081.2	GB12415-RA	FBgn0030715	32562	CG12697	Or13a	Odorant receptor 13a	X	15868457	15870739	14A4-14A4	NA								1		GO:0007608: sensory perception of smell	GO:0004984: olfactory receptor activity, GO:0005549: odorant binding	GO:0016020: membrane, GO:0016021: integral to membrane
5	2	15	AM07526	0.432002	1.3491	6.90881	139.567	103.451	3.74004	0.000479189	0.0365096	-0.18701	AM07526	GB14935-RA	SET: OGS;		GB14935-RA		NA	NA	NA	NA	NA	NA	NA	NA	NA									1	NA	NA	NA
19	5	9	AM01770	0.43049	1.34769	8.22961	348.461	258.561	3.89557	0.000294817	0.0279176	0.254548	AM01770	BB170020B10D02.5 Bee Brain Normalized/Subtracted Library, BB17 Apis mellifera cDNA clone BB170020B10D02 5', mRNA sequence	SET: UI_EST BI510043;	BI505259			NA	NA	NA	NA	NA	NA	NA	NA	NA									1	NA	NA	NA
43	13	5	AM11978	0.429777	1.34703	6.6092	113.307	84.1162	3.66229	0.000608853	0.041356	-0.404168	AM11978	GB19426-RA	SET: OGS;		GB19426-RA		NA	NA	NA	NA	NA	NA	NA	NA	NA									1	NA	NA	NA
27	23	9	AM02121	0.426849	1.34429	7.09626	158.647	118.015	3.68273	0.000571837	0.0407499	-0.347329	AM02121	BB160011B10H05.5 Bee Brain Normalized Library, BB16 Apis mellifera cDNA clone BB160011B10H05 5', mRNA sequence	SET: UI_EST BI513250;	BI513250			NA	NA	NA	NA	NA	NA	NA	NA	NA									1	NA	NA	NA
43	23	5	AM11036	0.42673	1.34418	6.8116	130.234	96.8871	3.96526	0.000236499	0.0245252	0.455344	AM11036	GB18474-RA [PREDICTED: Apis mellifera similar to 6-pyruvoyl tetrahydrobiopterin synthase (PTPS) (PTP synthase) (Sepiapterin synthase A) (Protein purple), transcript variant 1 (LOC412015), mRNA]	SET: OGS; Dmel Ortholog - C. Elsik Feb_2007: FBgn0003141; Best Dmel 5.1 match: FBgn0003141, blastp escore 4E-46;	XM_395481.2	GB18474-RA	FBgn0003141	35292	CG16784	pr	purple	2L	-20073716 // -20073713	-20075479 // -20075222	2-54.5 cM // 38B3-38B3	00790 // 01100					1					GO:0006728: pteridine biosynthetic process, GO:0006729: tetrahydrobiopterin biosynthetic process	GO:0003874: 6-pyruvoyltetrahydropterin synthase activity, GO:0046872: metal ion binding
35	1	9	AM10900	0.426321	1.3438	11.5126	3386.89	2520.38	3.71296	0.000521015	0.0394874	-0.262936	AM10900	GB18336-RA [PREDICTED: Apis mellifera similar to transcription factor INI (LOC724320), partial mRNA]	SET: OGS; Dmel Ortholog - C. Elsik Feb_2007: FBgn0031822; Best Dmel 5.1 match: FBgn0031822, blastp escore 1E-56;	XM_001120124.1	GB18336-RA	FBgn0031822	33909	CG9548	CG9548	CG9548 gene product from transcript CG9548-RA	2L	-6490152	-6490828	26D9-26D9	3040		1								GO:0000398: nuclear mRNA splicing, via spliceosome		GO:0071011: precatalytic spliceosome, GO:0071013: catalytic step 2 spliceosome
16	20	13	AM07820	0.425965	1.34347	8.46016	408.203	303.842	3.56147	0.000827645	0.0493553	-0.681971	AM07820	GB15231-RA [PREDICTED: Apis mellifera similar to CG12237-PA (LOC725365), mRNA]	SET: OGS; Dmel Ortholog - C. Elsik Feb_2007: FBgn0031048; Best Dmel 5.1 match: FBgn0031048, blastp escore 1E-47;	XM_001121226.1	GB15231-RA	FBgn0031048	32967	CG12237	CG12237	CG12237 gene product from transcript CG12237-RA	X	-19535222	-19536899	18D11-18D11	NA					1					GO:0008152: metabolic process	GO:0016791: phosphatase activity
7	2	13	AM10198	0.42483	1.34241	8.2158	344.465	256.601	5.2965	2.726e-06	0.00106093	4.55446	AM10198	GB17624-RA [PREDICTED: Apis mellifera similar to CHORD CG6198-PA (LOC412067), mRNA]	SET: OGS; Dmel Ortholog - C. Elsik Feb_2007: FBgn0029503; Best Dmel 5.1 match: FBgn0029503, blastp escore 1E-101;	XM_395533.3	GB17624-RA	FBgn0029503	42874	CG6198	CHORD	CG6198 gene product from transcript CG6198-RA	3R	20012086	20013515	95E8-95E8	NA									1		GO:0008270: zinc ion binding
25	1	3	AM11688	0.424251	1.34188	7.10297	159.244	118.673	3.98914	0.000219211	0.0237839	0.524556	AM11688	GB19134-RA	SET: OGS;		GB19134-RA		NA	NA	NA	NA	NA	NA	NA	NA	NA									1	NA	NA	NA
11	20	3	AM02243	0.422982	1.3407	8.72425	489.696	365.255	4.3835	6.09877e-05	0.0112593	1.69471	AM02243	BB160014B20B06.5 Bee Brain Normalized Library, BB16 Apis mellifera cDNA clone BB160014B20B06 5', mRNA sequence	SET: UI_EST BI514248;	BI514248			NA	NA	NA	NA	NA	NA	NA	NA	NA									1	NA	NA	NA
41	17	21	AM05548	0.422837	1.34056	7.20464	170.788	127.4	3.88683	0.000303049	0.027959	0.229475	AM05548	GB12936-RA [PREDICTED: Apis mellifera similar to CG32137-PB, isoform B, transcript variant 1 (LOC410851), mRNA]	SET: OGS; Dmel Ortholog - C. Elsik Feb_2007: FBgn0052137; Best Dmel 5.1 match: FBgn0052137, blastp escore 8E-91;	XM_394327.1	GB12936-RA	FBgn0052137	39537	CG32137	CG32137	CG32137 gene product from transcript CG32137-RA	3L	13932351 // 13932352	13955749 // 13955749	70C6-70C7	NA									1	GO:0008150: biological_process	GO:0003674: molecular_function	GO:0005575: cellular_component
8	1	23	AM05124	0.422513	1.34026	7.14767	164.156	122.481	4.7866	1.57942e-05	0.00437377	2.93591	AM05124	GB12507-RA	SET: OGS;		GB12507-RA		NA	NA	NA	NA	NA	NA	NA	NA	NA									1	NA	NA	NA
13	1	15	AM06516	0.422147	1.33992	7.1694	166.627	124.356	4.61969	2.77635e-05	0.00685076	2.41717	AM06516	GB13918-RA [PREDICTED: Apis mellifera similar to One cut domain family member 2 (Transcription factor ONECUT-2) (OC-2) (LOC552619), mRNA]	SET: OGS; Also matches: GB13918-RB; Dmel Ortholog - C. Elsik Feb_2007: FBgn0028996; Best Dmel 5.1 match: FBgn0032285, blastp escore 3E-56;	XM_624993.2	GB13918-RA	FBgn0028996	45816	CG1922	onecut	CG1922 gene product from transcript CG1922-RA	4	-619179	-628119	102D1-102D1	NA		1								GO:0006350: transcription, GO:0006355: regulation of transcription, DNA-dependent	GO:0003677: DNA binding, GO:0003700: sequence-specific DNA binding transcription factor activity, GO:0003702: RNA polymerase II transcription factor activity, GO:0030528: transcription regulator activity, GO:0043565: sequence-specific DNA binding	GO:0005634: nucleus
3	5	15	AM09499	0.421297	1.33913	6.94082	142.169	106.165	3.75756	0.000453872	0.0351385	-0.137737	AM09499	GB16922-RA	SET: OGS;		GB16922-RA		NA	NA	NA	NA	NA	NA	NA	NA	NA									1	NA	NA	NA
4	21	17	AM12160	0.421018	1.33887	8.65819	467.461	349.145	5.34034	2.33917e-06	0.000935667	4.69559	AM12160	GB19608-RA	SET: OGS;		GB19608-RA		NA	NA	NA	NA	NA	NA	NA	NA	NA									1	NA	NA	NA
9	15	17	AM10818	0.420963	1.33882	6.95879	143.934	107.508	4.54751	3.53639e-05	0.00771605	2.19486	AM10818	GB18253-RA	SET: OGS;		GB18253-RA		NA	NA	NA	NA	NA	NA	NA	NA	NA									1	NA	NA	NA
6	12	21	AM09781	0.41555	1.33381	8.14237	326.319	244.653	4.30472	7.90357e-05	0.013181	1.45712	AM09781	GB17206-RA [PREDICTED: Apis mellifera similar to CG9743-PA (LOC552176), mRNA]	SET: OGS; Dmel Ortholog - C. Elsik Feb_2007: FBgn0039756; Best Dmel 5.1 match: FBgn0039756, blastp escore 1E-123;	XM_624554.2	GB17206-RA	FBgn0039756	43593	CG9743	CG9743	CG9743 gene product from transcript CG9743-RA	3R	-26022086	-26028718	99E2-99E2	1040					1					GO:0055114: oxidation reduction, GO:0006629: lipid metabolic process	GO:0004768: stearoyl-CoA 9-desaturase activity, GO:0016717: oxidoreductase activity, acting on paired donors, with oxidation of a pair of donors resulting in the reduction of molecular oxygen to two molecules of water
39	12	23	AM02683	0.414686	1.33301	9.66331	936.19	702.313	3.6647	0.000604366	0.0412458	-0.397467	AM02683	GB10055-RA [PREDICTED: Apis mellifera similar to F38A5.1a (LOC726361), mRNA]	SET: OGS; Dmel Ortholog - C. Elsik Feb_2007: FBgn0050157; Best Dmel 5.1 match: FBgn0036512, blastp escore 2E-37;	XM_001122104.1	GB10055-RA	FBgn0050157	246489	CG30157	CG30157	CG30157 gene product from transcript CG30157-RA	2R	-2861542	-2862638	42E1-42E1	NA								1		GO:0008150: biological_process	GO:0016790: thiolester hydrolase activity	GO:0005575: cellular_component
11	18	13	AM12145	0.408336	1.32715	8.68066	472.716	356.188	3.97104	0.000232198	0.0245252	0.472073	AM12145	GB19592-RA [PREDICTED: Apis mellifera similar to CG6903-PA (LOC413119), mRNA]	SET: OGS; Dmel Ortholog - C. Elsik Feb_2007: FBgn0029737; Best Dmel 5.1 match: FBgn0029737, blastp escore 3E-104;	XM_396570.3	GB19592-RA	FBgn0029737	31423	CG6903	CG6903	CG6903 gene product from transcript CG6903-RA	X	4812762	4815681	4D6-4D6	00531 // 01100 // 04142									1
6	2	3	AM00001	0.402009	1.32135	7.34137	186.415	141.079	3.88497	0.00030483	0.027959	0.224142	AM00001	GB10174-RA [PREDICTED: Apis mellifera similar to insulin-like peptide 3 CG14167-PA (LOC726057), mRNA]	SET: OGS; Dmel Ortholog - C. Elsik Feb_2007: FBgn0044051; Best Dmel 5.1 match: FBgn0044050, blastp escore 2E-07;	XM_001120361.1	GB10174-RA	FBgn0044051	39149	CG14173	Ilp1	CG14173 gene product from transcript CG14173-RA	3L	9791533	9791998	67C8-67C8	NA			1							GO:0008286: insulin receptor signaling pathway	GO:0005158: insulin receptor binding, GO:0005179: hormone activity	GO:0005576: extracellular region
10	9	3	AM10642	0.400028	1.31953	6.86871	134.245	101.737	3.55935	0.000832971	0.0493553	-0.687768	AM10642	GB18071-RA [PREDICTED: Apis mellifera similar to Tryptophan 2,3-dioxygenase (Tryptophan pyrrolase) (Protein vermilion) (LOC410828), mRNA]	SET: OGS; Dmel Ortholog - C. Elsik Feb_2007: FBgn0003965; Best Dmel 5.1 match: FBgn0003965, blastp escore 3E-138;	XM_394304.3	GB18071-RA	FBgn0003965	32026	CG2155	v	vermilion	X	10818022	10819671	1-33.0 cM // 9F11-9F11	00380 // 01100					1					GO:0055114: oxidation reduction, GO:0006569: tryptophan catabolic process, GO:0006727: ommochrome biosynthetic process, GO:0019441: tryptophan catabolic process to kynurenine, GO:0048072: compound eye pigmentation	GO:0004833: tryptophan 2,3-dioxygenase activity, GO:0005506: iron ion binding	GO:0005575: cellular_component
12	1	7	AM11932	0.398415	1.31806	7.30793	181.917	138.019	3.67599	0.0005838	0.0407835	-0.366095	AM11932	GB19379-RA [PREDICTED: Apis mellifera similar to SUMO (ubiquitin-related) homolog family member (smo-1) (LOC409308), mRNA]	SET: OGS; Best Dmel 5.1 match: FBgn0026170, blastp escore 1E-18;	XM_392826.3	GB19379-RA	FBgn0026170	33981	CG4494	smt3	CG4494 gene product from transcript CG4494-RA	2L	-6966777	-6967593	27C7-27C7	NA				1						GO:0000087: M phase of mitotic cell cycle, GO:0000278: mitotic cell cycle, GO:0006606: protein import into nucleus, GO:0006099: tricarboxylic acid cycle, GO:0006464: protein modification process, GO:0006911: phagocytosis, engulfment, GO:0007052: mitotic spindle organization, GO:0009952: anterior/posterior pattern formation, GO:0035186: syncytial blastoderm mitotic cell cycle, GO:0043406: positive…	GO:0005515: protein binding	GO:0000794: condensed nuclear chromosome, GO:0000780: condensed nuclear chromosome, centromeric region, GO:0000940: outer kinetochore of condensed chromosome, GO:0005634: nucleus, GO:0005730: nucleolus, GO:0030496: midbody
20	1	3	AM00451	0.398366	1.31801	9.24853	698.304	529.815	4.35682	6.65966e-05	0.0115541	1.61405	AM00451	DB732285 RIKEN full-length enriched honey bee cDNA library, head Apis mellifera cDNA clone BH10014N16 5', mRNA sequence	SET: UI_EST BH1B0014N16T3;	DB732285			NA	NA	NA	NA	NA	NA	NA	NA	NA									1	NA	NA	NA
3	1	11	AM07981	0.396288	1.31612	7.39639	193.278	146.855	4.26409	9.028e-05	0.0139788	1.33529	AM07981	GB15393-RA [PREDICTED: Apis mellifera similar to activator of S phase kinase (LOC724545), partial mRNA]	SET: OGS; Dmel Ortholog - C. Elsik Feb_2007: FBgn0000307; Best Dmel 5.1 match: FBgn0000307, blastp escore 7E-23;	XM_001120434.1	GB15393-RA	FBgn0000307	34974	CG5813	chif	chiffon	2L	-16343591 // -16342427	-16352600 // -16352600	2-53 cM // 35F1-35F12	NA								1		GO:0006275: regulation of DNA replication, GO:0007304: chorion-containing eggshell formation, GO:0007306: eggshell chorion assembly, GO:0007307: eggshell chorion gene amplification	GO:0003677: DNA binding, GO:0008270: zinc ion binding	GO:0005575: cellular_component
4	4	17	AM10537	0.39625	1.31608	8.53909	426.74	324.25	4.53019	3.74713e-05	0.0079351	2.1417	AM10537	GB30368-RA [PREDICTED: Apis mellifera similar to Heterogeneous nuclear ribonucleoprotein H (hnRNP H) (FTP-3) (LOC727086), mRNA]	SET: OGS; Best Dmel 5.1 match: FBgn0037954, blastp escore 7E-25;	XR_014955.1	GB30368-RA	FBgn0037954																		1
24	3	1	AM07584	0.393765	1.31382	7.08863	156.012	118.747	3.62733	0.000677555	0.044204	-0.50099	AM07584	GB14993-RA [PREDICTED: Apis mellifera similar to Protein C14orf112 precursor (LOC726259), mRNA]	SET: OGS; Dmel Ortholog - C. Elsik Feb_2007: FBgn0011476; Best Dmel 5.1 match: FBgn0011476, blastp escore 3E-12;	XM_001122014.1	GB14993-RA	FBgn0011476	41851	CG14865	l(3)neo43	lethal (3) neo43	3R	-11103869	-11104351	88E11-88E11	NA									1
12	19	21	AM06528	0.390934	1.31124	7.01027	147.619	112.58	4.83077	1.35904e-05	0.00399392	3.07421	AM06528	GB13930-RA [PREDICTED: Apis mellifera similar to monoacylglycerol O-acyltransferase 2 (LOC409905), mRNA]	SET: OGS; Dmel Ortholog - C. Elsik Feb_2007: FBgn0033216; Best Dmel 5.1 match: FBgn0033215, blastp escore 5E-63;	XM_393396.2	GB13930-RA	FBgn0033216	35720	CG1946	CG1946	CG1946 gene product from transcript CG1946-RA	2R	3602487	3604288	43E12-43E12	NA									1		GO:0016747: transferase activity, transferring acyl groups other than amino-acyl groups
5	11	7	AM02960	0.388371	1.30891	7.17689	165.545	126.475	4.74898	1.7945e-05	0.00485913	2.81845	AM02960	GB30474-RA	SET: OGS; Best Dmel 5.1 match: FBgn0036829, blastp escore 6E-15;		GB30474-RA	FBgn0036829	40065	CG14076	Ir75d	Ionotropic receptor 75d	3L	-18901359 // -18901359	-18907250 // -18904138	75E5-75E5	NA									1		GO:0004970: ionotropic glutamate receptor activity, GO:0005234: extracellular-glutamate-gated ion channel activity	GO:0016020: membrane
27	7	3	AM07301	0.388079	1.30865	6.84582	131.586	100.551	3.96044	0.000240143	0.0245252	0.441407	AM07301	GB14704-RA	SET: OGS; Best Dmel 5.1 match: FBgn0038468, blastp escore 5E-06;		GB14704-RA	FBgn0038468	42053	CG5225	CG5225	CG5225 gene product from transcript CG5225-RA	3R	12854427	12856423	89E9-89E9	NA									1
4	16	19	AM02098	0.387885	1.30847	11.1856	2664.39	2036.26	3.87149	0.000318024	0.0288022	0.185577	AM02098	BB160011A20A05.5 Bee Brain Normalized Library, BB16 Apis mellifera cDNA clone BB160011A20A05 5', mRNA sequence	SET: UI_EST BI513084;	BI513084			NA	NA	NA	NA	NA	NA	NA	NA	NA									1	NA	NA	NA
10	3	5	AM04553	0.383788	1.30476	6.8723	133.824	102.566	3.56552	0.000817576	0.0492598	-0.670908	AM04553	GB11936-RA [PREDICTED: Apis mellifera similar to Rrp4 CG3931-PA (LOC413485), mRNA]	SET: OGS; Dmel Ortholog - C. Elsik Feb_2007: FBgn0034879; Best Dmel 5.1 match: FBgn0034879, blastp escore 7E-100;	XM_396929.2	GB11936-RA	FBgn0034879	37731	CG3931	Rrp4	CG3931 gene product from transcript CG3931-RA	2R	-19442540	-19443724	59E3-59E3	3018		1								GO:0006397: mRNA processing	GO:0000175: 3'-5'-exoribonuclease activity, GO:0003723: RNA binding	GO:0000176: nuclear exosome (RNase complex), GO:0000177: cytoplasmic exosome (RNase complex), GO:0005737: cytoplasm, GO:0005652: nuclear lamina
4	14	23	AM01213	0.383166	1.3042	8.49089	410.852	315.022	4.07016	0.000169201	0.0203392	0.76086	AM01213	BB170013A10B03.5 Bee Brain Normalized/Subtracted Library, BB17 Apis mellifera cDNA clone BB170013A10B03 5', mRNA sequence	SET: UI_EST BI504500;	BI504500			NA	NA	NA	NA	NA	NA	NA	NA	NA									1	NA	NA	NA
16	24	7	AM09253	0.381716	1.30289	6.96734	142.834	109.628	3.76856	0.000438645	0.0343239	-0.106752	AM09253	GB16674-RA [PREDICTED: Apis mellifera similar to delta-tubulin (LOC726967), mRNA]	SET: OGS; Best Dmel 5.1 match: FBgn0004176, blastp escore 8E-32;	XM_001122683.1	GB16674-RA	FBgn0004176																		1
12	7	15	AM02553	0.379124	1.30055	7.71141	239.018	183.782	4.14253	0.000134024	0.0178699	0.973801	AM02553	DB762465 RIKEN full-length enriched honey bee cDNA library, head Apis mellifera cDNA clone BH10027D08 3', mRNA sequence	SET: UI_EST BI516633;	DB762465			NA	NA	NA	NA	NA	NA	NA	NA	NA									1	NA	NA	NA
8	2	7	AM04462	0.377097	1.29873	9.80586	1020.04	785.417	3.69243	0.00055502	0.0403651	-0.320271	AM04462	GB11843-RA [PREDICTED: Apis mellifera similar to pathetic CG3424-PA, isoform A (LOC413000), mRNA]	SET: OGS; Dmel Ortholog - C. Elsik Feb_2007: FBgn0036007; Best Dmel 5.1 match: FBgn0036007, blastp escore 9E-165;	XM_396451.3	GB11843-RA	FBgn0036007	39106	CG3424	path	pathetic	3L	-9487633 // -9487633	-9498429 // -9490737	67B10-67B10	NA				1						GO:0003333: amino acid transmembrane transport, GO:0040007: growth, GO:0040008: regulation of growth	GO:0015171: amino acid transmembrane transporter activity
9	22	17	AM09307	0.3751	1.29693	7.12662	159.142	122.707	3.91522	0.000277103	0.0266019	0.310973	AM09307	GB16728-RA [PREDICTED: Apis mellifera similar to WD repeat domain 35 (LOC411338), mRNA]	SET: OGS; Dmel Ortholog - C. Elsik Feb_2007: FBgn0035264; Best Dmel 5.1 match: FBgn0035264, blastp escore 0E+00;	XM_394812.2	GB16728-RA	FBgn0035264	38219	CG2069	Oseg4	CG2069 gene product from transcript CG2069-RA	3L	-1730992	-1735755	62B1-62B1	NA								1		GO:0035058: sensory cilium assembly, GO:0042384: cilium assembly		GO:0005575: cellular_component
22	3	23	AM07839	0.370644	1.29293	7.77503	249.061	192.633	4.03286	0.000190675	0.0217354	0.651783	AM07839	GB15250-RA	SET: OGS;		GB15250-RA		NA	NA	NA	NA	NA	NA	NA	NA	NA									1	NA	NA	NA
20	4	9	AM08475	0.366338	1.28908	7.84834	261.653	202.977	3.58937	0.000760544	0.0472062	-0.605533	AM08475	GB15894-RA [PREDICTED: Apis mellifera similar to Short stature homeobox protein 2 (Paired family homeodomain protein Prx3) (LOC724307), mRNA]	SET: OGS; Best Dmel 5.1 match: FBgn0020617, blastp escore 9E-24;	XM_001120111.1	GB15894-RA	FBgn0020617	37367	CG10052	Rx	Retinal Homeobox	2R	16804284	16824537	57B4-57B4	NA		1								GO:0006357: regulation of transcription from RNA polymerase II promoter, GO:0007275: multicellular organismal development, GO:0007420: brain development	GO:0003700: sequence-specific DNA binding transcription factor activity, GO:0003704: specific RNA polymerase II transcription factor activity, GO:0043565: sequence-specific DNA binding	GO:0005634: nucleus
3	3	23	AM09708	0.363873	1.28688	7.94611	279.76	217.395	3.67666	0.000582588	0.0407835	-0.364211	AM09708	GB17133-RA [PREDICTED: Apis mellifera similar to nicotinic Acetylcholine Receptor alpha 96Aa CG5610-PA (LOC726214), mRNA]	SET: OGS; Best Dmel 5.1 match: FBgn0000036, blastp escore 0E+00;	XM_001121970.1	GB17133-RA	FBgn0000036	42918	CG5610	nAcRalpha-96Aa	nicotinic Acetylcholine Receptor alpha 96Aa	3R	-20226947	-20282651	96A1-96A2	NA				1						GO:0006811: ion transport	GO:0004889: nicotinic acetylcholine-activated cation-selective channel activity	GO:0016021: integral to membrane, GO:0005887: integral to plasma membrane, GO:0005892: nicotinic acetylcholine-gated receptor-channel complex, GO:0045211: postsynaptic membrane
10	13	17	AM00447	0.362656	1.28579	8.92426	550.877	428.434	4.03831	0.00018738	0.0217354	0.667695	AM00447	DB735866 RIKEN full-length enriched honey bee cDNA library, head Apis mellifera cDNA clone BH10027J05 5', mRNA sequence	SET: UI_EST BH1B0014K01T3;	DB735866			NA	NA	NA	NA	NA	NA	NA	NA	NA									1	NA	NA	NA
16	14	15	AM06753	0.356743	1.28053	10.011	1167.65	911.847	3.6529	0.00062662	0.0420611	-0.430225	AM06753	GB14153-RA [PREDICTED: Apis mellifera similar to exocyst complex 84-kDa subunit (LOC411775), mRNA]	SET: OGS; Dmel Ortholog - C. Elsik Feb_2007: FBgn0039401; Best Dmel 5.1 match: FBgn0039401, blastp escore 8E-91;	XR_015044.1	GB14153-RA	FBgn0039401																		1
6	6	9	AM00296	0.355876	1.27976	7.40989	192.381	150.326	3.56294	0.000823967	0.0493553	-0.677945	AM00296	GB30145-RA	SET: OGS; Dmel Ortholog - C. Elsik Feb_2007: FBgn0028963; Best Dmel 5.1 match: FBgn0030715, blastp escore 2E-22;		GB30145-RA	FBgn0028963	36413	CG17584	Or49b	Odorant receptor 49b	2R	8730169	8732211	49D4-49D4	NA								1		GO:0007608: sensory perception of smell	GO:0004984: olfactory receptor activity, GO:0005549: odorant binding	GO:0016020: membrane, GO:0016021: integral to membrane
4	20	23	AM05087	0.35584	1.27973	7.51165	206.439	161.314	3.69352	0.000553167	0.0403651	-0.317238	AM05087	GB12470-RA [PREDICTED: Apis mellifera similar to CG11334-PB, isoform B (LOC409023), mRNA]	SET: OGS; Dmel Ortholog - C. Elsik Feb_2007: FBgn0039849; Best Dmel 5.1 match: FBgn0039849, blastp escore 2E-145;	XM_392553.3	GB12470-RA	FBgn0039849	43713	CG11334	CG11334	CG11334 gene product from transcript CG11334-RA	3R	-27285545 // -27285545	-27288730 // -27287878	100C4-100C4	NA						1				GO:0006412: translation	GO:0045182: translation regulator activity	GO:0005851: eukaryotic translation initiation factor 2B complex
5	3	17	AM02159	0.354685	1.27871	7.17306	163.189	127.62	3.58513	0.000770393	0.0472668	-0.617169	AM02159	BB160013A10G11.5 Bee Brain Normalized Library, BB16 Apis mellifera cDNA clone BB160013A10G11 5', mRNA sequence	SET: UI_EST BI513540;	BI513540			NA	NA	NA	NA	NA	NA	NA	NA	NA									1	NA	NA	NA
45	1	23	AM11792	0.354375	1.27843	7.06596	151.497	118.502	3.96061	0.000240017	0.0245252	0.441884	AM11792	GB19238-RA [PREDICTED: Apis mellifera similar to interferon gamma inducible protein 30 (LOC726203), mRNA]	SET: OGS; Dmel Ortholog - C. Elsik Feb_2007: FBgn0037721; Best Dmel 5.1 match: FBgn0038149, blastp escore 3E-21;	XM_001121957.1	GB19238-RA	FBgn0037721	41164	CG9427	CG9427	CG9427 gene product from transcript CG9427-RA	3R	-5450874	-5452187	85E1-85E1	NA									1
5	5	21	AM01435	0.353699	1.27783	6.99563	144.255	112.891	4.11176	0.000148014	0.0187415	0.883058	AM01435	BB170020A20G03.5 Bee Brain Normalized/Subtracted Library, BB17 Apis mellifera cDNA clone BB170020A20G03 5', mRNA sequence	SET: UI_EST BI506549;	BI506549			NA	NA	NA	NA	NA	NA	NA	NA	NA									1	NA	NA	NA
12	7	13	AM11473	0.350839	1.2753	6.94966	139.593	109.459	3.78791	0.000413034	0.0337066	-0.052107	AM11473	GB18916-RA [PREDICTED: Apis mellifera similar to CG14414-PB, isoform B (LOC726029), mRNA]	SET: OGS; Dmel Ortholog - C. Elsik Feb_2007: FBgn0030571; Best Dmel 5.1 match: FBgn0030571, blastp escore 3E-21;	XM_001121805.1	GB18916-RA	FBgn0030571	32394	CG14414	CG14414	CG14414 gene product from transcript CG14414-RC	X	14474640 // 14474760	14476207 // 14476207	12F1-12F1	NA									1		GO:0000166: nucleotide binding, GO:0003676: nucleic acid binding, GO:0003729: mRNA binding
44	4	23	AM08043	0.349517	1.27413	8.71657	474.851	372.685	3.98116	0.00022485	0.023984	0.501395	AM08043	GB15456-RA	SET: OGS; Best Dmel 5.1 match: FBgn0030715, blastp escore 1E-11;		GB15456-RA	FBgn0030715	32562	CG12697	Or13a	Odorant receptor 13a	X	15868457	15870739	14A4-14A4	NA								1		GO:0007608: sensory perception of smell	GO:0004984: olfactory receptor activity, GO:0005549: odorant binding	GO:0016020: membrane, GO:0016021: integral to membrane
9	13	23	AM07629	0.349222	1.27387	7.33974	182.829	143.522	3.68221	0.000572742	0.0407499	-0.348763	AM07629	GB15038-RA	SET: OGS; Dmel Ortholog - C. Elsik Feb_2007: FBgn0036481; Best Dmel 5.1 match: FBgn0036481, blastp escore 1E-62;		GB15038-RA	FBgn0036481	39648	CG16959	CG16959	CG16959 gene product from transcript CG16959-RA	3L	-15112969	-15118418	71B5-71B5	NA									1
12	6	15	AM04609	0.348715	1.27343	8.8002	503.049	395.036	3.9331	0.000261871	0.0258284	0.362473	AM04609	GB11992-RA [PREDICTED: Apis mellifera similar to MAK10 homolog, amino-acid N-acetyltransferase subunit (LOC725320), mRNA]	SET: OGS; Dmel Ortholog - C. Elsik Feb_2007: FBgn0034982; Best Dmel 5.1 match: FBgn0034982, blastp escore 1E-155;	XM_001121180.1	GB11992-RA	FBgn0034982	37866	CG4065	CG4065	CG4065 gene product from transcript CG4065-RA	2R	-20022695	-20025561	60B12-60B12	NA									1	GO:0008150: biological_process	GO:0003674: molecular_function
16	6	23	AM07938	0.347384	1.27225	9.17327	651.202	511.85	3.92372	0.000269762	0.0264256	0.335429	AM07938	GB15350-RA [PREDICTED: Apis mellifera hypothetical LOC552243 (LOC552243), mRNA]	SET: OGS; Dmel Ortholog - C. Elsik Feb_2007: FBgn0037525; Best Dmel 5.1 match: FBgn0037525, blastp escore 1E-82;	XM_624619.2	GB15350-RA	FBgn0037525	40928	CG17816	CG17816	CG17816 gene product from transcript CG17816-RE	3R	-3693404 // -3684488 // -3683895	-3712441 // -3712435 // -3712435	84E3-84E4	NA									1			GO:0016020: membrane
12	14	13	AM08223	0.344176	1.26943	7.07431	151.839	119.612	4.0263	0.000194713	0.0217354	0.63266	AM08223	GB15639-RA	SET: OGS; Best Dmel 5.1 match: FBgn0013988, blastp escore 9E-05;		GB15639-RA	FBgn0013988	36753	CG18255	Strn-Mlck	Stretchin-Mlck	2R	-11846907 // -11846907 // -11834429 // -11834429 // -11834429 // -11834429 // -11834429	-11873458 // -11855805 // -11873458 // -11855805 // -11842799 // -11840023 // -11838653	52D4-52D9	NA			1							GO:0006468: protein amino acid phosphorylation	GO:0004674: protein serine/threonine kinase activity, GO:0004683: calmodulin-dependent protein kinase activity, GO:0004687: myosin light chain kinase activity, GO:0005200: structural constituent of cytoskeleton, GO:0005524: ATP binding	GO:0005875: microtubule associated complex
7	19	9	AM10627	0.341455	1.26703	7.73742	240.208	189.583	3.66604	0.000601891	0.0412458	-0.393749	AM10627	GB18055-RA [PREDICTED: Apis mellifera similar to Odorant receptor 2a (LOC726097), mRNA]	SET: OGS; Best Dmel 5.1 match: FBgn0030715, blastp escore 1E-14;	XM_001121864.1	GB18055-RA	FBgn0030715	32562	CG12697	Or13a	Odorant receptor 13a	X	15868457	15870739	14A4-14A4	NA								1		GO:0007608: sensory perception of smell	GO:0004984: olfactory receptor activity, GO:0005549: odorant binding	GO:0016020: membrane, GO:0016021: integral to membrane
20	16	19	AM07640	0.328116	1.25537	10.6115	1752.88	1396.3	4.26015	9.14507e-05	0.0140095	1.32349	AM07640	GB15049-RB [PREDICTED: Apis mellifera similar to CG7470-PA (LOC412948), mRNA]	SET: OGS; Dmel Ortholog - C. Elsik Feb_2007: FBgn0037146; Best Dmel 5.1 match: FBgn0037146, blastp escore 0E+00;	XM_396399.2	GB15049-RB	FBgn0037146	40443	CG7470	CG7470	CG7470 gene product from transcript CG7470-RA	3L	21965100	21975892	79A5-79A6	00330 // 01100				1						GO:0055114: oxidation reduction, GO:0006561: proline biosynthetic process	GO:0004349: glutamate 5-kinase activity, GO:0004350: glutamate-5-semialdehyde dehydrogenase activity, GO:0017084: delta1-pyrroline-5-carboxylate synthetase activity	GO:0005739: mitochondrion, GO:0005743: mitochondrial inner membrane, GO:0005811: lipid particle
12	22	11	AM11415	0.316407	1.24523	7.62665	220.533	177.103	3.65218	0.000627995	0.0420611	-0.43221	AM11415	GB18858-RA [PREDICTED: Apis mellifera hypothetical protein LOC727329 (LOC727329), mRNA]	SET: OGS; Best Dmel 5.1 match: FBgn0030796, blastp escore 3E-23;	XM_001123038.1	GB18858-RA	FBgn0030796	32672	CG4829	CG4829	CG4829 gene product from transcript CG4829-RB	X	16705732 // 16710908 // 16710915	16720529 // 16720529 // 16720529	15A10-15A11	NA									1		GO:0003810: protein-glutamine gamma-glutamyltransferase activity, GO:0003840: gamma-glutamyltransferase activity
48	12	21	AM10638	0.313158	1.24242	7.24992	169.659	136.555	3.57546	0.000793326	0.0484063	-0.643691	AM10638	GB18067-RA [PREDICTED: Apis mellifera hypothetical protein LOC725703 (LOC725703), mRNA]	SET: OGS;	XM_001121520.1	GB18067-RA		NA	NA	NA	NA	NA	NA	NA	NA	NA									1	NA	NA	NA
16	18	15	AM08731	0.307761	1.23778	8.50682	404.698	326.953	3.69688	0.000547472	0.0403651	-0.307855	AM08731	GB16152-RA [PREDICTED: Apis mellifera similar to fusilli CG8205-PD, isoform D (LOC413638), partial mRNA]	SET: OGS; Dmel Ortholog - C. Elsik Feb_2007: FBgn0023441; Best Dmel 5.1 match: FBgn0023441, blastp escore 2E-173;	XM_397080.3	GB16152-RA	FBgn0023441	44095	CG8205	fus	fusilli	2R	-11547520 // -11547520 // -11547520 // -11544822 // -11544822 // -11544822	-11564198 // -11563458 // -11552573 // -11564198 // -11563458 // -11552573	52B3-52B5	NA			1							GO:0007173: epidermal growth factor receptor signaling pathway	GO:0003676: nucleic acid binding, GO:0003729: mRNA binding
12	4	23	AM07619	0.291403	1.22383	7.26501	170.155	139.035	3.84524	0.000345329	0.0301378	0.110639	AM07619	GB15028-RA [PREDICTED: Apis mellifera similar to metallophosphoesterase 1 precursor (LOC552716), mRNA]	SET: OGS; Dmel Ortholog - C. Elsik Feb_2007: FBgn0031997; Best Dmel 5.1 match: FBgn0031997, blastp escore 1E-82;	XM_625091.2	GB15028-RA	FBgn0031997	34116	CG8455	CG8455	CG8455 gene product from transcript CG8455-RA	2L	8198958	8200652	28F1-28F1	NA									1	GO:0008150: biological_process	GO:0016787: hydrolase activity	GO:0005575: cellular_component
18	10	23	AM12279	0.280818	1.21488	7.52484	202.988	167.084	3.57199	0.000801714	0.0487117	-0.653199	AM12279	GB30567-RA [PREDICTED: Apis mellifera similar to pickpocket 28 CG4805-PA, isoform A (LOC726792), partial mRNA]	SET: OGS; Dmel Ortholog - C. Elsik Feb_2007: FBgn0030795; Best Dmel 5.1 match: FBgn0030795, blastp escore 1E-85;	XM_001122513.1	GB30567-RA	FBgn0030795	32671	CG4805	ppk28	pickpocket 28	X	16700339	16702418	15A9-15A10	NA				1						GO:0006814: sodium ion transport	GO:0005272: sodium channel activity	GO:0016020: membrane
8	15	19	AM09695	0.280672	1.21476	7.56484	208.685	171.791	3.67148	0.000591928	0.0407835	-0.378624	AM09695	GB17120-RA [PREDICTED: Apis mellifera similar to sodium chloride cotransporter 69 CG4357-PA, isoform A (LOC409208), mRNA]	SET: OGS; Dmel Ortholog - C. Elsik Feb_2007: FBgn0036279; Best Dmel 5.1 match: FBgn0036279, blastp escore 0E+00;	XR_015102.1	GB17120-RA	FBgn0036279	39410	CG4357	Ncc69	sodium chloride cotransporter 69	3L	-12361745 // -12361745	-12384539 // -12380932	69B3-69B3	NA				1						GO:0003333: amino acid transmembrane transport, GO:0006814: sodium ion transport, GO:0006821: chloride transport	GO:0015171: amino acid transmembrane transporter activity, GO:0015378: sodium:chloride symporter activity	GO:0016021: integral to membrane
22	14	17	AM06645	-0.264945	-1.20159	9.03581	478.818	575.343	-3.56866	0.000809826	0.0489979	-0.6623	AM06645	GB30234-RA [PREDICTED: Apis mellifera similar to Ets at 65A CG7018-PA, isoform A (LOC551804), mRNA]	SET: OGS; Dmel Ortholog - C. Elsik Feb_2007: FBgn0005658; Best Dmel 5.1 match: FBgn0005658, blastp escore 4E-83;	XM_624189.2	GB30234-RA	FBgn0005658	38700	CG7018	Ets65A	Ets at 65A	3L	6091221 // 6093566 // 6104314	6117015 // 6117013 // 6117015	65A6-65A6	NA		1								GO:0006355: regulation of transcription, DNA-dependent	GO:0003677: DNA binding, GO:0003700: sequence-specific DNA binding transcription factor activity, GO:0043565: sequence-specific DNA binding	GO:0005634: nucleus
18	3	5	AM10821	-0.273313	-1.20858	8.13102	255.002	308.19	-3.81812	0.000375908	0.0318417	0.033486	AM10821	GB18256-RA	SET: OGS; Dmel Ortholog - C. Elsik Feb_2007: FBgn0030808; Best Dmel 5.1 match: FBgn0030808, blastp escore 3E-127;		GB18256-RA	FBgn0030808	32686	CG4937	RhoGAP15B	CG4937 gene product from transcript CG4937-RB	X	16842894 // 16842894	16850028 // 16850030	15C4-15C4	NA			1							GO:0007165: signal transduction	GO:0005083: small GTPase regulator activity	GO:0005622: intracellular
21	18	11	AM10211	-0.291037	-1.22352	7.2781	140.32	171.685	-3.74724	0.000468633	0.0360873	-0.166792	AM10211	GB17637-RA [PREDICTED: Apis mellifera similar to mitochondrial ribosomal protein S31 CG5904-PA (LOC727055), mRNA]	SET: OGS; Dmel Ortholog - C. Elsik Feb_2007: FBgn0036557; Best Dmel 5.1 match: FBgn0036557, blastp escore 3E-40;	XM_001122768.1	GB17637-RA	FBgn0036557	39749	CG5904	mRpS31	mitochondrial ribosomal protein S31	3L	15998296	15999701	72C2-72C2	NA						1				GO:0006412: translation	GO:0003735: structural constituent of ribosome	GO:0005763: mitochondrial small ribosomal subunit
37	8	7	AM00517	-0.293249	-1.2254	6.89756	107.705	131.981	-3.7032	0.000536925	0.0402514	-0.290217	AM00517	DB734846 RIKEN full-length enriched honey bee cDNA library, head Apis mellifera cDNA clone BH10024E13 5', mRNA sequence	SET: UI_EST BH1B0024E13T3;	DB734846			NA	NA	NA	NA	NA	NA	NA	NA	NA									1	NA	NA	NA
37	22	13	AM06014	-0.297207	-1.22876	6.75917	97.7189	120.073	-3.77327	0.000432282	0.0340156	-0.0934811	AM06014	GB13410-RA [PREDICTED: Apis mellifera similar to xmas-2 CG32562-PA (LOC411996), mRNA]	SET: OGS; Best Dmel 5.1 match: FBgn0028974, blastp escore 2E-110;	XM_395462.3	GB13410-RA	FBgn0028974	44271	CG32562	xmas-2	CG32562 gene product from transcript CG32562-RA	X	-17048142	-17053339	15E7-15F1	NA		1								GO:0007283: spermatogenesis, GO:0009790: embryo development, GO:0016973: poly(A)+ mRNA export from nucleus, GO:0048477: oogenesis	GO:0003676: nucleic acid binding, GO:0003729: mRNA binding	GO:0005575: cellular_component
29	1	13	AM07063	-0.298022	-1.22946	7.92741	219.549	269.926	-4.02644	0.000194626	0.0217354	0.633068	AM07063	GB14465-RA [PREDICTED: Apis mellifera similar to Choline O-acetyltransferase (CHOACTase) (Choline acetylase) (Acetyl-CoA) (ChAT) (LOC408934), partial mRNA]	SET: OGS;	XM_392463.3	GB14465-RA		NA	NA	NA	NA	NA	NA	NA	NA	NA									1	NA	NA	NA
17	10	19	AM07034	-0.315029	-1.24404	7.53392	166.157	206.706	-3.68824	0.000562227	0.0406838	-0.331966	AM07034	GB14436-RA [PREDICTED: Apis mellifera similar to CG8331-PA (LOC551678), mRNA]	SET: OGS; Dmel Ortholog - C. Elsik Feb_2007: FBgn0033906; Best Dmel 5.1 match: FBgn0033906, blastp escore 2E-47;	XM_624067.2	GB14436-RA	FBgn0033906	36569	CG8331	CG8331	CG8331 gene product from transcript CG8331-RA	2R	10057970	10060426	50E1-50E1	NA									1
29	19	9	AM06024	-0.330353	-1.25732	7.12743	124.695	156.781	-3.61307	0.000707649	0.0447286	-0.540321	AM06024	GB13420-RA [PREDICTED: Apis mellifera similar to CG4447-PA (LOC411482), mRNA]	SET: OGS; Dmel Ortholog - C. Elsik Feb_2007: FBgn0035980; Best Dmel 5.1 match: FBgn0035980, blastp escore 3E-46;	XM_623853.2	GB13420-RA	FBgn0035980	39067	CG4447	CG4447	CG4447 gene product from transcript CG4447-RA	3L	9357458	9358340	67B2-67B2	NA								1		GO:0006412: translation		GO:0005739: mitochondrion
37	15	19	AM07644	-0.340284	-1.26601	7.52392	163.571	207.082	-3.58471	0.000771368	0.0472668	-0.618312	AM07644	GB15053-RA [PREDICTED: Apis mellifera similar to Rpt1 CG1341-PA (LOC551343), mRNA]	SET: OGS; Dmel Ortholog - C. Elsik Feb_2007: FBgn0028687; Best Dmel 5.1 match: FBgn0028687, blastp escore 0E+00;	XM_623740.2	GB15053-RA	FBgn0028687	35701	CG1341	Rpt1	CG1341 gene product from transcript CG1341-RA	2R	-3539942	-3541453	43E7-43E7	3050								1		GO:0006508: proteolysis, GO:0006974: response to DNA damage stimulus, GO:0009987: cellular process, GO:0030163: protein catabolic process	GO:0004175: endopeptidase activity, GO:0005524: ATP binding, GO:0016887: ATPase activity	GO:0005737: cytoplasm, GO:0005838: proteasome regulatory particle, GO:0008540: proteasome regulatory particle, base subcomplex
35	12	19	AM05810	-0.342875	-1.26828	7.39346	149.295	189.349	-3.62005	0.000692772	0.0445353	-0.521092	AM05810	GB30186-RA_2 [PREDICTED: Apis mellifera similar to Ephrin CG1862-PB, isoform B, transcript variant 1 (LOC408703), partial mRNA]	Dmel Ortholog - C. Elsik Feb_2007: FBgn0040324; Best Dmel 5.1 match: FBgn0040324, blastp escore 7E-71;	XM_392239.3	GB30186-RA_2	FBgn0040324	43799	CG1862	Ephrin	CG1862 gene product from transcript CG1862-RA	4	592382	598159	102C5-102C6	NA			1							GO:0007411: axon guidance, GO:0016319: mushroom body development	GO:0046875: ephrin receptor binding	GO:0005887: integral to plasma membrane
41	22	19	AM03162	-0.355095	-1.27907	10.3915	1187.74	1519.2	-4.5475	3.53652e-05	0.00771605	2.19483	AM03162	GB10535-RA [PREDICTED: Apis mellifera similar to CG31373-PA (LOC411610), mRNA]	SET: OGS; Dmel Ortholog - C. Elsik Feb_2007: FBgn0051373; Best Dmel 5.1 match: FBgn0051373, blastp escore 7E-36;	XM_395080.2	GB10535-RA	FBgn0051373	318700	CG31373	CG31373	CG31373 gene product from transcript CG31373-RA	3R	-6534206	-6535086	86C4-86C4	NA						1				GO:0006412: translation	GO:0005506: iron ion binding, GO:0042586: peptide deformylase activity
17	21	23	AM00379R	-0.363733	-1.28675	6.64102	87.9828	113.212	-3.85995	0.000329769	0.029133	0.15258	AM00379R	DB729494 RIKEN full-length enriched honey bee cDNA library, head Apis mellifera cDNA clone BH10004F13 5', mRNA sequence	SET: UI_EST BH1B0004F13T3;	DB729494			NA	NA	NA	NA	NA	NA	NA	NA	NA									1	NA	NA	NA
13	23	17	AM02998	-0.364129	-1.2871	7.2149	130.947	168.543	-3.86419	0.000325402	0.0291043	0.164709	AM02998	GB10369-RA [PREDICTED: Apis mellifera hypothetical LOC552359 (LOC552359), mRNA]	SET: OGS;	XM_625281.2	GB10369-RA		NA	NA	NA	NA	NA	NA	NA	NA	NA									1	NA	NA	NA
22	17	15	AM06759	-0.367104	-1.28976	6.90839	105.773	136.423	-3.96295	0.000238236	0.0245252	0.448672	AM06759	GB14159-RA [PREDICTED: Apis mellifera similar to CG31142-PA (LOC726160), mRNA]	SET: OGS; Also matches: XM_623524.2; Dmel Ortholog - C. Elsik Feb_2007: FBgn0047114; Best Dmel 5.1 match: FBgn0047114, blastp escore 1E-06;	XM_001121920.1	GB14159-RA	FBgn0047114	251610	CG31142	CG31142	CG31142 gene product from transcript CG31142-RA	3R	19754950	19755710	95C13-95C13	NA									1
41	15	15	AM11747	-0.368377	-1.2909	8.81753	397.096	512.612	-3.60241	0.000730997	0.0457668	-0.569691	AM11747	GB19193-RA [PREDICTED: Apis mellifera similar to Protein translation factor SUI1 homolog (LOC409076), mRNA]	SET: OGS; Dmel Ortholog - C. Elsik Feb_2007: FBgn0035423; Best Dmel 5.1 match: FBgn0035423, blastp escore 5E-58;	XM_392601.3	GB19193-RA	FBgn0035423	38398	CG17737	CG17737	CG17737 gene product from transcript CG17737-RA	3L	3223349	3224704	63C1-63C1	NA								1		GO:0006412: translation, GO:0006413: translational initiation	GO:0003743: translation initiation factor activity
25	17	1	AM07398	-0.369785	-1.29216	7.255	134.374	173.632	-4.45083	4.88021e-05	0.00976043	1.89917	AM07398	GB14803-RA [PREDICTED: Apis mellifera similar to Trehalase precursor (Alpha,alpha-trehalase) (Alpha,alpha-trehalose glucohydrolase) (LOC410484), mRNA]	SET: OGS; Best Dmel 5.1 match: FBgn0003748, blastp escore 4E-142;	XM_393963.2	GB14803-RA	FBgn0003748	45368	CG9364	Treh	Trehalase	2R	16961529 // 16963957 // 16964099 // 16968117 // 16968306 // 16971845	16975733 // 16975733 // 16975733 // 16975733 // 16975733 // 16975733	57B16-57B19	500					1					GO:0005991: trehalose metabolic process	GO:0004555: alpha,alpha-trehalase activity, GO:0015927: trehalase activity	GO:0046658: anchored to plasma membrane
32	21	15	AM00081R	-0.371595	-1.29378	6.79476	97.6104	126.287	-3.62977	0.000672533	0.044204	-0.494254	AM00081R	NW_001253102.1 SET: miRNA ame-bantam; Apis mellifera linkage group 14 genomic contig, reference assembly (based on Amel_4.0 Group14.24)	SET: miRNA ame-bantam;	NW_001253102.1			NA	NA	NA	NA	NA	NA	NA	NA	NA									1	NA	NA	NA
5	22	21	AM00929	-0.372069	-1.29421	7.63885	175.194	226.738	-3.62692	0.000678408	0.044204	-0.502129	AM00929	DB777777 RIKEN full-length enriched honey bee cDNA library, head Apis mellifera cDNA clone BH10080N21 3', mRNA sequence	SET: UI_EST BH1B0080N21M3;	DB777777			NA	NA	NA	NA	NA	NA	NA	NA	NA									1	NA	NA	NA
13	21	17	AM10162	-0.381169	-1.3024	8.30591	277.305	361.161	-4.14644	0.000132342	0.0178582	0.985352	AM10162	GB17591-RA [PREDICTED: Apis mellifera similar to DNA-directed RNA polymerase II largest subunit (RPB1) (LOC552570), mRNA]	SET: OGS; Best Dmel 5.1 match: FBgn0003277, blastp escore 1E-158;	XM_624946.2	GB17591-RA	FBgn0003277	32100	CG1554	RpII215	RNA polymerase II 215kD subunit	X	-11456805	-11464355	1-35.66 cM // 10C6-10C6	00230 // 00240 // 01100 // 03020		1								GO:0006366: transcription from RNA polymerase II promoter	GO:0003677: DNA binding, GO:0003899: DNA-directed RNA polymerase activity	GO:0005665: DNA-directed RNA polymerase II, core complex, GO:0005703: polytene chromosome puff
29	11	7	AM06261	-0.384756	-1.30564	7.47935	156.17	203.902	-3.70166	0.000539481	0.0402514	-0.294523	AM06261	GB13663-RA	SET: OGS; Best Dmel 5.1 match: FBgn0023091, blastp escore 4E-26;		GB13663-RA	FBgn0023091	35404	CG8667	dimm	dimmed	2L	21339110	21340347	39D1-39D1	NA						1				GO:0002793: positive regulation of peptide secretion, GO:0046887: positive regulation of hormone secretion, GO:0032583: regulation of gene-specific transcription, GO:0045449: regulation of transcription	GO:0003700: sequence-specific DNA binding transcription factor activity, GO:0030528: transcription regulator activity	GO:0005634: nucleus
22	16	5	AM00293	-0.389782	-1.3102	10.135	982.386	1287.12	-3.67181	0.000591336	0.0407835	-0.377718	AM00293	GB30155-RA	Dmel Ortholog - C. Elsik Feb_2007: FBgn0023523; Best Dmel 5.1 match: FBgn0023523, blastp escore 2E-23;		GB30155-RA	FBgn0023523	31207	CG3206	Or2a	Odorant receptor 2a	X	2140263	2141602	2F2-2F2	NA								1		GO:0007608: sensory perception of smell	GO:0004984: olfactory receptor activity, GO:0005549: odorant binding	GO:0016020: membrane, GO:0016021: integral to membrane
25	10	1	AM09017	-0.397198	-1.31695	7.12019	121.229	159.653	-3.78438	0.0004176	0.0337066	-0.0620941	AM09017	GB16438-RA [PREDICTED: Apis mellifera similar to CG15168-PA (LOC726894), mRNA]	SET: OGS; Also matches: XM_393583.3; Dmel Ortholog - C. Elsik Feb_2007: FBgn0032732; Best Dmel 5.1 match: FBgn0032732, blastp escore 8E-30;	XM_001121144.1	GB16438-RA	FBgn0032732	35159	CG15168	CG15168	CG15168 gene product from transcript CG15168-RA	2L	18987726	18988290	37B8-37B8	NA									1
26	13	19	AM01878	-0.398695	-1.31831	7.67557	178.061	234.74	-3.76686	0.000440967	0.0343239	-0.111545	AM01878	XM_395280.3 [PREDICTED: Apis mellifera similar to Malic enzyme CG10120-PB, isoform B, transcript variant 1 (LOC411813), partial mRNA]	SET: UI_EST BI511119; Best Dmel 5.1 match: FBgn0002719, blastp escore 0E+00;	XM_395280.3		FBgn0002719	47173	CG10120	Men	Malic enzyme	3R	-8538818 // -8538818	-8548267 // -8546506	3-51.73 cM // 87C6-87C7	00620 // 01100				1						GO:0006108: malate metabolic process, GO:0055114: oxidation reduction	GO:0004473: malate dehydrogenase (oxaloacetate-decarboxylating) (NADP+) activity, GO:0046872: metal ion binding, GO:0051287: NAD or NADH binding
17	10	15	AM11641	-0.401233	-1.32064	14.8204	25175.6	33247.8	-3.60598	0.000723089	0.0454694	-0.559851	AM11641	GB19086-RA	SET: OGS;		GB19086-RA		NA	NA	NA	NA	NA	NA	NA	NA	NA									1	NA	NA	NA
36	10	3	AM10695	-0.404258	-1.32341	7.73563	185.272	245.19	-4.24056	9.74887e-05	0.0147772	1.26496	AM10695	GB18127-RA [PREDICTED: Apis mellifera similar to CG32796-PB, isoform B (LOC409942), partial mRNA]	SET: OGS; Dmel Ortholog - C. Elsik Feb_2007: FBgn0040388; Best Dmel 5.1 match: FBgn0040388, blastp escore 4E-110;	XM_393434.2	GB18127-RA	FBgn0040388	31229	CG32796	boi	brother of iHog	X	-2338198 // -2338196	-2341921 // -2364036	3A3-3A3	NA			1							GO:0007155: cell adhesion, GO:0007224: smoothened signaling pathway
21	8	7	AM06147	-0.410107	-1.32878	13.2225	8291.78	11018	-3.776	0.000428629	0.0340156	-0.0857729	AM06147	GB13546-RA [PREDICTED: Apis mellifera similar to CG10154-PA (LOC724199), mRNA]	SET: OGS; Best Dmel 5.1 match: FBgn0035544, blastp escore 4E-10;	XM_001119969.1	GB13546-RA	FBgn0035544	38546	CG15021	CG15021	CG15021 gene product from transcript CG15021-RA	3L	4436720	4438319	64B6-64B6	NA									1		GO:0005199: structural constituent of cell wall
30	11	11	AM10912	-0.415063	-1.33336	9.87119	811.054	1081.42	-3.79033	0.000409936	0.0337066	-0.0452675	AM10912	GB18348-RA [PREDICTED: Apis mellifera similar to homothorax CG17117-PA, isoform A (LOC552079), mRNA]	SET: OGS; Dmel Ortholog - C. Elsik Feb_2007: FBgn0001235; Best Dmel 5.1 match: FBgn0001235, blastp escore 6E-180;	XM_624457.2	GB18348-RA	FBgn0001235	41273	CG17117	hth	homothorax	3R	-6410048 // -6408186 // -6335568 // -6335568 // -6335568	-6439973 // -6464386 // -6439973 // -6431392 // -6388134	86C1-86C3	NA		1								GO:0001752: compound eye photoreceptor fate commitment, GO:0006357: regulation of transcription from RNA polymerase II promoter, GO:0007380: specification of segmental identity, head, GO:0007383: specification of segmental identity, antennal segment, GO:0007420: brain development, GO:0007422: peripheral nervous system development, GO:0007432: salivary gland boundary specification, GO:0007476: ima…	GO:0003677: DNA binding, GO:0003700: sequence-specific DNA binding transcription factor activity, GO:0043565: sequence-specific DNA binding	GO:0005634: nucleus
21	5	23	AM03470	-0.418348	-1.3364	8.28046	268.967	359.447	-3.86185	0.000327805	0.029133	0.158015	AM03470	GB10845-RA [PREDICTED: Apis mellifera similar to PRL-1 CG4993-PB, isoform B (LOC409669), mRNA]	SET: OGS; Dmel Ortholog - C. Elsik Feb_2007: FBgn0024734; Best Dmel 5.1 match: FBgn0024734, blastp escore 2E-71;	XM_393167.3	GB10845-RA	FBgn0024734	34952	CG4993	PRL-1	CG4993 gene product from transcript CG4993-RB	2L	-16245825 // -16245825	-16257603 // -16251786	35F1-35F1	NA			1							GO:0006470: protein amino acid dephosphorylation	GO:0004727: prenylated protein tyrosine phosphatase activity, GO:0008138: protein tyrosine/serine/threonine phosphatase activity
19	22	1	AM12406	-0.422564	-1.34031	6.65001	86.7463	116.267	-4.66892	2.35237e-05	0.00604895	2.5695	AM12406	GB19859-RA	SET: OGS;		GB19859-RA		NA	NA	NA	NA	NA	NA	NA	NA	NA									1	NA	NA	NA
26	2	13	AM08390	-0.427197	-1.34462	9.07087	463.771	623.596	-5.11489	5.12254e-06	0.00179914	3.97292	AM08390	GB30034-RA [PREDICTED: Apis mellifera similar to Neu3 CG7649-PB, isoform B (LOC410600), mRNA]	SET: OGS; Dmel Ortholog - C. Elsik Feb_2007: FBgn0051314; Best Dmel 5.1 match: FBgn0051314, blastp escore 0E+00;	XM_394078.3	GB30034-RA	FBgn0051314	3772109	CG7649	Neu3	CG7649 gene product from transcript CG7649-RC	3R	-10493574 // -10491558	-10523057 // -10523057	88C10-88D1	NA								1		GO:0006508: proteolysis	GO:0004222: metalloendopeptidase activity, GO:0008270: zinc ion binding
33	9	21	AM02672	-0.429835	-1.34708	7.30618	136.359	183.686	-3.67384	0.000587658	0.0407835	-0.372063	AM02672	GB10044-RA	SET: OGS; Best Dmel 5.1 match: FBgn0035132, blastp escore 7E-21;		GB10044-RA	FBgn0035132	38057	CG17061	mthl10	methuselah-like 10	3L	-334657 // -333474	-336682 // -336682	61C1-61C1	NA			1							GO:0006950: response to stress, GO:0007186: G-protein coupled receptor protein signaling pathway, GO:0008340: determination of adult lifespan	GO:0004930: G-protein coupled receptor activity	GO:0016021: integral to membrane
44	6	7	AM09675	-0.432528	-1.3496	9.90798	826.986	1116.1	-3.87907	0.00031054	0.0283024	0.207251	AM09675	GB17100-RA [PREDICTED: Apis mellifera similar to Steroid receptor seven-up, isoforms B/C (LOC408872), partial mRNA]	SET: OGS; Dmel Ortholog - C. Elsik Feb_2007: FBgn0003651; Best Dmel 5.1 match: FBgn0003651, blastp escore 5E-177;	XM_392402.2	GB17100-RA	FBgn0003651	41491	CG11502	svp	seven up	3R	8084470 // 8106831 // 8106873	8128509 // 8121860 // 8128509	87B4-87B5	NA								1		GO:0001700: embryonic development via the syncytial blastoderm, GO:0001752: compound eye photoreceptor fate commitment, GO:0006355: regulation of transcription, DNA-dependent, GO:0007270: nerve-nerve synaptic transmission, GO:0007417: central nervous system development, GO:0007419: ventral cord development, GO:0007462: R1/R6 cell fate commitment, GO:0007464: R3/R4 cell fate commitment, GO:0007465…	GO:0005515: protein binding, GO:0003700: sequence-specific DNA binding transcription factor activity, GO:0003707: steroid hormone receptor activity, GO:0004872: receptor activity, GO:0004879: ligand-dependent nuclear receptor activity, GO:0008270: zinc ion binding, GO:0043565: sequence-specific DNA binding	GO:0005634: nucleus, GO:0005737: cytoplasm
4	16	23	AM08532	-0.450414	-1.36643	15.5538	41148.4	56226.4	-3.68124	0.000574461	0.0407499	-0.351478	AM08532	GB15951-RA	SET: OGS; Best Dmel 5.1 match: FBgn0003969, blastp escore 2E-14;		GB15951-RA	FBgn0003969	32569	CG9209	vap	vacuolar peduncle	X	-15894166 // -15894166	-15899877 // -15899734	1-54.2 cM // 14A5-14A6	NA				1						GO:0007165: signal transduction, GO:0016319: mushroom body development, GO:0048149: behavioral response to ethanol, GO:0051056: regulation of small GTPase mediated signal transduction	GO:0005515: protein binding, GO:0005099: Ras GTPase activator activity	GO:0005622: intracellular
29	23	9	AM10136	-0.4608	-1.3763	8.16983	245.475	337.848	-3.80715	0.000389001	0.032758	0.00236674	AM10136	GB17564-RA [PREDICTED: Apis mellifera similar to Ribosomal protein L17 CG3203-PD, isoform D (LOC413470), mRNA]	SET: OGS; Dmel Ortholog - C. Elsik Feb_2007: FBgn0029897; Best Dmel 5.1 match: FBgn0029897, blastp escore 4E-85;	XM_396914.3	GB17564-RA	FBgn0029897	31613	CG3203	RpL17	Ribosomal protein L17	X	-6635569 // -6635569 // -6635569 // -6635569	-6638290 // -6638249 // -6638236 // -6638204	6C10-6C10	3010								1		GO:0000022: mitotic spindle elongation, GO:0006412: translation, GO:0007052: mitotic spindle organization	GO:0003735: structural constituent of ribosome	GO:0022625: cytosolic large ribosomal subunit
14	17	7	AM06111	-0.46114	-1.37663	11.5383	2535	3489.76	-3.6958	0.0005493	0.0403651	-0.310878	AM06111	GB13509-RA [PREDICTED: Apis mellifera similar to primase polypeptide 1 (LOC726227), mRNA]	SET: OGS;	XM_001121983.1	GB13509-RA		NA	NA	NA	NA	NA	NA	NA	NA	NA									1	NA	NA	NA
20	2	1	AM00028	-0.462683	-1.3781	9.69659	706.842	974.101	-4.1083	0.000149672	0.0187415	0.872884	AM00028	NW_001253127.1 SET: miRNA LC_mir-253; Apis mellifera linkage group 15 genomic contig, reference assembly (based on Amel_4.0 Group15.24)	SET: miRNA LC_mir-253;	NW_001253127.1			NA	NA	NA	NA	NA	NA	NA	NA	NA									1	NA	NA	NA
25	7	11	AM08384	-0.46398	-1.37934	7.52465	156.786	216.262	-3.96328	0.000237988	0.0245252	0.449624	AM08384	GB15802-RA [PREDICTED: Apis mellifera similar to intraflagellar transport protein 52 (LOC551202), mRNA]	SET: OGS; Dmel Ortholog - C. Elsik Feb_2007: FBgn0031829; Best Dmel 5.1 match: FBgn0031829, blastp escore 2E-66;	XM_623597.2	GB15802-RA	FBgn0031829	33917	CG9595	osm-6	CG9595 gene product from transcript CG9595-RA	2L	-6555810	-6557359	26E3-26E3	NA				1						GO:0007018: microtubule-based movement, GO:0042384: cilium assembly	GO:0003777: microtubule motor activity	GO:0005871: kinesin complex
19	6	19	AM08880	-0.464058	-1.37942	9.09535	465.722	642.424	-3.5553	0.000843237	0.0495617	-0.698836	AM08880	GB16300-RA [PREDICTED: Apis mellifera similar to kinesin family member 3A (LOC412711), mRNA]	SET: OGS; Dmel Ortholog - C. Elsik Feb_2007: FBgn0004380; Best Dmel 5.1 match: FBgn0004380, blastp escore 0E+00;	XM_396164.3	GB16300-RA	FBgn0004380	38611	CG10642	Klp64D	Kinesin-like protein at 64D	3L	-5350320	-5352354	64C13-64C13	NA				1						GO:0007018: microtubule-based movement, GO:0007288: sperm axoneme assembly, GO:0007411: axon guidance, GO:0008089: anterograde axon cargo transport, GO:0035058: sensory cilium assembly	GO:0003777: microtubule motor activity, GO:0005524: ATP binding	GO:0005871: kinesin complex
38	19	9	AM03631	-0.474452	-1.38939	9.15365	483.182	671.329	-4.19982	0.000111314	0.0163564	1.14359	AM03631	GB11007-RA [PREDICTED: Apis mellifera similar to CG31999-PA (LOC409950), mRNA]	SET: OGS; Dmel Ortholog - C. Elsik Feb_2007: FBgn0014879; Best Dmel 5.1 match: FBgn0051999, blastp escore 2E-155;	XM_393442.3	GB11007-RA	FBgn0014879	41844	CG4299	Set	CG4299 gene product from transcript CG4299-RA	3R	11089256	11090975	88E8-88E8	NA		1								GO:0006334: nucleosome assembly	GO:0030332: cyclin binding	GO:0005634: nucleus
23	25	13	1-Gal4_cds_5	-0.474808	-1.38973	7.80808	190.108	264.2	-4.17561	0.000120413	0.0175146	1.07173	1-Gal4_cds_5	P-element Gal4 driver					NA	NA	NA	NA	NA	NA	NA	NA	NA										NA	NA	NA
14	6	13	AM04192	-0.479342	-1.39411	9.19488	496.348	691.962	-3.92116	0.00027195	0.0264499	0.328071	AM04192	GB11572-RA [PREDICTED: Apis mellifera similar to myo-inositol 1-phosphate synthase A1, transcript variant 1 (LOC551143), mRNA]	SET: OGS; Also matches: XM_623539.2; Dmel Ortholog - C. Elsik Feb_2007: FBgn0025885; Best Dmel 5.1 match: FBgn0025885, blastp escore 0E+00;	XM_623374.2	GB11572-RA	FBgn0025885	35671	CG11143	Inos	CG11143 gene product from transcript CG11143-RA	2R	-3342419	-3346368	43C3-43C3	00562 // 01100					1					GO:0006021: inositol biosynthetic process, GO:0008654: phospholipid biosynthetic process	GO:0004512: inositol-3-phosphate synthase activity, GO:0005488: binding	GO:0005737: cytoplasm
21	19	11	AM03955	-0.480934	-1.39565	7.40993	143.954	200.909	-4.14868	0.000131385	0.0178582	0.991981	AM03955	GB11333-RA	SET: OGS;		GB11333-RA		NA	NA	NA	NA	NA	NA	NA	NA	NA									1	NA	NA	NA
25	7	21	AM02270	-0.481632	-1.39632	7.13685	119.1	166.302	-3.89156	0.000298563	0.0279176	0.243052	AM02270	BB160015B10C01.5 Bee Brain Normalized Library, BB16 Apis mellifera cDNA clone BB160015B10C01 5', mRNA sequence	SET: UI_EST BI514475;	BI514529			NA	NA	NA	NA	NA	NA	NA	NA	NA									1	NA	NA	NA
37	23	5	AM12635	-0.48472	-1.39931	8.05256	224.441	314.064	-4.16146	0.000126061	0.017624	1.02981	AM12635	GB20087-RA [PREDICTED: Apis mellifera similar to CG17218-PA, isoform A (LOC726268), mRNA]	SET: OGS; Best Dmel 5.1 match: FBgn0032421, blastp escore 2E-08;	XM_001120771.1	GB20087-RA	FBgn0032421	34646	CG17218	CG17218	CG17218 gene product from transcript CG17218-RA	2L	12172983 // 12172983	12174090 // 12174091	33D2-33D2	NA									1
9	21	3	AM06267	-0.496178	-1.41047	8.42318	289.033	407.673	-4.02728	0.000194108	0.0217354	0.635503	AM06267	GB13669-RA	SET: OGS; Also matches: GB13669-RB; Best Dmel 5.1 match: FBgn0030940, blastp escore 1E-03;		GB13669-RA	FBgn0030940	32848	CG15040	CG15040	CG15040 gene product from transcript CG15040-RA	X	-18500734	-18506606	17C5-17C5	NA									1
42	10	21	AM01679	-0.501808	-1.41599	15.3785	35797.6	50688.9	-3.95129	0.000247215	0.0248944	0.414953	AM01679	BB170004B10D07.5 Bee Brain Normalized/Subtracted Library, BB17 Apis mellifera cDNA clone BB170004B10D07 5', mRNA sequence	SET: UI_EST BI509176;	BI509176			NA	NA	NA	NA	NA	NA	NA	NA	NA									1	NA	NA	NA
39	15	21	AM08759	-0.502116	-1.41629	9.25064	511.853	724.932	-3.77502	0.000429934	0.0340156	-0.0885334	AM08759	GB16182-RA [PREDICTED: Apis mellifera similar to Ribosomal protein L21 CG12775-PA (LOC726056), mRNA]	SET: OGS; Dmel Ortholog - C. Elsik Feb_2007: FBgn0032987; Best Dmel 5.1 match: FBgn0032987, blastp escore 8E-72;	XM_001120360.1	GB16182-RA	FBgn0032987	35453	CG12775	RpL21	Ribosomal protein L21	2L	-22247110	-22247833	40F6-40F6	3010								1		GO:0000022: mitotic spindle elongation, GO:0006412: translation, GO:0007052: mitotic spindle organization	GO:0003735: structural constituent of ribosome	GO:0022625: cytosolic large ribosomal subunit, GO:0005811: lipid particle
21	7	21	AM05769	-0.504866	-1.41899	7.26521	129.138	183.246	-3.62101	0.000690733	0.0445353	-0.518425	AM05769	GB13160-RA [PREDICTED: Apis mellifera similar to pugilist CG4067-PA, isoform A, transcript variant 1 (LOC550749), mRNA]	SET: OGS; Also matches: XM_623140.2; Dmel Ortholog - C. Elsik Feb_2007: FBgn0020385; Best Dmel 5.1 match: FBgn0020385, blastp escore 0E+00;	XM_623067.2	GB13160-RA	FBgn0020385	41279	CG4067	pug	pugilist	3R	6522239 // 6522371 // 6525376 // 6525380	6529011 // 6529011 // 6529011 // 6529011	86C4-86C4	00630 // 00670 // 01100				1						GO:0009396: folic acid and derivative biosynthetic process	GO:0004329: formate-tetrahydrofolate ligase activity, GO:0004477: methenyltetrahydrofolate cyclohydrolase activity, GO:0004488: methylenetetrahydrofolate dehydrogenase (NADP+) activity, GO:0005524: ATP binding	GO:0005811: lipid particle
22	8	3	AM12404	-0.509387	-1.42344	8.53463	310.82	442.435	-3.67885	0.000578689	0.0407835	-0.358125	AM12404	GB19857-RA [PREDICTED: Apis mellifera similar to Tubulin alpha-1 chain (LOC550827), mRNA]	SET: OGS; Best Dmel 5.1 match: FBgn0003884, blastp escore 0E+00;	XM_623217.2	GB19857-RA	FBgn0003884	40848	CG1913	alphaTub84B	alpha-Tubulin at 84B	3R	2912259	2914582	84B2-84B2	4145				1						GO:0007018: microtubule-based movement, GO:0007052: mitotic spindle organization, GO:0007094: mitotic cell cycle spindle assembly checkpoint, GO:0009987: cellular process, GO:0019730: antimicrobial humoral response, GO:0051258: protein polymerization	GO:0003924: GTPase activity, GO:0005198: structural molecule activity, GO:0005200: structural constituent of cytoskeleton, GO:0005525: GTP binding	GO:0005819: spindle, GO:0005874: microtubule, GO:0045298: tubulin complex
35	10	3	AM04123	-0.510952	-1.42499	9.81687	755.556	1076.66	-4.03984	0.000186464	0.0217354	0.672168	AM04123	GB11503-RA [PREDICTED: Apis mellifera similar to CG5195-PA (LOC724779), mRNA]	SET: OGS; Best Dmel 5.1 match: FBgn0069968, blastp escore 3E-37;	XM_001120678.1	GB11503-RA	FBgn0069968																		1
37	2	11	AM11778	-0.51316	-1.42717	11.2085	1980.86	2827.03	-3.78829	0.000412552	0.0337066	-0.0510471	AM11778	GB19224-RA [PREDICTED: Apis mellifera similar to CG30415-PA, isoform A (LOC726118), mRNA]	SET: OGS; Dmel Ortholog - C. Elsik Feb_2007: FBgn0050415; Best Dmel 5.1 match: FBgn0050415, blastp escore 2E-14;	XM_001120695.1	GB19224-RA	FBgn0050415																		1
21	18	13	AM00640	-0.517143	-1.43112	8.16184	239.398	342.607	-4.93193	9.61855e-06	0.00314789	3.39246	AM00640	DB766979 RIKEN full-length enriched honey bee cDNA library, head Apis mellifera cDNA clone BH10043A08 3', mRNA sequence	SET: UI_EST BH1B0043A08M3;	DB766979			NA	NA	NA	NA	NA	NA	NA	NA	NA									1	NA	NA	NA
21	9	5	AM06715	-0.517481	-1.43145	8.24352	253.313	362.606	-3.68514	0.000567603	0.0407499	-0.340593	AM06715	GB14115-RA [PREDICTED: Apis mellifera similar to CG4221-PA (LOC726706), mRNA]	SET: OGS; Dmel Ortholog - C. Elsik Feb_2007: FBgn0038385; Best Dmel 5.1 match: FBgn0038385, blastp escore 2E-94;	XM_001122429.1	GB14115-RA	FBgn0038385	41935	CG4221	CG4221	CG4221 gene product from transcript CG4221-RA	3R	11746634	11758614	89A8-89A8	NA									1		GO:0005515: protein binding
39	1	7	AM03751	-0.519521	-1.43348	10.4811	1193.79	1711.28	-4.06962	0.000169493	0.0203392	0.759283	AM03751	GB11127-RA [PREDICTED: Apis mellifera similar to dikar CG32393-PA, isoform A (LOC409504), partial mRNA]	SET: OGS; Best Dmel 5.1 match: FBgn0052394, blastp escore 8E-08;	XM_393011.3	GB11127-RA	FBgn0052394	326213	CG32394	CG32394	CG32394 gene product from transcript CG32394-RA	3L	-6723259	-6732746	65C3-65C3	NA									1
42	3	7	AM11515	-0.520529	-1.43448	14.181	15508.4	22246.5	-4.58547	3.11428e-05	0.00735175	2.31162	AM11515	GB18959-RA [PREDICTED: Apis mellifera similar to Mediator complex subunit 17 CG7957-PA (LOC411043), mRNA]	SET: OGS; Dmel Ortholog - C. Elsik Feb_2007: FBgn0038578; Best Dmel 5.1 match: FBgn0038578, blastp escore 0E+00;	XM_394516.2	GB18959-RA	FBgn0038578	42175	CG7957	MED17	Mediator complex subunit 17	3R	14014786	14016987	90F6-90F6	NA		1								GO:0006357: regulation of transcription from RNA polymerase II promoter, GO:0006366: transcription from RNA polymerase II promoter, GO:0006367: transcription initiation from RNA polymerase II promoter, GO:0009987: cellular process, GO:0010552: positive regulation of gene-specific transcription from RNA polymerase II promoter, GO:0045498: sex comb development	GO:0003713: transcription coactivator activity, GO:0016455: RNA polymerase II transcription mediator activity, GO:0033613: transcription activator binding	GO:0005634: nucleus, GO:0016592: mediator complex
13	24	1	AM07588	-0.52069	-1.43464	7.47573	148.61	213.202	-4.61644	2.80691e-05	0.00685076	2.40711	AM07588	GB14997-RA [PREDICTED: Apis mellifera similar to RAB3A interacting protein (rabin3)-like 1 (LOC409085), mRNA]	SET: OGS; Best Dmel 5.1 match: FBgn0002741, blastp escore 4E-04;	XM_392609.2	GB14997-RA	FBgn0002741																		1
6	25	15	pos4	-0.524735	-1.43867	9.66679	677.663	974.933	-3.55361	0.000847545	0.0496124	-0.703441	pos4	GB10560 [Apis mellifera translation elongation factor eEF-1 alpha chain (LOC408385), mRNA]		NM_001011628.1	GB10560-RA		NA	NA	NA	NA	NA	NA	NA	NA	NA									1	NA	NA	NA
48	13	7	AM07837	-0.52475	-1.43868	8.19388	244.131	351.227	-3.61699	0.000699249	0.0445539	-0.529515	AM07837	GB15248-RA [PREDICTED: Apis mellifera similar to Von Hippel-Lindau disease tumor suppressor (pVHL) (G7 protein) (LOC726161), mRNA]	SET: OGS; Dmel Ortholog - C. Elsik Feb_2007: FBgn0041174; Best Dmel 5.1 match: FBgn0041174, blastp escore 1E-08;	XM_001121921.1	GB15248-RA	FBgn0041174	53433	CG13221	Vhl	von Hippel-Lindau	2R	7167230	7168538	47E5-47E6	4120			1							GO:0007010: cytoskeleton organization, GO:0016567: protein ubiquitination, GO:0007424: open tracheal system development	GO:0005515: protein binding, GO:0004842: ubiquitin-protein ligase activity	GO:0005634: nucleus, GO:0030891: VCB complex
26	13	13	AM10128	-0.525315	-1.43925	10.107	919.283	1323.08	-4.2206	0.000104041	0.0154453	1.20542	AM10128	GB17555-RA [PREDICTED: Apis mellifera similar to Limpet CG32171-PD, isoform D (LOC410211), mRNA]	SET: OGS; Also matches: GB17555-RB,GB17555-RC; Dmel Ortholog - C. Elsik Feb_2007: FBgn0036672; Best Dmel 5.1 match: FBgn0036672, blastp escore 0E+00;	XM_393694.3	GB17555-RA	FBgn0036672	39889	CG32171	Lmpt	Limpet	3L	16858399 // 16884327 // 16904366 // 16909354	16915587 // 16915587 // 16915587 // 16915587	73D3-73D6	NA									1
36	19	15	AM08991	-0.53358	-1.44752	9.02086	431.756	624.973	-3.61717	0.00069888	0.0445539	-0.529037	AM08991	GB16412-RA [PREDICTED: Apis mellifera similar to Translationally controlled tumor protein CG4800-PA, transcript variant 1 (LOC411832), mRNA]	SET: OGS; Dmel Ortholog - C. Elsik Feb_2007: FBgn0037874; Best Dmel 5.1 match: FBgn0037874, blastp escore 3E-74;	XM_395299.3	GB16412-RA	FBgn0037874	41341	CG4800	Tctp	Translationally controlled tumor protein	3R	7035974	7037006	86D8-86D8	NA			1							GO:0040018: positive regulation of multicellular organism growth, GO:0045793: positive regulation of cell size	GO:0005085: guanyl-nucleotide exchange factor activity	GO:0005737: cytoplasm
5	20	19	AM08276	-0.537893	-1.45185	8.50594	301.705	438.03	-4.40612	5.65951e-05	0.0107162	1.76326	AM08276	GB15693-RA [PREDICTED: Apis mellifera similar to CG12301-PA (LOC413758), partial mRNA]	SET: OGS; Best Dmel 5.1 match: FBgn0036514, blastp escore 4E-63;	XM_397197.3	GB15693-RA	FBgn0036514	39689	CG12301	CG12301	CG12301 gene product from transcript CG12301-RA	3L	15573941	15576473	71E1-71E1	NA		1								GO:0006364: rRNA processing, GO:0016319: mushroom body development		GO:0032040: small-subunit processome
39	1	23	AM03484	-0.538204	-1.45216	11.1616	1900.92	2760.44	-4.10531	0.000151123	0.01876	0.86407	AM03484	GB10859-RA [PREDICTED: Apis mellifera similar to CG9172-PA, isoform A (LOC408909), mRNA]	SET: OGS; Dmel Ortholog - C. Elsik Feb_2007: FBgn0039669; Best Dmel 5.1 match: FBgn0030718, blastp escore 2E-89;	XM_392437.3	GB10859-RA	FBgn0039669	43477	CG2014	CG2014	CG2014 gene product from transcript CG2014-RA	3R	25341566	25342205	99B2-99B2	00190 // 01100				1						GO:0006120: mitochondrial electron transport, NADH to ubiquinone	GO:0003954: NADH dehydrogenase activity, GO:0008137: NADH dehydrogenase (ubiquinone) activity, GO:0048038: quinone binding, GO:0051539: 4 iron, 4 sulfur cluster binding	GO:0005747: mitochondrial respiratory chain complex I
9	17	9	AM12558	-0.542141	-1.45613	8.4098	281.839	410.395	-4.37031	6.36998e-05	0.011466	1.65482	AM12558	GB20011-RA [PREDICTED: Apis mellifera similar to CG10103-PA (LOC727141), mRNA]	SET: OGS; Dmel Ortholog - C. Elsik Feb_2007: FBgn0035715; Best Dmel 5.1 match: FBgn0035715, blastp escore 1E-13;	XM_001122854.1	GB20011-RA	FBgn0035715	38750	CG10103	CG10103	CG10103 gene product from transcript CG10103-RA	3L	-6747115	-6749619	65C3-65C4	NA									1
42	10	9	AM08653	-0.543849	-1.45786	9.90946	796.5	1161.18	-3.82814	0.000364315	0.031414	0.0619656	AM08653	GB16072-RA [PREDICTED: Apis mellifera similar to Iron regulatory protein 1B CG6342-PA, transcript variant 1 (LOC409485), mRNA]	SET: OGS; Dmel Ortholog - C. Elsik Feb_2007: FBgn0024957; Best Dmel 5.1 match: FBgn0024957, blastp escore 0E+00;	XM_392993.3	GB16072-RA	FBgn0024957	41269	CG6342	Irp-1B	Iron regulatory protein 1B	3R	-6234337	-6238638	86B4-86B4	00020 // 00630 // 01100				1						GO:0008152: metabolic process, GO:0006447: regulation of translational initiation by iron	GO:0003729: mRNA binding, GO:0003994: aconitate hydratase activity, GO:0005506: iron ion binding, GO:0030350: iron-responsive element binding, GO:0051539: 4 iron, 4 sulfur cluster binding
46	23	17	AM12853	-0.544826	-1.45884	7.59183	159.722	233.009	-4.49367	4.23245e-05	0.00858413	2.02988	AM12853	GB17056-RA [PREDICTED: Apis mellifera similar to Cyclophilin 1 CG9916-PA (LOC409890), mRNA]	SET: JDE_EST jdeC37_; Dmel Ortholog - C. Elsik Feb_2007: FBgn0036415; Best Dmel 5.1 match: FBgn0004432, blastp escore 8E-78;	XM_393381.3	GB17056-RA	FBgn0036415	39573	CG7768	CG7768	CG7768 gene product from transcript CG7768-RB	3L	14211008 // 14211324	14212390 // 14211977	70D4-70D4	NA						1				GO:0006457: protein folding	GO:0003755: peptidyl-prolyl cis-trans isomerase activity
36	7	21	AM09052	-0.550575	-1.46467	8.83724	377.924	553.534	-3.64682	0.000638378	0.0425585	-0.447062	AM09052	GB30393-RA [PREDICTED: Apis mellifera similar to Ribosomal protein L11 CG7726-PA (LOC726171), mRNA]	SET: OGS; Dmel Ortholog - C. Elsik Feb_2007: FBgn0013325; Best Dmel 5.1 match: FBgn0013325, blastp escore 1E-90;	XM_001121930.1	GB30393-RA	FBgn0013325	37235	CG7726	RpL11	Ribosomal protein L11	2R	15329853	15331014	56D7-56D7	3010								1		GO:0000022: mitotic spindle elongation, GO:0006412: translation, GO:0007052: mitotic spindle organization	GO:0005515: protein binding, GO:0003735: structural constituent of ribosome	GO:0022625: cytosolic large ribosomal subunit, GO:0005840: ribosome, GO:0005811: lipid particle
35	11	13	AM09931	-0.554799	-1.46896	11.2203	1968.55	2891.72	-4.35993	6.59171e-05	0.0115541	1.62345	AM09931	GB17358-RA [PREDICTED: Apis mellifera similar to T04C12.5 (LOC725228), partial mRNA]	SET: OGS; Also matches: GB12453-RA,XM_625012.1; Best Dmel 5.1 match: FBgn0000044, blastp escore 7E-68;	XM_001121105.1	GB17358-RA	FBgn0000044	37368	CG10067	Act57B	Actin 57B	2R	16831532 // 16831532	16833916 // 16833945	57B5-57B5	04145 // 04745								1		GO:0000910: cytokinesis, GO:0007010: cytoskeleton organization, GO:0007507: heart development, GO:0015012: heparan sulfate proteoglycan biosynthetic process, GO:0030206: chondroitin sulfate biosynthetic process, GO:0051533: positive regulation of NFAT protein import into nucleus	GO:0005515: protein binding, GO:0005200: structural constituent of cytoskeleton, GO:0005524: ATP binding, GO:0015020: glucuronosyltransferase activity	GO:0005875: microtubule associated complex, GO:0005884: actin filament
5	10	21	AM11686	-0.555205	-1.46938	8.32696	264.91	389.253	-3.58501	0.000770681	0.0472668	-0.617507	AM11686	GB19132-RA [PREDICTED: Apis mellifera similar to yellow-d CG9889-PA (LOC727110), mRNA]	SET: OGS; Best Dmel 5.1 match: FBgn0038151, blastp escore 7E-59;	XM_001122824.1	GB19132-RA	FBgn0038151	41652	CG17044	yellow-e2	CG17044 gene product from transcript CG17044-RA	3R	-9231028	-9232720	87E10-87E10	NA									1	GO:0008150: biological_process	GO:0003674: molecular_function	GO:0005575: cellular_component
21	3	11	AM10328	-0.559177	-1.47343	15.2127	31283.4	46093.8	-4.57321	3.24491e-05	0.00741693	2.27388	AM10328	GB17755-RA	SET: OGS; Best Dmel 5.1 match: FBgn0013674, blastp escore 5E-05;		GB17755-RA	FBgn0013674	192469		COX1	cytochrome c oxidase subunit I	MT	NA	NA	NA	00190 // 01100		1								GO:0006123: mitochondrial electron transport, cytochrome c to oxygen, GO:0009060: aerobic respiration, GO:0030431: sleep	GO:0009055: electron carrier activity, GO:0004129: cytochrome-c oxidase activity, GO:0020037: heme binding	GO:0005739: mitochondrion, GO:0016021: integral to membrane, GO:0005743: mitochondrial inner membrane, GO:0005751: mitochondrial respiratory chain complex IV
22	19	3	AM07467	-0.560141	-1.47441	7.30525	130.254	192.048	-4.52231	3.84698e-05	0.00802849	2.11755	AM07467	GB14873-RA [Apis mellifera acetylcholinesterase (Ache), mRNA]	SET: OGS; Dmel Ortholog - C. Elsik Feb_2007: FBgn0000024; Best Dmel 5.1 match: FBgn0000024, blastp escore 0E+00;	NM_001040230.1	GB14873-RA	FBgn0000024	41625	CG17907	Ace	Acetylcholine esterase	3R	-9053963 // -9053963	-9085240 // -9084590	3-52.5 cM // 87E2-87E3	564					1					GO:0001507: acetylcholine catabolic process in synaptic cleft, GO:0006581: acetylcholine catabolic process, GO:0007268: synaptic transmission, GO:0046681: response to carbamate, GO:0046683: response to organophosphorus, GO:0042331: phototaxis, GO:0042426: choline catabolic process	GO:0003990: acetylcholinesterase activity, GO:0004104: cholinesterase activity, GO:0042803: protein homodimerization activity	GO:0005886: plasma membrane, GO:0016020: membrane, GO:0005737: cytoplasm, GO:0045202: synapse
29	3	23	AM05618	-0.561423	-1.47572	8.80752	368.83	544.291	-3.78575	0.000415828	0.0337066	-0.0582308	AM05618	GB13007-RA	SET: OGS; Dmel Ortholog - C. Elsik Feb_2007: FBgn0029904; Best Dmel 5.1 match: FBgn0029904, blastp escore 0E+00;		GB13007-RA	FBgn0029904																		1
17	3	13	AM11522	-0.563629	-1.47798	7.82499	186.518	275.671	-4.00151	0.000210741	0.0232868	0.560493	AM11522	GB18966-RA [PREDICTED: Apis mellifera similar to CG5157-PA (LOC724654), mRNA]	SET: OGS; Best Dmel 5.1 match: FBgn0036575, blastp escore 1E-17;	XM_001120546.1	GB18966-RA	FBgn0036575	39771	CG5157	CG5157	CG5157 gene product from transcript CG5157-RA	3L	-16129586	-16130979	72D9-72D9	NA									1		GO:0009055: electron carrier activity, GO:0020037: heme binding
35	13	17	AM04326	-0.576079	-1.49079	8.40753	278.106	414.599	-4.12748	0.000140697	0.0184185	0.929392	AM04326	GB11706-RA [PREDICTED: Apis mellifera similar to DumPY : shorter than wild-type family member (dpy-6) (LOC551566), partial mRNA]	SET: OGS; Best Dmel 5.1 match: FBgn0052580, blastp escore 5E-48;	XM_623958.2	GB11706-RA	FBgn0052580	318097	CG32580	Muc14A	Mucin 14A	X	15903160	15955708	14A6-14A6	NA			1							GO:0032313: regulation of Rab GTPase activity, GO:0035023: regulation of Rho protein signal transduction	GO:0005089: Rho guanyl-nucleotide exchange factor activity, GO:0005097: Rab GTPase activator activity	GO:0005622: intracellular
4	20	5	AM12357	-0.59483	-1.51029	10.0353	853.848	1289.56	-3.98421	0.000222673	0.0239291	0.510264	AM12357	GB30540-RA_2 [PREDICTED: Apis mellifera similar to CG31158-PB, isoform B (LOC411463), partial mRNA]	SET: OGS; Dmel Ortholog - C. Elsik Feb_2007: FBgn0051158; Best Dmel 5.1 match: FBgn0051158, blastp escore 0E+00;	XM_394938.2	GB30540-RA_2	FBgn0051158	42665	CG31158	CG31158	CG31158 gene product from transcript CG31158-RG	3R	18413476 // 18413476 // 18424254	18434193 // 18434564 // 18434193	94B5-94B6	4144			1							GO:0032012: regulation of ARF protein signal transduction	GO:0005515: protein binding, GO:0005086: ARF guanyl-nucleotide exchange factor activity	GO:0005622: intracellular
10	12	13	AM09343	-0.598638	-1.51429	7.64673	162.851	246.603	-4.07142	0.000168516	0.0203392	0.764564	AM09343	GB16765-RA [PREDICTED: Apis mellifera similar to transcriptional adaptor 3 (NGG1 homolog, yeast)-like (LOC411658), mRNA]	SET: OGS; Dmel Ortholog - C. Elsik Feb_2007: FBgn0030891; Best Dmel 5.1 match: FBgn0030891, blastp escore 8E-51;	XM_395126.2	GB16765-RA	FBgn0030891	32787	CG7098	dik	diskette	X	17979790	17982453	16F6-16F6	NA									1		GO:0004402: histone acetyltransferase activity	GO:0000123: histone acetyltransferase complex, GO:0005671: Ada2/Gcn5/Ada3 transcription activator complex, GO:0005700: polytene chromosome
30	15	9	AM01512	-0.600436	-1.51617	8.4747	288.91	438.039	-3.55863	0.000834783	0.0493553	-0.689731	AM01512	BB170001B10C03.5 Bee Brain Normalized/Subtracted Library, BB17 Apis mellifera cDNA clone BB170001B10C03 5', mRNA sequence	SET: UI_EST BI507413;	BI507413			NA	NA	NA	NA	NA	NA	NA	NA	NA									1	NA	NA	NA
16	16	5	AM11108	-0.605807	-1.52183	9.36543	534.68	813.691	-3.55803	0.000836298	0.0493553	-0.69137	AM11108	GB18548-RA [PREDICTED: Apis mellifera similar to scratch CG1130-PA (LOC410723), mRNA]	SET: OGS; Dmel Ortholog - C. Elsik Feb_2007: FBgn0035481; Best Dmel 5.1 match: FBgn0004880, blastp escore 2E-90;	XM_394200.1	GB18548-RA	FBgn0035481	38468	CG12605	CG12605	CG12605 gene product from transcript CG12605-RB	3L	-3956847 // -3956847 // -3956847	-3964771 // -3962950 // -3960073	64A1-64A1	NA									1		GO:0003676: nucleic acid binding, GO:0008270: zinc ion binding	GO:0005622: intracellular
31	3	23	AM02506	-0.606932	-1.52302	9.6437	648.17	987.174	-4.40237	5.73022e-05	0.0107162	1.75188	AM02506	DB740402 RIKEN full-length enriched honey bee cDNA library, head Apis mellifera cDNA clone BH10044H19 5', mRNA sequence	SET: UI_EST BI516199;	DB740402			NA	NA	NA	NA	NA	NA	NA	NA	NA									1	NA	NA	NA
40	2	15	AM03740	-0.612144	-1.52853	10.2303	971.634	1485.17	-3.6931	0.000553882	0.0403651	-0.318409	AM03740	GB11116-RA [PREDICTED: Apis mellifera similar to Trim9 CG31721-PA (LOC410998), mRNA]	SET: OGS; Dmel Ortholog - C. Elsik Feb_2007: FBgn0051721; Best Dmel 5.1 match: FBgn0051721, blastp escore 0E+00;	XM_394473.1	GB11116-RA	FBgn0051721	34453	CG31721	Trim9	CG31721 gene product from transcript CG31721-RA	2L	10544880	10627374	31F5-32A2	NA									1		GO:0005515: protein binding, GO:0008270: zinc ion binding	GO:0005622: intracellular
13	5	11	AM02625	-0.62277	-1.53983	8.11601	223.577	344.27	-4.54238	3.59758e-05	0.00773212	2.1791	AM02625	DQ811780 [Paenibacillus larvae chitinase A gene, partial cds]	SET: Pathogen;	DQ811780			NA	NA	NA	NA	NA	NA	NA	NA	NA									1	NA	NA	NA
11	14	3	AM07327	-0.623406	-1.54051	15.2259	30875.6	47564.1	-4.15557	0.000128489	0.0177908	1.01236	AM07327	GB14730-RA [PREDICTED: Apis mellifera similar to CG2246-PB, isoform B (LOC552273), mRNA]	SET: OGS; Dmel Ortholog - C. Elsik Feb_2007: FBgn0039790; Best Dmel 5.1 match: FBgn0039790, blastp escore 1E-166;	XM_624649.1	GB14730-RA	FBgn0039790	43637	CG2246	CG2246	CG2246 gene product from transcript CG2246-RA	3R	-26418832 // -26418733 // -26418733 // -26418733 // -26418733	-26427211 // -26427211 // -26427178 // -26426026 // -26426014	99F10-100A1	00030 // 00230 // 01100								1		GO:0009165: nucleotide biosynthetic process	GO:0000287: magnesium ion binding, GO:0004749: ribose phosphate diphosphokinase activity
31	22	23	AM12519	-0.625728	-1.54299	7.71322	168.939	260.671	-3.95145	0.000247089	0.0248944	0.415418	AM12519	GB19972-RA	SET: OGS; Dmel Ortholog - C. Elsik Feb_2007: FBgn0024986; Best Dmel 5.1 match: FBgn0024986, blastp escore 4E-29;		GB19972-RA	FBgn0024986	44736	CG3719	CG3719	CG3719 gene product from transcript CG3719-RA	X	-1272740	-1274509	2A1-2A1	NA					1					GO:0045454: cell redox homeostasis	GO:0015036: disulfide oxidoreductase activity	GO:0005739: mitochondrion
22	5	11	AM03825	-0.644924	-1.56366	7.90007	191.023	298.695	-4.16947	0.000122834	0.017624	1.05352	AM03825	GB11202-RA [PREDICTED: Apis mellifera similar to Laminin A CG10236-PA (LOC412663), partial mRNA]	SET: OGS; Also matches: GB11202-RB; Dmel Ortholog - C. Elsik Feb_2007: FBgn0002526; Best Dmel 5.1 match: FBgn0002526, blastp escore 0E+00;	XM_396118.3	GB11202-RA	FBgn0002526	38723	CG10236	LanA	Laminin A	3L	-6196930	-6211084	65A8-65A9	NA								1		GO:0001964: startle response, GO:0002121: inter-male aggressive behavior, GO:0009887: organ morphogenesis, GO:0009888: tissue development, GO:0007411: axon guidance, GO:0007417: central nervous system development, GO:0007422: peripheral nervous system development, GO:0007498: mesoderm development, GO:0007507: heart development, GO:0016321: female meiosis chromosome segregation, GO:0030155: regula…	GO:0005102: receptor binding	GO:0005604: basement membrane, GO:0005605: basal lamina, GO:0005606: laminin-1 complex
43	24	7	AM00011	-0.663924	-1.58439	8.75689	343.682	544.525	-4.80653	1.47594e-05	0.0042211	2.99827	AM00011	NW_001253354.1 SET: Dscam exon 22.1; Apis mellifera linkage group 4 genomic contig, reference assembly (based on Amel_4.0 Group4.23)	SET: Dscam exon 22.1;	NW_001253354.1			NA	NA	NA	NA	NA	NA	NA	NA	NA									1	NA	NA	NA
23	22	19	AM10446	-0.674156	-1.59566	8.86872	370.067	590.503	-4.16194	0.000125867	0.017624	1.03122	AM10446	GB17875-RA [PREDICTED: Apis mellifera similar to Ejaculatory bulb protein III CG11390-PA (LOC725382), mRNA]	SET: OGS; Best Dmel 5.1 match: FBgn0011695, blastp escore 1E-18;	XM_001120077.1	GB17875-RA	FBgn0011695	49821	CG11390	PebIII	Ejaculatory bulb protein III	2R	19914055	19915040	60B4-60B4	NA	1									GO:0009615: response to virus, GO:0007552: metamorphosis		GO:0005576: extracellular region
26	12	15	AM04973	-0.685133	-1.60785	7.35877	129.446	208.13	-3.66064	0.000611941	0.0413706	-0.408751	AM04973	GB12355-RA [PREDICTED: Apis mellifera similar to Paired box protein Pax-6 (Oculorhombin) (LOC724238), mRNA]	SET: OGS; Also matches: GB12355-RB; Dmel Ortholog - C. Elsik Feb_2007: FBgn0005558; Best Dmel 5.1 match: FBgn0019650, blastp escore 3E-114;	XM_001120031.1	GB12355-RA	FBgn0005558	43812	CG1464	ey	eyeless	4	718314 // 725702 // 728054	741785 // 741785 // 741785	102D4-102D5 // 4-2.0 cM	NA		1								GO:0001745: compound eye morphogenesis, GO:0006355: regulation of transcription, DNA-dependent, GO:0007420: brain development, GO:0007455: eye-antennal disc morphogenesis, GO:0007628: adult walking behavior, GO:0008347: glial cell migration, GO:0016319: mushroom body development, GO:0030182: neuron differentiation, GO:0040018: positive regulation of multicellular organism growth, GO:0043567: regu…	GO:0005515: protein binding, GO:0003700: sequence-specific DNA binding transcription factor activity, GO:0016563: transcription activator activity, GO:0030528: transcription regulator activity, GO:0043565: sequence-specific DNA binding	GO:0005634: nucleus, GO:0005667: transcription factor complex
40	23	15	AM07321	-0.68896	-1.61212	11.1726	1817.95	2930.75	-4.62208	2.75417e-05	0.00685076	2.42454	AM07321	GB14724-RB [PREDICTED: Apis mellifera hypothetical protein LOC726100 (LOC726100), mRNA]	SET: OGS; Dmel Ortholog - C. Elsik Feb_2007: FBgn0036908; Best Dmel 5.1 match: FBgn0036908, blastp escore 6E-09;	XM_001121866.1	GB14724-RB	FBgn0036908	40158	CG14103	CG14103	CG14103 gene product from transcript CG14103-RA	3L	-19797022	-19798169	76C6-76C6	NA									1
10	10	15	AM06294	-0.708157	-1.63372	8.27733	242.738	396.564	-4.36179	6.55147e-05	0.0115541	1.62906	AM06294	GB13696-RA [PREDICTED: Apis mellifera similar to CG11178-PB, isoform B (LOC551701), mRNA]	SET: OGS; Dmel Ortholog - C. Elsik Feb_2007: FBgn0030499; Best Dmel 5.1 match: FBgn0030499, blastp escore 4E-158;	XM_624090.1	GB13696-RA	FBgn0030499	32315	CG11178	CG11178	CG11178 gene product from transcript CG11178-RA	X	13499715 // 13500203	13503565 // 13503563	12A8-12A8	NA									1
40	4	11	AM04971	-0.712754	-1.63893	9.8187	705.415	1156.13	-3.59667	0.000743857	0.0463703	-0.585468	AM04971	GB12353-RA [PREDICTED: Apis mellifera similar to CG10960-PB, isoform B (LOC724874), mRNA]	SET: OGS; Also matches: XM_001122112.1; Best Dmel 5.1 match: FBgn0036316, blastp escore 9E-50;	XM_001120775.1	GB12353-RA	FBgn0036316	39458	CG10960	CG10960	CG10960 gene product from transcript CG10960-RC	3L	-12817981 // -12817981 // -12817981	-12836205 // -12825599 // -12820931	69E5-69E6	NA				1						GO:0055085: transmembrane transport	GO:0005355: glucose transmembrane transporter activity	GO:0016021: integral to membrane
17	24	9	AM04517	-0.721222	-1.64858	8.04432	205.602	338.951	-4.57913	3.18118e-05	0.00738854	2.2921	AM04517	GB11900-RA [PREDICTED: Apis mellifera similar to vrille CG14029-PA, isoform A (LOC410253), mRNA]	SET: OGS; Also matches: GB11900-RB; Dmel Ortholog - C. Elsik Feb_2007: FBgn0016076; Best Dmel 5.1 match: FBgn0016076, blastp escore 1E-41;	XM_393735.3	GB11900-RA	FBgn0016076	33759	CG14029	vri	vrille	2L	5299646 // 5305707 // 5305721	5310625 // 5310996 // 5310610	2-17 cM // 25D4-25D5	4711		1								GO:0006351: transcription, DNA-dependent, GO:0006355: regulation of transcription, DNA-dependent, GO:0007275: multicellular organismal development, GO:0007622: rhythmic behavior, GO:0007623: circadian rhythm, GO:0008407: bristle morphogenesis, GO:0009987: cellular process, GO:0035317: imaginal disc-derived wing hair organization, GO:0045475: locomotor rhythm	GO:0003700: sequence-specific DNA binding transcription factor activity, GO:0003702: RNA polymerase II transcription factor activity, GO:0030528: transcription regulator activity, GO:0042803: protein homodimerization activity, GO:0043565: sequence-specific DNA binding, GO:0046982: protein heterodimerization activity, GO:0046983: protein dimerization activity	GO:0005634: nucleus
17	12	9	AM12874R	-0.757429	-1.69048	8.34972	250.907	424.152	-3.78331	0.000418992	0.0337066	-0.0651181	AM12874R	GB30268-RA [PREDICTED: Apis mellifera similar to Glutathione S transferase S1 CG8938-PA, isoform A (LOC552283), partial mRNA]	SET: JDE_EST jdeDEFC39; Best Dmel 5.1 match: FBgn0010226, blastp escore 8E-37;	XM_624659.2	GB30268-RA	FBgn0010226	36927	CG8938	GstS1	Glutathione S transferase S1	2R	-12981124 // -12980757 // -12980757	-12984935 // -12984935 // -12984482	53F7-53F8	00480 // 00980 // 00982	1									GO:0006979: response to oxidative stress	GO:0004364: glutathione transferase activity, GO:0004602: glutathione peroxidase activity	GO:0005575: cellular_component
9	21	9	AM02499	-0.857272	-1.81161	9.04989	393.782	713.378	-3.63008	0.00067189	0.044204	-0.493389	AM02499	NW_001253225.1 SET: UI_EST BI516136; Apis mellifera linkage group 1 genomic contig, reference assembly (based on Amel_4.0 Group1.63)	SET: UI_EST BI516136;	NW_001253225.1			NA	NA	NA	NA	NA	NA	NA	NA	NA									1	NA	NA	NA
26	15	17	AM05582	-0.873868	-1.83257	8.08413	200.464	367.364	-3.86745	0.000322094	0.0289885	0.174006	AM05582	GB12969-RA [PREDICTED: Apis mellifera similar to neuroblastoma, suppression of tumorigenicity 1 (LOC725658), mRNA]	SET: OGS;	XM_001121480.1	GB12969-RA		NA	NA	NA	NA	NA	NA	NA	NA	NA									1	NA	NA	NA
30	13	1	AM02610	-0.886703	-1.84895	10.6882	1213.41	2243.53	-3.63872	0.0006544	0.0434256	-0.469509	AM02610	NW_001253484.1 SET: UI_EST BI517167; Apis mellifera linkage group 7 genomic contig, reference assembly (based on Amel_4.0 Group7.38)	SET: UI_EST BI517167;	NW_001253484.1			NA	NA	NA	NA	NA	NA	NA	NA	NA									1	NA	NA	NA
14	20	15	AM00357	-0.897457	-1.86278	11.716	2464.87	4591.52	-4.43524	5.13923e-05	0.0101377	1.85172	AM00357	GB17782-RA Apid exon M2 & M22 [Apis mellifera apidaecin 14 (Apid14), mRNA]	SET: Apid exon M2, M22; Best Dmel 5.1 match: FBgn0035544, blastp escore 3E-15;	NM_001011613.1	GB17782-RA	FBgn0035544	38546	CG15021	CG15021	CG15021 gene product from transcript CG15021-RA	3L	4436720	4438319	64B6-64B6	NA									1		GO:0005199: structural constituent of cell wall
43	21	9	AM11803	-0.918747	-1.89047	7.81363	163.626	309.331	-3.74497	0.000471939	0.0361486	-0.173174	AM11803	GB19249-RA [PREDICTED: Apis mellifera similar to dappled CG1624-PC, isoform C (LOC724752), mRNA]	SET: OGS; Dmel Ortholog - C. Elsik Feb_2007: FBgn0015930; Best Dmel 5.1 match: FBgn0015930, blastp escore 4E-64;	XM_001120644.1	GB19249-RA	FBgn0015930	7411854		dpld	dappled	2	NA	NA	2- cM // 43C5-43C5	NA								1		GO:0002168: instar larval development, GO:0051726: regulation of cell cycle
13	25	13	1-Gal4_cds_5	-0.939579	-1.91797	9.14813	409.675	785.744	-3.83923	0.000351898	0.0305261	0.0935014	1-Gal4_cds_5	P-element Gal4 driver					NA	NA	NA	NA	NA	NA	NA	NA	NA									1	NA	NA	NA
14	18	21	AM12438	-0.949609	-1.93135	8.14127	203.159	392.371	-3.94425	0.000252789	0.0251084	0.394634	AM12438	GB19891-RA [PREDICTED: Apis mellifera similar to fem-1 homolog c (LOC409291), mRNA]	SET: OGS; Best Dmel 5.1 match: FBgn0038286, blastp escore 1E-170;	XM_392810.3	GB19891-RA	FBgn0038286	41816	CG6966	CG6966	CG6966 gene product from transcript CG6966-RB	3R	-10906168	-10921333	88E1-88E1	NA									1			GO:0005575: cellular_component
16	15	17	AM04444	-0.967351	-1.95525	12.8767	5378.62	10516.5	-5.42915	1.71435e-06	0.000796344	4.98218	AM04444	GB11825-RA	SET: OGS;		GB11825-RA		NA	NA	NA	NA	NA	NA	NA	NA	NA									1	NA	NA	NA
5	25	13	1-Gal4_cds_5	-0.975164	-1.96586	9.08485	387.289	761.358	-4.08714	0.000160219	0.0197193	0.810672	1-Gal4_cds_5	P-element Gal4 driver					NA	NA	NA	NA	NA	NA	NA	NA	NA									1	NA	NA	NA
25	13	15	AM11446	-0.982158	-1.97542	7.54156	132.558	261.858	-3.81852	0.000375442	0.0318417	0.0346141	AM11446	GB18889-RA [PREDICTED: Apis mellifera similar to Sodium channel protein Nach (Pickpocket 4) (LOC726149), mRNA]	SET: OGS; Dmel Ortholog - C. Elsik Feb_2007: FBgn0024319; Best Dmel 5.1 match: FBgn0024319, blastp escore 2E-46;	XM_001121909.1	GB18889-RA	FBgn0024319	36864	CG8178	Nach	CG8178 gene product from transcript CG8178-RC	2R	-12540709	-12542551	53C14-53C14	NA			1							GO:0006814: sodium ion transport, GO:0035002: liquid clearance, open tracheal system	GO:0005272: sodium channel activity	GO:0016020: membrane, GO:0016021: integral to membrane
2	9	1	AM00356	-1.00486	-2.00675	9.92218	684.901	1374.42	-4.03529	0.000189201	0.0217354	0.658867	AM00356	GB17782-RA Apid exon M21 [PREDICTED: Apis mellifera apidaecin (Apid73), partial mRNA]	SET: Apid exon M21; Also matches: GB17354-RA; Best Dmel 5.1 match: FBgn0035544, blastp escore 3E-15;	XM_001123211.1	GB17782-RA	FBgn0035544	38546	CG15021	CG15021	CG15021 gene product from transcript CG15021-RA	3L	4436720	4438319	64B6-64B6	NA	1										GO:0005199: structural constituent of cell wall
15	23	7	AM08876	-1.05428	-2.07668	8.16409	199.045	413.354	-4.88991	1.11064e-05	0.0034028	3.26002	AM08876	GB16296-RA [PREDICTED: Apis mellifera similar to mevalonate (diphospho) decarboxylase (LOC725817), mRNA]	SET: OGS; Dmel Ortholog - C. Elsik Feb_2007: FBgn0030683; Best Dmel 5.1 match: FBgn0030683, blastp escore 2E-112;	XM_001121619.1	GB16296-RA	FBgn0030683	32520	CG8239	CG8239	CG8239 gene product from transcript CG8239-RA	X	15643209	15645255	13E14-13E14	00900 // 01100					1					GO:0008299: isoprenoid biosynthetic process, GO:0016310: phosphorylation	GO:0004163: diphosphomevalonate decarboxylase activity, GO:0005524: ATP binding, GO:0016301: kinase activity	GO:0005575: cellular_component
8	10	7	AM00359	-1.08998	-2.1287	10.7314	1165.21	2480.39	-6.18012	1.19924e-07	0.000101583	7.43495	AM00359	NM_001011613.1 Apid exon M1, M9, M10 & M17 [Apis mellifera apidaecin 14 (Apid14), mRNA]	SET: Apid exon M1, M9, M10, M17; Best Dmel 5.1 match: FBgn0035544, blastp escore 2E-10;	NM_001011613.1		FBgn0035544	38546	CG15021	CG15021	CG15021 gene product from transcript CG15021-RA	3L	4436720	4438319	64B6-64B6	NA	1										GO:0005199: structural constituent of cell wall
33	6	1	AM00361	-1.14798	-2.21604	8.65726	271.209	601.011	-3.91915	0.000273683	0.0264499	0.322282	AM00361	GB13473-RA Apid UTR [Apis mellifera apidaecin 14 (Apid14), mRNA]	SET: Apid exon UTR; Also matches: GB13473-RB,GB13473-RC; Best Dmel 5.1 match: FBgn0035544, blastp escore 4E-26;	NM_001011613.1	GB13473-RA	FBgn0035544	38546	CG15021	CG15021	CG15021 gene product from transcript CG15021-RA	3L	4436720	4438319	64B6-64B6	NA	1										GO:0005199: structural constituent of cell wall
10	7	1	AM00355	-1.26266	-2.39938	9.40991	439.154	1053.7	-5.6281	8.51609e-07	0.000490527	5.62751	AM00355	GB17782-RA Apid exon M12 [Apis mellifera apidaecin type 22 (Apid22), mRNA]	SET: Apid exon M12; Also matches: GB13473-RA,GB13473-RB,GB13473-RC,NM_001011613.1; Best Dmel 5.1 match: FBgn0035544, blastp escore 3E-15;	NM_001011642.1	GB17782-RA	FBgn0035544	38546	CG15021	CG15021	CG15021 gene product from transcript CG15021-RA	3L	4436720	4438319	64B6-64B6	NA									1		GO:0005199: structural constituent of cell wall
8	15	3	AM00360	-1.30403	-2.46918	9.6353	506.102	1249.66	-4.51239	3.97638e-05	0.00817998	2.08717	AM00360	GB17782-RA Apid Nterm [Apis mellifera apidaecin type 22 (Apid22), mRNA]	SET: Apid exon NTERM; Best Dmel 5.1 match: FBgn0035544, blastp escore 3E-15;	NM_001011642.1	GB17782-RA	FBgn0035544	38546	CG15021	CG15021	CG15021 gene product from transcript CG15021-RA	3L	4436720	4438319	64B6-64B6	NA	1										GO:0005199: structural constituent of cell wall
32	19	1	AM10109	-1.38793	-2.61703	9.79385	548.703	1435.97	-5.08315	5.71662e-06	0.00195998	3.8718	AM10109	GB17538-RA [Apis mellifera hymenoptaecin (LOC406142), mRNA]	SET: OGS;	NM_001011615.1	GB17538-RA		NA	NA	NA	NA	NA	NA	NA	NA	NA	1									NA	NA	NA
9	12	11	AM00351	-1.50067	-2.82974	10.4793	848.594	2401.3	-7.23746	2.7254e-09	3.52178e-06	10.913	AM00351	GB13473-RA [Apis mellifera apidaecin type 22 (Apid22), mRNA]	Also matches: GB13473-RB,GB13473-RC; Best Dmel 5.1 match: FBgn0035544, blastp escore 4E-26;	NM_001011642.1	GB13473-RA	FBgn0035544	38546	CG15021	CG15021	CG15021 gene product from transcript CG15021-RA	3L	4436720	4438319	64B6-64B6	NA	1										GO:0005199: structural constituent of cell wall
14	13	7	AM00354	-1.77109	-3.41312	10.3582	710.5	2425.02	-5.45478	1.56702e-06	0.000796344	5.06506	AM00354	GB17782-RA [Apis mellifera apidaecin type 22 (Apid22), mRNA]	Also matches: GB17354-RA,GB13473-RA,GB13473-RB,GB13473-RC; Best Dmel 5.1 match: FBgn0035544, blastp escore 3E-15;	NM_001011642.1	GB17782-RA	FBgn0035544	38546	CG15021	CG15021	CG15021 gene product from transcript CG15021-RA	3L	4436720	4438319	64B6-64B6	NA	1										GO:0005199: structural constituent of cell wall
21	6	13	AM00358	-1.92588	-3.7997	10.3699	678.855	2579.44	-7.83062	3.29401e-10	5.27042e-07	12.8439	AM00358	GB13473-RB Apid exon M3 [Apis mellifera apidaecin 14 (Apid14), mRNA]	SET: Apid exon M3; Best Dmel 5.1 match: FBgn0035544, blastp escore 4E-26;	NM_001011613.1	GB13473-RB	FBgn0035544	38546	CG15021	CG15021	CG15021 gene product from transcript CG15021-RA	3L	4436720	4438319	64B6-64B6	NA	1										GO:0005199: structural constituent of cell wall
19	23	19	AM00353	-2.46105	-5.50619	10.4419	592.8	3264.07	-6.04757	1.92381e-07	0.000145804	6.99937	AM00353	GB13473-RA [PREDICTED: Apis mellifera apidaecin (Apid73), partial mRNA]	Also matches: GB13473-RB,GB13473-RC,NM_001011642.1,NM_001011613.1; Best Dmel 5.1 match: FBgn0035544, blastp escore 4E-26;	XM_001123211.1	GB13473-RA	FBgn0035544	38546	CG15021	CG15021	CG15021 gene product from transcript CG15021-RA	3L	4436720	4438319	64B6-64B6	NA									1		GO:0005199: structural constituent of cell wall
																											TOTAL INDUCED	0	8	5	15	10	1	1	24	70	GRAND TOTAL
																											PERCENTAGE (UP)	0	5.97015	3.73134	11.194	7.46269	0.746269	0.746269	17.9104	52.2388	134
																										111	TOTAL REDUCED	10	10	10	9	5	4	0	13	50	111
																											PERCENTAGE (DOWN)	9.00901	9.00901	9.00901	8.10811	4.5045	3.6036	0	11.7117	45.045	245
																											TOTAL	10	18	15	24	15	5	1	37	120
																											PERCENTAGE	4.08163	7.34694	6.12245	9.79592	6.12245	2.04082	0.408163	15.102	48.9796
																											251	immune response	transcription/splicing/rRNA processing	signaling	trafficking	metabolism	translation / protein folding	chromatin regulation	other	unassigned
																												1	2	3	4	5	6		7	8

## Sheet: Virus vs Buffer all
Flenniken and Andino, 2013.
Supporting Table S3. Complete Honey Bee Gene Expression Microarray Results. Complete microarray results for virus-infected bees compared to mock-infected bees. Differentially expressed genes with adjusted P-value < 0.05 (sheet 1) and all data (sheet 2).
Block	Row	Column	ID	logFC	FoldChange	AveExpr	Cy5median	Cy3median	t	P.Value	adj.P.Val	B	cloneAM_id	Name	Reporter.Comment	Reporter.BioSequence.Database.Entry..entrez.	beebaseGB_id	FBgn_id	EG_id	CG_id	Symbol	GeneName	Chromosome	Chr_Start	Chr_Stop	MapLoc	Pathway	GO_BP	GO_MF	GO_CC
8	14	7	AM10238	1.81967	3.53001	8.71587	789.998	223.795	13.2703	6.56757e-18	9.4573e-14	28.4471	AM10238	GB17664-RA [PREDICTED: Apis mellifera similar to CG4778-PA (LOC408726), mRNA]	SET: OGS; Dmel Ortholog - C. Elsik Feb_2007: FBgn0027600; Best Dmel 5.1 match: FBgn0027600, blastp escore 4E-96;	XM_392261.3	GB17664-RA	FBgn0027600	34336	CG4778	obst-B	obstructor-B	2L	10032693	10038954	30F6-31A1	NA	GO:0006030: chitin metabolic process	GO:0008061: chitin binding, GO:0016490: structural constituent of peritrophic membrane	GO:0005576: extracellular region
29	15	23	AM00006	1.98208	3.95062	9.68556	1636.72	414.296	11.3519	2.26215e-15	1.62875e-11	23.4538	AM00006	GB30209-RA Dscam exon 13 [Apis mellifera Down syndrome cell adhesion molecule (Dscam), mRNA]	SET: Dscam exon 13; Dmel Ortholog - C. Elsik Feb_2007: FBgn0033159; Best Dmel 5.1 match: FBgn0033159, blastp escore 0E+00;	NM_001014991.1	GB30209-RA	FBgn0033159	35652	CG17800	Dscam	Down syndrome cell adhesion molecule	2R	-3207058	-3269374	43A4-43B1	NA	GO:0006909: phagocytosis, GO:0007411: axon guidance, GO:0007413: axonal fasciculation, GO:0007422: peripheral nervous system development, GO:0016319: mushroom body development, GO:0021551: central nervous system morphogenesis, GO:0048666: neuron development, GO:0048846: axon extension involved in axon guidance, GO:0070593: dendrite self-avoidance	GO:0005515: protein binding, GO:0008046: axon guidance receptor activity, GO:0042803: protein homodimerization activity, GO:0051635: bacterial cell surface binding	GO:0005887: integral to plasma membrane, GO:0030424: axon, GO:0030425: dendrite, GO:0043025: neuronal cell body
4	25	13	1-modified_GFP_39	2.05985	4.16942	12.2781	10141.8	2432.44	10.7925	1.35814e-14	6.51909e-11	21.8886	1-modified_GFP_39	pCXGFP-1					NA	NA	NA	NA	NA	NA	NA	NA	NA	NA	NA	NA
14	18	19	AM03972	1.43796	2.70937	8.71231	690.399	254.819	10.1913	9.74573e-14	3.50846e-10	20.1519	AM03972	GB12522-RA [PREDICTED: Apis mellifera similar to antdh CG1386-PA (LOC552158), mRNA]	SET: OGS; Also matches: GB11351-RA,XM_624031.2; Dmel Ortholog - C. Elsik Feb_2007: FBgn0026268; Best Dmel 5.1 match: FBgn0026268, blastp escore 3E-51;	XM_624537.2	GB12522-RA	FBgn0026268	32058	CG1386	antdh	CG1386 gene product from transcript CG1386-RA	X	-11062047	-11063091	10A10-10A10	NA	GO:0055114: oxidation reduction	GO:0004090: carbonyl reductase (NADPH) activity, GO:0005488: binding
32	20	3	AM05204	1.3272	2.50914	8.92047	767.522	305.89	9.27897	2.10508e-12	6.06262e-09	17.4138	AM05204	GB12588-RA	SET: OGS; Best Dmel 5.1 match: FBgn0004652, blastp escore 7E-28;		GB12588-RA	FBgn0004652	42226	CG14307	fru	fruitless	3R	-14256948 // -14256429 // -14251678 // -14251662 // -14251662 // -14251662 // -14251662 // -14251662 // -14248359 // -14248359 // -14242314	-14261513 // -14261513 // -14371308 // -14371244 // -14332284 // -14329788 // -14273051 // -14264493 // -14371244 // -14306125 // -14371244	91A7-91B3	NA	GO:0002118: aggressive behavior, GO:0007275: multicellular organismal development, GO:0007417: central nervous system development, GO:0007517: muscle organ development, GO:0007530: sex determination, GO:0007617: mating behavior, GO:0007618: mating, GO:0007620: copulation, GO:0008049: male courtship behavior, GO:0016543: male courtship behavior, orientation prior to leg tapping and wing vibration,…	GO:0005515: protein binding, GO:0003700: sequence-specific DNA binding transcription factor activity, GO:0003702: RNA polymerase II transcription factor activity, GO:0008270: zinc ion binding	GO:0005622: intracellular, GO:0005634: nucleus
20	25	13	1-modified_GFP_39	1.72142	3.29761	12.5281	10726.2	3252.73	9.03954	4.78836e-12	1.14921e-08	16.6758	1-modified_GFP_39	pCXGFP-1					NA	NA	NA	NA	NA	NA	NA	NA	NA	NA	NA	NA
16	6	15	AM05793	1.29597	2.45541	8.13958	441.897	179.969	8.61125	2.11289e-11	4.34653e-08	15.3373	AM05793	GB13184-RA [PREDICTED: Apis mellifera similar to CG8646-PA (LOC552073), mRNA]	SET: OGS; Also matches: XM_001122421.1; Dmel Ortholog - C. Elsik Feb_2007: FBgn0033763; Best Dmel 5.1 match: FBgn0033763, blastp escore 1E-175;	XM_624451.2	GB13184-RA	FBgn0033763	36394	CG8646	CG8646	CG8646 gene product from transcript CG8646-RB	2R	8543460	8546846	49B11-49B11	00531 // 01100 // 04142	GO:0008152: metabolic process	GO:0003943: N-acetylgalactosamine-4-sulfatase activity
18	25	13	1-modified_GFP_39	1.6692	3.18039	12.3798	9504.62	2988.51	7.98242	1.9241e-10	3.46339e-07	13.3336	1-modified_GFP_39	pCXGFP-1					NA	NA	NA	NA	NA	NA	NA	NA	NA	NA	NA	NA
21	6	13	AM00358	-1.92588	-3.7997	10.3699	678.855	2579.44	-7.83062	3.29401e-10	5.27042e-07	12.8439	AM00358	GB13473-RB Apid exon M3 [Apis mellifera apidaecin 14 (Apid14), mRNA]	SET: Apid exon M3; Best Dmel 5.1 match: FBgn0035544, blastp escore 4E-26;	NM_001011613.1	GB13473-RB	FBgn0035544	38546	CG15021	CG15021	CG15021 gene product from transcript CG15021-RA	3L	4436720	4438319	64B6-64B6	NA		GO:0005199: structural constituent of cell wall
42	25	13	1-modified_GFP_39	1.41312	2.66312	11.9788	6586.86	2473.36	7.59339	7.6537e-10	1.10213e-06	12.0747	1-modified_GFP_39	pCXGFP-1					NA	NA	NA	NA	NA	NA	NA	NA	NA	NA	NA	NA
28	25	13	1-modified_GFP_39	1.58448	2.99899	12.2378	8364.53	2789.12	7.21676	2.93481e-09	3.52178e-06	10.8451	1-modified_GFP_39	pCXGFP-1					NA	NA	NA	NA	NA	NA	NA	NA	NA	NA	NA	NA
9	12	11	AM00351	-1.50067	-2.82974	10.4793	848.594	2401.3	-7.23746	2.7254e-09	3.52178e-06	10.913	AM00351	GB13473-RA [Apis mellifera apidaecin type 22 (Apid22), mRNA]	Also matches: GB13473-RB,GB13473-RC; Best Dmel 5.1 match: FBgn0035544, blastp escore 4E-26;	NM_001011642.1	GB13473-RA	FBgn0035544	38546	CG15021	CG15021	CG15021 gene product from transcript CG15021-RA	3L	4436720	4438319	64B6-64B6	NA		GO:0005199: structural constituent of cell wall
2	25	13	1-modified_GFP_39	1.8623	3.63588	12.1567	8706.28	2394.55	6.97201	7.04632e-09	7.80516e-06	10.042	1-modified_GFP_39	pCXGFP-1					NA	NA	NA	NA	NA	NA	NA	NA	NA	NA	NA	NA
7	7	9	AM08152	0.624074	1.54122	8.39914	419.108	271.932	6.38965	5.67173e-08	5.83378e-05	8.12464	AM08152	GB15568-RA [PREDICTED: Apis mellifera similar to Ada2b CG9638-PB, isoform B (LOC724514), mRNA]	SET: OGS; Dmel Ortholog - C. Elsik Feb_2007: FBgn0037555; Best Dmel 5.1 match: FBgn0037555, blastp escore 2E-114;	XM_001120387.1	GB15568-RA	FBgn0037555	40966	CG9638	Ada2b	CG9638 gene product from transcript CG9638-RA	3R	-4062839 // -4062837	-4066230 // -4066234	84F5-84F5	NA	GO:0006338: chromatin remodeling, GO:0007412: axon target recognition, GO:0008283: cell proliferation, GO:0035066: positive regulation of histone acetylation, GO:0035222: wing disc pattern formation, GO:0042441: eye pigment metabolic process, GO:0043966: histone H3 acetylation, GO:0045449: regulation of transcription	GO:0005515: protein binding, GO:0003677: DNA binding, GO:0004402: histone acetyltransferase activity, GO:0008270: zinc ion binding	GO:0000124: SAGA complex, GO:0005634: nucleus, GO:0005700: polytene chromosome
44	25	13	1-modified_GFP_39	1.36546	2.57659	11.9781	6475.7	2513.29	6.25499	9.17881e-08	8.26093e-05	7.68129	1-modified_GFP_39	pCXGFP-1					NA	NA	NA	NA	NA	NA	NA	NA	NA	NA	NA	NA
38	18	7	AM01432	0.724924	1.65281	7.77816	282.209	170.745	6.25841	9.06752e-08	8.26093e-05	7.69253	AM01432	NW_001253490.1 SET: UI_EST BI506507; Apis mellifera linkage group 7 genomic contig, reference assembly (based on Amel_4.0 Group7.44)	SET: UI_EST BI506507;	NW_001253490.1			NA	NA	NA	NA	NA	NA	NA	NA	NA	NA	NA	NA
8	10	7	AM00359	-1.08998	-2.1287	10.7314	1165.21	2480.39	-6.18012	1.19924e-07	0.000101583	7.43495	AM00359	NM_001011613.1 Apid exon M1, M9, M10 & M17 [Apis mellifera apidaecin 14 (Apid14), mRNA]	SET: Apid exon M1, M9, M10, M17; Best Dmel 5.1 match: FBgn0035544, blastp escore 2E-10;	NM_001011613.1		FBgn0035544	38546	CG15021	CG15021	CG15021 gene product from transcript CG15021-RA	3L	4436720	4438319	64B6-64B6	NA		GO:0005199: structural constituent of cell wall
4	6	23	AM10544	0.68885	1.612	11.6856	4182.11	2594.36	6.05092	1.90099e-07	0.000145804	7.01037	AM10544	GB17971-RA [PREDICTED: Apis mellifera similar to Protein decapentaplegic precursor (Protein DPP-C) (LOC727101), partial mRNA]	SET: OGS; Dmel Ortholog - C. Elsik Feb_2007: FBgn0000490; Best Dmel 5.1 match: FBgn0000490, blastp escore 2E-88;	XM_001122815.1	GB17971-RA	FBgn0000490	33432	CG9885	dpp	decapentaplegic	2L	2428453 // 2449060 // 2451006 // 2451241 // 2454738	2459609 // 2459609 // 2459609 // 2459609 // 2459609	2-4.0 cM // 22F1-22F3	04340 // 04350	GO:0001708: cell fate specification, GO:0001709: cell fate determination, GO:0001715: ectodermal cell fate specification, GO:0001745: compound eye morphogenesis, GO:0002168: instar larval development, GO:0007179: transforming growth factor beta receptor signaling pathway, GO:0007281: germ cell development, GO:0007304: chorion-containing eggshell formation, GO:0007313: maternal specification of do…	GO:0005515: protein binding, GO:0005160: transforming growth factor beta receptor binding, GO:0008083: growth factor activity, GO:0016015: morphogen activity, GO:0016566: specific transcriptional repressor activity, GO:0042803: protein homodimerization activity, GO:0046982: protein heterodimerization activity	GO:0005622: intracellular, GO:0005576: extracellular region, GO:0005615: extracellular space
19	23	19	AM00353	-2.46105	-5.50619	10.4419	592.8	3264.07	-6.04757	1.92381e-07	0.000145804	6.99937	AM00353	GB13473-RA [PREDICTED: Apis mellifera apidaecin (Apid73), partial mRNA]	Also matches: GB13473-RB,GB13473-RC,NM_001011642.1,NM_001011613.1; Best Dmel 5.1 match: FBgn0035544, blastp escore 4E-26;	XM_001123211.1	GB13473-RA	FBgn0035544	38546	CG15021	CG15021	CG15021 gene product from transcript CG15021-RA	3L	4436720	4438319	64B6-64B6	NA		GO:0005199: structural constituent of cell wall
19	16	17	AM06483	1.58916	3.00875	10.2579	2123.83	705.886	5.85816	3.77277e-07	0.000246945	6.3784	AM06483	GB13885-RA	SET: OGS; Best Dmel 5.1 match: FBgn0039536, blastp escore 1E-72;		GB13885-RA	FBgn0039536	43324	CG18437	CG18437	CG18437 gene product from transcript CG18437-RB	3R	23488555	23502615	98A15-98B1	NA
26	25	13	1-modified_GFP_39	1.57568	2.98075	12.2106	8183.08	2745.31	5.86676	3.6593e-07	0.000246945	6.40656	1-modified_GFP_39	pCXGFP-1					NA	NA	NA	NA	NA	NA	NA	NA	NA	NA	NA	NA
43	6	9	AM10183	0.977745	1.96938	8.12414	391.539	198.813	5.86029	3.7443e-07	0.000246945	6.38538	AM10183	GB17610-RA [PREDICTED: Apis mellifera similar to Eps-15 CG16932-PA, isoform A (LOC727227), mRNA]	SET: OGS; Dmel Ortholog - C. Elsik Feb_2007: FBgn0035060; Best Dmel 5.1 match: FBgn0035060, blastp escore 9E-172;	XM_001122937.1	GB17610-RA	FBgn0035060	37961	CG16932	Eps-15	Epidermal growth factor receptor pathway substrate clone 15	2R	-20655836	-20662788	60E1-60E1	NA	GO:0016192: vesicle-mediated transport, GO:0006898: receptor-mediated endocytosis, GO:0007269: neurotransmitter secretion, GO:0008582: regulation of synaptic growth at neuromuscular junction, GO:0045746: negative regulation of Notch signaling pathway, GO:0048488: synaptic vesicle endocytosis	GO:0005509: calcium ion binding	GO:0008021: synaptic vesicle
10	20	13	AM00668	0.967125	1.95494	8.40698	474.593	242.766	5.7618	5.30899e-07	0.000332389	6.06337	AM00668	DB768024 RIKEN full-length enriched honey bee cDNA library, head Apis mellifera cDNA clone BH10046M14 3', mRNA sequence	SET: UI_EST BH1B0046M14M3;	DB768024			NA	NA	NA	NA	NA	NA	NA	NA	NA	NA	NA	NA
33	6	7	AM03374	0.734415	1.66372	8.8061	577.35	347.023	5.6664	7.43921e-07	0.000446353	5.75221	AM03374	GB10749-RA [PREDICTED: Apis mellifera similar to CG3556-PA, transcript variant 2 (LOC551780), mRNA]	SET: OGS; Dmel Ortholog - C. Elsik Feb_2007: FBgn0029708; Best Dmel 5.1 match: FBgn0029708, blastp escore 2E-116;	XM_624165.1	GB10749-RA	FBgn0029708	31380	CG3556	CG3556	CG3556 gene product from transcript CG3556-RA	X	4424263	4427870	4C7-4C7	NA	GO:0015889: cobalamin transport	GO:0031419: cobalamin binding	GO:0005575: cellular_component
10	7	1	AM00355	-1.26266	-2.39938	9.40991	439.154	1053.7	-5.6281	8.51609e-07	0.000490527	5.62751	AM00355	GB17782-RA Apid exon M12 [Apis mellifera apidaecin type 22 (Apid22), mRNA]	SET: Apid exon M12; Also matches: GB13473-RA,GB13473-RB,GB13473-RC,NM_001011613.1; Best Dmel 5.1 match: FBgn0035544, blastp escore 3E-15;	NM_001011642.1	GB17782-RA	FBgn0035544	38546	CG15021	CG15021	CG15021 gene product from transcript CG15021-RA	3L	4436720	4438319	64B6-64B6	NA		GO:0005199: structural constituent of cell wall
7	18	1	AM09726	0.521103	1.43505	13.3802	12772.1	8900.11	5.55977	1.08347e-06	0.000600074	5.40541	AM09726	GB17151-RA [PREDICTED: Apis mellifera similar to synaptic vesicle glycoprotein 2 b (LOC412941), mRNA]	SET: OGS; Best Dmel 5.1 match: FBgn0029896, blastp escore 1E-37;	XM_396392.3	GB17151-RA	FBgn0029896	31612	CG3168	CG3168	CG3168 gene product from transcript CG3168-RC	X	-6614507 // -6614507 // -6614507	-6634019 // -6624566 // -6621258	6C9-6C10	4512	GO:0055085: transmembrane transport	GO:0005215: transporter activity	GO:0016021: integral to membrane
28	12	13	AM02568	0.495437	1.40975	7.94609	292.808	207.702	5.53112	1.1984e-06	0.000639146	5.31242	AM02568	BB160023A20G01.5 Bee Brain Normalized Library, BB16 Apis mellifera cDNA clone BB160023A20G01 5', mRNA sequence	SET: UI_EST BI516765;	BI516765			NA	NA	NA	NA	NA	NA	NA	NA	NA	NA	NA	NA
28	12	11	AM12642	0.727824	1.65614	8.21891	383.43	231.521	5.4334	1.68902e-06	0.000796344	4.99591	AM12642	GB20094-RA [PREDICTED: Apis mellifera similar to LIM and SH3 domain protein F42H10.3 (LOC725777), mRNA]	SET: OGS; Dmel Ortholog - C. Elsik Feb_2007: FBgn0063485; Best Dmel 5.1 match: FBgn0063485, blastp escore 2E-30;	XM_001121584.1	GB20094-RA	FBgn0063485	39864	CG3849	Lasp	CG3849 gene product from transcript CG3849-RB	3L	-16670724 // -16669505	-16704752 // -16704744	73B6-73C1	NA	GO:0007279: pole cell formation, GO:0007283: spermatogenesis, GO:0007291: sperm individualization, GO:0045856: positive regulation of pole plasm oskar mRNA localization	GO:0003779: actin binding, GO:0008270: zinc ion binding	GO:0005925: focal adhesion, GO:0015629: actin cytoskeleton, GO:0070864: sperm individualization complex
16	5	23	AM12483	0.576619	1.49135	8.88302	576.562	386.604	5.44289	1.63373e-06	0.000796344	5.02661	AM12483	GB19936-RA [PREDICTED: Apis mellifera similar to CG2046-PA (LOC552102), mRNA]	SET: OGS; Dmel Ortholog - C. Elsik Feb_2007: FBgn0037378; Best Dmel 5.1 match: FBgn0037378, blastp escore 3E-19;	XM_624481.2	GB19936-RA	FBgn0037378	40719	CG2046	CG2046	CG2046 gene product from transcript CG2046-RA	3R	-1619029	-1620053	83C4-83C4	NA
16	15	17	AM04444	-0.967351	-1.95525	12.8767	5378.62	10516.5	-5.42915	1.71435e-06	0.000796344	4.98218	AM04444	GB11825-RA	SET: OGS;		GB11825-RA		NA	NA	NA	NA	NA	NA	NA	NA	NA	NA	NA	NA
14	13	7	AM00354	-1.77109	-3.41312	10.3582	710.5	2425.02	-5.45478	1.56702e-06	0.000796344	5.06506	AM00354	GB17782-RA [Apis mellifera apidaecin type 22 (Apid22), mRNA]	Also matches: GB17354-RA,GB13473-RA,GB13473-RB,GB13473-RC; Best Dmel 5.1 match: FBgn0035544, blastp escore 3E-15;	NM_001011642.1	GB17782-RA	FBgn0035544	38546	CG15021	CG15021	CG15021 gene product from transcript CG15021-RA	3L	4436720	4438319	64B6-64B6	NA		GO:0005199: structural constituent of cell wall
27	11	9	AM05603	0.831387	1.7794	9.94212	1312.24	737.465	5.35973	2.18594e-06	0.000935667	4.75807	AM05603	GB12992-RA	SET: OGS;		GB12992-RA		NA	NA	NA	NA	NA	NA	NA	NA	NA	NA	NA	NA
31	18	15	AM12330	0.738386	1.66831	8.11257	357.49	214.283	5.3726	2.08974e-06	0.000935667	4.79957	AM12330	GB19783-RA [Apis mellifera allergen Api m 6 variant 1 (LOC678674), mRNA]	SET: OGS; Also matches: GB13633-RA,NM_001040268.1; Best Dmel 5.1 match: FBgn0003638, blastp escore 2E-06;	NM_001040270.1	GB19783-RA	FBgn0003638	31054	CG3019	su(w[a])	suppressor of white-apricot	X	927348	940073	1-0.1 cM // 1E1-1E1	NA	GO:0000398: nuclear mRNA splicing, via spliceosome, GO:0006396: RNA processing	GO:0003723: RNA binding	GO:0005634: nucleus, GO:0005681: spliceosomal complex
9	10	13	AM09169	0.606077	1.52211	6.99613	157.496	103.472	5.34087	2.33491e-06	0.000935667	4.69726	AM09169	GB16590-RA	SET: OGS;		GB16590-RA		NA	NA	NA	NA	NA	NA	NA	NA	NA	NA	NA	NA
42	21	15	AM09251	0.588359	1.50354	7.08182	166.11	110.48	5.34883	2.27084e-06	0.000935667	4.72293	AM09251	GB16672-RA	SET: OGS; Dmel Ortholog - C. Elsik Feb_2007: FBgn0030716; Best Dmel 5.1 match: FBgn0030716, blastp escore 5E-74;		GB16672-RA	FBgn0030716	32563	CG9170	CG9170	CG9170 gene product from transcript CG9170-RB	X	-15872233	-15876974	14A4-14A5	NA		GO:0005515: protein binding
4	21	17	AM12160	0.421018	1.33887	8.65819	467.461	349.145	5.34034	2.33917e-06	0.000935667	4.69559	AM12160	GB19608-RA	SET: OGS;		GB19608-RA		NA	NA	NA	NA	NA	NA	NA	NA	NA	NA	NA	NA
7	2	13	AM10198	0.42483	1.34241	8.2158	344.465	256.601	5.2965	2.726e-06	0.00106093	4.55446	AM10198	GB17624-RA [PREDICTED: Apis mellifera similar to CHORD CG6198-PA (LOC412067), mRNA]	SET: OGS; Dmel Ortholog - C. Elsik Feb_2007: FBgn0029503; Best Dmel 5.1 match: FBgn0029503, blastp escore 1E-101;	XM_395533.3	GB17624-RA	FBgn0029503	42874	CG6198	CHORD	CG6198 gene product from transcript CG6198-RA	3R	20012086	20013515	95E8-95E8	NA		GO:0008270: zinc ion binding
24	16	21	AM08066	0.527107	1.44104	7.85647	278.208	193.061	5.23496	3.37757e-06	0.00127992	4.35685	AM08066	GB15480-RA	SET: OGS; Dmel Ortholog - C. Elsik Feb_2007: FBgn0036920; Best Dmel 5.1 match: FBgn0036920, blastp escore 3E-60;		GB15480-RA	FBgn0036920	40178	CG8004	CG8004	CG8004 gene product from transcript CG8004-RA	3L	-19920291	-19921586	76D5-76D5	NA	GO:0006626: protein targeting to mitochondrion		GO:0005741: mitochondrial outer membrane
10	22	19	AM07259	0.654323	1.57388	7.48262	224.378	142.564	5.18243	4.05374e-06	0.00149676	4.18862	AM07259	GB14662-RA [PREDICTED: Apis mellifera similar to Carbamoyl-phosphate synthase [ammonia], mitochondrial precursor (Carbamoyl-phosphate synthetase I) (CPSase I) (LOC727201), mRNA]	SET: OGS; Best Dmel 5.1 match: FBgn0003189, blastp escore 3E-06;	XM_001122911.1	GB14662-RA	FBgn0003189	32640	CG18572	r	rudimentary	X	16549411 // 16549411	16554784 // 16563110	14F5-15A1	00240 // 00250 // 01100	GO:0006207: 'de novo' pyrimidine base biosynthetic process, GO:0006541: glutamine metabolic process	GO:0004070: aspartate carbamoyltransferase activity, GO:0004087: carbamoyl-phosphate synthase (ammonia) activity, GO:0004088: carbamoyl-phosphate synthase (glutamine-hydrolyzing) activity, GO:0004151: dihydroorotase activity, GO:0005524: ATP binding, GO:0016597: amino acid binding, GO:0070406: glutamine binding	GO:0005737: cytoplasm
8	4	21	AM12832	0.681102	1.60336	9.85778	1174.91	732.776	5.16854	4.2539e-06	0.0015314	4.14419	AM12832	AM12832 Unknown [Arrayset: JDE_EST jdeC12_, jdeC12_ GroupUn.5108_836_905]	SET: JDE_EST jdeC12_;				NA	NA	NA	NA	NA	NA	NA	NA	NA	NA	NA	NA
26	2	13	AM08390	-0.427197	-1.34462	9.07087	463.771	623.596	-5.11489	5.12254e-06	0.00179914	3.97292	AM08390	GB30034-RA [PREDICTED: Apis mellifera similar to Neu3 CG7649-PB, isoform B (LOC410600), mRNA]	SET: OGS; Dmel Ortholog - C. Elsik Feb_2007: FBgn0051314; Best Dmel 5.1 match: FBgn0051314, blastp escore 0E+00;	XM_394078.3	GB30034-RA	FBgn0051314	3772109	CG7649	Neu3	CG7649 gene product from transcript CG7649-RC	3R	-10493574 // -10491558	-10523057 // -10523057	88C10-88D1	NA	GO:0006508: proteolysis	GO:0004222: metalloendopeptidase activity, GO:0008270: zinc ion binding
32	19	1	AM10109	-1.38793	-2.61703	9.79385	548.703	1435.97	-5.08315	5.71662e-06	0.00195998	3.8718	AM10109	GB17538-RA [Apis mellifera hymenoptaecin (LOC406142), mRNA]	SET: OGS;	NM_001011615.1	GB17538-RA		NA	NA	NA	NA	NA	NA	NA	NA	NA	NA	NA	NA
20	4	1	AM02238	0.612792	1.52922	9.22875	741.933	485.172	4.93413	9.54613e-06	0.00314789	3.39942	AM02238	NM_001011594.1 [Apis mellifera G-protein coupled receptor (Tyr1), mRNA]	SET: UI_EST BI514208; Best Dmel 5.1 match: FBgn0004514, blastp escore 3E-91;	NM_001011594.1		FBgn0004514	42452	CG7485	TyrR	Tyramine receptor	3L	22028102 // 22028102	22058377 // 22058379	79B1-79B2	NA	GO:0007211: octopamine/tyramine signaling pathway, GO:0007608: sensory perception of smell	GO:0004989: octopamine receptor activity, GO:0008226: tyramine receptor activity, GO:0008227: G-protein coupled amine receptor activity	GO:0005886: plasma membrane, GO:0016021: integral to membrane, GO:0005887: integral to plasma membrane
21	18	13	AM00640	-0.517143	-1.43112	8.16184	239.398	342.607	-4.93193	9.61855e-06	0.00314789	3.39246	AM00640	DB766979 RIKEN full-length enriched honey bee cDNA library, head Apis mellifera cDNA clone BH10043A08 3', mRNA sequence	SET: UI_EST BH1B0043A08M3;	DB766979			NA	NA	NA	NA	NA	NA	NA	NA	NA	NA	NA	NA
7	12	5	AM04232	1.05397	2.07624	9.00707	741.375	357.076	4.91837	1.00759e-05	0.00315418	3.34968	AM04232	GB11612-RA [PREDICTED: Apis mellifera similar to CG7759-PA, isoform A (LOC408727), mRNA]	SET: OGS; Dmel Ortholog - C. Elsik Feb_2007: FBgn0033633; Best Dmel 5.1 match: FBgn0033633, blastp escore 6E-110;	XM_392262.2	GB11612-RA	FBgn0033633	36234	CG7759	CG7759	CG7759 gene product from transcript CG7759-RA	2R	7293190 // 7293215	7295584 // 7295584	47F10-47F10	NA	GO:0016481: negative regulation of transcription	GO:0008270: zinc ion binding, GO:0016564: transcription repressor activity	GO:0005634: nucleus, GO:0005737: cytoplasm
8	1	3	AM08017	0.5266	1.44053	7.83832	274.681	190.681	4.91898	1.00548e-05	0.00315418	3.35161	AM08017	GB15430-RA [PREDICTED: Apis mellifera similar to Ca(2+)/calmodulin-dependent protein kinase phosphatase (CaM-kinase phosphatase) (CaMKPase) (Partner of PIX 2) (hFEM-2) (Protein phosphatase 1F) (LOC724192), mRNA]	SET: OGS; Dmel Ortholog - C. Elsik Feb_2007: FBgn0031720; Best Dmel 5.1 match: FBgn0031720, blastp escore 3E-25;	XM_001119962.1	GB15430-RA	FBgn0031720	33786	CG14013	CG14013	CG14013 gene product from transcript CG14013-RA	2L	-5552837	-5553848	25E6-25E6	NA		GO:0008236: serine-type peptidase activity	GO:0016021: integral to membrane
15	23	7	AM08876	-1.05428	-2.07668	8.16409	199.045	413.354	-4.88991	1.11064e-05	0.0034028	3.26002	AM08876	GB16296-RA [PREDICTED: Apis mellifera similar to mevalonate (diphospho) decarboxylase (LOC725817), mRNA]	SET: OGS; Dmel Ortholog - C. Elsik Feb_2007: FBgn0030683; Best Dmel 5.1 match: FBgn0030683, blastp escore 2E-112;	XM_001121619.1	GB16296-RA	FBgn0030683	32520	CG8239	CG8239	CG8239 gene product from transcript CG8239-RA	X	15643209	15645255	13E14-13E14	00900 // 01100	GO:0008299: isoprenoid biosynthetic process, GO:0016310: phosphorylation	GO:0004163: diphosphomevalonate decarboxylase activity, GO:0005524: ATP binding, GO:0016301: kinase activity	GO:0005575: cellular_component
36	25	13	1-modified_GFP_39	1.89161	3.71049	11.9528	7635.99	2057.95	4.84367	1.30058e-05	0.00390173	3.11468	1-modified_GFP_39	pCXGFP-1					NA	NA	NA	NA	NA	NA	NA	NA	NA	NA	NA	NA
12	19	21	AM06528	0.390934	1.31124	7.01027	147.619	112.58	4.83077	1.35904e-05	0.00399392	3.07421	AM06528	GB13930-RA [PREDICTED: Apis mellifera similar to monoacylglycerol O-acyltransferase 2 (LOC409905), mRNA]	SET: OGS; Dmel Ortholog - C. Elsik Feb_2007: FBgn0033216; Best Dmel 5.1 match: FBgn0033215, blastp escore 5E-63;	XM_393396.2	GB13930-RA	FBgn0033216	35720	CG1946	CG1946	CG1946 gene product from transcript CG1946-RA	2R	3602487	3604288	43E12-43E12	NA		GO:0016747: transferase activity, transferring acyl groups other than amino-acyl groups
20	13	15	AM03507	0.524358	1.43829	9.10881	662.138	460.364	4.80276	1.49497e-05	0.0042211	2.98647	AM03507	GB10882-RA [PREDICTED: Apis mellifera similar to Protein-L-isoaspartate(D-aspartate) O-methyltransferase (Protein-beta-aspartate methyltransferase) (PIMT) (Protein L-isoaspartyl/D-aspartyl methyltransferase) (L-isoaspartyl protein carboxyl methyltransferase) (LOC408785), mRNA]	SET: OGS; Dmel Ortholog - C. Elsik Feb_2007: FBgn0015276; Best Dmel 5.1 match: FBgn0015276, blastp escore 2E-51;	XM_392316.2	GB10882-RA	FBgn0015276
43	24	7	AM00011	-0.663924	-1.58439	8.75689	343.682	544.525	-4.80653	1.47594e-05	0.0042211	2.99827	AM00011	NW_001253354.1 SET: Dscam exon 22.1; Apis mellifera linkage group 4 genomic contig, reference assembly (based on Amel_4.0 Group4.23)	SET: Dscam exon 22.1;	NW_001253354.1			NA	NA	NA	NA	NA	NA	NA	NA	NA	NA	NA	NA
8	1	23	AM05124	0.422513	1.34026	7.14767	164.156	122.481	4.7866	1.57942e-05	0.00437377	2.93591	AM05124	GB12507-RA	SET: OGS;		GB12507-RA		NA	NA	NA	NA	NA	NA	NA	NA	NA	NA	NA	NA
38	2	13	AM06775	0.710515	1.63639	8.40272	432.925	264.562	4.74446	1.82217e-05	0.00485913	2.80437	AM06775	GB14176-RA	SET: OGS; Dmel Ortholog - C. Elsik Feb_2007: FBgn0039565; Best Dmel 5.1 match: FBgn0039565, blastp escore 2E-22;		GB14176-RA	FBgn0039565	43357	CG4884	CG4884	CG4884 gene product from transcript CG4884-RA	3R	-23783137	-23783974	98B6-98B6	NA
5	11	7	AM02960	0.388371	1.30891	7.17689	165.545	126.475	4.74898	1.7945e-05	0.00485913	2.81845	AM02960	GB30474-RA	SET: OGS; Best Dmel 5.1 match: FBgn0036829, blastp escore 6E-15;		GB30474-RA	FBgn0036829	40065	CG14076	Ir75d	Ionotropic receptor 75d	3L	-18901359 // -18901359	-18907250 // -18904138	75E5-75E5	NA		GO:0004970: ionotropic glutamate receptor activity, GO:0005234: extracellular-glutamate-gated ion channel activity	GO:0016020: membrane
12	4	13	AM03307	0.525705	1.43964	7.41105	204.209	141.848	4.72917	1.91903e-05	0.00502437	2.75673	AM03307	GB10682-RA	SET: OGS; Best Dmel 5.1 match: FBgn0033538, blastp escore 1E-04;		GB10682-RA	FBgn0033538	36121	CG11883	CG11883	CG11883 gene product from transcript CG11883-RA	2R	6505168 // 6525038	6528718 // 6528718	47B1-47B1	00230 // 00240 // 00760 // 01100	GO:0009166: nucleotide catabolic process	GO:0008253: 5'-nucleotidase activity
19	22	1	AM12406	-0.422564	-1.34031	6.65001	86.7463	116.267	-4.66892	2.35237e-05	0.00604895	2.5695	AM12406	GB19859-RA	SET: OGS;		GB19859-RA		NA	NA	NA	NA	NA	NA	NA	NA	NA	NA	NA	NA
13	1	15	AM06516	0.422147	1.33992	7.1694	166.627	124.356	4.61969	2.77635e-05	0.00685076	2.41717	AM06516	GB13918-RA [PREDICTED: Apis mellifera similar to One cut domain family member 2 (Transcription factor ONECUT-2) (OC-2) (LOC552619), mRNA]	SET: OGS; Also matches: GB13918-RB; Dmel Ortholog - C. Elsik Feb_2007: FBgn0028996; Best Dmel 5.1 match: FBgn0032285, blastp escore 3E-56;	XM_624993.2	GB13918-RA	FBgn0028996	45816	CG1922	onecut	CG1922 gene product from transcript CG1922-RA	4	-619179	-628119	102D1-102D1	NA	GO:0006350: transcription, GO:0006355: regulation of transcription, DNA-dependent	GO:0003677: DNA binding, GO:0003700: sequence-specific DNA binding transcription factor activity, GO:0003702: RNA polymerase II transcription factor activity, GO:0030528: transcription regulator activity, GO:0043565: sequence-specific DNA binding	GO:0005634: nucleus
13	24	1	AM07588	-0.52069	-1.43464	7.47573	148.61	213.202	-4.61644	2.80691e-05	0.00685076	2.40711	AM07588	GB14997-RA [PREDICTED: Apis mellifera similar to RAB3A interacting protein (rabin3)-like 1 (LOC409085), mRNA]	SET: OGS; Best Dmel 5.1 match: FBgn0002741, blastp escore 4E-04;	XM_392609.2	GB14997-RA	FBgn0002741
40	23	15	AM07321	-0.68896	-1.61212	11.1726	1817.95	2930.75	-4.62208	2.75417e-05	0.00685076	2.42454	AM07321	GB14724-RB [PREDICTED: Apis mellifera hypothetical protein LOC726100 (LOC726100), mRNA]	SET: OGS; Dmel Ortholog - C. Elsik Feb_2007: FBgn0036908; Best Dmel 5.1 match: FBgn0036908, blastp escore 6E-09;	XM_001121866.1	GB14724-RB	FBgn0036908	40158	CG14103	CG14103	CG14103 gene product from transcript CG14103-RA	3L	-19797022	-19798169	76C6-76C6	NA
12	9	23	AM12746	0.644057	1.56272	8.42158	428.636	274.289	4.59784	2.98779e-05	0.00717069	2.34972	AM12746	GB30328-RA	SET: OGS; Best Dmel 5.1 match: FBgn0030291, blastp escore 2E-04;		GB30328-RA	FBgn0030291	32075	CG1738	CG1738	CG1738 gene product from transcript CG1738-RA	X	11243086	11243881	10B3-10B3	NA
42	3	7	AM11515	-0.520529	-1.43448	14.181	15508.4	22246.5	-4.58547	3.11428e-05	0.00735175	2.31162	AM11515	GB18959-RA [PREDICTED: Apis mellifera similar to Mediator complex subunit 17 CG7957-PA (LOC411043), mRNA]	SET: OGS; Dmel Ortholog - C. Elsik Feb_2007: FBgn0038578; Best Dmel 5.1 match: FBgn0038578, blastp escore 0E+00;	XM_394516.2	GB18959-RA	FBgn0038578	42175	CG7957	MED17	Mediator complex subunit 17	3R	14014786	14016987	90F6-90F6	NA	GO:0006357: regulation of transcription from RNA polymerase II promoter, GO:0006366: transcription from RNA polymerase II promoter, GO:0006367: transcription initiation from RNA polymerase II promoter, GO:0009987: cellular process, GO:0010552: positive regulation of gene-specific transcription from RNA polymerase II promoter, GO:0045498: sex comb development	GO:0003713: transcription coactivator activity, GO:0016455: RNA polymerase II transcription mediator activity, GO:0033613: transcription activator binding	GO:0005634: nucleus, GO:0016592: mediator complex
17	24	9	AM04517	-0.721222	-1.64858	8.04432	205.602	338.951	-4.57913	3.18118e-05	0.00738854	2.2921	AM04517	GB11900-RA [PREDICTED: Apis mellifera similar to vrille CG14029-PA, isoform A (LOC410253), mRNA]	SET: OGS; Also matches: GB11900-RB; Dmel Ortholog - C. Elsik Feb_2007: FBgn0016076; Best Dmel 5.1 match: FBgn0016076, blastp escore 1E-41;	XM_393735.3	GB11900-RA	FBgn0016076	33759	CG14029	vri	vrille	2L	5299646 // 5305707 // 5305721	5310625 // 5310996 // 5310610	2-17 cM // 25D4-25D5	4711	GO:0006351: transcription, DNA-dependent, GO:0006355: regulation of transcription, DNA-dependent, GO:0007275: multicellular organismal development, GO:0007622: rhythmic behavior, GO:0007623: circadian rhythm, GO:0008407: bristle morphogenesis, GO:0009987: cellular process, GO:0035317: imaginal disc-derived wing hair organization, GO:0045475: locomotor rhythm	GO:0003700: sequence-specific DNA binding transcription factor activity, GO:0003702: RNA polymerase II transcription factor activity, GO:0030528: transcription regulator activity, GO:0042803: protein homodimerization activity, GO:0043565: sequence-specific DNA binding, GO:0046982: protein heterodimerization activity, GO:0046983: protein dimerization activity	GO:0005634: nucleus
21	3	11	AM10328	-0.559177	-1.47343	15.2127	31283.4	46093.8	-4.57321	3.24491e-05	0.00741693	2.27388	AM10328	GB17755-RA	SET: OGS; Best Dmel 5.1 match: FBgn0013674, blastp escore 5E-05;		GB17755-RA	FBgn0013674	192469		COX1	cytochrome c oxidase subunit I	MT	NA	NA	NA	00190 // 01100	GO:0006123: mitochondrial electron transport, cytochrome c to oxygen, GO:0009060: aerobic respiration, GO:0030431: sleep	GO:0009055: electron carrier activity, GO:0004129: cytochrome-c oxidase activity, GO:0020037: heme binding	GO:0005739: mitochondrion, GO:0016021: integral to membrane, GO:0005743: mitochondrial inner membrane, GO:0005751: mitochondrial respiratory chain complex IV
7	14	23	AM07863	0.588729	1.50392	9.2469	745.089	495.43	4.55294	3.47281e-05	0.00771605	2.21152	AM07863	GB15274-RA	SET: OGS;		GB15274-RA		NA	NA	NA	NA	NA	NA	NA	NA	NA	NA	NA	NA
9	15	17	AM10818	0.420963	1.33882	6.95879	143.934	107.508	4.54751	3.53639e-05	0.00771605	2.19486	AM10818	GB18253-RA	SET: OGS;		GB18253-RA		NA	NA	NA	NA	NA	NA	NA	NA	NA	NA	NA	NA
41	22	19	AM03162	-0.355095	-1.27907	10.3915	1187.74	1519.2	-4.5475	3.53652e-05	0.00771605	2.19483	AM03162	GB10535-RA [PREDICTED: Apis mellifera similar to CG31373-PA (LOC411610), mRNA]	SET: OGS; Dmel Ortholog - C. Elsik Feb_2007: FBgn0051373; Best Dmel 5.1 match: FBgn0051373, blastp escore 7E-36;	XM_395080.2	GB10535-RA	FBgn0051373	318700	CG31373	CG31373	CG31373 gene product from transcript CG31373-RA	3R	-6534206	-6535086	86C4-86C4	NA	GO:0006412: translation	GO:0005506: iron ion binding, GO:0042586: peptide deformylase activity
13	5	11	AM02625	-0.62277	-1.53983	8.11601	223.577	344.27	-4.54238	3.59758e-05	0.00773212	2.1791	AM02625	DQ811780 [Paenibacillus larvae chitinase A gene, partial cds]	SET: Pathogen;	DQ811780			NA	NA	NA	NA	NA	NA	NA	NA	NA	NA	NA	NA
4	4	17	AM10537	0.39625	1.31608	8.53909	426.74	324.25	4.53019	3.74713e-05	0.0079351	2.1417	AM10537	GB30368-RA [PREDICTED: Apis mellifera similar to Heterogeneous nuclear ribonucleoprotein H (hnRNP H) (FTP-3) (LOC727086), mRNA]	SET: OGS; Best Dmel 5.1 match: FBgn0037954, blastp escore 7E-25;	XR_014955.1	GB30368-RA	FBgn0037954
22	19	3	AM07467	-0.560141	-1.47441	7.30525	130.254	192.048	-4.52231	3.84698e-05	0.00802849	2.11755	AM07467	GB14873-RA [Apis mellifera acetylcholinesterase (Ache), mRNA]	SET: OGS; Dmel Ortholog - C. Elsik Feb_2007: FBgn0000024; Best Dmel 5.1 match: FBgn0000024, blastp escore 0E+00;	NM_001040230.1	GB14873-RA	FBgn0000024	41625	CG17907	Ace	Acetylcholine esterase	3R	-9053963 // -9053963	-9085240 // -9084590	3-52.5 cM // 87E2-87E3	564	GO:0001507: acetylcholine catabolic process in synaptic cleft, GO:0006581: acetylcholine catabolic process, GO:0007268: synaptic transmission, GO:0046681: response to carbamate, GO:0046683: response to organophosphorus, GO:0042331: phototaxis, GO:0042426: choline catabolic process	GO:0003990: acetylcholinesterase activity, GO:0004104: cholinesterase activity, GO:0042803: protein homodimerization activity	GO:0005886: plasma membrane, GO:0016020: membrane, GO:0005737: cytoplasm, GO:0045202: synapse
8	15	3	AM00360	-1.30403	-2.46918	9.6353	506.102	1249.66	-4.51239	3.97638e-05	0.00817998	2.08717	AM00360	GB17782-RA Apid Nterm [Apis mellifera apidaecin type 22 (Apid22), mRNA]	SET: Apid exon NTERM; Best Dmel 5.1 match: FBgn0035544, blastp escore 3E-15;	NM_001011642.1	GB17782-RA	FBgn0035544	38546	CG15021	CG15021	CG15021 gene product from transcript CG15021-RA	3L	4436720	4438319	64B6-64B6	NA		GO:0005199: structural constituent of cell wall
46	23	17	AM12853	-0.544826	-1.45884	7.59183	159.722	233.009	-4.49367	4.23245e-05	0.00858413	2.02988	AM12853	GB17056-RA [PREDICTED: Apis mellifera similar to Cyclophilin 1 CG9916-PA (LOC409890), mRNA]	SET: JDE_EST jdeC37_; Dmel Ortholog - C. Elsik Feb_2007: FBgn0036415; Best Dmel 5.1 match: FBgn0004432, blastp escore 8E-78;	XM_393381.3	GB17056-RA	FBgn0036415	39573	CG7768	CG7768	CG7768 gene product from transcript CG7768-RB	3L	14211008 // 14211324	14212390 // 14211977	70D4-70D4	NA	GO:0006457: protein folding	GO:0003755: peptidyl-prolyl cis-trans isomerase activity
25	17	1	AM07398	-0.369785	-1.29216	7.255	134.374	173.632	-4.45083	4.88021e-05	0.00976043	1.89917	AM07398	GB14803-RA [PREDICTED: Apis mellifera similar to Trehalase precursor (Alpha,alpha-trehalase) (Alpha,alpha-trehalose glucohydrolase) (LOC410484), mRNA]	SET: OGS; Best Dmel 5.1 match: FBgn0003748, blastp escore 4E-142;	XM_393963.2	GB14803-RA	FBgn0003748	45368	CG9364	Treh	Trehalase	2R	16961529 // 16963957 // 16964099 // 16968117 // 16968306 // 16971845	16975733 // 16975733 // 16975733 // 16975733 // 16975733 // 16975733	57B16-57B19	500	GO:0005991: trehalose metabolic process	GO:0004555: alpha,alpha-trehalase activity, GO:0015927: trehalase activity	GO:0046658: anchored to plasma membrane
14	20	15	AM00357	-0.897457	-1.86278	11.716	2464.87	4591.52	-4.43524	5.13923e-05	0.0101377	1.85172	AM00357	GB17782-RA Apid exon M2 & M22 [Apis mellifera apidaecin 14 (Apid14), mRNA]	SET: Apid exon M2, M22; Best Dmel 5.1 match: FBgn0035544, blastp escore 3E-15;	NM_001011613.1	GB17782-RA	FBgn0035544	38546	CG15021	CG15021	CG15021 gene product from transcript CG15021-RA	3L	4436720	4438319	64B6-64B6	NA		GO:0005199: structural constituent of cell wall
31	24	7	AM08920	0.564366	1.47874	7.91408	293.306	198.349	4.42241	5.36243e-05	0.010435	1.81272	AM08920	GB16340-RA [PREDICTED: Apis mellifera hypothetical protein LOC724820 (LOC724820), mRNA]	SET: OGS; Dmel Ortholog - C. Elsik Feb_2007: FBgn0001263; Best Dmel 5.1 match: FBgn0001263, blastp escore 6E-101;	XM_001120721.1	GB16340-RA	FBgn0001263	37629	CG3504	inaD	inactivation no afterpotential D	2R	-18743210	-18746317	2-101 cM // 59B3-59B3	4745	GO:0008104: protein localization, GO:0007602: phototransduction, GO:0016059: deactivation of rhodopsin mediated signaling, GO:0050962: detection of light stimulus involved in sensory perception	GO:0005515: protein binding, GO:0005198: structural molecule activity, GO:0005516: calmodulin binding, GO:0017022: myosin binding, GO:0030159: receptor signaling complex scaffold activity, GO:0031473: myosin III binding	GO:0005886: plasma membrane, GO:0016027: inaD signaling complex, GO:0016028: rhabdomere
22	13	13	AM05966	0.745931	1.67706	8.29779	407.528	243.002	4.40683	5.64626e-05	0.0107162	1.76541	AM05966	GB13363-RA [PREDICTED: Apis mellifera similar to Spinophilin CG16757-PA (LOC551498), mRNA]	SET: OGS; Dmel Ortholog - C. Elsik Feb_2007: FBgn0010905; Best Dmel 5.1 match: FBgn0010905, blastp escore 1E-73;	XM_623892.2	GB13363-RA	FBgn0010905	46194	CG16757	Spn	Spinophilin	3L	-2508119	-2554277	62E4-62E5	NA	GO:0002121: inter-male aggressive behavior, GO:0042048: olfactory behavior	GO:0005515: protein binding, GO:0008157: protein phosphatase 1 binding
5	20	19	AM08276	-0.537893	-1.45185	8.50594	301.705	438.03	-4.40612	5.65951e-05	0.0107162	1.76326	AM08276	GB15693-RA [PREDICTED: Apis mellifera similar to CG12301-PA (LOC413758), partial mRNA]	SET: OGS; Best Dmel 5.1 match: FBgn0036514, blastp escore 4E-63;	XM_397197.3	GB15693-RA	FBgn0036514	39689	CG12301	CG12301	CG12301 gene product from transcript CG12301-RA	3L	15573941	15576473	71E1-71E1	NA	GO:0006364: rRNA processing, GO:0016319: mushroom body development		GO:0032040: small-subunit processome
31	3	23	AM02506	-0.606932	-1.52302	9.6437	648.17	987.174	-4.40237	5.73022e-05	0.0107162	1.75188	AM02506	DB740402 RIKEN full-length enriched honey bee cDNA library, head Apis mellifera cDNA clone BH10044H19 5', mRNA sequence	SET: UI_EST BI516199;	DB740402			NA	NA	NA	NA	NA	NA	NA	NA	NA	NA	NA	NA
11	20	3	AM02243	0.422982	1.3407	8.72425	489.696	365.255	4.3835	6.09877e-05	0.0112593	1.69471	AM02243	BB160014B20B06.5 Bee Brain Normalized Library, BB16 Apis mellifera cDNA clone BB160014B20B06 5', mRNA sequence	SET: UI_EST BI514248;	BI514248			NA	NA	NA	NA	NA	NA	NA	NA	NA	NA	NA	NA
8	6	7	AM07439	0.473213	1.3882	7.26282	180.947	130.347	4.37626	6.24626e-05	0.0113856	1.6728	AM07439	GB14844-RA	SET: OGS; Best Dmel 5.1 match: FBgn0034878, blastp escore 9E-16;		GB14844-RA	FBgn0034878	37730	CG3941	pita	CG3941 gene product from transcript CG3941-RA	2R	-19436487 // -19436487	-19442241 // -19438978	59E3-59E3	NA	GO:0006260: DNA replication, GO:0007067: mitosis, GO:0042023: DNA endoreduplication	GO:0003677: DNA binding, GO:0008270: zinc ion binding	GO:0005634: nucleus
9	17	9	AM12558	-0.542141	-1.45613	8.4098	281.839	410.395	-4.37031	6.36998e-05	0.011466	1.65482	AM12558	GB20011-RA [PREDICTED: Apis mellifera similar to CG10103-PA (LOC727141), mRNA]	SET: OGS; Dmel Ortholog - C. Elsik Feb_2007: FBgn0035715; Best Dmel 5.1 match: FBgn0035715, blastp escore 1E-13;	XM_001122854.1	GB20011-RA	FBgn0035715	38750	CG10103	CG10103	CG10103 gene product from transcript CG10103-RA	3L	-6747115	-6749619	65C3-65C4	NA
20	1	3	AM00451	0.398366	1.31801	9.24853	698.304	529.815	4.35682	6.65966e-05	0.0115541	1.61405	AM00451	DB732285 RIKEN full-length enriched honey bee cDNA library, head Apis mellifera cDNA clone BH10014N16 5', mRNA sequence	SET: UI_EST BH1B0014N16T3;	DB732285			NA	NA	NA	NA	NA	NA	NA	NA	NA	NA	NA	NA
35	11	13	AM09931	-0.554799	-1.46896	11.2203	1968.55	2891.72	-4.35993	6.59171e-05	0.0115541	1.62345	AM09931	GB17358-RA [PREDICTED: Apis mellifera similar to T04C12.5 (LOC725228), partial mRNA]	SET: OGS; Also matches: GB12453-RA,XM_625012.1; Best Dmel 5.1 match: FBgn0000044, blastp escore 7E-68;	XM_001121105.1	GB17358-RA	FBgn0000044	37368	CG10067	Act57B	Actin 57B	2R	16831532 // 16831532	16833916 // 16833945	57B5-57B5	04145 // 04745	GO:0000910: cytokinesis, GO:0007010: cytoskeleton organization, GO:0007507: heart development, GO:0015012: heparan sulfate proteoglycan biosynthetic process, GO:0030206: chondroitin sulfate biosynthetic process, GO:0051533: positive regulation of NFAT protein import into nucleus	GO:0005515: protein binding, GO:0005200: structural constituent of cytoskeleton, GO:0005524: ATP binding, GO:0015020: glucuronosyltransferase activity	GO:0005875: microtubule associated complex, GO:0005884: actin filament
10	10	15	AM06294	-0.708157	-1.63372	8.27733	242.738	396.564	-4.36179	6.55147e-05	0.0115541	1.62906	AM06294	GB13696-RA [PREDICTED: Apis mellifera similar to CG11178-PB, isoform B (LOC551701), mRNA]	SET: OGS; Dmel Ortholog - C. Elsik Feb_2007: FBgn0030499; Best Dmel 5.1 match: FBgn0030499, blastp escore 4E-158;	XM_624090.1	GB13696-RA	FBgn0030499	32315	CG11178	CG11178	CG11178 gene product from transcript CG11178-RA	X	13499715 // 13500203	13503565 // 13503563	12A8-12A8	NA
35	7	13	AM07533	0.891775	1.85546	9.44307	948.138	511	4.3396	7.04807e-05	0.0120824	1.56209	AM07533	GB30137-RA [PREDICTED: Apis mellifera similar to Putative odorant receptor 13a (LOC551455), mRNA]	SET: OGS; Best Dmel 5.1 match: FBgn0026391, blastp escore 4E-11;	XM_623847.2	GB30137-RA	FBgn0026391	34602	CG16961	Or33b	Odorant receptor 33b	2L	11936180	11937501	33B2-33B2	NA	GO:0007608: sensory perception of smell	GO:0004984: olfactory receptor activity, GO:0005549: odorant binding	GO:0016020: membrane, GO:0016021: integral to membrane
34	25	13	1-modified_GFP_39	1.48199	2.79333	12.0911	7291.82	2610.44	4.32364	7.42768e-05	0.0125834	1.51402	1-modified_GFP_39	pCXGFP-1					NA	NA	NA	NA	NA	NA	NA	NA	NA	NA	NA	NA
3	11	17	AM01673	0.475361	1.39027	8.24251	357.102	256.859	4.30242	7.96352e-05	0.013181	1.4502	AM01673	BB170001B10A04.5 Bee Brain Normalized/Subtracted Library, BB17 Apis mellifera cDNA clone BB170001B10A04 5', mRNA sequence	SET: UI_EST BI509148;	BI509148			NA	NA	NA	NA	NA	NA	NA	NA	NA	NA	NA	NA
6	12	21	AM09781	0.41555	1.33381	8.14237	326.319	244.653	4.30472	7.90357e-05	0.013181	1.45712	AM09781	GB17206-RA [PREDICTED: Apis mellifera similar to CG9743-PA (LOC552176), mRNA]	SET: OGS; Dmel Ortholog - C. Elsik Feb_2007: FBgn0039756; Best Dmel 5.1 match: FBgn0039756, blastp escore 1E-123;	XM_624554.2	GB17206-RA	FBgn0039756	43593	CG9743	CG9743	CG9743 gene product from transcript CG9743-RA	3R	-26022086	-26028718	99E2-99E2	1040	GO:0055114: oxidation reduction, GO:0006629: lipid metabolic process	GO:0004768: stearoyl-CoA 9-desaturase activity, GO:0016717: oxidoreductase activity, acting on paired donors, with oxidation of a pair of donors resulting in the reduction of molecular oxygen to two molecules of water
33	10	1	AM09103	0.829625	1.77722	9.06215	712.606	400.966	4.2768	8.66044e-05	0.0138567	1.37336	AM09103	GB16524-RA [PREDICTED: Apis mellifera similar to Osiris 16 CG31561-PA (LOC726125), mRNA]	SET: OGS; Dmel Ortholog - C. Elsik Feb_2007: FBgn0051561; Best Dmel 5.1 match: FBgn0051561, blastp escore 3E-44;	XM_001121887.1	GB16524-RA	FBgn0051561	318801	CG31561	Osi16	Osiris 16	3R	2130991	2131887	83E2-83E2	NA
4	21	3	AM03139	0.663369	1.58378	8.52367	463.155	292.437	4.28355	8.47129e-05	0.0138567	1.39358	AM03139	GB10512-RA [PREDICTED: Apis mellifera similar to lethal (2) k09913 CG3082-PC, isoform C (LOC552562), mRNA]	SET: OGS; Dmel Ortholog - C. Elsik Feb_2007: FBgn0021979; Best Dmel 5.1 match: FBgn0021979, blastp escore 2E-69;	XM_624938.2	GB10512-RA	FBgn0021979	37661	CG3082	l(2)k09913	lethal (2) k09913	2R	18954724 // 18954776 // 18954776 // 18956927	18959398 // 18959398 // 18959404 // 18959404	59C3-59C3	NA
33	15	7	AM03267	0.619555	1.5364	10.9526	2456.55	1598.9	4.27972	8.57812e-05	0.0138567	1.3821	AM03267	GB10641-RA [PREDICTED: Apis mellifera similar to CG9674-PA, isoform A (LOC551932), partial mRNA]	SET: OGS; Dmel Ortholog - C. Elsik Feb_2007: FBgn0036663; Best Dmel 5.1 match: FBgn0036663, blastp escore 1E-94;	XM_624317.2	GB10641-RA	FBgn0036663	39878	CG9674	CG9674	CG9674 gene product from transcript CG9674-RD	3L	-16780914 // -16780914 // -16780914 // -16780914	-16800828 // -16793289 // -16785162 // -16784848	73C4-73D1	00250 // 00910 // 01100	GO:0055114: oxidation reduction, GO:0006537: glutamate biosynthetic process	GO:0004355: glutamate synthase (NADPH) activity, GO:0005506: iron ion binding, GO:0010181: FMN binding, GO:0050660: FAD binding, GO:0051536: iron-sulfur cluster binding
10	25	13	1-modified_GFP_39	1.91579	3.7732	12.2049	9170.82	2430.52	4.26781	8.91889e-05	0.0139788	1.34643	1-modified_GFP_39	pCXGFP-1					NA	NA	NA	NA	NA	NA	NA	NA	NA	NA	NA	NA
3	9	11	AM04511	0.535714	1.44966	6.53874	111.941	77.219	4.26477	9.00811e-05	0.0139788	1.33731	AM04511	GB11894-RA [PREDICTED: Apis mellifera similar to Out at first protein (LOC412523), partial mRNA]	SET: OGS;	XM_395978.2	GB11894-RA		NA	NA	NA	NA	NA	NA	NA	NA	NA	NA	NA	NA
3	1	11	AM07981	0.396288	1.31612	7.39639	193.278	146.855	4.26409	9.028e-05	0.0139788	1.33529	AM07981	GB15393-RA [PREDICTED: Apis mellifera similar to activator of S phase kinase (LOC724545), partial mRNA]	SET: OGS; Dmel Ortholog - C. Elsik Feb_2007: FBgn0000307; Best Dmel 5.1 match: FBgn0000307, blastp escore 7E-23;	XM_001120434.1	GB15393-RA	FBgn0000307	34974	CG5813	chif	chiffon	2L	-16343591 // -16342427	-16352600 // -16352600	2-53 cM // 35F1-35F12	NA	GO:0006275: regulation of DNA replication, GO:0007304: chorion-containing eggshell formation, GO:0007306: eggshell chorion assembly, GO:0007307: eggshell chorion gene amplification	GO:0003677: DNA binding, GO:0008270: zinc ion binding	GO:0005575: cellular_component
20	16	19	AM07640	0.328116	1.25537	10.6115	1752.88	1396.3	4.26015	9.14507e-05	0.0140095	1.32349	AM07640	GB15049-RB [PREDICTED: Apis mellifera similar to CG7470-PA (LOC412948), mRNA]	SET: OGS; Dmel Ortholog - C. Elsik Feb_2007: FBgn0037146; Best Dmel 5.1 match: FBgn0037146, blastp escore 0E+00;	XM_396399.2	GB15049-RB	FBgn0037146	40443	CG7470	CG7470	CG7470 gene product from transcript CG7470-RA	3L	21965100	21975892	79A5-79A6	00330 // 01100	GO:0055114: oxidation reduction, GO:0006561: proline biosynthetic process	GO:0004349: glutamate 5-kinase activity, GO:0004350: glutamate-5-semialdehyde dehydrogenase activity, GO:0017084: delta1-pyrroline-5-carboxylate synthetase activity	GO:0005739: mitochondrion, GO:0005743: mitochondrial inner membrane, GO:0005811: lipid particle
36	10	3	AM10695	-0.404258	-1.32341	7.73563	185.272	245.19	-4.24056	9.74887e-05	0.0147772	1.26496	AM10695	GB18127-RA [PREDICTED: Apis mellifera similar to CG32796-PB, isoform B (LOC409942), partial mRNA]	SET: OGS; Dmel Ortholog - C. Elsik Feb_2007: FBgn0040388; Best Dmel 5.1 match: FBgn0040388, blastp escore 4E-110;	XM_393434.2	GB18127-RA	FBgn0040388	31229	CG32796	boi	brother of iHog	X	-2338198 // -2338196	-2341921 // -2364036	3A3-3A3	NA	GO:0007155: cell adhesion, GO:0007224: smoothened signaling pathway
9	9	7	AM12385	0.469306	1.38444	6.84679	135.434	97.8253	4.22782	0.000101621	0.0152432	1.22696	AM12385	GB19838-RA [PREDICTED: Apis mellifera similar to jing CG9403-PA, isoform A (LOC408661), mRNA]	SET: OGS; Dmel Ortholog - C. Elsik Feb_2007: FBgn0041145; Best Dmel 5.1 match: FBgn0041145, blastp escore 2E-65;	XM_392199.3	GB19838-RA	FBgn0041145
26	13	13	AM10128	-0.525315	-1.43925	10.107	919.283	1323.08	-4.2206	0.000104041	0.0154453	1.20542	AM10128	GB17555-RA [PREDICTED: Apis mellifera similar to Limpet CG32171-PD, isoform D (LOC410211), mRNA]	SET: OGS; Also matches: GB17555-RB,GB17555-RC; Dmel Ortholog - C. Elsik Feb_2007: FBgn0036672; Best Dmel 5.1 match: FBgn0036672, blastp escore 0E+00;	XM_393694.3	GB17555-RA	FBgn0036672	39889	CG32171	Lmpt	Limpet	3L	16858399 // 16884327 // 16904366 // 16909354	16915587 // 16915587 // 16915587 // 16915587	73D3-73D6	NA
38	19	9	AM03631	-0.474452	-1.38939	9.15365	483.182	671.329	-4.19982	0.000111314	0.0163564	1.14359	AM03631	GB11007-RA [PREDICTED: Apis mellifera similar to CG31999-PA (LOC409950), mRNA]	SET: OGS; Dmel Ortholog - C. Elsik Feb_2007: FBgn0014879; Best Dmel 5.1 match: FBgn0051999, blastp escore 2E-155;	XM_393442.3	GB11007-RA	FBgn0014879	41844	CG4299	Set	CG4299 gene product from transcript CG4299-RA	3R	11089256	11090975	88E8-88E8	NA	GO:0006334: nucleosome assembly	GO:0030332: cyclin binding	GO:0005634: nucleus
23	25	13	1-Gal4_cds_5	-0.474808	-1.38973	7.80808	190.108	264.2	-4.17561	0.000120413	0.0175146	1.07173	1-Gal4_cds_5	P-element Gal4 driver					NA	NA	NA	NA	NA	NA	NA	NA	NA	NA	NA	NA
8	6	23	AM05535	0.486852	1.40138	8.23241	356.025	254.052	4.16526	0.00012452	0.017624	1.04105	AM05535	GB12923-RA [PREDICTED: Apis mellifera hypothetical protein LOC725821 (LOC725821), mRNA]	SET: OGS; Best Dmel 5.1 match: FBgn0052580, blastp escore 4E-06;	XM_001121623.1	GB12923-RA	FBgn0052580	318097	CG32580	Muc14A	Mucin 14A	X	15903160	15955708	14A6-14A6	NA	GO:0032313: regulation of Rab GTPase activity, GO:0035023: regulation of Rho protein signal transduction	GO:0005089: Rho guanyl-nucleotide exchange factor activity, GO:0005097: Rab GTPase activator activity	GO:0005622: intracellular
37	23	5	AM12635	-0.48472	-1.39931	8.05256	224.441	314.064	-4.16146	0.000126061	0.017624	1.02981	AM12635	GB20087-RA [PREDICTED: Apis mellifera similar to CG17218-PA, isoform A (LOC726268), mRNA]	SET: OGS; Best Dmel 5.1 match: FBgn0032421, blastp escore 2E-08;	XM_001120771.1	GB20087-RA	FBgn0032421	34646	CG17218	CG17218	CG17218 gene product from transcript CG17218-RA	2L	12172983 // 12172983	12174090 // 12174091	33D2-33D2	NA
22	5	11	AM03825	-0.644924	-1.56366	7.90007	191.023	298.695	-4.16947	0.000122834	0.017624	1.05352	AM03825	GB11202-RA [PREDICTED: Apis mellifera similar to Laminin A CG10236-PA (LOC412663), partial mRNA]	SET: OGS; Also matches: GB11202-RB; Dmel Ortholog - C. Elsik Feb_2007: FBgn0002526; Best Dmel 5.1 match: FBgn0002526, blastp escore 0E+00;	XM_396118.3	GB11202-RA	FBgn0002526	38723	CG10236	LanA	Laminin A	3L	-6196930	-6211084	65A8-65A9	NA	GO:0001964: startle response, GO:0002121: inter-male aggressive behavior, GO:0009887: organ morphogenesis, GO:0009888: tissue development, GO:0007411: axon guidance, GO:0007417: central nervous system development, GO:0007422: peripheral nervous system development, GO:0007498: mesoderm development, GO:0007507: heart development, GO:0016321: female meiosis chromosome segregation, GO:0030155: regula…	GO:0005102: receptor binding	GO:0005604: basement membrane, GO:0005605: basal lamina, GO:0005606: laminin-1 complex
23	22	19	AM10446	-0.674156	-1.59566	8.86872	370.067	590.503	-4.16194	0.000125867	0.017624	1.03122	AM10446	GB17875-RA [PREDICTED: Apis mellifera similar to Ejaculatory bulb protein III CG11390-PA (LOC725382), mRNA]	SET: OGS; Best Dmel 5.1 match: FBgn0011695, blastp escore 1E-18;	XM_001120077.1	GB17875-RA	FBgn0011695	49821	CG11390	PebIII	Ejaculatory bulb protein III	2R	19914055	19915040	60B4-60B4	NA	GO:0009615: response to virus, GO:0007552: metamorphosis		GO:0005576: extracellular region
11	14	3	AM07327	-0.623406	-1.54051	15.2259	30875.6	47564.1	-4.15557	0.000128489	0.0177908	1.01236	AM07327	GB14730-RA [PREDICTED: Apis mellifera similar to CG2246-PB, isoform B (LOC552273), mRNA]	SET: OGS; Dmel Ortholog - C. Elsik Feb_2007: FBgn0039790; Best Dmel 5.1 match: FBgn0039790, blastp escore 1E-166;	XM_624649.1	GB14730-RA	FBgn0039790	43637	CG2246	CG2246	CG2246 gene product from transcript CG2246-RA	3R	-26418832 // -26418733 // -26418733 // -26418733 // -26418733	-26427211 // -26427211 // -26427178 // -26426026 // -26426014	99F10-100A1	00030 // 00230 // 01100	GO:0009165: nucleotide biosynthetic process	GO:0000287: magnesium ion binding, GO:0004749: ribose phosphate diphosphokinase activity
4	10	5	AM03472	0.462599	1.37802	8.41083	399.52	289.923	4.14561	0.000132696	0.0178582	0.982907	AM03472	GB10847-RA	SET: OGS; Dmel Ortholog - C. Elsik Feb_2007: FBgn0030219; Best Dmel 5.1 match: FBgn0030219, blastp escore 8E-139;		GB10847-RA	FBgn0030219	31991	CG9817	CG9817	CG9817 gene product from transcript CG9817-RA	X	-10497970 // -10497969	-10507048 // -10507048	9D4-9D4	NA		GO:0008270: zinc ion binding	GO:0005622: intracellular
13	21	17	AM10162	-0.381169	-1.3024	8.30591	277.305	361.161	-4.14644	0.000132342	0.0178582	0.985352	AM10162	GB17591-RA [PREDICTED: Apis mellifera similar to DNA-directed RNA polymerase II largest subunit (RPB1) (LOC552570), mRNA]	SET: OGS; Best Dmel 5.1 match: FBgn0003277, blastp escore 1E-158;	XM_624946.2	GB17591-RA	FBgn0003277	32100	CG1554	RpII215	RNA polymerase II 215kD subunit	X	-11456805	-11464355	1-35.66 cM // 10C6-10C6	00230 // 00240 // 01100 // 03020	GO:0006366: transcription from RNA polymerase II promoter	GO:0003677: DNA binding, GO:0003899: DNA-directed RNA polymerase activity	GO:0005665: DNA-directed RNA polymerase II, core complex, GO:0005703: polytene chromosome puff
21	19	11	AM03955	-0.480934	-1.39565	7.40993	143.954	200.909	-4.14868	0.000131385	0.0178582	0.991981	AM03955	GB11333-RA	SET: OGS;		GB11333-RA		NA	NA	NA	NA	NA	NA	NA	NA	NA	NA	NA	NA
12	7	15	AM02553	0.379124	1.30055	7.71141	239.018	183.782	4.14253	0.000134024	0.0178699	0.973801	AM02553	DB762465 RIKEN full-length enriched honey bee cDNA library, head Apis mellifera cDNA clone BH10027D08 3', mRNA sequence	SET: UI_EST BI516633;	DB762465			NA	NA	NA	NA	NA	NA	NA	NA	NA	NA	NA	NA
48	2	23	AM09147	0.587861	1.50302	7.0609	163.691	108.909	4.13879	0.000135654	0.0179213	0.962754	AM09147	GB16567-RA [PREDICTED: Apis mellifera similar to TWiK family of potassium channels family member (twk-39) (LOC413106), mRNA]	SET: OGS; Dmel Ortholog - C. Elsik Feb_2007: FBgn0035192; Best Dmel 5.1 match: FBgn0035192, blastp escore 3E-113;	XM_396557.2	GB16567-RA	FBgn0035192	38133	CG9194	CG9194	CG9194 gene product from transcript CG9194-RA	3L	1235728	1242025	61F4-61F4	NA	GO:0006813: potassium ion transport	GO:0005252: open rectifier potassium channel activity	GO:0016020: membrane
35	13	17	AM04326	-0.576079	-1.49079	8.40753	278.106	414.599	-4.12748	0.000140697	0.0184185	0.929392	AM04326	GB11706-RA [PREDICTED: Apis mellifera similar to DumPY : shorter than wild-type family member (dpy-6) (LOC551566), partial mRNA]	SET: OGS; Best Dmel 5.1 match: FBgn0052580, blastp escore 5E-48;	XM_623958.2	GB11706-RA	FBgn0052580	318097	CG32580	Muc14A	Mucin 14A	X	15903160	15955708	14A6-14A6	NA	GO:0032313: regulation of Rab GTPase activity, GO:0035023: regulation of Rho protein signal transduction	GO:0005089: Rho guanyl-nucleotide exchange factor activity, GO:0005097: Rab GTPase activator activity	GO:0005622: intracellular
27	22	23	AM00965	1.06014	2.08513	10.83	2628.59	1260.63	4.11756	0.000145272	0.0187415	0.900148	AM00965	DB752911 RIKEN full-length enriched honey bee cDNA library, head Apis mellifera cDNA clone BH10087N18 5', mRNA sequence	SET: UI_EST BH1B0087N18T3;	DB752911			NA	NA	NA	NA	NA	NA	NA	NA	NA	NA	NA	NA
23	20	5	AM06951	0.705091	1.63025	10.1727	1473.75	904.002	4.11175	0.000148018	0.0187415	0.883037	AM06951	GB14353-RA	SET: OGS; Dmel Ortholog - C. Elsik Feb_2007: FBgn0028859; Best Dmel 5.1 match: FBgn0028859, blastp escore 0E+00;		GB14353-RA	FBgn0028859	34951	CG12455	CG12455	CG12455 gene product from transcript CG12455-RA	2L	16234166 // 16234166	16239923 // 16245459	35F1-35F1	NA
4	22	7	AM00490	0.521506	1.43545	9.09737	656.259	457.179	4.10924	0.000149222	0.0187415	0.875632	AM00490	DB734328 RIKEN full-length enriched honey bee cDNA library, head Apis mellifera cDNA clone BH10022H13 5', mRNA sequence	SET: UI_EST BH1B0022H13T3;	DB734328			NA	NA	NA	NA	NA	NA	NA	NA	NA	NA	NA	NA
5	5	21	AM01435	0.353699	1.27783	6.99563	144.255	112.891	4.11176	0.000148014	0.0187415	0.883058	AM01435	BB170020A20G03.5 Bee Brain Normalized/Subtracted Library, BB17 Apis mellifera cDNA clone BB170020A20G03 5', mRNA sequence	SET: UI_EST BI506549;	BI506549			NA	NA	NA	NA	NA	NA	NA	NA	NA	NA	NA	NA
20	2	1	AM00028	-0.462683	-1.3781	9.69659	706.842	974.101	-4.1083	0.000149672	0.0187415	0.872884	AM00028	NW_001253127.1 SET: miRNA LC_mir-253; Apis mellifera linkage group 15 genomic contig, reference assembly (based on Amel_4.0 Group15.24)	SET: miRNA LC_mir-253;	NW_001253127.1			NA	NA	NA	NA	NA	NA	NA	NA	NA	NA	NA	NA
39	1	23	AM03484	-0.538204	-1.45216	11.1616	1900.92	2760.44	-4.10531	0.000151123	0.01876	0.86407	AM03484	GB10859-RA [PREDICTED: Apis mellifera similar to CG9172-PA, isoform A (LOC408909), mRNA]	SET: OGS; Dmel Ortholog - C. Elsik Feb_2007: FBgn0039669; Best Dmel 5.1 match: FBgn0030718, blastp escore 2E-89;	XM_392437.3	GB10859-RA	FBgn0039669	43477	CG2014	CG2014	CG2014 gene product from transcript CG2014-RA	3R	25341566	25342205	99B2-99B2	00190 // 01100	GO:0006120: mitochondrial electron transport, NADH to ubiquinone	GO:0003954: NADH dehydrogenase activity, GO:0008137: NADH dehydrogenase (ubiquinone) activity, GO:0048038: quinone binding, GO:0051539: 4 iron, 4 sulfur cluster binding	GO:0005747: mitochondrial respiratory chain complex I
5	25	13	1-Gal4_cds_5	-0.975164	-1.96586	9.08485	387.289	761.358	-4.08714	0.000160219	0.0197193	0.810672	1-Gal4_cds_5	P-element Gal4 driver					NA	NA	NA	NA	NA	NA	NA	NA	NA	NA	NA	NA
4	14	23	AM01213	0.383166	1.3042	8.49089	410.852	315.022	4.07016	0.000169201	0.0203392	0.76086	AM01213	BB170013A10B03.5 Bee Brain Normalized/Subtracted Library, BB17 Apis mellifera cDNA clone BB170013A10B03 5', mRNA sequence	SET: UI_EST BI504500;	BI504500			NA	NA	NA	NA	NA	NA	NA	NA	NA	NA	NA	NA
39	1	7	AM03751	-0.519521	-1.43348	10.4811	1193.79	1711.28	-4.06962	0.000169493	0.0203392	0.759283	AM03751	GB11127-RA [PREDICTED: Apis mellifera similar to dikar CG32393-PA, isoform A (LOC409504), partial mRNA]	SET: OGS; Best Dmel 5.1 match: FBgn0052394, blastp escore 8E-08;	XM_393011.3	GB11127-RA	FBgn0052394	326213	CG32394	CG32394	CG32394 gene product from transcript CG32394-RA	3L	-6723259	-6732746	65C3-65C3	NA
10	12	13	AM09343	-0.598638	-1.51429	7.64673	162.851	246.603	-4.07142	0.000168516	0.0203392	0.764564	AM09343	GB16765-RA [PREDICTED: Apis mellifera similar to transcriptional adaptor 3 (NGG1 homolog, yeast)-like (LOC411658), mRNA]	SET: OGS; Dmel Ortholog - C. Elsik Feb_2007: FBgn0030891; Best Dmel 5.1 match: FBgn0030891, blastp escore 8E-51;	XM_395126.2	GB16765-RA	FBgn0030891	32787	CG7098	dik	diskette	X	17979790	17982453	16F6-16F6	NA		GO:0004402: histone acetyltransferase activity	GO:0000123: histone acetyltransferase complex, GO:0005671: Ada2/Gcn5/Ada3 transcription activator complex, GO:0005700: polytene chromosome
15	22	21	AM05032	0.43652	1.35334	6.92236	141.104	104.264	4.05085	0.000180007	0.0214224	0.704334	AM05032	GB12415-RA [PREDICTED: Apis mellifera similar to Dihydroorotate dehydrogenase, mitochondrial precursor (Dihydroorotate oxidase) (DHOdehase) (LOC410603), mRNA]	SET: OGS; Also matches: GB12415-RB; Best Dmel 5.1 match: FBgn0030715, blastp escore 5E-17;	XM_394081.2	GB12415-RA	FBgn0030715	32562	CG12697	Or13a	Odorant receptor 13a	X	15868457	15870739	14A4-14A4	NA	GO:0007608: sensory perception of smell	GO:0004984: olfactory receptor activity, GO:0005549: odorant binding	GO:0016020: membrane, GO:0016021: integral to membrane
12	2	11	AM08596	0.565975	1.48039	7.02373	158.322	106.946	4.0472	0.000182122	0.0214963	0.693676	AM08596	GB16015-RA [PREDICTED: Apis mellifera similar to Protein giant (LOC725191), mRNA]	SET: OGS; Best Dmel 5.1 match: FBgn0001150, blastp escore 8E-24;	XM_001121066.1	GB16015-RA	FBgn0001150	31227	CG7952	gt	giant	X	-2321139	-2322996	1-0.9 cM // 3A3-3A3	NA	GO:0000122: negative regulation of transcription from RNA polymerase II promoter, GO:0006355: regulation of transcription, DNA-dependent, GO:0006911: phagocytosis, engulfment, GO:0007354: zygotic determination of anterior/posterior axis, embryo, GO:0007362: terminal region determination, GO:0007381: specification of segmental identity, labial segment, GO:0007431: salivary gland development, GO:00…	GO:0003677: DNA binding, GO:0003700: sequence-specific DNA binding transcription factor activity, GO:0003704: specific RNA polymerase II transcription factor activity, GO:0016566: specific transcriptional repressor activity, GO:0042803: protein homodimerization activity, GO:0043565: sequence-specific DNA binding, GO:0046982: protein heterodimerization activity, GO:0046983: protein dimerization ac…	GO:0005634: nucleus
22	3	23	AM07839	0.370644	1.29293	7.77503	249.061	192.633	4.03286	0.000190675	0.0217354	0.651783	AM07839	GB15250-RA	SET: OGS;		GB15250-RA		NA	NA	NA	NA	NA	NA	NA	NA	NA	NA	NA	NA
10	13	17	AM00447	0.362656	1.28579	8.92426	550.877	428.434	4.03831	0.00018738	0.0217354	0.667695	AM00447	DB735866 RIKEN full-length enriched honey bee cDNA library, head Apis mellifera cDNA clone BH10027J05 5', mRNA sequence	SET: UI_EST BH1B0014K01T3;	DB735866			NA	NA	NA	NA	NA	NA	NA	NA	NA	NA	NA	NA
12	14	13	AM08223	0.344176	1.26943	7.07431	151.839	119.612	4.0263	0.000194713	0.0217354	0.63266	AM08223	GB15639-RA	SET: OGS; Best Dmel 5.1 match: FBgn0013988, blastp escore 9E-05;		GB15639-RA	FBgn0013988	36753	CG18255	Strn-Mlck	Stretchin-Mlck	2R	-11846907 // -11846907 // -11834429 // -11834429 // -11834429 // -11834429 // -11834429	-11873458 // -11855805 // -11873458 // -11855805 // -11842799 // -11840023 // -11838653	52D4-52D9	NA	GO:0006468: protein amino acid phosphorylation	GO:0004674: protein serine/threonine kinase activity, GO:0004683: calmodulin-dependent protein kinase activity, GO:0004687: myosin light chain kinase activity, GO:0005200: structural constituent of cytoskeleton, GO:0005524: ATP binding	GO:0005875: microtubule associated complex
29	1	13	AM07063	-0.298022	-1.22946	7.92741	219.549	269.926	-4.02644	0.000194626	0.0217354	0.633068	AM07063	GB14465-RA [PREDICTED: Apis mellifera similar to Choline O-acetyltransferase (CHOACTase) (Choline acetylase) (Acetyl-CoA) (ChAT) (LOC408934), partial mRNA]	SET: OGS;	XM_392463.3	GB14465-RA		NA	NA	NA	NA	NA	NA	NA	NA	NA	NA	NA	NA
9	21	3	AM06267	-0.496178	-1.41047	8.42318	289.033	407.673	-4.02728	0.000194108	0.0217354	0.635503	AM06267	GB13669-RA	SET: OGS; Also matches: GB13669-RB; Best Dmel 5.1 match: FBgn0030940, blastp escore 1E-03;		GB13669-RA	FBgn0030940	32848	CG15040	CG15040	CG15040 gene product from transcript CG15040-RA	X	-18500734	-18506606	17C5-17C5	NA
35	10	3	AM04123	-0.510952	-1.42499	9.81687	755.556	1076.66	-4.03984	0.000186464	0.0217354	0.672168	AM04123	GB11503-RA [PREDICTED: Apis mellifera similar to CG5195-PA (LOC724779), mRNA]	SET: OGS; Best Dmel 5.1 match: FBgn0069968, blastp escore 3E-37;	XM_001120678.1	GB11503-RA	FBgn0069968
2	9	1	AM00356	-1.00486	-2.00675	9.92218	684.901	1374.42	-4.03529	0.000189201	0.0217354	0.658867	AM00356	GB17782-RA Apid exon M21 [PREDICTED: Apis mellifera apidaecin (Apid73), partial mRNA]	SET: Apid exon M21; Also matches: GB17354-RA; Best Dmel 5.1 match: FBgn0035544, blastp escore 3E-15;	XM_001123211.1	GB17782-RA	FBgn0035544	38546	CG15021	CG15021	CG15021 gene product from transcript CG15021-RA	3L	4436720	4438319	64B6-64B6	NA		GO:0005199: structural constituent of cell wall
2	25	5	1-O49366_IVT_1	0.509779	1.42383	6.44284	103.805	72.905	3.99987	0.000211845	0.0232868	0.555726	1-O49366_IVT_1	Arabidopsis thaliana DEK1; calpain/ cysteine-type endopeptidase (DEK1) mRNA		AT1G55350			NA	NA	NA	NA	NA	NA	NA	NA	NA	NA	NA	NA
17	3	13	AM11522	-0.563629	-1.47798	7.82499	186.518	275.671	-4.00151	0.000210741	0.0232868	0.560493	AM11522	GB18966-RA [PREDICTED: Apis mellifera similar to CG5157-PA (LOC724654), mRNA]	SET: OGS; Best Dmel 5.1 match: FBgn0036575, blastp escore 1E-17;	XM_001120546.1	GB18966-RA	FBgn0036575	39771	CG5157	CG5157	CG5157 gene product from transcript CG5157-RA	3L	-16129586	-16130979	72D9-72D9	NA		GO:0009055: electron carrier activity, GO:0020037: heme binding
18	22	9	AM00143	0.527304	1.44123	6.82292	135.916	94.3056	3.98848	0.00021967	0.0237839	0.522645	AM00143	NW_001253354.1 SET: Dscam exon 6.29; Apis mellifera linkage group 4 genomic contig, reference assembly (based on Amel_4.0 Group4.23)	SET: Dscam exon 6.29;	NW_001253354.1			NA	NA	NA	NA	NA	NA	NA	NA	NA	NA	NA	NA
25	1	3	AM11688	0.424251	1.34188	7.10297	159.244	118.673	3.98914	0.000219211	0.0237839	0.524556	AM11688	GB19134-RA	SET: OGS;		GB19134-RA		NA	NA	NA	NA	NA	NA	NA	NA	NA	NA	NA	NA
4	20	5	AM12357	-0.59483	-1.51029	10.0353	853.848	1289.56	-3.98421	0.000222673	0.0239291	0.510264	AM12357	GB30540-RA_2 [PREDICTED: Apis mellifera similar to CG31158-PB, isoform B (LOC411463), partial mRNA]	SET: OGS; Dmel Ortholog - C. Elsik Feb_2007: FBgn0051158; Best Dmel 5.1 match: FBgn0051158, blastp escore 0E+00;	XM_394938.2	GB30540-RA_2	FBgn0051158	42665	CG31158	CG31158	CG31158 gene product from transcript CG31158-RG	3R	18413476 // 18413476 // 18424254	18434193 // 18434564 // 18434193	94B5-94B6	4144	GO:0032012: regulation of ARF protein signal transduction	GO:0005515: protein binding, GO:0005086: ARF guanyl-nucleotide exchange factor activity	GO:0005622: intracellular
44	4	23	AM08043	0.349517	1.27413	8.71657	474.851	372.685	3.98116	0.00022485	0.023984	0.501395	AM08043	GB15456-RA	SET: OGS; Best Dmel 5.1 match: FBgn0030715, blastp escore 1E-11;		GB15456-RA	FBgn0030715	32562	CG12697	Or13a	Odorant receptor 13a	X	15868457	15870739	14A4-14A4	NA	GO:0007608: sensory perception of smell	GO:0004984: olfactory receptor activity, GO:0005549: odorant binding	GO:0016020: membrane, GO:0016021: integral to membrane
43	23	5	AM11036	0.42673	1.34418	6.8116	130.234	96.8871	3.96526	0.000236499	0.0245252	0.455344	AM11036	GB18474-RA [PREDICTED: Apis mellifera similar to 6-pyruvoyl tetrahydrobiopterin synthase (PTPS) (PTP synthase) (Sepiapterin synthase A) (Protein purple), transcript variant 1 (LOC412015), mRNA]	SET: OGS; Dmel Ortholog - C. Elsik Feb_2007: FBgn0003141; Best Dmel 5.1 match: FBgn0003141, blastp escore 4E-46;	XM_395481.2	GB18474-RA	FBgn0003141	35292	CG16784	pr	purple	2L	-20073716 // -20073713	-20075479 // -20075222	2-54.5 cM // 38B3-38B3	00790 // 01100	GO:0006728: pteridine biosynthetic process, GO:0006729: tetrahydrobiopterin biosynthetic process	GO:0003874: 6-pyruvoyltetrahydropterin synthase activity, GO:0046872: metal ion binding
11	18	13	AM12145	0.408336	1.32715	8.68066	472.716	356.188	3.97104	0.000232198	0.0245252	0.472073	AM12145	GB19592-RA [PREDICTED: Apis mellifera similar to CG6903-PA (LOC413119), mRNA]	SET: OGS; Dmel Ortholog - C. Elsik Feb_2007: FBgn0029737; Best Dmel 5.1 match: FBgn0029737, blastp escore 3E-104;	XM_396570.3	GB19592-RA	FBgn0029737	31423	CG6903	CG6903	CG6903 gene product from transcript CG6903-RA	X	4812762	4815681	4D6-4D6	00531 // 01100 // 04142
27	7	3	AM07301	0.388079	1.30865	6.84582	131.586	100.551	3.96044	0.000240143	0.0245252	0.441407	AM07301	GB14704-RA	SET: OGS; Best Dmel 5.1 match: FBgn0038468, blastp escore 5E-06;		GB14704-RA	FBgn0038468	42053	CG5225	CG5225	CG5225 gene product from transcript CG5225-RA	3R	12854427	12856423	89E9-89E9	NA
45	1	23	AM11792	0.354375	1.27843	7.06596	151.497	118.502	3.96061	0.000240017	0.0245252	0.441884	AM11792	GB19238-RA [PREDICTED: Apis mellifera similar to interferon gamma inducible protein 30 (LOC726203), mRNA]	SET: OGS; Dmel Ortholog - C. Elsik Feb_2007: FBgn0037721; Best Dmel 5.1 match: FBgn0038149, blastp escore 3E-21;	XM_001121957.1	GB19238-RA	FBgn0037721	41164	CG9427	CG9427	CG9427 gene product from transcript CG9427-RA	3R	-5450874	-5452187	85E1-85E1	NA
22	17	15	AM06759	-0.367104	-1.28976	6.90839	105.773	136.423	-3.96295	0.000238236	0.0245252	0.448672	AM06759	GB14159-RA [PREDICTED: Apis mellifera similar to CG31142-PA (LOC726160), mRNA]	SET: OGS; Also matches: XM_623524.2; Dmel Ortholog - C. Elsik Feb_2007: FBgn0047114; Best Dmel 5.1 match: FBgn0047114, blastp escore 1E-06;	XM_001121920.1	GB14159-RA	FBgn0047114	251610	CG31142	CG31142	CG31142 gene product from transcript CG31142-RA	3R	19754950	19755710	95C13-95C13	NA
25	7	11	AM08384	-0.46398	-1.37934	7.52465	156.786	216.262	-3.96328	0.000237988	0.0245252	0.449624	AM08384	GB15802-RA [PREDICTED: Apis mellifera similar to intraflagellar transport protein 52 (LOC551202), mRNA]	SET: OGS; Dmel Ortholog - C. Elsik Feb_2007: FBgn0031829; Best Dmel 5.1 match: FBgn0031829, blastp escore 2E-66;	XM_623597.2	GB15802-RA	FBgn0031829	33917	CG9595	osm-6	CG9595 gene product from transcript CG9595-RA	2L	-6555810	-6557359	26E3-26E3	NA	GO:0007018: microtubule-based movement, GO:0042384: cilium assembly	GO:0003777: microtubule motor activity	GO:0005871: kinesin complex
42	10	21	AM01679	-0.501808	-1.41599	15.3785	35797.6	50688.9	-3.95129	0.000247215	0.0248944	0.414953	AM01679	BB170004B10D07.5 Bee Brain Normalized/Subtracted Library, BB17 Apis mellifera cDNA clone BB170004B10D07 5', mRNA sequence	SET: UI_EST BI509176;	BI509176			NA	NA	NA	NA	NA	NA	NA	NA	NA	NA	NA	NA
31	22	23	AM12519	-0.625728	-1.54299	7.71322	168.939	260.671	-3.95145	0.000247089	0.0248944	0.415418	AM12519	GB19972-RA	SET: OGS; Dmel Ortholog - C. Elsik Feb_2007: FBgn0024986; Best Dmel 5.1 match: FBgn0024986, blastp escore 4E-29;		GB19972-RA	FBgn0024986	44736	CG3719	CG3719	CG3719 gene product from transcript CG3719-RA	X	-1272740	-1274509	2A1-2A1	NA	GO:0045454: cell redox homeostasis	GO:0015036: disulfide oxidoreductase activity	GO:0005739: mitochondrion
41	3	21	AM04249	0.471402	1.38646	12.3421	6113.55	4409.48	3.94421	0.000252827	0.0251084	0.394495	AM04249	GB11629-RA [PREDICTED: Apis mellifera similar to Sug CG7334-PA, isoform A (LOC411196), mRNA]	SET: OGS; Dmel Ortholog - C. Elsik Feb_2007: FBgn0036191; Best Dmel 5.1 match: FBgn0036191, blastp escore 2E-99;	XM_394670.3	GB11629-RA	FBgn0036191	39314	CG7334	Sug	CG7334 gene product from transcript CG7334-RE	3L	11677083 // 11677083	11681925 // 11683255	68D2-68D2	NA	GO:0008340: determination of adult lifespan, GO:0055085: transmembrane transport
14	18	21	AM12438	-0.949609	-1.93135	8.14127	203.159	392.371	-3.94425	0.000252789	0.0251084	0.394634	AM12438	GB19891-RA [PREDICTED: Apis mellifera similar to fem-1 homolog c (LOC409291), mRNA]	SET: OGS; Best Dmel 5.1 match: FBgn0038286, blastp escore 1E-170;	XM_392810.3	GB19891-RA	FBgn0038286	41816	CG6966	CG6966	CG6966 gene product from transcript CG6966-RB	3R	-10906168	-10921333	88E1-88E1	NA			GO:0005575: cellular_component
12	6	15	AM04609	0.348715	1.27343	8.8002	503.049	395.036	3.9331	0.000261871	0.0258284	0.362473	AM04609	GB11992-RA [PREDICTED: Apis mellifera similar to MAK10 homolog, amino-acid N-acetyltransferase subunit (LOC725320), mRNA]	SET: OGS; Dmel Ortholog - C. Elsik Feb_2007: FBgn0034982; Best Dmel 5.1 match: FBgn0034982, blastp escore 1E-155;	XM_001121180.1	GB11992-RA	FBgn0034982	37866	CG4065	CG4065	CG4065 gene product from transcript CG4065-RA	2R	-20022695	-20025561	60B12-60B12	NA	GO:0008150: biological_process	GO:0003674: molecular_function
16	6	23	AM07938	0.347384	1.27225	9.17327	651.202	511.85	3.92372	0.000269762	0.0264256	0.335429	AM07938	GB15350-RA [PREDICTED: Apis mellifera hypothetical LOC552243 (LOC552243), mRNA]	SET: OGS; Dmel Ortholog - C. Elsik Feb_2007: FBgn0037525; Best Dmel 5.1 match: FBgn0037525, blastp escore 1E-82;	XM_624619.2	GB15350-RA	FBgn0037525	40928	CG17816	CG17816	CG17816 gene product from transcript CG17816-RE	3R	-3693404 // -3684488 // -3683895	-3712441 // -3712435 // -3712435	84E3-84E4	NA			GO:0016020: membrane
14	6	13	AM04192	-0.479342	-1.39411	9.19488	496.348	691.962	-3.92116	0.00027195	0.0264499	0.328071	AM04192	GB11572-RA [PREDICTED: Apis mellifera similar to myo-inositol 1-phosphate synthase A1, transcript variant 1 (LOC551143), mRNA]	SET: OGS; Also matches: XM_623539.2; Dmel Ortholog - C. Elsik Feb_2007: FBgn0025885; Best Dmel 5.1 match: FBgn0025885, blastp escore 0E+00;	XM_623374.2	GB11572-RA	FBgn0025885	35671	CG11143	Inos	CG11143 gene product from transcript CG11143-RA	2R	-3342419	-3346368	43C3-43C3	00562 // 01100	GO:0006021: inositol biosynthetic process, GO:0008654: phospholipid biosynthetic process	GO:0004512: inositol-3-phosphate synthase activity, GO:0005488: binding	GO:0005737: cytoplasm
33	6	1	AM00361	-1.14798	-2.21604	8.65726	271.209	601.011	-3.91915	0.000273683	0.0264499	0.322282	AM00361	GB13473-RA Apid UTR [Apis mellifera apidaecin 14 (Apid14), mRNA]	SET: Apid exon UTR; Also matches: GB13473-RB,GB13473-RC; Best Dmel 5.1 match: FBgn0035544, blastp escore 4E-26;	NM_001011613.1	GB13473-RA	FBgn0035544	38546	CG15021	CG15021	CG15021 gene product from transcript CG15021-RA	3L	4436720	4438319	64B6-64B6	NA		GO:0005199: structural constituent of cell wall
9	22	17	AM09307	0.3751	1.29693	7.12662	159.142	122.707	3.91522	0.000277103	0.0266019	0.310973	AM09307	GB16728-RA [PREDICTED: Apis mellifera similar to WD repeat domain 35 (LOC411338), mRNA]	SET: OGS; Dmel Ortholog - C. Elsik Feb_2007: FBgn0035264; Best Dmel 5.1 match: FBgn0035264, blastp escore 0E+00;	XM_394812.2	GB16728-RA	FBgn0035264	38219	CG2069	Oseg4	CG2069 gene product from transcript CG2069-RA	3L	-1730992	-1735755	62B1-62B1	NA	GO:0035058: sensory cilium assembly, GO:0042384: cilium assembly		GO:0005575: cellular_component
14	22	19	AM12609	0.452464	1.36838	11.9622	4667.59	3411.04	3.90001	0.000290724	0.0277247	0.267276	AM12609	GB20061-RA	SET: OGS;		GB20061-RA		NA	NA	NA	NA	NA	NA	NA	NA	NA	NA	NA	NA
38	4	3	AM04266	0.654842	1.57444	8.65787	506.806	321.895	3.89212	0.000298042	0.0279176	0.244643	AM04266	GB11646-RA [PREDICTED: Apis mellifera similar to CG11596-PA, isoform A (LOC551439), mRNA]	SET: OGS; Dmel Ortholog - C. Elsik Feb_2007: FBgn0023522; Best Dmel 5.1 match: FBgn0023522, blastp escore 3E-100;	XM_623832.2	GB11646-RA	FBgn0023522	31158	CG11596	CG11596	CG11596 gene product from transcript CG11596-RC	X	1821712 // 1821731 // 1822204	1824552 // 1824552 // 1824552	2B16-2B16	NA	GO:0008150: biological_process	GO:0003674: molecular_function	GO:0005575: cellular_component
19	5	9	AM01770	0.43049	1.34769	8.22961	348.461	258.561	3.89557	0.000294817	0.0279176	0.254548	AM01770	BB170020B10D02.5 Bee Brain Normalized/Subtracted Library, BB17 Apis mellifera cDNA clone BB170020B10D02 5', mRNA sequence	SET: UI_EST BI510043;	BI505259			NA	NA	NA	NA	NA	NA	NA	NA	NA	NA	NA	NA
25	7	21	AM02270	-0.481632	-1.39632	7.13685	119.1	166.302	-3.89156	0.000298563	0.0279176	0.243052	AM02270	BB160015B10C01.5 Bee Brain Normalized Library, BB16 Apis mellifera cDNA clone BB160015B10C01 5', mRNA sequence	SET: UI_EST BI514475;	BI514529			NA	NA	NA	NA	NA	NA	NA	NA	NA	NA	NA	NA
10	11	11	AM11955	0.537983	1.45194	11.7262	4082.42	2811.7	3.88787	0.000302059	0.027959	0.232454	AM11955	GB19403-RA [PREDICTED: Apis mellifera similar to aquarius (LOC413548), mRNA]	SET: OGS; Dmel Ortholog - C. Elsik Feb_2007: FBgn0051368; Best Dmel 5.1 match: FBgn0051368, blastp escore 0E+00;	XM_396990.3	GB19403-RA	FBgn0051368	41437	CG31368	CG31368	CG31368 gene product from transcript CG31368-RC	3R	7708516	7718104	87A1-87A1	3040	GO:0000398: nuclear mRNA splicing, via spliceosome	GO:0003676: nucleic acid binding, GO:0005524: ATP binding, GO:0008026: ATP-dependent helicase activity	GO:0071011: precatalytic spliceosome, GO:0071013: catalytic step 2 spliceosome
41	17	21	AM05548	0.422837	1.34056	7.20464	170.788	127.4	3.88683	0.000303049	0.027959	0.229475	AM05548	GB12936-RA [PREDICTED: Apis mellifera similar to CG32137-PB, isoform B, transcript variant 1 (LOC410851), mRNA]	SET: OGS; Dmel Ortholog - C. Elsik Feb_2007: FBgn0052137; Best Dmel 5.1 match: FBgn0052137, blastp escore 8E-91;	XM_394327.1	GB12936-RA	FBgn0052137	39537	CG32137	CG32137	CG32137 gene product from transcript CG32137-RA	3L	13932351 // 13932352	13955749 // 13955749	70C6-70C7	NA	GO:0008150: biological_process	GO:0003674: molecular_function	GO:0005575: cellular_component
6	2	3	AM00001	0.402009	1.32135	7.34137	186.415	141.079	3.88497	0.00030483	0.027959	0.224142	AM00001	GB10174-RA [PREDICTED: Apis mellifera similar to insulin-like peptide 3 CG14167-PA (LOC726057), mRNA]	SET: OGS; Dmel Ortholog - C. Elsik Feb_2007: FBgn0044051; Best Dmel 5.1 match: FBgn0044050, blastp escore 2E-07;	XM_001120361.1	GB10174-RA	FBgn0044051	39149	CG14173	Ilp1	CG14173 gene product from transcript CG14173-RA	3L	9791533	9791998	67C8-67C8	NA	GO:0008286: insulin receptor signaling pathway	GO:0005158: insulin receptor binding, GO:0005179: hormone activity	GO:0005576: extracellular region
44	6	7	AM09675	-0.432528	-1.3496	9.90798	826.986	1116.1	-3.87907	0.00031054	0.0283024	0.207251	AM09675	GB17100-RA [PREDICTED: Apis mellifera similar to Steroid receptor seven-up, isoforms B/C (LOC408872), partial mRNA]	SET: OGS; Dmel Ortholog - C. Elsik Feb_2007: FBgn0003651; Best Dmel 5.1 match: FBgn0003651, blastp escore 5E-177;	XM_392402.2	GB17100-RA	FBgn0003651	41491	CG11502	svp	seven up	3R	8084470 // 8106831 // 8106873	8128509 // 8121860 // 8128509	87B4-87B5	NA	GO:0001700: embryonic development via the syncytial blastoderm, GO:0001752: compound eye photoreceptor fate commitment, GO:0006355: regulation of transcription, DNA-dependent, GO:0007270: nerve-nerve synaptic transmission, GO:0007417: central nervous system development, GO:0007419: ventral cord development, GO:0007462: R1/R6 cell fate commitment, GO:0007464: R3/R4 cell fate commitment, GO:0007465…	GO:0005515: protein binding, GO:0003700: sequence-specific DNA binding transcription factor activity, GO:0003707: steroid hormone receptor activity, GO:0004872: receptor activity, GO:0004879: ligand-dependent nuclear receptor activity, GO:0008270: zinc ion binding, GO:0043565: sequence-specific DNA binding	GO:0005634: nucleus, GO:0005737: cytoplasm
4	16	19	AM02098	0.387885	1.30847	11.1856	2664.39	2036.26	3.87149	0.000318024	0.0288022	0.185577	AM02098	BB160011A20A05.5 Bee Brain Normalized Library, BB16 Apis mellifera cDNA clone BB160011A20A05 5', mRNA sequence	SET: UI_EST BI513084;	BI513084			NA	NA	NA	NA	NA	NA	NA	NA	NA	NA	NA	NA
26	15	17	AM05582	-0.873868	-1.83257	8.08413	200.464	367.364	-3.86745	0.000322094	0.0289885	0.174006	AM05582	GB12969-RA [PREDICTED: Apis mellifera similar to neuroblastoma, suppression of tumorigenicity 1 (LOC725658), mRNA]	SET: OGS;	XM_001121480.1	GB12969-RA		NA	NA	NA	NA	NA	NA	NA	NA	NA	NA	NA	NA
13	23	17	AM02998	-0.364129	-1.2871	7.2149	130.947	168.543	-3.86419	0.000325402	0.0291043	0.164709	AM02998	GB10369-RA [PREDICTED: Apis mellifera hypothetical LOC552359 (LOC552359), mRNA]	SET: OGS;	XM_625281.2	GB10369-RA		NA	NA	NA	NA	NA	NA	NA	NA	NA	NA	NA	NA
17	21	23	AM00379R	-0.363733	-1.28675	6.64102	87.9828	113.212	-3.85995	0.000329769	0.029133	0.15258	AM00379R	DB729494 RIKEN full-length enriched honey bee cDNA library, head Apis mellifera cDNA clone BH10004F13 5', mRNA sequence	SET: UI_EST BH1B0004F13T3;	DB729494			NA	NA	NA	NA	NA	NA	NA	NA	NA	NA	NA	NA
21	5	23	AM03470	-0.418348	-1.3364	8.28046	268.967	359.447	-3.86185	0.000327805	0.029133	0.158015	AM03470	GB10845-RA [PREDICTED: Apis mellifera similar to PRL-1 CG4993-PB, isoform B (LOC409669), mRNA]	SET: OGS; Dmel Ortholog - C. Elsik Feb_2007: FBgn0024734; Best Dmel 5.1 match: FBgn0024734, blastp escore 2E-71;	XM_393167.3	GB10845-RA	FBgn0024734	34952	CG4993	PRL-1	CG4993 gene product from transcript CG4993-RB	2L	-16245825 // -16245825	-16257603 // -16251786	35F1-35F1	NA	GO:0006470: protein amino acid dephosphorylation	GO:0004727: prenylated protein tyrosine phosphatase activity, GO:0008138: protein tyrosine/serine/threonine phosphatase activity
24	13	21	AM11937	0.774257	1.71031	8.4583	459.98	268.946	3.84635	0.000344135	0.0301378	0.113789	AM11937	GB19384-RA [PREDICTED: Apis mellifera similar to Alpha-methylacyl-CoA racemase (2-methylacyl-CoA racemase) (2-arylpropionyl-CoA epimerase) (LOC412341), mRNA]	SET: OGS; Dmel Ortholog - C. Elsik Feb_2007: FBgn0032881; Best Dmel 5.1 match: FBgn0032881, blastp escore 1E-99;	XM_395802.3	GB19384-RA	FBgn0032881	35337	CG9319	CG9319	CG9319 gene product from transcript CG9319-RA	2L	-20750933	-20752340	38E6-38E6	01100 // 04146	GO:0008152: metabolic process	GO:0008111: alpha-methylacyl-CoA racemase activity
12	4	23	AM07619	0.291403	1.22383	7.26501	170.155	139.035	3.84524	0.000345329	0.0301378	0.110639	AM07619	GB15028-RA [PREDICTED: Apis mellifera similar to metallophosphoesterase 1 precursor (LOC552716), mRNA]	SET: OGS; Dmel Ortholog - C. Elsik Feb_2007: FBgn0031997; Best Dmel 5.1 match: FBgn0031997, blastp escore 1E-82;	XM_625091.2	GB15028-RA	FBgn0031997	34116	CG8455	CG8455	CG8455 gene product from transcript CG8455-RA	2L	8198958	8200652	28F1-28F1	NA	GO:0008150: biological_process	GO:0016787: hydrolase activity	GO:0005575: cellular_component
13	25	13	1-Gal4_cds_5	-0.939579	-1.91797	9.14813	409.675	785.744	-3.83923	0.000351898	0.0305261	0.0935014	1-Gal4_cds_5	P-element Gal4 driver					NA	NA	NA	NA	NA	NA	NA	NA	NA	NA	NA	NA
42	10	9	AM08653	-0.543849	-1.45786	9.90946	796.5	1161.18	-3.82814	0.000364315	0.031414	0.0619656	AM08653	GB16072-RA [PREDICTED: Apis mellifera similar to Iron regulatory protein 1B CG6342-PA, transcript variant 1 (LOC409485), mRNA]	SET: OGS; Dmel Ortholog - C. Elsik Feb_2007: FBgn0024957; Best Dmel 5.1 match: FBgn0024957, blastp escore 0E+00;	XM_392993.3	GB16072-RA	FBgn0024957	41269	CG6342	Irp-1B	Iron regulatory protein 1B	3R	-6234337	-6238638	86B4-86B4	00020 // 00630 // 01100	GO:0008152: metabolic process, GO:0006447: regulation of translational initiation by iron	GO:0003729: mRNA binding, GO:0003994: aconitate hydratase activity, GO:0005506: iron ion binding, GO:0030350: iron-responsive element binding, GO:0051539: 4 iron, 4 sulfur cluster binding
12	14	9	AM08756	0.509209	1.42327	9.49878	863.102	606.422	3.82128	0.000372211	0.0318417	0.0424708	AM08756	GB16179-RA [PREDICTED: Apis mellifera similar to CG15118-PB, isoform B (LOC412459), mRNA]	SET: OGS; Dmel Ortholog - C. Elsik Feb_2007: FBgn0034418; Best Dmel 5.1 match: FBgn0034418, blastp escore 3E-156;	XM_395916.3	GB16179-RA	FBgn0034418	37199	CG15118	CG15118	CG15118 gene product from transcript CG15118-RC	2R	-15021231 // -15021221 // -15021221 // -15021221 // -15021221	-15024672 // -15031646 // -15024682 // -15024672 // -15024368	56B5-56B6	NA
18	3	5	AM10821	-0.273313	-1.20858	8.13102	255.002	308.19	-3.81812	0.000375908	0.0318417	0.033486	AM10821	GB18256-RA	SET: OGS; Dmel Ortholog - C. Elsik Feb_2007: FBgn0030808; Best Dmel 5.1 match: FBgn0030808, blastp escore 3E-127;		GB18256-RA	FBgn0030808	32686	CG4937	RhoGAP15B	CG4937 gene product from transcript CG4937-RB	X	16842894 // 16842894	16850028 // 16850030	15C4-15C4	NA	GO:0007165: signal transduction	GO:0005083: small GTPase regulator activity	GO:0005622: intracellular
25	13	15	AM11446	-0.982158	-1.97542	7.54156	132.558	261.858	-3.81852	0.000375442	0.0318417	0.0346141	AM11446	GB18889-RA [PREDICTED: Apis mellifera similar to Sodium channel protein Nach (Pickpocket 4) (LOC726149), mRNA]	SET: OGS; Dmel Ortholog - C. Elsik Feb_2007: FBgn0024319; Best Dmel 5.1 match: FBgn0024319, blastp escore 2E-46;	XM_001121909.1	GB18889-RA	FBgn0024319	36864	CG8178	Nach	CG8178 gene product from transcript CG8178-RC	2R	-12540709	-12542551	53C14-53C14	NA	GO:0006814: sodium ion transport, GO:0035002: liquid clearance, open tracheal system	GO:0005272: sodium channel activity	GO:0016020: membrane, GO:0016021: integral to membrane
29	23	9	AM10136	-0.4608	-1.3763	8.16983	245.475	337.848	-3.80715	0.000389001	0.032758	0.00236674	AM10136	GB17564-RA [PREDICTED: Apis mellifera similar to Ribosomal protein L17 CG3203-PD, isoform D (LOC413470), mRNA]	SET: OGS; Dmel Ortholog - C. Elsik Feb_2007: FBgn0029897; Best Dmel 5.1 match: FBgn0029897, blastp escore 4E-85;	XM_396914.3	GB17564-RA	FBgn0029897	31613	CG3203	RpL17	Ribosomal protein L17	X	-6635569 // -6635569 // -6635569 // -6635569	-6638290 // -6638249 // -6638236 // -6638204	6C10-6C10	3010	GO:0000022: mitotic spindle elongation, GO:0006412: translation, GO:0007052: mitotic spindle organization	GO:0003735: structural constituent of ribosome	GO:0022625: cytosolic large ribosomal subunit
34	8	21	AM04800	0.651479	1.57078	10.4562	1760.75	1120.94	3.80452	0.000392211	0.0328363	-0.00510237	AM04800	GB12179-RA [PREDICTED: Apis mellifera similar to Guanylyl cyclase at 76C CG8742-PA, isoform A (LOC724603), mRNA]	SET: OGS; Dmel Ortholog - C. Elsik Feb_2007: FBgn0013974; Best Dmel 5.1 match: FBgn0013974, blastp escore 0E+00;	XR_014886.1	GB12179-RA	FBgn0013974
5	4	1	AM02603	0.4691	1.38425	6.63146	116.647	84.2679	3.79659	0.000402017	0.0334627	-0.0275436	AM02603	NW_001253328.1 SET: UI_EST BI517076; Apis mellifera linkage group 3 genomic contig, reference assembly (based on Amel_4.0 Group3.36)	SET: UI_EST BI517076;	NW_001253328.1			NA	NA	NA	NA	NA	NA	NA	NA	NA	NA	NA	NA
12	7	13	AM11473	0.350839	1.2753	6.94966	139.593	109.459	3.78791	0.000413034	0.0337066	-0.052107	AM11473	GB18916-RA [PREDICTED: Apis mellifera similar to CG14414-PB, isoform B (LOC726029), mRNA]	SET: OGS; Dmel Ortholog - C. Elsik Feb_2007: FBgn0030571; Best Dmel 5.1 match: FBgn0030571, blastp escore 3E-21;	XM_001121805.1	GB18916-RA	FBgn0030571	32394	CG14414	CG14414	CG14414 gene product from transcript CG14414-RC	X	14474640 // 14474760	14476207 // 14476207	12F1-12F1	NA		GO:0000166: nucleotide binding, GO:0003676: nucleic acid binding, GO:0003729: mRNA binding
25	10	1	AM09017	-0.397198	-1.31695	7.12019	121.229	159.653	-3.78438	0.0004176	0.0337066	-0.0620941	AM09017	GB16438-RA [PREDICTED: Apis mellifera similar to CG15168-PA (LOC726894), mRNA]	SET: OGS; Also matches: XM_393583.3; Dmel Ortholog - C. Elsik Feb_2007: FBgn0032732; Best Dmel 5.1 match: FBgn0032732, blastp escore 8E-30;	XM_001121144.1	GB16438-RA	FBgn0032732	35159	CG15168	CG15168	CG15168 gene product from transcript CG15168-RA	2L	18987726	18988290	37B8-37B8	NA
30	11	11	AM10912	-0.415063	-1.33336	9.87119	811.054	1081.42	-3.79033	0.000409936	0.0337066	-0.0452675	AM10912	GB18348-RA [PREDICTED: Apis mellifera similar to homothorax CG17117-PA, isoform A (LOC552079), mRNA]	SET: OGS; Dmel Ortholog - C. Elsik Feb_2007: FBgn0001235; Best Dmel 5.1 match: FBgn0001235, blastp escore 6E-180;	XM_624457.2	GB18348-RA	FBgn0001235	41273	CG17117	hth	homothorax	3R	-6410048 // -6408186 // -6335568 // -6335568 // -6335568	-6439973 // -6464386 // -6439973 // -6431392 // -6388134	86C1-86C3	NA	GO:0001752: compound eye photoreceptor fate commitment, GO:0006357: regulation of transcription from RNA polymerase II promoter, GO:0007380: specification of segmental identity, head, GO:0007383: specification of segmental identity, antennal segment, GO:0007420: brain development, GO:0007422: peripheral nervous system development, GO:0007432: salivary gland boundary specification, GO:0007476: ima…	GO:0003677: DNA binding, GO:0003700: sequence-specific DNA binding transcription factor activity, GO:0043565: sequence-specific DNA binding	GO:0005634: nucleus
37	2	11	AM11778	-0.51316	-1.42717	11.2085	1980.86	2827.03	-3.78829	0.000412552	0.0337066	-0.0510471	AM11778	GB19224-RA [PREDICTED: Apis mellifera similar to CG30415-PA, isoform A (LOC726118), mRNA]	SET: OGS; Dmel Ortholog - C. Elsik Feb_2007: FBgn0050415; Best Dmel 5.1 match: FBgn0050415, blastp escore 2E-14;	XM_001120695.1	GB19224-RA	FBgn0050415
29	3	23	AM05618	-0.561423	-1.47572	8.80752	368.83	544.291	-3.78575	0.000415828	0.0337066	-0.0582308	AM05618	GB13007-RA	SET: OGS; Dmel Ortholog - C. Elsik Feb_2007: FBgn0029904; Best Dmel 5.1 match: FBgn0029904, blastp escore 0E+00;		GB13007-RA	FBgn0029904
17	12	9	AM12874R	-0.757429	-1.69048	8.34972	250.907	424.152	-3.78331	0.000418992	0.0337066	-0.0651181	AM12874R	GB30268-RA [PREDICTED: Apis mellifera similar to Glutathione S transferase S1 CG8938-PA, isoform A (LOC552283), partial mRNA]	SET: JDE_EST jdeDEFC39; Best Dmel 5.1 match: FBgn0010226, blastp escore 8E-37;	XM_624659.2	GB30268-RA	FBgn0010226	36927	CG8938	GstS1	Glutathione S transferase S1	2R	-12981124 // -12980757 // -12980757	-12984935 // -12984935 // -12984482	53F7-53F8	00480 // 00980 // 00982	GO:0006979: response to oxidative stress	GO:0004364: glutathione transferase activity, GO:0004602: glutathione peroxidase activity	GO:0005575: cellular_component
35	15	1	AM01989	0.984474	1.97859	11.5208	4133.22	2088.97	3.77409	0.000431182	0.0340156	-0.091167	AM01989	BB160008A20A09.5 Bee Brain Normalized Library, BB16 Apis mellifera cDNA clone BB160008A20A09 5', mRNA sequence	SET: UI_EST BI512131;	BI512131			NA	NA	NA	NA	NA	NA	NA	NA	NA	NA	NA	NA
37	22	13	AM06014	-0.297207	-1.22876	6.75917	97.7189	120.073	-3.77327	0.000432282	0.0340156	-0.0934811	AM06014	GB13410-RA [PREDICTED: Apis mellifera similar to xmas-2 CG32562-PA (LOC411996), mRNA]	SET: OGS; Best Dmel 5.1 match: FBgn0028974, blastp escore 2E-110;	XM_395462.3	GB13410-RA	FBgn0028974	44271	CG32562	xmas-2	CG32562 gene product from transcript CG32562-RA	X	-17048142	-17053339	15E7-15F1	NA	GO:0007283: spermatogenesis, GO:0009790: embryo development, GO:0016973: poly(A)+ mRNA export from nucleus, GO:0048477: oogenesis	GO:0003676: nucleic acid binding, GO:0003729: mRNA binding	GO:0005575: cellular_component
21	8	7	AM06147	-0.410107	-1.32878	13.2225	8291.78	11018	-3.776	0.000428629	0.0340156	-0.0857729	AM06147	GB13546-RA [PREDICTED: Apis mellifera similar to CG10154-PA (LOC724199), mRNA]	SET: OGS; Best Dmel 5.1 match: FBgn0035544, blastp escore 4E-10;	XM_001119969.1	GB13546-RA	FBgn0035544	38546	CG15021	CG15021	CG15021 gene product from transcript CG15021-RA	3L	4436720	4438319	64B6-64B6	NA		GO:0005199: structural constituent of cell wall
39	15	21	AM08759	-0.502116	-1.41629	9.25064	511.853	724.932	-3.77502	0.000429934	0.0340156	-0.0885334	AM08759	GB16182-RA [PREDICTED: Apis mellifera similar to Ribosomal protein L21 CG12775-PA (LOC726056), mRNA]	SET: OGS; Dmel Ortholog - C. Elsik Feb_2007: FBgn0032987; Best Dmel 5.1 match: FBgn0032987, blastp escore 8E-72;	XM_001120360.1	GB16182-RA	FBgn0032987	35453	CG12775	RpL21	Ribosomal protein L21	2L	-22247110	-22247833	40F6-40F6	3010	GO:0000022: mitotic spindle elongation, GO:0006412: translation, GO:0007052: mitotic spindle organization	GO:0003735: structural constituent of ribosome	GO:0022625: cytosolic large ribosomal subunit, GO:0005811: lipid particle
16	24	7	AM09253	0.381716	1.30289	6.96734	142.834	109.628	3.76856	0.000438645	0.0343239	-0.106752	AM09253	GB16674-RA [PREDICTED: Apis mellifera similar to delta-tubulin (LOC726967), mRNA]	SET: OGS; Best Dmel 5.1 match: FBgn0004176, blastp escore 8E-32;	XM_001122683.1	GB16674-RA	FBgn0004176
26	13	19	AM01878	-0.398695	-1.31831	7.67557	178.061	234.74	-3.76686	0.000440967	0.0343239	-0.111545	AM01878	XM_395280.3 [PREDICTED: Apis mellifera similar to Malic enzyme CG10120-PB, isoform B, transcript variant 1 (LOC411813), partial mRNA]	SET: UI_EST BI511119; Best Dmel 5.1 match: FBgn0002719, blastp escore 0E+00;	XM_395280.3		FBgn0002719	47173	CG10120	Men	Malic enzyme	3R	-8538818 // -8538818	-8548267 // -8546506	3-51.73 cM // 87C6-87C7	00620 // 01100	GO:0006108: malate metabolic process, GO:0055114: oxidation reduction	GO:0004473: malate dehydrogenase (oxaloacetate-decarboxylating) (NADP+) activity, GO:0046872: metal ion binding, GO:0051287: NAD or NADH binding
3	5	15	AM09499	0.421297	1.33913	6.94082	142.169	106.165	3.75756	0.000453872	0.0351385	-0.137737	AM09499	GB16922-RA	SET: OGS;		GB16922-RA		NA	NA	NA	NA	NA	NA	NA	NA	NA	NA	NA	NA
21	18	11	AM10211	-0.291037	-1.22352	7.2781	140.32	171.685	-3.74724	0.000468633	0.0360873	-0.166792	AM10211	GB17637-RA [PREDICTED: Apis mellifera similar to mitochondrial ribosomal protein S31 CG5904-PA (LOC727055), mRNA]	SET: OGS; Dmel Ortholog - C. Elsik Feb_2007: FBgn0036557; Best Dmel 5.1 match: FBgn0036557, blastp escore 3E-40;	XM_001122768.1	GB17637-RA	FBgn0036557	39749	CG5904	mRpS31	mitochondrial ribosomal protein S31	3L	15998296	15999701	72C2-72C2	NA	GO:0006412: translation	GO:0003735: structural constituent of ribosome	GO:0005763: mitochondrial small ribosomal subunit
43	21	9	AM11803	-0.918747	-1.89047	7.81363	163.626	309.331	-3.74497	0.000471939	0.0361486	-0.173174	AM11803	GB19249-RA [PREDICTED: Apis mellifera similar to dappled CG1624-PC, isoform C (LOC724752), mRNA]	SET: OGS; Dmel Ortholog - C. Elsik Feb_2007: FBgn0015930; Best Dmel 5.1 match: FBgn0015930, blastp escore 4E-64;	XM_001120644.1	GB19249-RA	FBgn0015930	7411854		dpld	dappled	2	NA	NA	2- cM // 43C5-43C5	NA	GO:0002168: instar larval development, GO:0051726: regulation of cell cycle
5	2	15	AM07526	0.432002	1.3491	6.90881	139.567	103.451	3.74004	0.000479189	0.0365096	-0.18701	AM07526	GB14935-RA	SET: OGS;		GB14935-RA		NA	NA	NA	NA	NA	NA	NA	NA	NA	NA	NA	NA
35	1	9	AM10900	0.426321	1.3438	11.5126	3386.89	2520.38	3.71296	0.000521015	0.0394874	-0.262936	AM10900	GB18336-RA [PREDICTED: Apis mellifera similar to transcription factor INI (LOC724320), partial mRNA]	SET: OGS; Dmel Ortholog - C. Elsik Feb_2007: FBgn0031822; Best Dmel 5.1 match: FBgn0031822, blastp escore 1E-56;	XM_001120124.1	GB18336-RA	FBgn0031822	33909	CG9548	CG9548	CG9548 gene product from transcript CG9548-RA	2L	-6490152	-6490828	26D9-26D9	3040	GO:0000398: nuclear mRNA splicing, via spliceosome		GO:0071011: precatalytic spliceosome, GO:0071013: catalytic step 2 spliceosome
47	1	21	AM00981R	0.589188	1.5044	7.46837	217.212	144.385	3.71124	0.000523782	0.0394893	-0.267741	AM00981R	DB753293 RIKEN full-length enriched honey bee cDNA library, head Apis mellifera cDNA clone BH10089D20 5', mRNA sequence	SET: UI_EST BH1B0089D20T3;	DB753293			NA	NA	NA	NA	NA	NA	NA	NA	NA	NA	NA	NA
37	8	7	AM00517	-0.293249	-1.2254	6.89756	107.705	131.981	-3.7032	0.000536925	0.0402514	-0.290217	AM00517	DB734846 RIKEN full-length enriched honey bee cDNA library, head Apis mellifera cDNA clone BH10024E13 5', mRNA sequence	SET: UI_EST BH1B0024E13T3;	DB734846			NA	NA	NA	NA	NA	NA	NA	NA	NA	NA	NA	NA
29	11	7	AM06261	-0.384756	-1.30564	7.47935	156.17	203.902	-3.70166	0.000539481	0.0402514	-0.294523	AM06261	GB13663-RA	SET: OGS; Best Dmel 5.1 match: FBgn0023091, blastp escore 4E-26;		GB13663-RA	FBgn0023091	35404	CG8667	dimm	dimmed	2L	21339110	21340347	39D1-39D1	NA	GO:0002793: positive regulation of peptide secretion, GO:0046887: positive regulation of hormone secretion, GO:0032583: regulation of gene-specific transcription, GO:0045449: regulation of transcription	GO:0003700: sequence-specific DNA binding transcription factor activity, GO:0030528: transcription regulator activity	GO:0005634: nucleus
8	2	7	AM04462	0.377097	1.29873	9.80586	1020.04	785.417	3.69243	0.00055502	0.0403651	-0.320271	AM04462	GB11843-RA [PREDICTED: Apis mellifera similar to pathetic CG3424-PA, isoform A (LOC413000), mRNA]	SET: OGS; Dmel Ortholog - C. Elsik Feb_2007: FBgn0036007; Best Dmel 5.1 match: FBgn0036007, blastp escore 9E-165;	XM_396451.3	GB11843-RA	FBgn0036007	39106	CG3424	path	pathetic	3L	-9487633 // -9487633	-9498429 // -9490737	67B10-67B10	NA	GO:0003333: amino acid transmembrane transport, GO:0040007: growth, GO:0040008: regulation of growth	GO:0015171: amino acid transmembrane transporter activity
4	20	23	AM05087	0.35584	1.27973	7.51165	206.439	161.314	3.69352	0.000553167	0.0403651	-0.317238	AM05087	GB12470-RA [PREDICTED: Apis mellifera similar to CG11334-PB, isoform B (LOC409023), mRNA]	SET: OGS; Dmel Ortholog - C. Elsik Feb_2007: FBgn0039849; Best Dmel 5.1 match: FBgn0039849, blastp escore 2E-145;	XM_392553.3	GB12470-RA	FBgn0039849	43713	CG11334	CG11334	CG11334 gene product from transcript CG11334-RA	3R	-27285545 // -27285545	-27288730 // -27287878	100C4-100C4	NA	GO:0006412: translation	GO:0045182: translation regulator activity	GO:0005851: eukaryotic translation initiation factor 2B complex
16	18	15	AM08731	0.307761	1.23778	8.50682	404.698	326.953	3.69688	0.000547472	0.0403651	-0.307855	AM08731	GB16152-RA [PREDICTED: Apis mellifera similar to fusilli CG8205-PD, isoform D (LOC413638), partial mRNA]	SET: OGS; Dmel Ortholog - C. Elsik Feb_2007: FBgn0023441; Best Dmel 5.1 match: FBgn0023441, blastp escore 2E-173;	XM_397080.3	GB16152-RA	FBgn0023441	44095	CG8205	fus	fusilli	2R	-11547520 // -11547520 // -11547520 // -11544822 // -11544822 // -11544822	-11564198 // -11563458 // -11552573 // -11564198 // -11563458 // -11552573	52B3-52B5	NA	GO:0007173: epidermal growth factor receptor signaling pathway	GO:0003676: nucleic acid binding, GO:0003729: mRNA binding
14	17	7	AM06111	-0.46114	-1.37663	11.5383	2535	3489.76	-3.6958	0.0005493	0.0403651	-0.310878	AM06111	GB13509-RA [PREDICTED: Apis mellifera similar to primase polypeptide 1 (LOC726227), mRNA]	SET: OGS;	XM_001121983.1	GB13509-RA		NA	NA	NA	NA	NA	NA	NA	NA	NA	NA	NA	NA
40	2	15	AM03740	-0.612144	-1.52853	10.2303	971.634	1485.17	-3.6931	0.000553882	0.0403651	-0.318409	AM03740	GB11116-RA [PREDICTED: Apis mellifera similar to Trim9 CG31721-PA (LOC410998), mRNA]	SET: OGS; Dmel Ortholog - C. Elsik Feb_2007: FBgn0051721; Best Dmel 5.1 match: FBgn0051721, blastp escore 0E+00;	XM_394473.1	GB11116-RA	FBgn0051721	34453	CG31721	Trim9	CG31721 gene product from transcript CG31721-RA	2L	10544880	10627374	31F5-32A2	NA		GO:0005515: protein binding, GO:0008270: zinc ion binding	GO:0005622: intracellular
17	10	19	AM07034	-0.315029	-1.24404	7.53392	166.157	206.706	-3.68824	0.000562227	0.0406838	-0.331966	AM07034	GB14436-RA [PREDICTED: Apis mellifera similar to CG8331-PA (LOC551678), mRNA]	SET: OGS; Dmel Ortholog - C. Elsik Feb_2007: FBgn0033906; Best Dmel 5.1 match: FBgn0033906, blastp escore 2E-47;	XM_624067.2	GB14436-RA	FBgn0033906	36569	CG8331	CG8331	CG8331 gene product from transcript CG8331-RA	2R	10057970	10060426	50E1-50E1	NA
27	23	9	AM02121	0.426849	1.34429	7.09626	158.647	118.015	3.68273	0.000571837	0.0407499	-0.347329	AM02121	BB160011B10H05.5 Bee Brain Normalized Library, BB16 Apis mellifera cDNA clone BB160011B10H05 5', mRNA sequence	SET: UI_EST BI513250;	BI513250			NA	NA	NA	NA	NA	NA	NA	NA	NA	NA	NA	NA
9	13	23	AM07629	0.349222	1.27387	7.33974	182.829	143.522	3.68221	0.000572742	0.0407499	-0.348763	AM07629	GB15038-RA	SET: OGS; Dmel Ortholog - C. Elsik Feb_2007: FBgn0036481; Best Dmel 5.1 match: FBgn0036481, blastp escore 1E-62;		GB15038-RA	FBgn0036481	39648	CG16959	CG16959	CG16959 gene product from transcript CG16959-RA	3L	-15112969	-15118418	71B5-71B5	NA
4	16	23	AM08532	-0.450414	-1.36643	15.5538	41148.4	56226.4	-3.68124	0.000574461	0.0407499	-0.351478	AM08532	GB15951-RA	SET: OGS; Best Dmel 5.1 match: FBgn0003969, blastp escore 2E-14;		GB15951-RA	FBgn0003969	32569	CG9209	vap	vacuolar peduncle	X	-15894166 // -15894166	-15899877 // -15899734	1-54.2 cM // 14A5-14A6	NA	GO:0007165: signal transduction, GO:0016319: mushroom body development, GO:0048149: behavioral response to ethanol, GO:0051056: regulation of small GTPase mediated signal transduction	GO:0005515: protein binding, GO:0005099: Ras GTPase activator activity	GO:0005622: intracellular
21	9	5	AM06715	-0.517481	-1.43145	8.24352	253.313	362.606	-3.68514	0.000567603	0.0407499	-0.340593	AM06715	GB14115-RA [PREDICTED: Apis mellifera similar to CG4221-PA (LOC726706), mRNA]	SET: OGS; Dmel Ortholog - C. Elsik Feb_2007: FBgn0038385; Best Dmel 5.1 match: FBgn0038385, blastp escore 2E-94;	XM_001122429.1	GB14115-RA	FBgn0038385	41935	CG4221	CG4221	CG4221 gene product from transcript CG4221-RA	3R	11746634	11758614	89A8-89A8	NA		GO:0005515: protein binding
12	1	7	AM11932	0.398415	1.31806	7.30793	181.917	138.019	3.67599	0.0005838	0.0407835	-0.366095	AM11932	GB19379-RA [PREDICTED: Apis mellifera similar to SUMO (ubiquitin-related) homolog family member (smo-1) (LOC409308), mRNA]	SET: OGS; Best Dmel 5.1 match: FBgn0026170, blastp escore 1E-18;	XM_392826.3	GB19379-RA	FBgn0026170	33981	CG4494	smt3	CG4494 gene product from transcript CG4494-RA	2L	-6966777	-6967593	27C7-27C7	NA	GO:0000087: M phase of mitotic cell cycle, GO:0000278: mitotic cell cycle, GO:0006606: protein import into nucleus, GO:0006099: tricarboxylic acid cycle, GO:0006464: protein modification process, GO:0006911: phagocytosis, engulfment, GO:0007052: mitotic spindle organization, GO:0009952: anterior/posterior pattern formation, GO:0035186: syncytial blastoderm mitotic cell cycle, GO:0043406: positive…	GO:0005515: protein binding	GO:0000794: condensed nuclear chromosome, GO:0000780: condensed nuclear chromosome, centromeric region, GO:0000940: outer kinetochore of condensed chromosome, GO:0005634: nucleus, GO:0005730: nucleolus, GO:0030496: midbody
3	3	23	AM09708	0.363873	1.28688	7.94611	279.76	217.395	3.67666	0.000582588	0.0407835	-0.364211	AM09708	GB17133-RA [PREDICTED: Apis mellifera similar to nicotinic Acetylcholine Receptor alpha 96Aa CG5610-PA (LOC726214), mRNA]	SET: OGS; Best Dmel 5.1 match: FBgn0000036, blastp escore 0E+00;	XM_001121970.1	GB17133-RA	FBgn0000036	42918	CG5610	nAcRalpha-96Aa	nicotinic Acetylcholine Receptor alpha 96Aa	3R	-20226947	-20282651	96A1-96A2	NA	GO:0006811: ion transport	GO:0004889: nicotinic acetylcholine-activated cation-selective channel activity	GO:0016021: integral to membrane, GO:0005887: integral to plasma membrane, GO:0005892: nicotinic acetylcholine-gated receptor-channel complex, GO:0045211: postsynaptic membrane
8	15	19	AM09695	0.280672	1.21476	7.56484	208.685	171.791	3.67148	0.000591928	0.0407835	-0.378624	AM09695	GB17120-RA [PREDICTED: Apis mellifera similar to sodium chloride cotransporter 69 CG4357-PA, isoform A (LOC409208), mRNA]	SET: OGS; Dmel Ortholog - C. Elsik Feb_2007: FBgn0036279; Best Dmel 5.1 match: FBgn0036279, blastp escore 0E+00;	XR_015102.1	GB17120-RA	FBgn0036279	39410	CG4357	Ncc69	sodium chloride cotransporter 69	3L	-12361745 // -12361745	-12384539 // -12380932	69B3-69B3	NA	GO:0003333: amino acid transmembrane transport, GO:0006814: sodium ion transport, GO:0006821: chloride transport	GO:0015171: amino acid transmembrane transporter activity, GO:0015378: sodium:chloride symporter activity	GO:0016021: integral to membrane
22	16	5	AM00293	-0.389782	-1.3102	10.135	982.386	1287.12	-3.67181	0.000591336	0.0407835	-0.377718	AM00293	GB30155-RA	Dmel Ortholog - C. Elsik Feb_2007: FBgn0023523; Best Dmel 5.1 match: FBgn0023523, blastp escore 2E-23;		GB30155-RA	FBgn0023523	31207	CG3206	Or2a	Odorant receptor 2a	X	2140263	2141602	2F2-2F2	NA	GO:0007608: sensory perception of smell	GO:0004984: olfactory receptor activity, GO:0005549: odorant binding	GO:0016020: membrane, GO:0016021: integral to membrane
33	9	21	AM02672	-0.429835	-1.34708	7.30618	136.359	183.686	-3.67384	0.000587658	0.0407835	-0.372063	AM02672	GB10044-RA	SET: OGS; Best Dmel 5.1 match: FBgn0035132, blastp escore 7E-21;		GB10044-RA	FBgn0035132	38057	CG17061	mthl10	methuselah-like 10	3L	-334657 // -333474	-336682 // -336682	61C1-61C1	NA	GO:0006950: response to stress, GO:0007186: G-protein coupled receptor protein signaling pathway, GO:0008340: determination of adult lifespan	GO:0004930: G-protein coupled receptor activity	GO:0016021: integral to membrane
22	8	3	AM12404	-0.509387	-1.42344	8.53463	310.82	442.435	-3.67885	0.000578689	0.0407835	-0.358125	AM12404	GB19857-RA [PREDICTED: Apis mellifera similar to Tubulin alpha-1 chain (LOC550827), mRNA]	SET: OGS; Best Dmel 5.1 match: FBgn0003884, blastp escore 0E+00;	XM_623217.2	GB19857-RA	FBgn0003884	40848	CG1913	alphaTub84B	alpha-Tubulin at 84B	3R	2912259	2914582	84B2-84B2	4145	GO:0007018: microtubule-based movement, GO:0007052: mitotic spindle organization, GO:0007094: mitotic cell cycle spindle assembly checkpoint, GO:0009987: cellular process, GO:0019730: antimicrobial humoral response, GO:0051258: protein polymerization	GO:0003924: GTPase activity, GO:0005198: structural molecule activity, GO:0005200: structural constituent of cytoskeleton, GO:0005525: GTP binding	GO:0005819: spindle, GO:0005874: microtubule, GO:0045298: tubulin complex
39	12	23	AM02683	0.414686	1.33301	9.66331	936.19	702.313	3.6647	0.000604366	0.0412458	-0.397467	AM02683	GB10055-RA [PREDICTED: Apis mellifera similar to F38A5.1a (LOC726361), mRNA]	SET: OGS; Dmel Ortholog - C. Elsik Feb_2007: FBgn0050157; Best Dmel 5.1 match: FBgn0036512, blastp escore 2E-37;	XM_001122104.1	GB10055-RA	FBgn0050157	246489	CG30157	CG30157	CG30157 gene product from transcript CG30157-RA	2R	-2861542	-2862638	42E1-42E1	NA	GO:0008150: biological_process	GO:0016790: thiolester hydrolase activity	GO:0005575: cellular_component
7	19	9	AM10627	0.341455	1.26703	7.73742	240.208	189.583	3.66604	0.000601891	0.0412458	-0.393749	AM10627	GB18055-RA [PREDICTED: Apis mellifera similar to Odorant receptor 2a (LOC726097), mRNA]	SET: OGS; Best Dmel 5.1 match: FBgn0030715, blastp escore 1E-14;	XM_001121864.1	GB18055-RA	FBgn0030715	32562	CG12697	Or13a	Odorant receptor 13a	X	15868457	15870739	14A4-14A4	NA	GO:0007608: sensory perception of smell	GO:0004984: olfactory receptor activity, GO:0005549: odorant binding	GO:0016020: membrane, GO:0016021: integral to membrane
43	13	5	AM11978	0.429777	1.34703	6.6092	113.307	84.1162	3.66229	0.000608853	0.041356	-0.404168	AM11978	GB19426-RA	SET: OGS;		GB19426-RA		NA	NA	NA	NA	NA	NA	NA	NA	NA	NA	NA	NA
26	12	15	AM04973	-0.685133	-1.60785	7.35877	129.446	208.13	-3.66064	0.000611941	0.0413706	-0.408751	AM04973	GB12355-RA [PREDICTED: Apis mellifera similar to Paired box protein Pax-6 (Oculorhombin) (LOC724238), mRNA]	SET: OGS; Also matches: GB12355-RB; Dmel Ortholog - C. Elsik Feb_2007: FBgn0005558; Best Dmel 5.1 match: FBgn0019650, blastp escore 3E-114;	XM_001120031.1	GB12355-RA	FBgn0005558	43812	CG1464	ey	eyeless	4	718314 // 725702 // 728054	741785 // 741785 // 741785	102D4-102D5 // 4-2.0 cM	NA	GO:0001745: compound eye morphogenesis, GO:0006355: regulation of transcription, DNA-dependent, GO:0007420: brain development, GO:0007455: eye-antennal disc morphogenesis, GO:0007628: adult walking behavior, GO:0008347: glial cell migration, GO:0016319: mushroom body development, GO:0030182: neuron differentiation, GO:0040018: positive regulation of multicellular organism growth, GO:0043567: regu…	GO:0005515: protein binding, GO:0003700: sequence-specific DNA binding transcription factor activity, GO:0016563: transcription activator activity, GO:0030528: transcription regulator activity, GO:0043565: sequence-specific DNA binding	GO:0005634: nucleus, GO:0005667: transcription factor complex
16	14	15	AM06753	0.356743	1.28053	10.011	1167.65	911.847	3.6529	0.00062662	0.0420611	-0.430225	AM06753	GB14153-RA [PREDICTED: Apis mellifera similar to exocyst complex 84-kDa subunit (LOC411775), mRNA]	SET: OGS; Dmel Ortholog - C. Elsik Feb_2007: FBgn0039401; Best Dmel 5.1 match: FBgn0039401, blastp escore 8E-91;	XR_015044.1	GB14153-RA	FBgn0039401
12	22	11	AM11415	0.316407	1.24523	7.62665	220.533	177.103	3.65218	0.000627995	0.0420611	-0.43221	AM11415	GB18858-RA [PREDICTED: Apis mellifera hypothetical protein LOC727329 (LOC727329), mRNA]	SET: OGS; Best Dmel 5.1 match: FBgn0030796, blastp escore 3E-23;	XM_001123038.1	GB18858-RA	FBgn0030796	32672	CG4829	CG4829	CG4829 gene product from transcript CG4829-RB	X	16705732 // 16710908 // 16710915	16720529 // 16720529 // 16720529	15A10-15A11	NA		GO:0003810: protein-glutamine gamma-glutamyltransferase activity, GO:0003840: gamma-glutamyltransferase activity
36	7	21	AM09052	-0.550575	-1.46467	8.83724	377.924	553.534	-3.64682	0.000638378	0.0425585	-0.447062	AM09052	GB30393-RA [PREDICTED: Apis mellifera similar to Ribosomal protein L11 CG7726-PA (LOC726171), mRNA]	SET: OGS; Dmel Ortholog - C. Elsik Feb_2007: FBgn0013325; Best Dmel 5.1 match: FBgn0013325, blastp escore 1E-90;	XM_001121930.1	GB30393-RA	FBgn0013325	37235	CG7726	RpL11	Ribosomal protein L11	2R	15329853	15331014	56D7-56D7	3010	GO:0000022: mitotic spindle elongation, GO:0006412: translation, GO:0007052: mitotic spindle organization	GO:0005515: protein binding, GO:0003735: structural constituent of ribosome	GO:0022625: cytosolic large ribosomal subunit, GO:0005840: ribosome, GO:0005811: lipid particle
30	13	1	AM02610	-0.886703	-1.84895	10.6882	1213.41	2243.53	-3.63872	0.0006544	0.0434256	-0.469509	AM02610	NW_001253484.1 SET: UI_EST BI517167; Apis mellifera linkage group 7 genomic contig, reference assembly (based on Amel_4.0 Group7.38)	SET: UI_EST BI517167;	NW_001253484.1			NA	NA	NA	NA	NA	NA	NA	NA	NA	NA	NA	NA
24	3	1	AM07584	0.393765	1.31382	7.08863	156.012	118.747	3.62733	0.000677555	0.044204	-0.50099	AM07584	GB14993-RA [PREDICTED: Apis mellifera similar to Protein C14orf112 precursor (LOC726259), mRNA]	SET: OGS; Dmel Ortholog - C. Elsik Feb_2007: FBgn0011476; Best Dmel 5.1 match: FBgn0011476, blastp escore 3E-12;	XM_001122014.1	GB14993-RA	FBgn0011476	41851	CG14865	l(3)neo43	lethal (3) neo43	3R	-11103869	-11104351	88E11-88E11	NA
32	21	15	AM00081R	-0.371595	-1.29378	6.79476	97.6104	126.287	-3.62977	0.000672533	0.044204	-0.494254	AM00081R	NW_001253102.1 SET: miRNA ame-bantam; Apis mellifera linkage group 14 genomic contig, reference assembly (based on Amel_4.0 Group14.24)	SET: miRNA ame-bantam;	NW_001253102.1			NA	NA	NA	NA	NA	NA	NA	NA	NA	NA	NA	NA
5	22	21	AM00929	-0.372069	-1.29421	7.63885	175.194	226.738	-3.62692	0.000678408	0.044204	-0.502129	AM00929	DB777777 RIKEN full-length enriched honey bee cDNA library, head Apis mellifera cDNA clone BH10080N21 3', mRNA sequence	SET: UI_EST BH1B0080N21M3;	DB777777			NA	NA	NA	NA	NA	NA	NA	NA	NA	NA	NA	NA
9	21	9	AM02499	-0.857272	-1.81161	9.04989	393.782	713.378	-3.63008	0.00067189	0.044204	-0.493389	AM02499	NW_001253225.1 SET: UI_EST BI516136; Apis mellifera linkage group 1 genomic contig, reference assembly (based on Amel_4.0 Group1.63)	SET: UI_EST BI516136;	NW_001253225.1			NA	NA	NA	NA	NA	NA	NA	NA	NA	NA	NA	NA
3	12	15	AM01239	0.443959	1.36033	8.57892	446	327.861	3.62008	0.000692709	0.0445353	-0.521011	AM01239	BB170015B20F07.5 Bee Brain Normalized/Subtracted Library, BB17 Apis mellifera cDNA clone BB170015B20F07 5', mRNA sequence	SET: UI_EST BI504715;	BI504715			NA	NA	NA	NA	NA	NA	NA	NA	NA	NA	NA	NA
35	12	19	AM05810	-0.342875	-1.26828	7.39346	149.295	189.349	-3.62005	0.000692772	0.0445353	-0.521092	AM05810	GB30186-RA_2 [PREDICTED: Apis mellifera similar to Ephrin CG1862-PB, isoform B, transcript variant 1 (LOC408703), partial mRNA]	Dmel Ortholog - C. Elsik Feb_2007: FBgn0040324; Best Dmel 5.1 match: FBgn0040324, blastp escore 7E-71;	XM_392239.3	GB30186-RA_2	FBgn0040324	43799	CG1862	Ephrin	CG1862 gene product from transcript CG1862-RA	4	592382	598159	102C5-102C6	NA	GO:0007411: axon guidance, GO:0016319: mushroom body development	GO:0046875: ephrin receptor binding	GO:0005887: integral to plasma membrane
21	7	21	AM05769	-0.504866	-1.41899	7.26521	129.138	183.246	-3.62101	0.000690733	0.0445353	-0.518425	AM05769	GB13160-RA [PREDICTED: Apis mellifera similar to pugilist CG4067-PA, isoform A, transcript variant 1 (LOC550749), mRNA]	SET: OGS; Also matches: XM_623140.2; Dmel Ortholog - C. Elsik Feb_2007: FBgn0020385; Best Dmel 5.1 match: FBgn0020385, blastp escore 0E+00;	XM_623067.2	GB13160-RA	FBgn0020385	41279	CG4067	pug	pugilist	3R	6522239 // 6522371 // 6525376 // 6525380	6529011 // 6529011 // 6529011 // 6529011	86C4-86C4	00630 // 00670 // 01100	GO:0009396: folic acid and derivative biosynthetic process	GO:0004329: formate-tetrahydrofolate ligase activity, GO:0004477: methenyltetrahydrofolate cyclohydrolase activity, GO:0004488: methylenetetrahydrofolate dehydrogenase (NADP+) activity, GO:0005524: ATP binding	GO:0005811: lipid particle
48	13	7	AM07837	-0.52475	-1.43868	8.19388	244.131	351.227	-3.61699	0.000699249	0.0445539	-0.529515	AM07837	GB15248-RA [PREDICTED: Apis mellifera similar to Von Hippel-Lindau disease tumor suppressor (pVHL) (G7 protein) (LOC726161), mRNA]	SET: OGS; Dmel Ortholog - C. Elsik Feb_2007: FBgn0041174; Best Dmel 5.1 match: FBgn0041174, blastp escore 1E-08;	XM_001121921.1	GB15248-RA	FBgn0041174	53433	CG13221	Vhl	von Hippel-Lindau	2R	7167230	7168538	47E5-47E6	4120	GO:0007010: cytoskeleton organization, GO:0016567: protein ubiquitination, GO:0007424: open tracheal system development	GO:0005515: protein binding, GO:0004842: ubiquitin-protein ligase activity	GO:0005634: nucleus, GO:0030891: VCB complex
36	19	15	AM08991	-0.53358	-1.44752	9.02086	431.756	624.973	-3.61717	0.00069888	0.0445539	-0.529037	AM08991	GB16412-RA [PREDICTED: Apis mellifera similar to Translationally controlled tumor protein CG4800-PA, transcript variant 1 (LOC411832), mRNA]	SET: OGS; Dmel Ortholog - C. Elsik Feb_2007: FBgn0037874; Best Dmel 5.1 match: FBgn0037874, blastp escore 3E-74;	XM_395299.3	GB16412-RA	FBgn0037874	41341	CG4800	Tctp	Translationally controlled tumor protein	3R	7035974	7037006	86D8-86D8	NA	GO:0040018: positive regulation of multicellular organism growth, GO:0045793: positive regulation of cell size	GO:0005085: guanyl-nucleotide exchange factor activity	GO:0005737: cytoplasm
34	14	17	AM09722	0.457314	1.37298	10.448	1636.79	1192.14	3.61282	0.000708203	0.0447286	-0.54103	AM09722	GB17147-RA [PREDICTED: Apis mellifera similar to WD repeat protein 18 (LOC725554), mRNA]	SET: OGS; Dmel Ortholog - C. Elsik Feb_2007: FBgn0023514; Best Dmel 5.1 match: FBgn0023514, blastp escore 6E-61;	XM_001121386.1	GB17147-RA	FBgn0023514	31146	CG14805	CG14805	CG14805 gene product from transcript CG14805-RA	X	1771351	1773114	2B14-2B14	NA
29	19	9	AM06024	-0.330353	-1.25732	7.12743	124.695	156.781	-3.61307	0.000707649	0.0447286	-0.540321	AM06024	GB13420-RA [PREDICTED: Apis mellifera similar to CG4447-PA (LOC411482), mRNA]	SET: OGS; Dmel Ortholog - C. Elsik Feb_2007: FBgn0035980; Best Dmel 5.1 match: FBgn0035980, blastp escore 3E-46;	XM_623853.2	GB13420-RA	FBgn0035980	39067	CG4447	CG4447	CG4447 gene product from transcript CG4447-RA	3L	9357458	9358340	67B2-67B2	NA	GO:0006412: translation		GO:0005739: mitochondrion
17	10	15	AM11641	-0.401233	-1.32064	14.8204	25175.6	33247.8	-3.60598	0.000723089	0.0454694	-0.559851	AM11641	GB19086-RA	SET: OGS;		GB19086-RA		NA	NA	NA	NA	NA	NA	NA	NA	NA	NA	NA	NA
41	15	15	AM11747	-0.368377	-1.2909	8.81753	397.096	512.612	-3.60241	0.000730997	0.0457668	-0.569691	AM11747	GB19193-RA [PREDICTED: Apis mellifera similar to Protein translation factor SUI1 homolog (LOC409076), mRNA]	SET: OGS; Dmel Ortholog - C. Elsik Feb_2007: FBgn0035423; Best Dmel 5.1 match: FBgn0035423, blastp escore 5E-58;	XM_392601.3	GB19193-RA	FBgn0035423	38398	CG17737	CG17737	CG17737 gene product from transcript CG17737-RA	3L	3223349	3224704	63C1-63C1	NA	GO:0006412: translation, GO:0006413: translational initiation	GO:0003743: translation initiation factor activity
40	4	11	AM04971	-0.712754	-1.63893	9.8187	705.415	1156.13	-3.59667	0.000743857	0.0463703	-0.585468	AM04971	GB12353-RA [PREDICTED: Apis mellifera similar to CG10960-PB, isoform B (LOC724874), mRNA]	SET: OGS; Also matches: XM_001122112.1; Best Dmel 5.1 match: FBgn0036316, blastp escore 9E-50;	XM_001120775.1	GB12353-RA	FBgn0036316	39458	CG10960	CG10960	CG10960 gene product from transcript CG10960-RC	3L	-12817981 // -12817981 // -12817981	-12836205 // -12825599 // -12820931	69E5-69E6	NA	GO:0055085: transmembrane transport	GO:0005355: glucose transmembrane transporter activity	GO:0016021: integral to membrane
20	4	9	AM08475	0.366338	1.28908	7.84834	261.653	202.977	3.58937	0.000760544	0.0472062	-0.605533	AM08475	GB15894-RA [PREDICTED: Apis mellifera similar to Short stature homeobox protein 2 (Paired family homeodomain protein Prx3) (LOC724307), mRNA]	SET: OGS; Best Dmel 5.1 match: FBgn0020617, blastp escore 9E-24;	XM_001120111.1	GB15894-RA	FBgn0020617	37367	CG10052	Rx	Retinal Homeobox	2R	16804284	16824537	57B4-57B4	NA	GO:0006357: regulation of transcription from RNA polymerase II promoter, GO:0007275: multicellular organismal development, GO:0007420: brain development	GO:0003700: sequence-specific DNA binding transcription factor activity, GO:0003704: specific RNA polymerase II transcription factor activity, GO:0043565: sequence-specific DNA binding	GO:0005634: nucleus
5	3	17	AM02159	0.354685	1.27871	7.17306	163.189	127.62	3.58513	0.000770393	0.0472668	-0.617169	AM02159	BB160013A10G11.5 Bee Brain Normalized Library, BB16 Apis mellifera cDNA clone BB160013A10G11 5', mRNA sequence	SET: UI_EST BI513540;	BI513540			NA	NA	NA	NA	NA	NA	NA	NA	NA	NA	NA	NA
37	15	19	AM07644	-0.340284	-1.26601	7.52392	163.571	207.082	-3.58471	0.000771368	0.0472668	-0.618312	AM07644	GB15053-RA [PREDICTED: Apis mellifera similar to Rpt1 CG1341-PA (LOC551343), mRNA]	SET: OGS; Dmel Ortholog - C. Elsik Feb_2007: FBgn0028687; Best Dmel 5.1 match: FBgn0028687, blastp escore 0E+00;	XM_623740.2	GB15053-RA	FBgn0028687	35701	CG1341	Rpt1	CG1341 gene product from transcript CG1341-RA	2R	-3539942	-3541453	43E7-43E7	3050	GO:0006508: proteolysis, GO:0006974: response to DNA damage stimulus, GO:0009987: cellular process, GO:0030163: protein catabolic process	GO:0004175: endopeptidase activity, GO:0005524: ATP binding, GO:0016887: ATPase activity	GO:0005737: cytoplasm, GO:0005838: proteasome regulatory particle, GO:0008540: proteasome regulatory particle, base subcomplex
5	10	21	AM11686	-0.555205	-1.46938	8.32696	264.91	389.253	-3.58501	0.000770681	0.0472668	-0.617507	AM11686	GB19132-RA [PREDICTED: Apis mellifera similar to yellow-d CG9889-PA (LOC727110), mRNA]	SET: OGS; Best Dmel 5.1 match: FBgn0038151, blastp escore 7E-59;	XM_001122824.1	GB19132-RA	FBgn0038151	41652	CG17044	yellow-e2	CG17044 gene product from transcript CG17044-RA	3R	-9231028	-9232720	87E10-87E10	NA	GO:0008150: biological_process	GO:0003674: molecular_function	GO:0005575: cellular_component
48	12	21	AM10638	0.313158	1.24242	7.24992	169.659	136.555	3.57546	0.000793326	0.0484063	-0.643691	AM10638	GB18067-RA [PREDICTED: Apis mellifera hypothetical protein LOC725703 (LOC725703), mRNA]	SET: OGS;	XM_001121520.1	GB18067-RA		NA	NA	NA	NA	NA	NA	NA	NA	NA	NA	NA	NA
18	10	23	AM12279	0.280818	1.21488	7.52484	202.988	167.084	3.57199	0.000801714	0.0487117	-0.653199	AM12279	GB30567-RA [PREDICTED: Apis mellifera similar to pickpocket 28 CG4805-PA, isoform A (LOC726792), partial mRNA]	SET: OGS; Dmel Ortholog - C. Elsik Feb_2007: FBgn0030795; Best Dmel 5.1 match: FBgn0030795, blastp escore 1E-85;	XM_001122513.1	GB30567-RA	FBgn0030795	32671	CG4805	ppk28	pickpocket 28	X	16700339	16702418	15A9-15A10	NA	GO:0006814: sodium ion transport	GO:0005272: sodium channel activity	GO:0016020: membrane
22	14	17	AM06645	-0.264945	-1.20159	9.03581	478.818	575.343	-3.56866	0.000809826	0.0489979	-0.6623	AM06645	GB30234-RA [PREDICTED: Apis mellifera similar to Ets at 65A CG7018-PA, isoform A (LOC551804), mRNA]	SET: OGS; Dmel Ortholog - C. Elsik Feb_2007: FBgn0005658; Best Dmel 5.1 match: FBgn0005658, blastp escore 4E-83;	XM_624189.2	GB30234-RA	FBgn0005658	38700	CG7018	Ets65A	Ets at 65A	3L	6091221 // 6093566 // 6104314	6117015 // 6117013 // 6117015	65A6-65A6	NA	GO:0006355: regulation of transcription, DNA-dependent	GO:0003677: DNA binding, GO:0003700: sequence-specific DNA binding transcription factor activity, GO:0043565: sequence-specific DNA binding	GO:0005634: nucleus
10	3	5	AM04553	0.383788	1.30476	6.8723	133.824	102.566	3.56552	0.000817576	0.0492598	-0.670908	AM04553	GB11936-RA [PREDICTED: Apis mellifera similar to Rrp4 CG3931-PA (LOC413485), mRNA]	SET: OGS; Dmel Ortholog - C. Elsik Feb_2007: FBgn0034879; Best Dmel 5.1 match: FBgn0034879, blastp escore 7E-100;	XM_396929.2	GB11936-RA	FBgn0034879	37731	CG3931	Rrp4	CG3931 gene product from transcript CG3931-RA	2R	-19442540	-19443724	59E3-59E3	3018	GO:0006397: mRNA processing	GO:0000175: 3'-5'-exoribonuclease activity, GO:0003723: RNA binding	GO:0000176: nuclear exosome (RNase complex), GO:0000177: cytoplasmic exosome (RNase complex), GO:0005737: cytoplasm, GO:0005652: nuclear lamina
16	20	13	AM07820	0.425965	1.34347	8.46016	408.203	303.842	3.56147	0.000827645	0.0493553	-0.681971	AM07820	GB15231-RA [PREDICTED: Apis mellifera similar to CG12237-PA (LOC725365), mRNA]	SET: OGS; Dmel Ortholog - C. Elsik Feb_2007: FBgn0031048; Best Dmel 5.1 match: FBgn0031048, blastp escore 1E-47;	XM_001121226.1	GB15231-RA	FBgn0031048	32967	CG12237	CG12237	CG12237 gene product from transcript CG12237-RA	X	-19535222	-19536899	18D11-18D11	NA	GO:0008152: metabolic process	GO:0016791: phosphatase activity
10	9	3	AM10642	0.400028	1.31953	6.86871	134.245	101.737	3.55935	0.000832971	0.0493553	-0.687768	AM10642	GB18071-RA [PREDICTED: Apis mellifera similar to Tryptophan 2,3-dioxygenase (Tryptophan pyrrolase) (Protein vermilion) (LOC410828), mRNA]	SET: OGS; Dmel Ortholog - C. Elsik Feb_2007: FBgn0003965; Best Dmel 5.1 match: FBgn0003965, blastp escore 3E-138;	XM_394304.3	GB18071-RA	FBgn0003965	32026	CG2155	v	vermilion	X	10818022	10819671	1-33.0 cM // 9F11-9F11	00380 // 01100	GO:0055114: oxidation reduction, GO:0006569: tryptophan catabolic process, GO:0006727: ommochrome biosynthetic process, GO:0019441: tryptophan catabolic process to kynurenine, GO:0048072: compound eye pigmentation	GO:0004833: tryptophan 2,3-dioxygenase activity, GO:0005506: iron ion binding	GO:0005575: cellular_component
6	6	9	AM00296	0.355876	1.27976	7.40989	192.381	150.326	3.56294	0.000823967	0.0493553	-0.677945	AM00296	GB30145-RA	SET: OGS; Dmel Ortholog - C. Elsik Feb_2007: FBgn0028963; Best Dmel 5.1 match: FBgn0030715, blastp escore 2E-22;		GB30145-RA	FBgn0028963	36413	CG17584	Or49b	Odorant receptor 49b	2R	8730169	8732211	49D4-49D4	NA	GO:0007608: sensory perception of smell	GO:0004984: olfactory receptor activity, GO:0005549: odorant binding	GO:0016020: membrane, GO:0016021: integral to membrane
30	15	9	AM01512	-0.600436	-1.51617	8.4747	288.91	438.039	-3.55863	0.000834783	0.0493553	-0.689731	AM01512	BB170001B10C03.5 Bee Brain Normalized/Subtracted Library, BB17 Apis mellifera cDNA clone BB170001B10C03 5', mRNA sequence	SET: UI_EST BI507413;	BI507413			NA	NA	NA	NA	NA	NA	NA	NA	NA	NA	NA	NA
16	16	5	AM11108	-0.605807	-1.52183	9.36543	534.68	813.691	-3.55803	0.000836298	0.0493553	-0.69137	AM11108	GB18548-RA [PREDICTED: Apis mellifera similar to scratch CG1130-PA (LOC410723), mRNA]	SET: OGS; Dmel Ortholog - C. Elsik Feb_2007: FBgn0035481; Best Dmel 5.1 match: FBgn0004880, blastp escore 2E-90;	XM_394200.1	GB18548-RA	FBgn0035481	38468	CG12605	CG12605	CG12605 gene product from transcript CG12605-RB	3L	-3956847 // -3956847 // -3956847	-3964771 // -3962950 // -3960073	64A1-64A1	NA		GO:0003676: nucleic acid binding, GO:0008270: zinc ion binding	GO:0005622: intracellular
19	6	19	AM08880	-0.464058	-1.37942	9.09535	465.722	642.424	-3.5553	0.000843237	0.0495617	-0.698836	AM08880	GB16300-RA [PREDICTED: Apis mellifera similar to kinesin family member 3A (LOC412711), mRNA]	SET: OGS; Dmel Ortholog - C. Elsik Feb_2007: FBgn0004380; Best Dmel 5.1 match: FBgn0004380, blastp escore 0E+00;	XM_396164.3	GB16300-RA	FBgn0004380	38611	CG10642	Klp64D	Kinesin-like protein at 64D	3L	-5350320	-5352354	64C13-64C13	NA	GO:0007018: microtubule-based movement, GO:0007288: sperm axoneme assembly, GO:0007411: axon guidance, GO:0008089: anterograde axon cargo transport, GO:0035058: sensory cilium assembly	GO:0003777: microtubule motor activity, GO:0005524: ATP binding	GO:0005871: kinesin complex
6	25	15	pos4	-0.524735	-1.43867	9.66679	677.663	974.933	-3.55361	0.000847545	0.0496124	-0.703441	pos4	GB10560 [Apis mellifera translation elongation factor eEF-1 alpha chain (LOC408385), mRNA]		NM_001011628.1	GB10560-RA		NA	NA	NA	NA	NA	NA	NA	NA	NA	NA	NA	NA
39	11	9	AM10685	0.444854	1.36118	8.91999	565.122	415.171	3.54782	0.000862518	0.0502668	-0.719262	AM10685	GB18115-RA [PREDICTED: Apis mellifera similar to CG10958-PA (LOC413823), mRNA]	SET: OGS; Dmel Ortholog - C. Elsik Feb_2007: FBgn0030004; Best Dmel 5.1 match: FBgn0030004, blastp escore 3E-79;	XM_397262.3	GB18115-RA	FBgn0030004	31736	CG10958	CG10958	CG10958 gene product from transcript CG10958-RA	X	8026438	8029000	7D12-7D13	NA	GO:0008150: biological_process	GO:0003674: molecular_function	GO:0005575: cellular_component
17	22	21	AM01084	-0.350815	-1.27528	7.16263	126.872	161.797	-3.54625	0.000866605	0.0502668	-0.723533	AM01084	BB170006A20A06.5 Bee Brain Normalized/Subtracted Library, BB17 Apis mellifera cDNA clone BB170006A20A06 5', mRNA sequence	SET: UI_EST BI503165;	BI503165			NA	NA	NA	NA	NA	NA	NA	NA	NA	NA	NA	NA
43	4	9	AM11369	-0.450116	-1.36615	12.1382	3856.69	5268.82	-3.54129	0.000879668	0.0502668	-0.737048	AM11369	GB18811-RA	SET: OGS; Best Dmel 5.1 match: FBgn0013684, blastp escore 6E-11;		GB18811-RA	FBgn0013684	192478		ND5	NADH dehydrogenase subunit 5	MT	NA	NA	NA	00190 // 01100	GO:0042773: ATP synthesis coupled electron transport	GO:0008137: NADH dehydrogenase (ubiquinone) activity	GO:0005739: mitochondrion, GO:0005747: mitochondrial respiratory chain complex I
41	15	13	AM05953	-0.483391	-1.39803	11.2913	2119.59	2963.24	-3.54377	0.000873124	0.0502668	-0.730303	AM05953	GB13349-RA [PREDICTED: Apis mellifera similar to CG17364-PA, isoform A (LOC409674), mRNA]	SET: OGS; Dmel Ortholog - C. Elsik Feb_2007: FBgn0036391; Best Dmel 5.1 match: FBgn0036391, blastp escore 9E-71;	XM_393172.3	GB13349-RA	FBgn0036391	39543	CG17364	CG17364	CG17364 gene product from transcript CG17364-RA	3L	-13974196 // -13972136	-13978608 // -13978608	70C9-70C9	NA	GO:0007017: microtubule-based process	GO:0005525: GTP binding	GO:0005874: microtubule
39	13	7	AM03777	-0.644593	-1.5633	7.71496	168.04	262.697	-3.54205	0.000877664	0.0502668	-0.734988	AM03777	GB11153-RA [PREDICTED: Apis mellifera similar to Regucalcin (RC) (Senescence marker protein 30) (SMP-30) (LOC725484), mRNA]	SET: OGS; Best Dmel 5.1 match: FBgn0038257, blastp escore 2E-08;	XM_001121327.1	GB11153-RA	FBgn0038257	41786	CG7390	smp-30	Senescence marker protein-30	3R	-10571811 // -10571622	-10573043 // -10573043	88D2-88D2	NA
47	23	3	AM03163	-0.902274	-1.86901	7.75534	158.046	295.39	-3.54385	0.000872901	0.0502668	-0.730072	AM03163	GB30365-RA [Apis mellifera odorant binding protein 14 (Obp14), mRNA]	SET: OGS; Best Dmel 5.1 match: FBgn0034470, blastp escore 6E-06;	NM_001040223.1	GB30365-RA	FBgn0034470	37266	CG11218	Obp56d	Odorant-binding protein 56d	2R	-15590641	-15591300	56E2-56E2	NA	GO:0006810: transport, GO:0007606: sensory perception of chemical stimulus, GO:0019236: response to pheromone, GO:0042048: olfactory behavior	GO:0005549: odorant binding	GO:0005576: extracellular region
4	6	15	AM02587	0.406513	1.32548	7.7626	250.013	188.621	3.53984	0.00088354	0.0502885	-0.741015	AM02587	BB160024A10B05.5 Bee Brain Normalized Library, BB16 Apis mellifera cDNA clone BB160024A10B05 5', mRNA sequence	SET: UI_EST BI516961;	BI516961			NA	NA	NA	NA	NA	NA	NA	NA	NA	NA	NA	NA
35	25	9	1-AB007987_IVT_2	-0.385074	-1.30593	6.75816	94.7219	123.7	-3.53298	0.000901989	0.0511364	-0.759678	1-AB007987_IVT_2	Arabidopsis thaliana LIP1; lipoic acid synthase (LIP1)		AT2G20860			NA	NA	NA	NA	NA	NA	NA	NA	NA	NA	NA	NA
3	23	23	AM06698	0.400501	1.31997	11.6831	3777.82	2862.06	3.52547	0.000922623	0.051734	-0.780102	AM06698	GB14096-RA [PREDICTED: Apis mellifera similar to loki CG10895-PB, isoform B, transcript variant 2 (LOC551949), mRNA]	SET: OGS; Dmel Ortholog - C. Elsik Feb_2007: FBgn0019686; Best Dmel 5.1 match: FBgn0019686, blastp escore 5E-101;	XM_624331.2	GB14096-RA	FBgn0019686	35288	CG10895	lok	loki	2L	20061476	20064381	38B2-38B2	NA	GO:0000075: cell cycle checkpoint, GO:0000077: DNA damage checkpoint, GO:0006915: apoptosis, GO:0006468: protein amino acid phosphorylation, GO:0006919: activation of caspase activity, GO:0006974: response to DNA damage stimulus, GO:0007281: germ cell development, GO:0008630: DNA damage response, signal transduction resulting in induction of apoptosis	GO:0004672: protein kinase activity, GO:0004674: protein serine/threonine kinase activity, GO:0005524: ATP binding	GO:0005634: nucleus, GO:0005737: cytoplasm
13	23	23	AM11359	-0.417333	-1.33546	7.15926	123.691	165.183	-3.52523	0.000923309	0.051734	-0.780773	AM11359	GB18801-RA [PREDICTED: Apis mellifera similar to CG7970-PA (LOC551171), mRNA]	SET: OGS; Dmel Ortholog - C. Elsik Feb_2007: FBgn0035252; Best Dmel 5.1 match: FBgn0035252, blastp escore 2E-43;	XM_623565.2	GB18801-RA	FBgn0035252	38205	CG7970	CG7970	CG7970 gene product from transcript CG7970-RA	3L	1653004	1654110	62A10-62A10	NA			GO:0016021: integral to membrane, GO:0005829: cytosol
40	7	21	AM08980	-0.616702	-1.53337	7.97351	202.976	311.236	-3.52657	0.000919572	0.051734	-0.777111	AM08980	GB16399-RA	SET: OGS;		GB16399-RA		NA	NA	NA	NA	NA	NA	NA	NA	NA	NA	NA	NA
36	12	15	AM12843R	-0.630908	-1.54854	8.33191	258.936	400.972	-3.52385	0.000927136	0.0517471	-0.784507	AM12843R	bEST30.5' Honeybee brain cDNA library Apis mellifera cDNA 5' similar to alpha-crystallin, heat shock 20kDa protein, mRNA sequence	SET: JDE_EST jdeC25_;	BI946433			NA	NA	NA	NA	NA	NA	NA	NA	NA	NA	NA	NA
37	20	9	AM03657	0.458757	1.37436	10.2063	1384.97	1007.72	3.51691	0.000946687	0.0519629	-0.803346	AM03657	GB11033-RA [PREDICTED: Apis mellifera similar to Glycine receptor CG7446-PA, transcript variant 1 (LOC413803), mRNA]	SET: OGS; Best Dmel 5.1 match: FBgn0030707, blastp escore 2E-95;	XM_397242.3	GB11033-RA	FBgn0030707	32553	CG8916	CG8916	CG8916 gene product from transcript CG8916-RB	X	15815987 // 15816010	15818591 // 15818591	14A1-14A1	NA	GO:0006811: ion transport	GO:0004890: GABA-A receptor activity, GO:0005230: extracellular ligand-gated ion channel activity	GO:0016021: integral to membrane, GO:0045211: postsynaptic membrane
9	14	23	AM01747	0.407611	1.32649	6.64547	115.302	86.9229	3.51609	0.000949044	0.0519629	-0.805591	AM01747	BB170007A20E04.5 Bee Brain Normalized/Subtracted Library, BB17 Apis mellifera cDNA clone BB170007A20E04 5', mRNA sequence	SET: UI_EST BI509844;	BI504555			NA	NA	NA	NA	NA	NA	NA	NA	NA	NA	NA	NA
5	6	9	AM01911	-0.320273	-1.24857	7.77397	195.881	244.571	-3.51846	0.0009423	0.0519629	-0.799154	AM01911	NW_001260167.1 SET: UI_EST BI511484; Apis mellifera genomic contig, reference assembly (based on Amel_4.0 GroupUn.121)	SET: UI_EST BI511484;	NW_001260167.1			NA	NA	NA	NA	NA	NA	NA	NA	NA	NA	NA	NA
21	2	23	AM11749	-0.490594	-1.40502	8.15902	241.139	338.807	-3.51749	0.000945048	0.0519629	-0.801782	AM11749	GB19195-RA [PREDICTED: Apis mellifera similar to CG3918-PA (LOC725580), mRNA]	SET: OGS; Best Dmel 5.1 match: FBgn0029873, blastp escore 6E-31;	XM_001121403.1	GB19195-RA	FBgn0029873	31585	CG3918	CG3918	CG3918 gene product from transcript CG3918-RA	X	6418505	6420375	6B1-6B1	NA		GO:0003676: nucleic acid binding, GO:0008270: zinc ion binding
44	13	5	AM11947	-0.497155	-1.41143	8.58437	323.089	456.017	-3.51663	0.000947485	0.0519629	-0.804107	AM11947	GB19394-RA [PREDICTED: Apis mellifera similar to CG9451-PA (LOC726571), partial mRNA]	SET: OGS; Best Dmel 5.1 match: FBgn0036875, blastp escore 2E-42;	XM_001122299.1	GB19394-RA	FBgn0036875	40117	CG9449	CG9449	CG9449 gene product from transcript CG9449-RF	3L	-19486438 // -19485372 // -19485372	-19489812 // -19489812 // -19489079	76B5-76B5	740	GO:0006911: phagocytosis, engulfment	GO:0003993: acid phosphatase activity
14	3	5	AM05366	-0.39901	-1.3186	7.7691	189.965	250.489	-3.51352	0.000956405	0.0521675	-0.812564	AM05366	GB12751-RA [PREDICTED: Apis mellifera similar to Ugt86Dc CG4739-PA (LOC411021), mRNA]	SET: OGS; Best Dmel 5.1 match: FBgn0040257, blastp escore 3E-83;	XM_394494.3	GB12751-RA	FBgn0040257	53508	CG4739	Ugt86Dc	CG4739 gene product from transcript CG4739-RA	3R	6980376	6982235	86D5-86D5	NA	GO:0008152: metabolic process	GO:0003851: 2-hydroxyacylsphingosine 1-beta-galactosyltransferase activity, GO:0015020: glucuronosyltransferase activity
26	21	19	AM10516	-0.614587	-1.53112	10.6539	1302.07	1993.63	-3.51058	0.000964893	0.0524319	-0.82054	AM10516	GB17943-RA [PREDICTED: Apis mellifera similar to Eukaryotic translation initiation factor 2 subunit alpha (eIF-2-alpha) (LOC726500), mRNA]	SET: OGS; Best Dmel 5.1 match: FBgn0004925, blastp escore 1E-20;	XM_001122232.1	GB17943-RA	FBgn0004925	32617	CG9946	eIF-2alpha	CG9946 gene product from transcript CG9946-RA	X	-16339516	-16341007	14C6-14C6	4141
7	1	19	AM06162	0.474217	1.38916	8.40861	400.517	288.315	3.50145	0.000991711	0.0524328	-0.845278	AM06162	GB13561-RA	SET: OGS;		GB13561-RA		NA	NA	NA	NA	NA	NA	NA	NA	NA	NA	NA	NA
5	18	7	AM01052	0.388247	1.3088	6.54858	107.092	81.8241	3.50088	0.000993407	0.0524328	-0.84682	AM01052	BB170026B20F06.5 Bee Brain Normalized/Subtracted Library, BB17 Apis mellifera cDNA clone BB170026B20F06 5', mRNA sequence	SET: UI_EST BI502888;	BI502888			NA	NA	NA	NA	NA	NA	NA	NA	NA	NA	NA	NA
28	4	23	AM11412	0.30077	1.2318	8.88192	523.594	425.064	3.50779	0.000973012	0.0524328	-0.828101	AM11412	GB30326-RA [PREDICTED: Apis mellifera similar to CG12014-PA (LOC724550), mRNA]	SET: OGS; Dmel Ortholog - C. Elsik Feb_2007: FBgn0035445; Best Dmel 5.1 match: FBgn0035445, blastp escore 3E-130;	XM_001120439.1	GB30326-RA	FBgn0035445	38423	CG12014	CG12014	CG12014 gene product from transcript CG12014-RA	3L	3378267	3380083	63D2-63D2	00531 // 01100 // 04142	GO:0008152: metabolic process	GO:0004423: iduronate-2-sulfatase activity
5	6	13	AM06729	-0.355936	-1.27982	7.62573	174.582	223.433	-3.50066	0.000994039	0.0524328	-0.847394	AM06729	GB14129-RA [Apis mellifera metabotropic glutamate receptor B (Glurb), mRNA]	SET: OGS; Best Dmel 5.1 match: FBgn0050361, blastp escore 0E+00;	NM_001011623.1	GB14129-RA	FBgn0050361	35832	CG30361	mtt	mangetout	2R	-4361932 // -4361932 // -4361932	-4419420 // -4381629 // -4371307	44D1-44D2	4080	GO:0017085: response to insecticide, GO:0007200: activation of phospholipase C activity by G-protein coupled receptor protein signaling pathway coupled to IP3 second messenger, GO:0008343: adult feeding behavior	GO:0004930: G-protein coupled receptor activity, GO:0008066: glutamate receptor activity, GO:0016595: glutamate binding	GO:0016021: integral to membrane, GO:0030425: dendrite
43	6	3	AM08229	-0.376541	-1.29823	11.2965	2207.51	2865.84	-3.50411	0.000983812	0.0524328	-0.838062	AM08229	GB15645-RA	SET: OGS; Best Dmel 5.1 match: FBgn0030505, blastp escore 2E-120;		GB15645-RA	FBgn0030505	32321	CG11172	NFAT	CG11172 gene product from transcript CG11172-RA	X	13518789 // 13539216 // 13539221	13557690 // 13557690 // 13552490	12A9-12B2	04310 // 04650	GO:0006350: transcription, GO:0006355: regulation of transcription, DNA-dependent, GO:0009651: response to salt stress	GO:0003700: sequence-specific DNA binding transcription factor activity, GO:0003702: RNA polymerase II transcription factor activity	GO:0005634: nucleus
23	18	17	AM11046	-0.429267	-1.34655	7.78763	190.414	256.401	-3.50498	0.00098126	0.0524328	-0.835719	AM11046	GB18484-RA	SET: OGS; Best Dmel 5.1 match: FBgn0033628, blastp escore 5E-11;		GB18484-RA	FBgn0033628	36229	CG13203	CG13203	CG13203 gene product from transcript CG13203-RA	2R	7261483 // 7262687	7264614 // 7264614	47F7-47F7	NA
9	1	11	AM08263	-0.444935	-1.36125	15.3878	36747.9	50023.1	-3.50178	0.000990707	0.0524328	-0.844364	AM08263	GB15680-RA [PREDICTED: Apis mellifera similar to CG5861-PA (LOC408819), mRNA]	SET: OGS; Dmel Ortholog - C. Elsik Feb_2007: FBgn0015338; Best Dmel 5.1 match: FBgn0015338, blastp escore 3E-77;	XM_392351.3	GB15680-RA	FBgn0015338	34965	CG5861	CG5861	CG5861 gene product from transcript CG5861-RA	2L	-16305785	-16307275	35F1-35F1	NA	GO:0006911: phagocytosis, engulfment
22	17	1	AM05968	-0.556788	-1.47099	8.37035	272.849	401.358	-3.50816	0.00097192	0.0524328	-0.827088	AM05968	GB13365-RA [PREDICTED: Apis mellifera similar to CG17292-PA, isoform A (LOC727193), partial mRNA]	SET: OGS; Best Dmel 5.1 match: FBgn0030828, blastp escore 5E-08;	XM_001122903.1	GB13365-RA	FBgn0030828	32709	CG5162	CG5162	CG5162 gene product from transcript CG5162-RA	X	17109334	17111249	15F4-15F4	NA	GO:0006629: lipid metabolic process	GO:0003824: catalytic activity, GO:0005198: structural molecule activity
32	16	23	AM07242	0.287873	1.22084	7.68388	227.2	186.101	3.49731	0.00100409	0.0527696	-0.85647	AM07242	GB14645-RA [PREDICTED: Apis mellifera similar to CG6124-PA (LOC724421), mRNA]	SET: OGS; Dmel Ortholog - C. Elsik Feb_2007: FBgn0039484; Best Dmel 5.1 match: FBgn0039484, blastp escore 0E+00;	XM_001120277.1	GB14645-RA	FBgn0039484
4	15	23	AM08612	0.48254	1.3972	7.9013	282.59	202.254	3.49379	0.00101475	0.0530864	-0.865997	AM08612	GB16031-RA [PREDICTED: Apis mellifera similar to UDP-glycosyltransferase 35b CG6649-PA (LOC725997), mRNA]	SET: OGS; Best Dmel 5.1 match: FBgn0026314, blastp escore 5E-61;	XM_001121779.1	GB16031-RA	FBgn0026314	41333	CG6649	Ugt35b	UDP-glycosyltransferase 35b	3R	-6994218	-6995955	86D5-86D5	00040 // 00053 // 00500 // 00830 // 00860 // 00980 // 00982 // 00983 // 01100	GO:0008152: metabolic process	GO:0015020: glucuronosyltransferase activity
44	11	11	AM09743	-0.436417	-1.35324	12.0464	3636.08	4920.48	-3.49289	0.00101749	0.0530864	-0.86843	AM09743	GB17168-RA [PREDICTED: Apis mellifera similar to CG32649-PA (LOC552569), mRNA]	SET: OGS; Dmel Ortholog - C. Elsik Feb_2007: FBgn0052649; Best Dmel 5.1 match: FBgn0052649, blastp escore 8E-157;	XM_624945.2	GB17168-RA	FBgn0052649	32239	CG32649	CG32649	CG32649 gene product from transcript CG32649-RA	X	-12792798	-12795109	11D1-11D1	NA	GO:0006122: mitochondrial electron transport, ubiquinol to cytochrome c	GO:0004672: protein kinase activity	GO:0005739: mitochondrion
8	2	21	AM12817	0.356471	1.28029	8.26596	348.301	272.049	3.486	0.0010387	0.0539974	-0.887039	AM12817	GB19289-RA [PREDICTED: Apis mellifera similar to Cardioacceleratory peptide receptor (LOC726935), partial mRNA]	SET: OGS; Dmel Ortholog - C. Elsik Feb_2007: FBgn0039396; Best Dmel 5.1 match: FBgn0039396, blastp escore 5E-114;	XM_001122652.1	GB19289-RA	FBgn0039396	2768688	CG33344	CcapR	Cardioacceleratory peptide receptor	3R	-21749223 // -21749220	-21781992 // -21764943	96F8-96F8	NA	GO:0007186: G-protein coupled receptor protein signaling pathway, GO:0018990: ecdysis, chitin-based cuticle	GO:0001653: peptide receptor activity, GO:0005000: vasopressin receptor activity, GO:0008188: neuropeptide receptor activity	GO:0016021: integral to membrane, GO:0005887: integral to plasma membrane
11	10	11	AM12390	0.347449	1.27231	9.22155	673.377	529.256	3.48089	0.0010547	0.0546317	-0.900821	AM12390	GB19843-RA [PREDICTED: Apis mellifera similar to CG7402-PA, transcript variant 2 (LOC551758), mRNA]	SET: OGS; Best Dmel 5.1 match: FBgn0036768, blastp escore 5E-104;	XM_624145.2	GB19843-RA	FBgn0036768	39994	CG7402	CG7402	CG7402 gene product from transcript CG7402-RA	3L	17880804	17884504	75A8-75A8	00531 // 01100 // 04142	GO:0008152: metabolic process	GO:0003943: N-acetylgalactosamine-4-sulfatase activity
25	22	13	AM00615	-0.266169	-1.20261	7.20518	134.559	161.822	-3.47328	0.00107898	0.0555655	-0.921346	AM00615	XM_623373.2 [PREDICTED: Apis mellifera similar to necdin-like 2, transcript variant 2 (LOC550978), mRNA]	SET: UI_EST BH1B0040L09M3;	XM_623373.2			NA	NA	NA	NA	NA	NA	NA	NA	NA	NA	NA	NA
26	6	15	AM00156	-0.366221	-1.28897	10.7632	1530.83	1973.2	-3.47283	0.00108044	0.0555655	-0.922567	AM00156	GB30209-RA Dscam exon 8 [Apis mellifera Down syndrome cell adhesion molecule (Dscam), mRNA]	SET: Dscam exon 8; Dmel Ortholog - C. Elsik Feb_2007: FBgn0033159; Best Dmel 5.1 match: FBgn0033159, blastp escore 0E+00;	NM_001014991.1	GB30209-RA	FBgn0033159	35652	CG17800	Dscam	Down syndrome cell adhesion molecule	2R	-3207058	-3269374	43A4-43B1	NA	GO:0006909: phagocytosis, GO:0007411: axon guidance, GO:0007413: axonal fasciculation, GO:0007422: peripheral nervous system development, GO:0016319: mushroom body development, GO:0021551: central nervous system morphogenesis, GO:0048666: neuron development, GO:0048846: axon extension involved in axon guidance, GO:0070593: dendrite self-avoidance	GO:0005515: protein binding, GO:0008046: axon guidance receptor activity, GO:0042803: protein homodimerization activity, GO:0051635: bacterial cell surface binding	GO:0005887: integral to plasma membrane, GO:0030424: axon, GO:0030425: dendrite, GO:0043025: neuronal cell body
21	7	7	AM07841	-0.369496	-1.2919	7.87868	207.064	267.507	-3.46904	0.00109273	0.0559975	-0.932763	AM07841	GB15252-RA [PREDICTED: Apis mellifera similar to CG5548-PA (LOC724827), mRNA]	SET: OGS; Dmel Ortholog - C. Elsik Feb_2007: FBgn0030605; Best Dmel 5.1 match: FBgn0030605, blastp escore 2E-27;	XM_001120728.1	GB15252-RA	FBgn0030605	32434	CG5548	CG5548	CG5548 gene product from transcript CG5548-RA	X	14957944	14958597	13A8-13A8	00190 // 01100	GO:0006120: mitochondrial electron transport, NADH to ubiquinone	GO:0003954: NADH dehydrogenase activity, GO:0008137: NADH dehydrogenase (ubiquinone) activity	GO:0005747: mitochondrial respiratory chain complex I
6	2	19	AM00697	0.368494	1.291	7.71847	239.307	185.365	3.46459	0.00110736	0.0564809	-0.944754	AM00697	DB741702 RIKEN full-length enriched honey bee cDNA library, head Apis mellifera cDNA clone BH10049A07 5', mRNA sequence	SET: UI_EST BH1B0049A07T3;	DB741702			NA	NA	NA	NA	NA	NA	NA	NA	NA	NA	NA	NA
5	5	17	AM08594	0.339049	1.26492	9.22558	673.301	532.286	3.46379	0.00111001	0.0564809	-0.946903	AM08594	GB16013-RA [PREDICTED: Apis mellifera hypothetical protein LOC726078 (LOC726078), mRNA]	SET: OGS; Best Dmel 5.1 match: FBgn0052774, blastp escore 2E-07;	XM_001121850.1	GB16013-RA	FBgn0052774	31368	CG32774	Muc4B	Mucin 4B	X	-4138253	-4139802	4B4-4B4	NA
7	1	7	AM07579	0.440575	1.35715	11.2753	2887.51	2127.64	3.46134	0.00111814	0.0566943	-0.953481	AM07579	GB14988-RA [PREDICTED: Apis mellifera similar to CG31712-PA, transcript variant 1 (LOC408409), mRNA]	SET: OGS; Best Dmel 5.1 match: FBgn0051712, blastp escore 3E-36;	XM_623305.2	GB14988-RA	FBgn0051712	34320	CG31712	CG31712	CG31712 gene product from transcript CG31712-RA	2L	-9934766	-9938142	30F1-30F1	NA	GO:0008150: biological_process	GO:0003674: molecular_function	GO:0005575: cellular_component
3	18	23	AM05176	0.357125	1.28087	8.82038	511.624	399.435	3.45894	0.00112619	0.0569021	-0.959947	AM05176	GB12560-RA [PREDICTED: Apis mellifera similar to oo18 RNA-binding protein CG10868-PA, isoform A (LOC411907), mRNA]	SET: OGS; Also matches: GB12560-RB; Dmel Ortholog - C. Elsik Feb_2007: FBgn0004882; Best Dmel 5.1 match: FBgn0004882, blastp escore 1E-120;	XM_395376.2	GB12560-RA	FBgn0004882	42752	CG10868	orb	oo18 RNA-binding protein	3R	-19091375 // -19091361 // -19091361 // -19090363 // -19090363 // -19090363	-19096032 // -19096007 // -19093634 // -19106571 // -19096007 // -19093634	94E9-94E9	04320 // 04914	GO:0000578: embryonic axis specification, GO:0006378: mRNA polyadenylation, GO:0007281: germ cell development, GO:0007294: germarium-derived oocyte fate determination, GO:0007309: oocyte axis specification, GO:0007310: oocyte dorsal/ventral axis specification, GO:0007314: oocyte anterior/posterior axis specification, GO:0007315: pole plasm assembly, GO:0008298: intracellular mRNA localization, GO…	GO:0000166: nucleotide binding, GO:0005515: protein binding, GO:0003729: mRNA binding, GO:0017131: uridine-rich cytoplasmic polyadenylylation element binding	GO:0005737: cytoplasm
44	13	23	AM10952	0.310468	1.24011	7.13725	156.767	126.414	3.45533	0.00113837	0.0573163	-0.969639	AM10952	GB18389-RA [PREDICTED: Apis mellifera similar to CG14814-PB, isoform B (LOC726356), mRNA]	SET: OGS; Dmel Ortholog - C. Elsik Feb_2007: FBgn0023515; Best Dmel 5.1 match: FBgn0023515, blastp escore 7E-52;	XM_001122099.1	GB18389-RA	FBgn0023515	31139	CG14814	CG14814	CG14814 gene product from transcript CG14814-RB	X	-1756167	-1759868	2B13-2B13	NA
14	10	17	AM04685	0.659644	1.57969	7.62582	248.248	157.15	3.4505	0.00115489	0.0576673	-0.982621	AM04685	GB12068-RA	SET: OGS;		GB12068-RA		NA	NA	NA	NA	NA	NA	NA	NA	NA	NA	NA	NA
4	1	3	AM03690	0.40059	1.32005	7.05067	152.321	115.39	3.44978	0.00115735	0.0576673	-0.984542	AM03690	GB11066-RA	SET: OGS; Best Dmel 5.1 match: FBgn0083982, blastp escore 2E-09;		GB11066-RA	FBgn0083982
35	19	1	AM10888	-1.02715	-2.03799	8.712	293.746	598.653	-3.45032	0.00115549	0.0576673	-0.983089	AM10888	GB18323-RA [Apis mellifera abaecin (LOC406144), mRNA]	SET: OGS;	NM_001011617.1	GB18323-RA		NA	NA	NA	NA	NA	NA	NA	NA	NA	NA	NA	NA
9	4	9	AM00692	0.333532	1.26009	7.02713	146.412	116.192	3.44765	0.00116472	0.0577729	-0.99026	AM00692	DB768585 RIKEN full-length enriched honey bee cDNA library, head Apis mellifera cDNA clone BH10048N23 3', mRNA sequence	SET: UI_EST BH1B0048N23M3;	DB768585			NA	NA	NA	NA	NA	NA	NA	NA	NA	NA	NA	NA
5	5	23	AM09322	0.310221	1.2399	7.33266	179.491	144.763	3.44685	0.00116749	0.0577729	-0.992404	AM09322	GB16743-RA	SET: OGS;		GB16743-RA		NA	NA	NA	NA	NA	NA	NA	NA	NA	NA	NA	NA
17	17	5	AM01709	-0.26509	-1.20171	8.15665	260.314	312.822	-3.44526	0.00117303	0.0577879	-0.996665	AM01709	BB170018B10H03.5 Bee Brain Normalized/Subtracted Library, BB17 Apis mellifera cDNA clone BB170018B10H03 5', mRNA sequence	SET: UI_EST BI509498;	BI509498			NA	NA	NA	NA	NA	NA	NA	NA	NA	NA	NA	NA
26	20	19	AM12841	-0.548926	-1.463	9.54129	616.018	901.232	-3.44446	0.00117582	0.0577879	-0.998808	AM12841	DB779807 RIKEN full-length enriched honey bee cDNA library, head Apis mellifera cDNA clone BH10088P16 3', mRNA sequence	SET: JDE_EST jdeC22_;	DB779807			NA	NA	NA	NA	NA	NA	NA	NA	NA	NA	NA	NA
31	11	11	AM05421	0.257899	1.19574	9.97041	1097.01	917.431	3.44118	0.00118738	0.0581575	-1.00762	AM05421	GB12806-RA [PREDICTED: Apis mellifera similar to slowpoke CG10693-PA, isoform A (LOC412496), mRNA]	SET: OGS; Best Dmel 5.1 match: FBgn0003429, blastp escore 6E-171;	XM_395952.3	GB12806-RA	FBgn0003429	42940	CG10693	slo	slowpoke	3R	20490085 // 20490085 // 20494067	20533784 // 20534111 // 20533784	3-86 cM // 96A14-96A17	NA	GO:0008152: metabolic process, GO:0006813: potassium ion transport, GO:0007623: circadian rhythm, GO:0042493: response to drug, GO:0045433: male courtship behavior, veined wing generated song production, GO:0048512: circadian behavior, GO:0055085: transmembrane transport	GO:0005515: protein binding, GO:0003824: catalytic activity, GO:0005249: voltage-gated potassium channel activity, GO:0015269: calcium-activated potassium channel activity	GO:0005886: plasma membrane, GO:0016020: membrane, GO:0008076: voltage-gated potassium channel complex, GO:0043005: neuron projection, GO:0043025: neuronal cell body
1	13	1	AM05385	-0.400989	-1.32041	8.08843	236.867	312.762	-3.43885	0.00119563	0.0581656	-1.01385	AM05385	GB12770-RA	SET: OGS;		GB12770-RA		NA	NA	NA	NA	NA	NA	NA	NA	NA	NA	NA	NA
40	18	15	AM09380	-0.403947	-1.32312	9.62073	684.43	905.585	-3.43979	0.00119229	0.0581656	-1.01134	AM09380	GB16803-RA [PREDICTED: Apis mellifera similar to Probable cytochrome P450 9f2 (CYPIXF2) (LOC410490), mRNA]	SET: OGS; Best Dmel 5.1 match: FBgn0038037, blastp escore 8E-99;	XM_393969.3	GB16803-RA	FBgn0038037	41520	CG11466	Cyp9f2	CG11466 gene product from transcript CG11466-RA	3R	-8229056	-8231809	87B9-87B9	00591 // 00830 // 00980 // 00982 // 00983 // 01100	GO:0055114: oxidation reduction	GO:0009055: electron carrier activity, GO:0004497: monooxygenase activity, GO:0020037: heme binding	GO:0016020: membrane, GO:0005792: microsome
5	2	17	AM11152	0.522546	1.43649	7.91809	289.89	201.804	3.43709	0.0012019	0.0582731	-1.01856	AM11152	GB18591-RA [PREDICTED: Apis mellifera similar to viral IAP-associated factor CG18593-PA (LOC411037), mRNA]	SET: OGS; Best Dmel 5.1 match: FBgn0025874, blastp escore 7E-14;	XM_394510.3	GB18591-RA	FBgn0025874	39539	CG8474	Meics	Meiotic central spindle	3L	-13955755	-13957793	70C7-70C7	NA		GO:0003700: sequence-specific DNA binding transcription factor activity, GO:0008270: zinc ion binding	GO:0005634: nucleus, GO:0005737: cytoplasm, GO:0005819: spindle, GO:0005876: spindle microtubule
17	13	21	AM06647	-0.318064	-1.24666	8.71341	375.945	468.674	-3.43484	0.00120998	0.0582731	-1.0246	AM06647	GB14048-RA [PREDICTED: Apis mellifera similar to gprs CG18471-PA (LOC550732), mRNA]	SET: OGS; Dmel Ortholog - C. Elsik Feb_2007: FBgn0024232; Best Dmel 5.1 match: FBgn0024232, blastp escore 6E-158;	XM_623123.2	GB14048-RA	FBgn0024232	36862	CG18471	gprs	CG18471 gene product from transcript CG18471-RA	2R	12528744	12536284	53C13-53C14	NA	GO:0008150: biological_process	GO:0005515: protein binding	GO:0005575: cellular_component
17	25	9	1-AB007987_IVT_2	-0.357794	-1.28146	7.03637	115.959	148.597	-3.43489	0.00120981	0.0582731	-1.02447	1-AB007987_IVT_2	Arabidopsis thaliana LIP1; lipoic acid synthase (LIP1)		AT2G20860			NA	NA	NA	NA	NA	NA	NA	NA	NA	NA	NA	NA
1	20	21	AM05963	0.338301	1.26427	6.98358	142.294	112.551	3.43153	0.00122194	0.0584584	-1.03346	AM05963	GB13360-RA [PREDICTED: Apis mellifera similar to lysyl oxidase-like 2 CG4402-PA (LOC408544), mRNA]	SET: OGS; Dmel Ortholog - C. Elsik Feb_2007: FBgn0034660; Best Dmel 5.1 match: FBgn0034660, blastp escore 7E-165;	XM_392090.2	GB13360-RA	FBgn0034660	37485	CG4402	lox2	lysyl oxidase-like 2	2R	-17677120	-17679160	58A1-58A1	NA	GO:0007155: cell adhesion, GO:0055114: oxidation reduction, GO:0006464: protein modification process	GO:0004720: protein-lysine 6-oxidase activity, GO:0005044: scavenger receptor activity, GO:0005507: copper ion binding	GO:0016020: membrane
17	9	11	AM12515	-0.809438	-1.75253	7.55343	141.898	248.68	-3.43196	0.00122038	0.0584584	-1.03231	AM12515	GB19968-RA	SET: OGS; Best Dmel 5.1 match: FBgn0026173, blastp escore 3E-05;		GB19968-RA	FBgn0026173	37121	CG5186	slim	scruin like at the midline	2R	14328461	14333037	55C9-55C9	NA
18	2	13	AM07078	-0.33673	-1.26289	10.4281	1226	1548.31	-3.42802	0.00123473	0.0584937	-1.04283	AM07078	GB14480-RA [PREDICTED: Apis mellifera hypothetical protein LOC725573 (LOC725573), mRNA]	SET: OGS; Dmel Ortholog - C. Elsik Feb_2007: FBgn0038147; Best Dmel 5.1 match: FBgn0038147, blastp escore 5E-05;	XM_001120020.1	GB14480-RA	FBgn0038147	41648	CG14375	CG14375	CG14375 gene product from transcript CG14375-RA	3R	-9214778	-9220912	87E8-87E8	NA
31	4	1	AM05232	-0.418066	-1.33613	11.5486	2591.56	3462.67	-3.42798	0.00123487	0.0584937	-1.04293	AM05232	GB12616-RA	SET: OGS; Dmel Ortholog - C. Elsik Feb_2007: FBgn0036202; Best Dmel 5.1 match: FBgn0036202, blastp escore 2E-24;		GB12616-RA	FBgn0036202	39325	CG6024	CG6024	CG6024 gene product from transcript CG6024-RD	3L	-11728635 // -11726688 // -11726688	-11759282 // -11759282 // -11758898	68D3-68D4	NA
43	17	15	AM04269	-0.427962	-1.34533	8.41114	293.489	394.84	-3.43012	0.00122704	0.0584937	-1.03721	AM04269	GB11649-RA [PREDICTED: Apis mellifera similar to CG33080-PA, isoform A, transcript variant 1 (LOC408947), mRNA]	SET: OGS; Dmel Ortholog - C. Elsik Feb_2007: FBgn0053080; Best Dmel 5.1 match: FBgn0053080, blastp escore 0E+00;	XM_392475.3	GB11649-RA	FBgn0053080	31491	CG33080	CG33080	CG33080 gene product from transcript CG33080-RA	X	-5602593 // -5602593	-5611811 // -5607560	5B1-5B2	NA	GO:0005975: carbohydrate metabolic process	GO:0004558: alpha-glucosidase activity	GO:0017177: alpha-glucosidase II complex
9	10	21	AM02355	0.471449	1.3865	6.86151	136.925	98.7555	3.42046	0.00126274	0.0585976	-1.06303	AM02355	NW_001253492.1 SET: UI_EST BI515138; Apis mellifera linkage group 7 genomic contig, reference assembly (based on Amel_4.0 Group7.46)	SET: UI_EST BI515138;	NW_001253492.1			NA	NA	NA	NA	NA	NA	NA	NA	NA	NA	NA	NA
10	6	7	AM07405	0.36917	1.29161	6.74458	121.867	94.3532	3.42428	0.0012485	0.0585976	-1.05282	AM07405	GB14810-RA [PREDICTED: Apis mellifera similar to DNA excision repair protein ERCC-6 (ATP-dependent helicase ERCC6) (Cockayne syndrome protein CSB) (LOC724695), mRNA]	SET: OGS; Best Dmel 5.1 match: FBgn0022787, blastp escore 3E-73;	XM_001120586.1	GB14810-RA	FBgn0022787	41943	CG4261	Hel89B	Helicase 89B	3R	11799019	11809173	89A11-89A11	NA	GO:0006963: positive regulation of antibacterial peptide biosynthetic process, GO:0008063: Toll signaling pathway, GO:0019730: antimicrobial humoral response, GO:0045087: innate immune response	GO:0003677: DNA binding, GO:0004003: ATP-dependent DNA helicase activity, GO:0004386: helicase activity, GO:0005524: ATP binding
2	10	23	AM01627	0.30991	1.23963	8.36485	367.043	296.09	3.41863	0.00126961	0.0585976	-1.06792	AM01627	BB170009A10F05.5 Bee Brain Normalized/Subtracted Library, BB17 Apis mellifera cDNA clone BB170009A10F05 5', mRNA sequence	SET: UI_EST BI508643;	BI508643			NA	NA	NA	NA	NA	NA	NA	NA	NA	NA	NA	NA
16	5	11	AM06763	0.309785	1.23952	7.17749	161.164	130.021	3.42226	0.00125603	0.0585976	-1.05824	AM06763	GB14163-RA [PREDICTED: Apis mellifera similar to CG11533-PA, isoform A (LOC411575), mRNA]	SET: OGS; Also matches: GB14163-RB; Dmel Ortholog - C. Elsik Feb_2007: FBgn0039908; Best Dmel 5.1 match: FBgn0039908, blastp escore 7E-116;	XM_395046.3	GB14163-RA	FBgn0039908	43794	CG11533	Asator	CG11533 gene product from transcript CG11533-RF	4	-493520 // -491911 // -491911	-502562 // -504406 // -502562	102C1-102C1	NA	GO:0006468: protein amino acid phosphorylation	GO:0004672: protein kinase activity, GO:0004674: protein serine/threonine kinase activity, GO:0005524: ATP binding	GO:0005737: cytoplasm, GO:0005819: spindle
10	19	15	AM07786	-0.363946	-1.28694	11.6294	2792.72	3594.07	-3.42312	0.00125281	0.0585976	-1.05592	AM07786	GB15197-RA [PREDICTED: Apis mellifera similar to Tetraspanin 26A CG9093-PA (LOC551898), mRNA]	SET: OGS; Best Dmel 5.1 match: FBgn0031760, blastp escore 4E-99;	XM_624284.2	GB15197-RA	FBgn0031760	33838	CG9093	Tsp26A	Tetraspanin 26A	2L	6000230	6003738	26B2-26B2	NA			GO:0016021: integral to membrane
5	10	5	AM00054R	-0.371741	-1.29391	8.2305	264.043	341.648	-3.41967	0.00126572	0.0585976	-1.06515	AM00054R	NW_001253310.1 SET: miRNA 2-25:Contig1504:156:230:+; Apis mellifera linkage group 3 genomic contig, reference assembly (based on Amel_4.0 Group3.18)	SET: miRNA 2-25:Contig1504:156:230:+;	NW_001253310.1			NA	NA	NA	NA	NA	NA	NA	NA	NA	NA	NA	NA
5	17	9	AM04694	-0.391525	-1.31178	7.92894	212.774	279.113	-3.42078	0.00126156	0.0585976	-1.06219	AM04694	GB12077-RA [PREDICTED: Apis mellifera similar to muscarinic Acetylcholine Receptor 60C CG4356-PB, isoform B (LOC412299), mRNA]	SET: OGS; Dmel Ortholog - C. Elsik Feb_2007: FBgn0000037; Best Dmel 5.1 match: FBgn0000037, blastp escore 1E-166;	XM_395760.3	GB12077-RA	FBgn0000037	37892	CG4356	mAcR-60C	muscarinic Acetylcholine Receptor 60C	2R	-20266158	-20277235	60C7-60C7	4080	GO:0007186: G-protein coupled receptor protein signaling pathway, GO:0007213: muscarinic acetylcholine receptor signaling pathway	GO:0004981: muscarinic acetylcholine receptor activity, GO:0008227: G-protein coupled amine receptor activity	GO:0005886: plasma membrane, GO:0016021: integral to membrane, GO:0005887: integral to plasma membrane
23	23	23	AM09718	-0.506025	-1.42013	8.33292	270.579	384.257	-3.4239	0.00124994	0.0585976	-1.05385	AM09718	GB17143-RA [PREDICTED: Apis mellifera similar to DNA repair protein RAD51 homolog 1 (LOC552450), mRNA]	SET: OGS; Dmel Ortholog - C. Elsik Feb_2007: FBgn0003479; Best Dmel 5.1 match: FBgn0003479, blastp escore 2E-120;	XM_624824.2	GB17143-RA	FBgn0003479	43577	CG7948	spn-A	spindle A	3R	-25880417 // -25880417	-25881767 // -25881755	3-96 cM // 99D3-99D3	3440	GO:0000075: cell cycle checkpoint, GO:0006281: DNA repair, GO:0006310: DNA recombination, GO:0007143: female meiosis, GO:0007294: germarium-derived oocyte fate determination, GO:0008298: intracellular mRNA localization, GO:0009949: polarity specification of anterior/posterior axis, GO:0009951: polarity specification of dorsal/ventral axis, GO:0009994: oocyte differentiation, GO:0030717: karyosome…	GO:0000150: recombinase activity, GO:0005515: protein binding, GO:0003684: damaged DNA binding, GO:0005524: ATP binding, GO:0008094: DNA-dependent ATPase activity	GO:0005634: nucleus
36	1	1	AM06962	0.344823	1.27	9.20371	664.5	523.231	3.41635	0.00127822	0.0586364	-1.074	AM06962	GB30109-RA [PREDICTED: Apis mellifera similar to unc-5 CG8166-PA (LOC410246), mRNA]	SET: OGS; Best Dmel 5.1 match: FBgn0034013, blastp escore 2E-109;	XM_393728.3	GB30109-RA	FBgn0034013	36703	CG8166	unc-5	CG8166 gene product from transcript CG8166-RA	2R	11237658	11255807	51F9-51F11	NA	GO:0007165: signal transduction, GO:0007411: axon guidance, GO:0007432: salivary gland boundary specification, GO:0008045: motor axon guidance, GO:0008347: glial cell migration	GO:0005515: protein binding, GO:0005042: netrin receptor activity, GO:0005043: repulsive netrin receptor activity
27	17	11	AM06493R	-0.374613	-1.29649	7.48024	156.817	203.312	-3.41625	0.0012786	0.0586364	-1.07426	AM06493R	[Antisense] GB13895-RA [PREDICTED: Apis mellifera similar to ATP binding domain 4 (LOC411591), mRNA]	SET: OGS; Dmel Ortholog - C. Elsik Feb_2007: FBgn0030336; Best Dmel 5.1 match: FBgn0030336, blastp escore 2E-102;	XM_395061.1	GB13895-RA	FBgn0030336	32135	CG1578	CG1578	CG1578 gene product from transcript CG1578-RA	X	-11703387	-11710565	10E5-10E6	NA
38	7	19	AM09108	0.507445	1.42153	7.68925	246.078	173.108	3.40831	0.00130906	0.0596536	-1.09546	AM09108	GB16529-RA [PREDICTED: Apis mellifera similar to CG3520-PA (LOC726841), mRNA]	SET: OGS; Dmel Ortholog - C. Elsik Feb_2007: FBgn0034859; Best Dmel 5.1 match: FBgn0034859, blastp escore 1E-106;	XM_001122559.1	GB16529-RA	FBgn0034859	37708	CG3520	CG3520	CG3520 gene product from transcript CG3520-RA	2R	-19284288	-19289832	59D10-59D10	NA
7	5	15	AM04804	0.324559	1.25228	7.22229	167.1	133.436	3.40909	0.00130602	0.0596536	-1.09336	AM04804	GB12183-RA [PREDICTED: Apis mellifera similar to mad2 CG17498-PA (LOC410213), mRNA]	SET: OGS; Dmel Ortholog - C. Elsik Feb_2007: FBgn0035640; Best Dmel 5.1 match: FBgn0035640, blastp escore 2E-60;	XM_393696.2	GB12183-RA	FBgn0035640	38656	CG17498	mad2	CG17498 gene product from transcript CG17498-RA	3L	-5805231	-5806183	64E11-64E12	4914	GO:0007049: cell cycle, GO:0007093: mitotic cell cycle checkpoint, GO:0007094: mitotic cell cycle spindle assembly checkpoint		GO:0000776: kinetochore, GO:0005634: nucleus, GO:0005635: nuclear envelope, GO:0005737: cytoplasm, GO:0005819: spindle, GO:0005828: kinetochore microtubule, GO:0005875: microtubule associated complex
21	10	7	AM07486	-0.385524	-1.30633	7.63906	174.405	227.831	-3.40549	0.00132004	0.0599638	-1.10297	AM07486	GB14892-RA	SET: OGS; Best Dmel 5.1 match: FBgn0034649, blastp escore 1E-21;		GB14892-RA	FBgn0034649	37470	CG9865	CG9865	CG9865 gene product from transcript CG9865-RA	2R	-17555045 // -17555045	-17557560 // -17557420	57F7-57F7	00563 // 01100	GO:0006506: GPI anchor biosynthetic process	GO:0016758: transferase activity, transferring hexosyl groups	GO:0016021: integral to membrane, GO:0005789: endoplasmic reticulum membrane
20	19	23	AM06067	0.373947	1.29589	7.55239	213.688	164.896	3.39319	0.00136894	0.0619896	-1.13569	AM06067	GB13463-RA [PREDICTED: Apis mellifera similar to Adenosine deaminase CG11994-PA (LOC410833), mRNA]	SET: OGS; Dmel Ortholog - C. Elsik Feb_2007: FBgn0037661; Best Dmel 5.1 match: FBgn0037661, blastp escore 1E-61;	XM_394309.3	GB13463-RA	FBgn0037661	41092	CG11994	Ada	Adenosine deaminase	3R	4890900	4892025	85C4-85C4	00230 // 01100	GO:0009168: purine ribonucleoside monophosphate biosynthetic process	GO:0004000: adenosine deaminase activity	GO:0005575: cellular_component
33	17	5	AM12759	0.813774	1.7578	9.49159	954.415	542.959	3.3917	0.00137495	0.0620668	-1.13964	AM12759	DQ190842 [Paenibacillus larvae subsp. larvae germination protein SA gene, partial cds]	SET: Pathogen;	DQ190842			NA	NA	NA	NA	NA	NA	NA	NA	NA	NA	NA	NA
1	5	1	AM05956	0.317984	1.24659	6.90425	133.736	107.282	3.38936	0.00138449	0.0623022	-1.14586	AM05956	GB13352-RA	SET: OGS; Best Dmel 5.1 match: FBgn0004567, blastp escore 4E-20;		GB13352-RA	FBgn0004567	33608	CG2939	slp2	sloppy paired 2	2L	3836841	3839201	2-8 cM // 24C7-24C7	NA	GO:0006355: regulation of transcription, DNA-dependent, GO:0007365: periodic partitioning, GO:0045449: regulation of transcription	GO:0003700: sequence-specific DNA binding transcription factor activity, GO:0003702: RNA polymerase II transcription factor activity, GO:0043565: sequence-specific DNA binding	GO:0005634: nucleus
24	1	19	AM06878	0.35615	1.28001	8.32033	361.638	282.528	3.38695	0.00139436	0.0623567	-1.15224	AM06878	GB14278-RA [PREDICTED: Apis mellifera similar to CG4726-PA (LOC726560), mRNA]	SET: OGS; Best Dmel 5.1 match: FBgn0031307, blastp escore 1E-65;	XM_001122287.1	GB14278-RA	FBgn0031307	33292	CG4726	CG4726	CG4726 gene product from transcript CG4726-RA	2L	1143202	1147395	21F1-21F1	NA	GO:0055085: transmembrane transport	GO:0005316: high affinity inorganic phosphate:sodium symporter activity
32	21	13	AM11670	-0.536482	-1.45043	7.62928	164.397	238.446	-3.38782	0.00139082	0.0623567	-1.14996	AM11670	GB30140-RA [PREDICTED: Apis mellifera similar to klarsicht CG17046-PA (LOC726709), mRNA]	SET: OGS; Dmel Ortholog - C. Elsik Feb_2007: FBgn0001316; Best Dmel 5.1 match: FBgn0001316, blastp escore 2E-46;	XM_001122432.1	GB30140-RA	FBgn0001316	38067	CG17046	klar	klarsicht	3L	-442578 // -434280 // -434280 // -434257	-540589 // -540204 // -441079 // -540589	3-0.0 cM // 61C1-61C3	NA	GO:0001745: compound eye morphogenesis, GO:0042051: compound eye photoreceptor development, GO:0006869: lipid transport, GO:0007018: microtubule-based movement, GO:0007097: nuclear migration, GO:0016044: cellular membrane organization, GO:0031887: lipid particle transport along microtubule, GO:0035149: lumen formation, open tracheal system, GO:0035239: tube morphogenesis	GO:0005515: protein binding, GO:0042623: ATPase activity, coupled, GO:0003779: actin binding	GO:0016021: integral to membrane, GO:0005635: nuclear envelope, GO:0005737: cytoplasm, GO:0005811: lipid particle, GO:0005881: cytoplasmic microtubule, GO:0030286: dynein complex, GO:0048471: perinuclear region of cytoplasm
46	1	1	AM09140	0.265685	1.20221	7.42623	188.586	156.866	3.38458	0.00140417	0.0624991	-1.15855	AM09140	GB16560-RA [PREDICTED: Apis mellifera similar to CG10806-PB, isoform B (LOC410780), mRNA]	SET: OGS; Dmel Ortholog - C. Elsik Feb_2007: FBgn0031865; Best Dmel 5.1 match: FBgn0031865, blastp escore 9E-131;	XM_394256.1	GB16560-RA	FBgn0031865	33961	CG10806	Nha1	Na[+]/H[+] hydrogen antiporter 1	2L	-6860902	-6870387	27C1-27C1	NA	GO:0006812: cation transport, GO:0055085: transmembrane transport	GO:0015385: sodium:hydrogen antiporter activity	GO:0016021: integral to membrane, GO:0005903: brush border
26	18	1	AM12206	-0.38185	-1.30301	7.963	218.589	284.824	-3.38408	0.00140623	0.0624991	-1.15986	AM12206	GB19657-RA [Apis mellifera long-wavelength rhodopsin (LW Rh), mRNA]	SET: OGS; Dmel Ortholog - C. Elsik Feb_2007: FBgn0019940; Best Dmel 5.1 match: FBgn0019940, blastp escore 2E-127;	NM_001011639.1	GB19657-RA	FBgn0019940	41889	CG5192	Rh6	Rhodopsin 6	3R	11308879	11310421	88F6-88F6	NA	GO:0007186: G-protein coupled receptor protein signaling pathway, GO:0007601: visual perception, GO:0007602: phototransduction	GO:0008020: G-protein coupled photoreceptor activity	GO:0016021: integral to membrane, GO:0016028: rhabdomere
4	2	9	AM10538	0.291542	1.22395	7.00724	142.321	116.281	3.37953	0.00142524	0.0631489	-1.17194	AM10538	GB17965-RA [PREDICTED: Apis mellifera similar to CG17593-PA (LOC412935), mRNA]	SET: OGS; Dmel Ortholog - C. Elsik Feb_2007: FBgn0031544; Best Dmel 5.1 match: FBgn0031544, blastp escore 3E-85;	XM_396386.2	GB17965-RA	FBgn0031544	33573	CG17593	CG17593	CG17593 gene product from transcript CG17593-RA	2L	3514736	3517108	23F6-23F6	NA			GO:0005737: cytoplasm
26	11	23	AM04498	0.41897	1.33697	6.87584	135.799	101.572	3.37231	0.00145589	0.0639172	-1.19107	AM04498	GB11880-RA	SET: OGS; Best Dmel 5.1 match: FBgn0037751, blastp escore 8E-70;		GB11880-RA	FBgn0037751	41199	CG8484	topi	matotopetli	3R	5600842	5603665	85E8-85E8	NA	GO:0006355: regulation of transcription, DNA-dependent, GO:0007140: male meiosis, GO:0007283: spermatogenesis	GO:0003676: nucleic acid binding, GO:0003677: DNA binding, GO:0008270: zinc ion binding	GO:0000790: nuclear chromatin, GO:0005634: nucleus
20	14	23	AM01604	-0.376771	-1.29843	13.053	7458.02	9683.73	-3.37265	0.00145443	0.0639172	-1.19017	AM01604	BB170004A20F03.5 Bee Brain Normalized/Subtracted Library, BB17 Apis mellifera cDNA clone BB170004A20F03 5', mRNA sequence	SET: UI_EST BI508374;	BI508374			NA	NA	NA	NA	NA	NA	NA	NA	NA	NA	NA	NA
47	19	19	AM04837	-0.786227	-1.72456	8.42089	260.976	450.069	-3.37249	0.00145511	0.0639172	-1.19059	AM04837	GB12218-RA [PREDICTED: Apis mellifera similar to Histone H1 (LOC726452), mRNA]	SET: OGS; Best Dmel 5.1 match: FBgn0053864, blastp escore 5E-36;	XM_001122184.1	GB12218-RA	FBgn0053864	3772409	CG33864	His1:CG33864	CG33864 gene product from transcript CG33864-RA	2L	10798902	11720206	39E1-39E1	NA	GO:0006333: chromatin assembly or disassembly	GO:0003677: DNA binding	GO:0005634: nucleus
28	22	15	AM04031	0.356755	1.28054	7.7776	248.307	193.908	3.36964	0.00146739	0.0642262	-1.19814	AM04031	GB11410-RA [PREDICTED: Apis mellifera hypothetical LOC408772, transcript variant 1 (LOC408772), mRNA]	SET: OGS; Dmel Ortholog - C. Elsik Feb_2007: FBgn0027932; Best Dmel 5.1 match: FBgn0027932, blastp escore 8E-33;	XM_392304.3	GB11410-RA	FBgn0027932	34170	CG13388	Akap200	A kinase anchor protein 200	2L	8415689 // 8415689 // 8419873 // 8426772	8430977 // 8430984 // 8430977 // 8430984	29C3-29C4	NA	GO:0008104: protein localization, GO:0048102: autophagic cell death, GO:0016068: type I hypersensitivity, GO:0035071: salivary gland cell autophagic cell death, GO:0046580: negative regulation of Ras protein signal transduction	GO:0051018: protein kinase A binding	GO:0005811: lipid particle
34	15	23	AM04459	-0.444281	-1.36064	10.6801	1406.55	1913.81	-3.36799	0.00147451	0.0643423	-1.20249	AM04459	GB11840-RA [PREDICTED: Apis mellifera similar to Vha100-2 CG18617-PB, isoform B, transcript variant 1 (LOC412810), mRNA]	SET: OGS; Dmel Ortholog - C. Elsik Feb_2007: FBgn0028670; Best Dmel 5.1 match: FBgn0028670, blastp escore 0E+00;	XM_396263.3	GB11840-RA	FBgn0028670	42216	CG18617	Vha100-2	CG18617 gene product from transcript CG18617-RB	3R	-14216038 // -14216038	-14224876 // -14222662	91A5-91A5	00190 // 01100 // 04142 // 04145	GO:0015986: ATP synthesis coupled proton transport	GO:0008553: hydrogen-exporting ATPase activity, phosphorylative mechanism	GO:0005886: plasma membrane, GO:0000220: vacuolar proton-transporting V-type ATPase, V0 domain
39	10	23	AM04342	-0.402783	-1.32206	15.7497	47919.8	63352.7	-3.36273	0.00149754	0.0651497	-1.21642	AM04342	GB11723-RA [PREDICTED: Apis mellifera similar to Neural Lazarillo CG33126-PA, transcript variant 2 (LOC551389), mRNA]	SET: OGS; Best Dmel 5.1 match: FBgn0053126, blastp escore 2E-25;	XM_623784.1	GB11723-RA	FBgn0053126	33324	CG33126	NLaz	Neural Lazarillo	2L	-1359982	-1361732	22A1-22A1	NA	GO:0006810: transport, GO:0006979: response to oxidative stress, GO:0008340: determination of adult lifespan, GO:0033500: carbohydrate homeostasis, GO:0070328: triglyceride homeostasis	GO:0005215: transporter activity, GO:0005488: binding, GO:0008289: lipid binding	GO:0005615: extracellular space
31	15	3	AM01467	0.572943	1.48756	12.0745	5260.59	3536.4	3.35348	0.00153878	0.0661447	-1.24083	AM01467	BB170031B20D06.5 Bee Brain Normalized/Subtracted Library, BB17 Apis mellifera cDNA clone BB170031B20D06 5', mRNA sequence	SET: UI_EST BI506920;	BI506920			NA	NA	NA	NA	NA	NA	NA	NA	NA	NA	NA	NA
8	17	11	AM00042R	0.393757	1.31381	9.9957	1170.23	890.718	3.35402	0.00153637	0.0661447	-1.23942	AM00042R	NW_001253132.1 SET: miRNA 212-22:Contig5564:13894:13965:+; Apis mellifera linkage group 15 genomic contig, reference assembly (based on Amel_4.0 Group15.29)	SET: miRNA 212-22:Contig5564:13894:13965:+;	NW_001253132.1			NA	NA	NA	NA	NA	NA	NA	NA	NA	NA	NA	NA
4	2	13	AM11142	0.300488	1.23156	7.35579	181.779	147.6	3.35417	0.00153567	0.0661447	-1.23901	AM11142	GB18582-RA	SET: OGS; Dmel Ortholog - C. Elsik Feb_2007: FBgn0030603; Best Dmel 5.1 match: FBgn0030603, blastp escore 9E-12;		GB18582-RA	FBgn0030603	2768877	CG5541	CG5541	CG5541 gene product from transcript CG5541-RA	X	14938140 // 14941528	14945533 // 14945533	13A5-13A5	NA	GO:0008150: biological_process	GO:0005488: binding	GO:0005575: cellular_component
15	16	5	AM07352	0.264354	1.2011	9.31677	698.901	581.885	3.35391	0.00153687	0.0661447	-1.23971	AM07352	GB14757-RA	SET: OGS; Best Dmel 5.1 match: FBgn0037414, blastp escore 3E-13;		GB14757-RA	FBgn0037414	40761	CG1153	Osi7	Osiris 7	3R	2074713	2075795	83E1-83E1	NA
12	11	15	AM09652	0.295651	1.22744	7.95398	274.718	223.814	3.35233	0.00154402	0.0661722	-1.24388	AM09652	GB17076-RA [PREDICTED: Apis mellifera similar to CG1523-PA (LOC412997), mRNA]	SET: OGS; Dmel Ortholog - C. Elsik Feb_2007: FBgn0039601; Best Dmel 5.1 match: FBgn0039601, blastp escore 4E-113;	XM_396448.2	GB17076-RA	FBgn0039601	43400	CG1523	CG1523	CG1523 gene product from transcript CG1523-RA	3R	-24643058	-24645346	98E5-98E5	NA	GO:0008150: biological_process	GO:0003674: molecular_function	GO:0005575: cellular_component
36	20	11	AM07864	-0.35228	-1.27658	6.94313	108.91	139.032	-3.35041	0.00155274	0.0663487	-1.24894	AM07864	GB15275-RA [PREDICTED: Apis mellifera hypothetical protein LOC725100 (LOC725100), mRNA]	SET: OGS;	XM_001120004.1	GB15275-RA		NA	NA	NA	NA	NA	NA	NA	NA	NA	NA	NA	NA
4	10	15	AM09144	0.446834	1.36305	6.99704	149.133	109.412	3.34567	0.0015745	0.0670793	-1.26144	AM09144	GB16564-RA [PREDICTED: Apis mellifera similar to nucleoporin like 1 isoform a (LOC725896), mRNA]	SET: OGS; Dmel Ortholog - C. Elsik Feb_2007: FBgn0038722; Best Dmel 5.1 match: FBgn0038722, blastp escore 3E-57;	XM_001121690.1	GB16564-RA	FBgn0038722	42342	CG7360	Nup58	CG7360 gene product from transcript CG7360-RA	3R	15470749	15472630	92A11-92A11	NA	GO:0006913: nucleocytoplasmic transport	GO:0005487: nucleocytoplasmic transporter activity	GO:0005643: nuclear pore
12	6	21	AM00649R	0.310682	1.24029	7.57465	212.304	171.173	3.34413	0.00158159	0.0671827	-1.26548	AM00649R	DB734182 RIKEN full-length enriched honey bee cDNA library, head Apis mellifera cDNA clone BH10021O18 5', mRNA sequence	SET: UI_EST BH1B0044D20T3;	DB734182			NA	NA	NA	NA	NA	NA	NA	NA	NA	NA	NA	NA
4	23	15	AM04205	0.347935	1.27274	7.6004	218.937	172.02	3.33704	0.00161483	0.0682093	-1.28415	AM04205	GB11585-RA [PREDICTED: Apis mellifera similar to cAMP responsive element binding protein 1 isoform A (LOC409401), mRNA]	SET: OGS; Also matches: GB11585-RB,XM_623113.2,XM_623389.2,XM_392916.3; Dmel Ortholog - C. Elsik Feb_2007: FBgn0014467; Best Dmel 5.1 match: FBgn0014467, blastp escore 5E-30;	XM_623042.2	GB11585-RA	FBgn0014467	32817	CG6103	CrebB-17A	Cyclic-AMP response element binding protein B at 17A	X	18260959 // 18265435 // 18265435 // 18266155 // 18266155	18270084 // 18270083 // 18270084 // 18267232 // 18270084	17A7-17A8	NA	GO:0006355: regulation of transcription, DNA-dependent, GO:0007611: learning or memory, GO:0007616: long-term memory, GO:0007622: rhythmic behavior, GO:0007623: circadian rhythm, GO:0010552: positive regulation of gene-specific transcription from RNA polymerase II promoter, GO:0030431: sleep, GO:0045187: regulation of circadian sleep/wake cycle, sleep, GO:0045475: locomotor rhythm	GO:0003677: DNA binding, GO:0003700: sequence-specific DNA binding transcription factor activity, GO:0003702: RNA polymerase II transcription factor activity, GO:0043565: sequence-specific DNA binding, GO:0046983: protein dimerization activity	GO:0005634: nucleus
47	20	1	AM10678	-0.306889	-1.23704	7.92655	218.745	270.596	-3.33695	0.00161524	0.0682093	-1.28438	AM10678	GB18108-RA [PREDICTED: Apis mellifera similar to Ribosomal protein L40 CG2960-PA (LOC725943), mRNA]	SET: OGS; Dmel Ortholog - C. Elsik Feb_2007: FBgn0003941; Best Dmel 5.1 match: FBgn0003941, blastp escore 1E-69;	XM_001120521.1	GB18108-RA	FBgn0003941	33629	CG2960	RpL40	Ribosomal protein L40	2L	4227641	4228563	24E1-24E1	3010	GO:0042254: ribosome biogenesis, GO:0006325: chromatin organization, GO:0006355: regulation of transcription, DNA-dependent, GO:0006412: translation, GO:0006464: protein modification process, GO:0006511: ubiquitin-dependent protein catabolic process, GO:0006950: response to stress	GO:0005515: protein binding, GO:0003735: structural constituent of ribosome	GO:0022625: cytosolic large ribosomal subunit, GO:0005840: ribosome, GO:0005634: nucleus, GO:0005737: cytoplasm, GO:0005811: lipid particle, GO:0005875: microtubule associated complex
9	21	7	AM10439	-0.435529	-1.35241	10.1556	980.805	1326.45	-3.3359	0.0016202	0.0682191	-1.28713	AM10439	GB17868-RA [PREDICTED: Apis mellifera similar to CG1970-PA, transcript variant 1 (LOC413891), mRNA]	SET: OGS; Dmel Ortholog - C. Elsik Feb_2007: FBgn0039909; Best Dmel 5.1 match: FBgn0039909, blastp escore 0E+00;	XM_397330.3	GB17868-RA	FBgn0039909	43798	CG1970	CG1970	CG1970 gene product from transcript CG1970-RA	4	-588914	-591420	102C5-102C5	00190 // 01100	GO:0006120: mitochondrial electron transport, NADH to ubiquinone	GO:0003954: NADH dehydrogenase activity, GO:0008137: NADH dehydrogenase (ubiquinone) activity, GO:0048038: quinone binding, GO:0051287: NAD or NADH binding	GO:0005747: mitochondrial respiratory chain complex I
18	20	11	AM06193	-0.324884	-1.25256	7.71486	187.717	235.127	-3.33467	0.00162608	0.0682671	-1.29039	AM06193	GB13593-RA	SET: OGS; Best Dmel 5.1 match: FBgn0039580, blastp escore 2E-10;		GB13593-RA	FBgn0039580	43373	CG1345	Gfat2	Glutamine:fructose-6-phosphate aminotransferase 2	3R	-24162740	-24165490	98C4-98C4	00250 // 00520 // 01100	GO:0016051: carbohydrate biosynthetic process	GO:0004360: glutamine-fructose-6-phosphate transaminase (isomerizing) activity, GO:0005529: sugar binding	GO:0005737: cytoplasm
28	17	7	AM12132	0.440331	1.35692	8.94902	575.707	424.276	3.33056	0.00164578	0.0688931	-1.3012	AM12132	GB19580-RA [PREDICTED: Apis mellifera similar to Syntaxin 1A CG31136-PA (LOC410279), mRNA]	Also matches: GB19580-RB; Dmel Ortholog - C. Elsik Feb_2007: FBgn0013343; Best Dmel 5.1 match: FBgn0013343, blastp escore 2E-116;	XM_393760.3	GB19580-RA	FBgn0013343	42854	CG31136	Syx1A	Syntaxin 1A	3R	-19929100	-19931465	95E1-95E1	4130	GO:0000910: cytokinesis, GO:0006936: muscle contraction, GO:0016192: vesicle-mediated transport, GO:0006886: intracellular protein transport, GO:0006887: exocytosis, GO:0007268: synaptic transmission, GO:0007269: neurotransmitter secretion, GO:0007317: regulation of pole plasm oskar mRNA localization, GO:0007349: cellularization, GO:0007482: haltere development, GO:0016081: synaptic vesicle docki…	GO:0005484: SNAP receptor activity	GO:0005886: plasma membrane, GO:0016020: membrane, GO:0016021: integral to membrane
21	18	17	AM05611	-0.274389	-1.20948	7.65144	182.816	221.112	-3.32856	0.00165543	0.069021	-1.30644	AM05611	GB13000-RA [PREDICTED: Apis mellifera similar to mitochondrial ribosomal protein L30 CG7038-PA (LOC724164), mRNA]	SET: OGS; Dmel Ortholog - C. Elsik Feb_2007: FBgn0029718; Best Dmel 5.1 match: FBgn0029718, blastp escore 1E-24;	XM_001119919.1	GB13000-RA	FBgn0029718	31398	CG7038	mRpL30	mitochondrial ribosomal protein L30	X	4541909	4542681	4C11-4C11	NA	GO:0006412: translation	GO:0003735: structural constituent of ribosome	GO:0005762: mitochondrial large ribosomal subunit
34	20	5	AM11854	-0.428369	-1.34571	9.63205	684.005	920.473	-3.32794	0.00165842	0.069021	-1.30806	AM11854	GB19301-RA [PREDICTED: Apis mellifera similar to PGRP-SC2 CG14745-PA (LOC412484), mRNA]	SET: OGS; Dmel Ortholog - C. Elsik Feb_2007: FBgn0043575; Best Dmel 5.1 match: FBgn0043575, blastp escore 3E-43;	XM_395941.3	GB19301-RA	FBgn0043575	35862	CG14745	PGRP-SC2	CG14745 gene product from transcript CG14745-RA	2R	4604471	4605026	44E2-44E2	NA	GO:0006952: defense response, GO:0006955: immune response, GO:0009253: peptidoglycan catabolic process, GO:0045087: innate immune response	GO:0005515: protein binding, GO:0008745: N-acetylmuramoyl-L-alanine amidase activity, GO:0042834: peptidoglycan binding	GO:0005576: extracellular region, GO:0005887: integral to plasma membrane
37	10	3	AM05714	0.507514	1.4216	8.0475	315.448	221.897	3.3249	0.00167325	0.0694375	-1.31605	AM05714	GB13106-RA [PREDICTED: Apis mellifera similar to Cdk5 activator-like protein CG5387-PA (LOC411494), mRNA]	SET: OGS; Best Dmel 5.1 match: FBgn0037137, blastp escore 2E-09;	XM_394967.3	GB13106-RA	FBgn0037137	40433	CG7421	Nopp140	CG7421 gene product from transcript CG7421-RA	3L	21825844	21829787	78F4-78F4	NA	GO:0017126: nucleologenesis		GO:0005730: nucleolus
2	16	9	AM04208	0.486779	1.40131	8.57835	452.49	322.905	3.32217	0.00168665	0.0695923	-1.32321	AM04208	GB11588-RA [PREDICTED: Apis mellifera similar to CG31954-PA (LOC725250), mRNA]	Dmel Ortholog - C. Elsik Feb_2007: FBgn0050031; Best Dmel 5.1 match: FBgn0015316, blastp escore 5E-52;	XM_001121121.1	GB11588-RA	FBgn0050031	246404	CG30031	CG30031	CG30031 gene product from transcript CG30031-RA	2R	-7236598 // 7238328 // 7242834	-7237363 // 7239093 // 7243599	47F4-47F4	4080	GO:0006508: proteolysis	GO:0004252: serine-type endopeptidase activity	GO:0005576: extracellular region
4	1	1	AM07296	0.292118	1.22444	7.17305	159.688	130.418	3.32263	0.0016844	0.0695923	-1.32202	AM07296	GB14699-RA	SET: OGS;		GB14699-RA		NA	NA	NA	NA	NA	NA	NA	NA	NA	NA	NA	NA
5	17	13	AM08873	0.338085	1.26408	7.03571	147.519	116.701	3.31806	0.00170702	0.0700317	-1.33399	AM08873	GB16293-RA	SET: OGS; Best Dmel 5.1 match: FBgn0030715, blastp escore 2E-14;		GB16293-RA	FBgn0030715	32562	CG12697	Or13a	Odorant receptor 13a	X	15868457	15870739	14A4-14A4	NA	GO:0007608: sensory perception of smell	GO:0004984: olfactory receptor activity, GO:0005549: odorant binding	GO:0016020: membrane, GO:0016021: integral to membrane
27	1	3	AM03333	-0.475051	-1.38997	11.2826	2112.93	2936.9	-3.31871	0.00170377	0.0700317	-1.33228	AM03333	GB10708-RA [PREDICTED: Apis mellifera hypothetical LOC408807 (LOC408807), mRNA]	SET: OGS; Best Dmel 5.1 match: FBgn0052055, blastp escore 8E-10;	XM_397526.3	GB10708-RA	FBgn0052055	39188	CG32055	CG32055	CG32055 gene product from transcript CG32055-RA	3L	-10211603	-10213264	67D11-67D11	NA		GO:0005520: insulin-like growth factor binding	GO:0016942: insulin-like growth factor binding protein complex
45	12	19	AM10121	0.389172	1.30964	6.80132	127.637	97.4596	3.3151	0.00172184	0.0700412	-1.34175	AM10121	GB17550-RA [PREDICTED: Apis mellifera similar to CG33123-PA, transcript variant 1 (LOC412282), mRNA]	SET: OGS; Dmel Ortholog - C. Elsik Feb_2007: FBgn0053123; Best Dmel 5.1 match: FBgn0053123, blastp escore 0E+00;	XM_395743.3	GB17550-RA	FBgn0053123	326262	CG33123	CG33123	CG33123 gene product from transcript CG33123-RA	2L	-3510476	-3514662	23F6-23F6	00290 // 00970	GO:0006429: leucyl-tRNA aminoacylation	GO:0004823: leucine-tRNA ligase activity, GO:0005524: ATP binding	GO:0005737: cytoplasm, GO:0005875: microtubule associated complex
5	6	11	AM11647	0.368476	1.29099	7.99324	289.511	224.255	3.31536	0.00172055	0.0700412	-1.34107	AM11647	GB19092-RA [PREDICTED: Apis mellifera similar to CG4238-PA (LOC726045), mRNA]	SET: OGS; Dmel Ortholog - C. Elsik Feb_2007: FBgn0031384; Best Dmel 5.1 match: FBgn0031384, blastp escore 0E+00;	XM_001121820.1	GB19092-RA	FBgn0031384	33377	CG4238	CG4238	CG4238 gene product from transcript CG4238-RF	2L	2010117 // 2017539 // 2024042	2030536 // 2030536 // 2030536	22B8-22C1	NA	GO:0006464: protein modification process	GO:0004842: ubiquitin-protein ligase activity	GO:0005622: intracellular
5	21	19	AM00723	-0.403473	-1.32269	8.1921	254.296	336.354	-3.3162	0.00171634	0.0700412	-1.33887	AM00723	DB742592 RIKEN full-length enriched honey bee cDNA library, head Apis mellifera cDNA clone BH10052A04 5', mRNA sequence	SET: UI_EST BH1B0052A04T3;	DB742592			NA	NA	NA	NA	NA	NA	NA	NA	NA	NA	NA	NA
26	4	17	AM00408	-0.408392	-1.32721	8.97777	437.631	580.826	-3.31395	0.00172765	0.0700792	-1.34476	AM00408	DB757406 RIKEN full-length enriched honey bee cDNA library, head Apis mellifera cDNA clone BH10009F23 3', mRNA sequence	SET: UI_EST BH1B0009F23M3;	DB757406			NA	NA	NA	NA	NA	NA	NA	NA	NA	NA	NA	NA
29	11	11	AM06936	0.599965	1.51568	9.44343	857.153	565.524	3.3058	0.00176923	0.0704333	-1.3661	AM06936	GB14337-RA [PREDICTED: Apis mellifera similar to Brahma associated protein 55kD CG6546-PA (LOC552824), mRNA]	SET: OGS; Dmel Ortholog - C. Elsik Feb_2007: FBgn0025716; Best Dmel 5.1 match: FBgn0025716, blastp escore 3E-171;	XM_625199.1	GB14337-RA	FBgn0025716	36956	CG6546	Bap55	Brahma associated protein 55kD	2R	-13316853	-13318440	54B7-54B7	NA	GO:0000910: cytokinesis, GO:0007010: cytoskeleton organization, GO:0007517: muscle organ development, GO:0045893: positive regulation of transcription, DNA-dependent, GO:0048813: dendrite morphogenesis	GO:0005515: protein binding, GO:0003713: transcription coactivator activity, GO:0005200: structural constituent of cytoskeleton	GO:0005884: actin filament, GO:0035060: brahma complex
8	6	5	AM12705	0.584305	1.49932	14.0249	20410.9	13613.5	3.30593	0.00176854	0.0704333	-1.36575	AM12705	AM12705 Unknown [Arrayset: OGS, Hh-PA]	SET: OGS;				NA	NA	NA	NA	NA	NA	NA	NA	NA	NA	NA	NA
27	11	5	AM08933	0.523066	1.43701	12.628	7588.01	5280.43	3.30553	0.00177062	0.0704333	-1.3668	AM08933	GB16353-RA [PREDICTED: Apis mellifera similar to alcohol dehydrogenase 5 (LOC409773), mRNA]	SET: OGS; Dmel Ortholog - C. Elsik Feb_2007: FBgn0011768; Best Dmel 5.1 match: FBgn0011768, blastp escore 8E-168;	XM_393266.2	GB16353-RA	FBgn0011768	41311	CG6598	Fdh	Formaldehyde dehydrogenase	3R	-6696626	-6698102	3-49.2 cM // 86C7-86C7	00010 // 00071 // 00350 // 00830 // 00980 // 00982 // 01100	GO:0006066: alcohol metabolic process, GO:0006069: ethanol oxidation, GO:0055114: oxidation reduction	GO:0004022: alcohol dehydrogenase (NAD) activity, GO:0051903: S-(hydroxymethyl)glutathione dehydrogenase activity, GO:0004552: octanol dehydrogenase activity, GO:0008270: zinc ion binding
4	15	13	AM10504	0.444277	1.36063	8.909	560.722	412.104	3.30713	0.00176235	0.0704333	-1.36261	AM10504	GB17931-RA [PREDICTED: Apis mellifera similar to CG5065-PA, transcript variant 2 (LOC551233), mRNA]	SET: OGS; Dmel Ortholog - C. Elsik Feb_2007: FBgn0034145; Best Dmel 5.1 match: FBgn0034145, blastp escore 2E-169;	XM_623663.2	GB17931-RA	FBgn0034145	36860	CG5065	CG5065	CG5065 gene product from transcript CG5065-RA	2R	12495174 // 12499655 // 12505569	12511214 // 12511214 // 12511214	53C11-53C12	4146	GO:0008152: metabolic process	GO:0003824: catalytic activity, GO:0005488: binding
4	19	15	AM00912	0.352504	1.27677	8.08695	307.235	240.634	3.30604	0.001768	0.0704333	-1.36548	AM00912	DB750177 RIKEN full-length enriched honey bee cDNA library, head Apis mellifera cDNA clone BH10078G05 5', mRNA sequence	SET: UI_EST BH1B0078G05T3;	DB750177			NA	NA	NA	NA	NA	NA	NA	NA	NA	NA	NA	NA
29	17	15	AM12241	-0.282896	-1.21663	7.40242	153.381	186.608	-3.30925	0.00175149	0.0704333	-1.35706	AM12241	GB19693-RA [PREDICTED: Apis mellifera similar to lethal (2) 01810 CG5304-PA (LOC410566), mRNA]	SET: OGS; Dmel Ortholog - C. Elsik Feb_2007: FBgn0010497; Best Dmel 5.1 match: FBgn0010497, blastp escore 1E-144;	XM_394045.3	GB19693-RA	FBgn0010497	47253	CG5304	l(2)01810	lethal (2) 01810	2L	12027439	12034123	33B9-33B9	NA	GO:0055085: transmembrane transport	GO:0005316: high affinity inorganic phosphate:sodium symporter activity
45	20	15	AM03038	-0.407819	-1.32668	14.543	20724.8	27495.2	-3.309	0.00175278	0.0704333	-1.35772	AM03038	GB10410-RA	SET: OGS; Best Dmel 5.1 match: FBgn0020439, blastp escore 1E-06;		GB10410-RA	FBgn0020439	41291	CG6544	fau	CG6544 gene product from transcript CG6544-RA	3R	-6600266 // -6599253 // -6598399 // -6593938	-6603083 // -6603083 // -6603083 // -6603083	86C6-86C6	NA	GO:0008150: biological_process	GO:0003674: molecular_function	GO:0005575: cellular_component
4	6	13	AM00655	0.366832	1.28952	6.86104	132.006	102.369	3.29617	0.00181958	0.0713325	-1.39127	AM00655	DB740523 RIKEN full-length enriched honey bee cDNA library, head Apis mellifera cDNA clone BH10044O09 5', mRNA sequence	SET: UI_EST BH1B0044O09T3;	DB740523			NA	NA	NA	NA	NA	NA	NA	NA	NA	NA	NA	NA
2	6	5	AM12282	0.350151	1.27469	8.44894	394.536	309.514	3.29883	0.00180549	0.0713325	-1.3843	AM12282	GB19735-RA [PREDICTED: Apis mellifera similar to Epididymal secretory protein E1 precursor (Niemann-Pick disease type C2 protein) (hE1) (LOC551922), mRNA]	SET: OGS; Dmel Ortholog - C. Elsik Feb_2007: FBgn0031381; Best Dmel 5.1 match: FBgn0031381, blastp escore 1E-35;	XM_624307.2	GB19735-RA	FBgn0031381	33374	CG7291	Npc2a	Niemann-Pick type C-2a	2L	1988290	1988949	22B8-22B8	4142			GO:0005576: extracellular region
18	1	7	AM03570	-0.339453	-1.26528	10.5253	1310.21	1657.77	-3.29902	0.00180451	0.0713325	-1.38381	AM03570	GB10945-RA [PREDICTED: Apis mellifera similar to Gp150 CG5820-PD, isoform D (LOC551793), mRNA]	SET: OGS; Dmel Ortholog - C. Elsik Feb_2007: FBgn0013272; Best Dmel 5.1 match: FBgn0013272, blastp escore 1E-83;	XM_624178.2	GB10945-RA	FBgn0013272	37549	CG5820	Gp150	CG5820 gene product from transcript CG5820-RA	2R	18205166 // 18205169 // 18205183 // 18210407	18216933 // 18216933 // 18216933 // 18216933	58D3-58D3	NA	GO:0002121: inter-male aggressive behavior, GO:0007185: transmembrane receptor protein tyrosine phosphatase signaling pathway, GO:0048749: compound eye development	GO:0005515: protein binding	GO:0005886: plasma membrane
43	19	19	AM06140	-0.36738	-1.29001	9.0585	469.445	605.588	-3.29564	0.00182235	0.0713325	-1.39263	AM06140	GB13539-RA [PREDICTED: Apis mellifera similar to Cyclin T CG6292-PB, isoform B, transcript variant 1 (LOC410174), mRNA]	SET: OGS; Dmel Ortholog - C. Elsik Feb_2007: FBgn0025455; Best Dmel 5.1 match: FBgn0025455, blastp escore 2E-114;	XM_393658.3	GB13539-RA	FBgn0025455	39961	CG6292	CycT	Cyclin T	3L	-17545612 // -17545612	-17550888 // -17548931	74D4-74D4	NA	GO:0006350: transcription, GO:0007015: actin filament organization, GO:0007049: cell cycle, GO:0008360: regulation of cell shape, GO:0009408: response to heat	GO:0003711: transcription elongation regulator activity, GO:0008159: positive transcription elongation factor activity, GO:0008353: RNA polymerase II carboxy-terminal domain kinase activity, GO:0016538: cyclin-dependent protein kinase regulator activity	GO:0005634: nucleus, GO:0005700: polytene chromosome, GO:0005703: polytene chromosome puff, GO:0008024: positive transcription elongation factor complex b
22	22	1	AM06979	-0.402235	-1.32155	9.03366	455.89	602.483	-3.29553	0.00182294	0.0713325	-1.39292	AM06979	GB30410-RA [PREDICTED: Apis mellifera hypothetical LOC551946 (LOC551946), mRNA]	SET: OGS; Best Dmel 5.1 match: FBgn0015391, blastp escore 2E-06;	XM_625268.2	GB30410-RA	FBgn0015391	35001	CG11397	glu	gluon	2L	-16733616	-16738372	36A12-36A13	NA	GO:0000070: mitotic sister chromatid segregation, GO:0000819: sister chromatid segregation, GO:0007052: mitotic spindle organization, GO:0007067: mitosis, GO:0007076: mitotic chromosome condensation, GO:0007422: peripheral nervous system development	GO:0000166: nucleotide binding, GO:0005515: protein binding, GO:0003677: DNA binding, GO:0005524: ATP binding	GO:0000785: chromatin, GO:0000796: condensin complex, GO:0005634: nucleus, GO:0005737: cytoplasm, GO:0005694: chromosome
21	19	13	AM09366	-0.477067	-1.39191	15.3985	36611.1	50959.4	-3.2976	0.00181198	0.0713325	-1.38752	AM09366	GB16789-RA [PREDICTED: Apis mellifera similar to supervillin isoform 1 (LOC551361), mRNA]	SET: OGS; Dmel Ortholog - C. Elsik Feb_2007: FBgn0035347; Best Dmel 5.1 match: FBgn0035347, blastp escore 3E-103;	XM_623758.2	GB16789-RA	FBgn0035347	2769004	CG33232	CG33232	CG33232 gene product from transcript CG33232-RD	3L	2466902 // 2478643 // 2480741 // 2483280	2499228 // 2499228 // 2499228 // 2499221	62E2-62E4	NA	GO:0007010: cytoskeleton organization	GO:0003779: actin binding
22	13	19	AM12896	-0.364584	-1.28751	7.97581	221.861	285.649	-3.29336	0.0018345	0.0715902	-1.39859	AM12896	DB761900 RIKEN full-length enriched honey bee cDNA library, head Apis mellifera cDNA clone BH10025F13 3', mRNA sequence	SET: JDE_EST jdeL02_3DEF2;	DB761900			NA	NA	NA	NA	NA	NA	NA	NA	NA	NA	NA	NA
19	14	17	AM08278	0.459285	1.37486	8.52224	431.1	313.559	3.28838	0.00186125	0.0720485	-1.41157	AM08278	GB15695-RA [PREDICTED: Apis mellifera similar to CG6013-PA (LOC410897), mRNA]	SET: OGS; Dmel Ortholog - C. Elsik Feb_2007: FBgn0038675; Best Dmel 5.1 match: FBgn0038675, blastp escore 5E-52;	XM_394373.1	GB15695-RA	FBgn0038675	42286	CG6013	CG6013	CG6013 gene product from transcript CG6013-RA	3R	14857250	14858131	91E4-91E4	NA
16	13	19	AM02127	0.26971	1.20557	7.26062	168.368	139.659	3.28893	0.0018583	0.0720485	-1.41014	AM02127	BB160011B20B06.5 Bee Brain Normalized Library, BB16 Apis mellifera cDNA clone BB160011B20B06 5', mRNA sequence	SET: UI_EST BI513281;	BI513281			NA	NA	NA	NA	NA	NA	NA	NA	NA	NA	NA	NA
26	9	21	AM02811	-0.737837	-1.66767	10.2354	933.483	1556.74	-3.28893	0.00185831	0.0720485	-1.41015	AM02811	GB10184-RA [PREDICTED: Apis mellifera similar to tolkin CG6863-PA, isoform A (LOC410386), mRNA]	SET: OGS;	XM_393866.2	GB10184-RA		NA	NA	NA	NA	NA	NA	NA	NA	NA	NA	NA	NA
29	14	15	AM04556	0.55142	1.46553	9.12582	676.304	461.475	3.28437	0.00188308	0.0720726	-1.42202	AM04556	GB11939-RA [PREDICTED: Apis mellifera similar to Ecdysone-inducible gene L3 CG10160-PA (LOC725482), mRNA]	SET: OGS; Best Dmel 5.1 match: FBgn0001258, blastp escore 7E-24;	XM_001121325.1	GB11939-RA	FBgn0001258	45880	CG10160	ImpL3	Ecdysone-inducible gene L3	3L	-6252588	-6255793	65A11-65A11	00010 // 00270 // 00620 // 00640 // 01100	GO:0006096: glycolysis, GO:0055114: oxidation reduction	GO:0004459: L-lactate dehydrogenase activity, GO:0005488: binding	GO:0005737: cytoplasm
29	4	1	NaPi	0.466767	1.38201	7.59248	226.893	164.176	3.28256	0.00189301	0.0720726	-1.42673	NaPi	Buffer					NA	NA	NA	NA	NA	NA	NA	NA	NA	NA	NA	NA
13	24	9	AM10543	0.411622	1.33018	6.56159	108.941	81.8995	3.28236	0.00189415	0.0720726	-1.42727	AM10543	GB17970-RA [PREDICTED: Apis mellifera similar to SH3-binding domain protein 5-like, transcript variant 1 (LOC551816), partial mRNA]	SET: OGS; Also matches: GB13029-RA,XM_394025.3; Dmel Ortholog - C. Elsik Feb_2007: FBgn0033988; Best Dmel 5.1 match: FBgn0033988, blastp escore 4E-28;	XM_624201.1	GB17970-RA	FBgn0033988	36674	CG7761	pcs	parcas	2R	10868781	10878841	51D6-51D7	NA	GO:0007498: mesoderm development, GO:0007517: muscle organ development, GO:0012501: programmed cell death, GO:0009952: anterior/posterior pattern formation, GO:0042694: muscle cell fate specification, GO:0048644: muscle organ morphogenesis	GO:0017124: SH3 domain binding, GO:0030292: protein tyrosine kinase inhibitor activity	GO:0005737: cytoplasm
34	16	13	AM04712	0.396415	1.31623	10.0884	1249.04	948.954	3.27919	0.00191164	0.0720726	-1.43551	AM04712	GB12094-RA [PREDICTED: Apis mellifera similar to Longitudinals lacking protein, isoform G (LOC725336), mRNA]	Also matches: GB12094-RB,GB12094-RC,GB12094-RD,GB12094-RE,GB12094-RF; Best Dmel 5.1 match: FBgn0005630, blastp escore 6E-65;	XM_001121196.1	GB12094-RA	FBgn0005630	44548	CG12052	lola	longitudinals lacking	2R	-6419252 // -6414071 // -6412309 // -6411001 // -6409532 // -6407124 // -6407124 // -6406207 // -6405417 // -6402518 // -6398029 // -6398029 // -6394927 // -6392363 // -6392363 // -6389601 // -6387702 // -6383799 // -6378764 // -6377018 // -6376159 // -6374901 // -6369711 // -6369711	-6422533 // -6422583 // -6422534 // -6422534 // -6422534 // -6422521 // -6421862 // -6422534 // -6422534 // -6422534 // -6422534 // -6421862 // -6422534 // -6429173 // -6421862 // -6429173 // -6429173 // -6429173 // -6429173 // -6429173 // -6429173 // -6429173 // -6430767 // -6429173	47A11-47A13	NA	GO:0001964: startle response, GO:0002121: inter-male aggressive behavior, GO:0006357: regulation of transcription from RNA polymerase II promoter, GO:0007409: axonogenesis, GO:0007411: axon guidance, GO:0007464: R3/R4 cell fate commitment, GO:0016199: axon midline choice point recognition, GO:0019730: antimicrobial humoral response, GO:0031987: locomotion involved in locomotory behavior, GO:00325…	GO:0005515: protein binding, GO:0003702: RNA polymerase II transcription factor activity, GO:0003704: specific RNA polymerase II transcription factor activity, GO:0008270: zinc ion binding, GO:0016563: transcription activator activity	GO:0005634: nucleus
5	10	11	AM00066	0.366318	1.28906	6.86515	132.358	102.678	3.28603	0.00187403	0.0720726	-1.4177	AM00066	NW_001253177.1 SET: miRNA ame-mir-2-1; Apis mellifera linkage group 1 genomic contig, reference assembly (based on Amel_4.0 Group1.1)	SET: miRNA ame-mir-2-1;	NW_001253177.1			NA	NA	NA	NA	NA	NA	NA	NA	NA	NA	NA	NA
12	2	17	AM09777	0.333468	1.26004	7.10297	154.311	122.465	3.28526	0.00187825	0.0720726	-1.41972	AM09777	GB17202-RA	SET: OGS; Also matches: GB15032-RA;		GB17202-RA		NA	NA	NA	NA	NA	NA	NA	NA	NA	NA	NA	NA
21	4	19	AM00703R	0.312835	1.24215	6.91968	134.932	108.628	3.27946	0.00191017	0.0720726	-1.43482	AM00703R	DB741980 RIKEN full-length enriched honey bee cDNA library, head Apis mellifera cDNA clone BH10050A09 5', mRNA sequence	SET: UI_EST BH1B0050A09T3;	DB741980			NA	NA	NA	NA	NA	NA	NA	NA	NA	NA	NA	NA
47	6	21	AM09061	-0.415918	-1.33415	10.1661	994.734	1327.12	-3.28016	0.00190625	0.0720726	-1.43298	AM09061	GB16482-RA [PREDICTED: Apis mellifera similar to CG4806-PA (LOC552112), mRNA]	SET: OGS; Best Dmel 5.1 match: FBgn0035048, blastp escore 5E-115;	XM_624492.2	GB16482-RA	FBgn0035048
44	7	19	AM07185	-0.42317	-1.34087	8.58319	331.211	444.112	-3.28705	0.00186846	0.0720726	-1.41504	AM07185	GB14588-RA [PREDICTED: Apis mellifera similar to eukaryotic translation initiation factor 4E nuclear import factor 1 (LOC727230), mRNA]	SET: OGS; Dmel Ortholog - C. Elsik Feb_2007: FBgn0052016; Best Dmel 5.1 match: FBgn0052016, blastp escore 3E-23;	XM_001122940.1	GB14588-RA	FBgn0052016	43836	CG32016	CG32016	CG32016 gene product from transcript CG32016-RB	4	-972186 // -972186 // -972186 // -972186 // -972186	-979094 // -979018 // -978992 // -978983 // -978958	102F3-102F3	NA
30	11	23	AM05551	-0.704873	-1.63	8.42467	269.144	438.705	-3.27914	0.00191192	0.0720726	-1.43565	AM05551	GB12939-RA [PREDICTED: Apis mellifera similar to Ferredoxin CG4205-PA (LOC552105), mRNA]	SET: OGS; Dmel Ortholog - C. Elsik Feb_2007: FBgn0011769; Best Dmel 5.1 match: FBgn0011769, blastp escore 1E-55;	XM_624484.1	GB12939-RA	FBgn0011769	39070	CG4205	Fdxh	Ferredoxin	3L	-9363298	-9364137	67B2-67B2	NA		GO:0009055: electron carrier activity, GO:0051537: 2 iron, 2 sulfur cluster binding
29	5	17	AM00028R	-0.32405	-1.25184	14.7495	24618.7	30818.6	-3.27596	0.00192966	0.0722731	-1.44392	AM00028R	NW_001253127.1 SET: miRNA LC_mir-253; Apis mellifera linkage group 15 genomic contig, reference assembly (based on Amel_4.0 Group15.24)	SET: miRNA LC_mir-253;	NW_001253127.1			NA	NA	NA	NA	NA	NA	NA	NA	NA	NA	NA	NA
18	18	5	AM03653	-0.343586	-1.26891	8.59577	343.454	435.811	-3.27549	0.0019323	0.0722731	-1.44515	AM03653	GB11029-RA [PREDICTED: Apis mellifera similar to Ribosomal protein L18 CG8615-PA (LOC409037), mRNA]	SET: OGS; Dmel Ortholog - C. Elsik Feb_2007: FBgn0035753; Best Dmel 5.1 match: FBgn0035753, blastp escore 2E-82;	XM_392565.3	GB11029-RA	FBgn0035753	38794	CG8615	RpL18	Ribosomal protein L18	3L	-7233294	-7234449	65E9-65E9	3010	GO:0000022: mitotic spindle elongation, GO:0006412: translation, GO:0007052: mitotic spindle organization	GO:0003735: structural constituent of ribosome	GO:0022625: cytosolic large ribosomal subunit
37	22	17	AM07390	-0.383694	-1.30468	7.99869	223.92	292.144	-3.27708	0.00192339	0.0722731	-1.441	AM07390	GB14795-RA [PREDICTED: Apis mellifera similar to Cobl-like 1 (LOC409616), mRNA]	SET: OGS; Best Dmel 5.1 match: FBgn0003159, blastp escore 2E-13;	XM_393118.3	GB14795-RA	FBgn0003159	44529	CG2841	ptr	proximal to raf	X	-2239165 // -2239165	-2248298 // -2243908	3A1-3A1	NA
9	3	13	AM10549	0.286978	1.22008	6.84317	126.822	103.946	3.27407	0.00194025	0.0723822	-1.44882	AM10549	GB17976-RA [PREDICTED: Apis mellifera similar to CG12958-PA (LOC726856), mRNA]	SET: OGS; Dmel Ortholog - C. Elsik Feb_2007: FBgn0034018; Best Dmel 5.1 match: FBgn0034018, blastp escore 7E-63;	XM_001122572.1	GB17976-RA	FBgn0034018
42	16	3	AM12864R	-0.612327	-1.52872	8.84676	372.371	569.252	-3.26763	0.00197686	0.0735574	-1.46557	AM12864R	bEST30.5' Honeybee brain cDNA library Apis mellifera cDNA 5' similar to alpha-crystallin, heat shock 20kDa protein, mRNA sequence	SET: JDE_EST jdeC48_;	BI946433			NA	NA	NA	NA	NA	NA	NA	NA	NA	NA	NA	NA
16	8	13	AM04506	0.271742	1.20726	8.04656	290.508	240.633	3.26506	0.00199165	0.0739169	-1.47225	AM04506	GB11888-RA [PREDICTED: Apis mellifera hypothetical protein LOC727139 (LOC727139), partial mRNA]	SET: OGS;	XM_001122852.1	GB11888-RA		NA	NA	NA	NA	NA	NA	NA	NA	NA	NA	NA	NA
22	11	21	AM02066	0.287881	1.22085	7.48305	197.675	161.917	3.25835	0.00203073	0.0751736	-1.48965	AM02066	BB160010A20E06.5 Bee Brain Normalized Library, BB16 Apis mellifera cDNA clone BB160010A20E06 5', mRNA sequence	SET: UI_EST BI512771;	BI512771			NA	NA	NA	NA	NA	NA	NA	NA	NA	NA	NA	NA
44	11	19	AM09771	-0.451601	-1.36756	10.2528	1043.37	1426.87	-3.25268	0.00206429	0.0762199	-1.50433	AM09771	GB17196-RA [PREDICTED: Apis mellifera similar to CG14939-PA (LOC550698), partial mRNA]	SET: OGS; Dmel Ortholog - C. Elsik Feb_2007: FBgn0032378; Best Dmel 5.1 match: FBgn0032378, blastp escore 2E-124;	XM_623091.1	GB17196-RA	FBgn0032378	34593	CG14939	CG14939	CG14939 gene product from transcript CG14939-RA	2L	-11810091	-11813800	33A2-33A2	NA	GO:0048589: developmental growth
24	14	17	AM05501	-0.413202	-1.33164	8.98423	438.863	584.407	-3.25073	0.00207599	0.0762608	-1.50939	AM05501	GB12888-RA [PREDICTED: Apis mellifera similar to G protein pathway suppressor 2 (LOC551526), mRNA]	SET: OGS; Dmel Ortholog - C. Elsik Feb_2007: FBgn0033122; Best Dmel 5.1 match: FBgn0033122, blastp escore 2E-25;	XM_623921.2	GB12888-RA	FBgn0033122	35610	CG17002	CG17002	CG17002 gene product from transcript CG17002-RB	2R	2873232	2876429	42E1-42E1	NA
29	20	13	AM12618	-1.21607	-2.32313	9.4283	452.026	1050.11	-3.25139	0.002072	0.0762608	-1.50767	AM12618	GB20070-RA [Apis mellifera alpha-glucosidase (Hbg2), mRNA]	SET: OGS; Dmel Ortholog - C. Elsik Feb_2007: FBgn0032381; Best Dmel 5.1 match: FBgn0032381, blastp escore 2E-158;	NM_001040259.1	GB20070-RA	FBgn0032381	34597	CG14934	CG14934	CG14934 gene product from transcript CG14934-RA	2L	11847230	11849115	33A3-33A4	00052 // 00500 // 01100	GO:0005975: carbohydrate metabolic process	GO:0004558: alpha-glucosidase activity, GO:0043169: cation binding
1	10	9	AM11301	0.346755	1.2717	7.24294	170.818	134.323	3.24919	0.00208521	0.0764048	-1.51336	AM11301	GB18740-RA [PREDICTED: Apis mellifera similar to dpr4 CG33512-PA (LOC724823), partial mRNA]	SET: OGS; Best Dmel 5.1 match: FBgn0053512, blastp escore 1E-31;	XM_001120724.1	GB18740-RA	FBgn0053512	3346160	CG33512	dpr4	CG33512 gene product from transcript CG33512-RB	3R	-7359204 // -7359204	-7368671 // -7362617	86E8-86E8	NA	GO:0008150: biological_process	GO:0003674: molecular_function	GO:0005575: cellular_component
14	13	23	AM09172	0.782832	1.72051	8.15316	373.401	217.03	3.24788	0.00209315	0.0765007	-1.51676	AM09172	GB16593-RA [PREDICTED: Apis mellifera similar to RNA polymerase II 33kD subunit CG7885-PA, isoform A (LOC552458), mRNA]	SET: OGS; Dmel Ortholog - C. Elsik Feb_2007: FBgn0026373; Best Dmel 5.1 match: FBgn0026373, blastp escore 9E-137;	XM_624833.1	GB16593-RA	FBgn0026373	34796	CG7885	RpII33	RNA polymerase II 33kD subunit	2L	13833338	13834306	34D1-34D6	00230 // 00240 // 01100 // 03020	GO:0006366: transcription from RNA polymerase II promoter	GO:0003677: DNA binding, GO:0003899: DNA-directed RNA polymerase activity, GO:0046983: protein dimerization activity	GO:0005665: DNA-directed RNA polymerase II, core complex, GO:0005875: microtubule associated complex
17	25	7	pos2	-0.406021	-1.32503	8.91064	418.078	553.964	-3.24527	0.00210897	0.0768839	-1.5235	pos2	GB17681 [PREDICTED: Apis mellifera actin, transcript variant 2 (LOC406122), mRNA]		XM_623378.2	GB17681-RA		NA	NA	NA	NA	NA	NA	NA	NA	NA	NA	NA	NA
14	9	21	AM12101	0.400633	1.32009	11.6561	3707.87	2808.81	3.24215	0.00212806	0.0773842	-1.53157	AM12101	GB19549-RA	SET: OGS; Dmel Ortholog - C. Elsik Feb_2007: FBgn0051152; Best Dmel 5.1 match: FBgn0051152, blastp escore 2E-111;		GB19549-RA	FBgn0051152
3	4	23	AM03213	0.457823	1.37347	7.90997	281.868	205.224	3.23859	0.00215001	0.0779852	-1.54075	AM03213	GB10586-RA	SET: OGS; Dmel Ortholog - C. Elsik Feb_2007: FBgn0031676; Best Dmel 5.1 match: FBgn0031676, blastp escore 5E-101;		GB10586-RA	FBgn0031676	33734	CG14040	CG14040	CG14040 gene product from transcript CG14040-RA	2L	5052845	5054575	25C3-25C3	NA	GO:0008643: carbohydrate transport	GO:0005351: sugar:hydrogen symporter activity, GO:0005459: UDP-galactose transmembrane transporter activity	GO:0000139: Golgi membrane, GO:0016021: integral to membrane
2	2	15	AM00817	0.3935	1.31358	6.72869	121.553	92.5361	3.23677	0.00216137	0.0780225	-1.54547	AM00817	DB773437 RIKEN full-length enriched honey bee cDNA library, head Apis mellifera cDNA clone BH10066E22 3', mRNA sequence	SET: UI_EST BH1B0066E22M3;	DB773437			NA	NA	NA	NA	NA	NA	NA	NA	NA	NA	NA	NA
31	25	5	1-Q9LVF8_IVT_2	-0.280782	-1.21485	6.37966	75.5452	91.7764	-3.23669	0.00216187	0.0780225	-1.54568	1-Q9LVF8_IVT_2	Arabidopsis thaliana genomic DNA, chromosome 3, P1 clone: MIL23		AB019232			NA	NA	NA	NA	NA	NA	NA	NA	NA	NA	NA	NA
35	1	13	AM09848	0.565876	1.48029	13.0764	10509	7099.3	3.23417	0.00217761	0.0781985	-1.55217	AM09848	GB17273-RA [PREDICTED: Apis mellifera similar to tsunagi CG8781-PA (LOC411778), mRNA]	SET: OGS; Dmel Ortholog - C. Elsik Feb_2007: FBgn0033378; Best Dmel 5.1 match: FBgn0033378, blastp escore 4E-66;	XM_395245.3	GB17273-RA	FBgn0033378	35924	CG8781	tsu	tsunagi	2R	4998305	4999087	45A7-45A7	3040	GO:0000226: microtubule cytoskeleton organization, GO:0000398: nuclear mRNA splicing, via spliceosome, GO:0006396: RNA processing, GO:0006406: mRNA export from nucleus, GO:0007310: oocyte dorsal/ventral axis specification, GO:0007312: oocyte nucleus migration involved in oocyte dorsal/ventral axis specification, GO:0007314: oocyte anterior/posterior axis specification, GO:0007317: regulation of p…	GO:0000166: nucleotide binding, GO:0003729: mRNA binding	GO:0005634: nucleus, GO:0005737: cytoplasm, GO:0071013: catalytic step 2 spliceosome
13	24	21	NaPi	-0.368971	-1.29143	6.02758	57.4046	74.1341	-3.23438	0.0021763	0.0781985	-1.55163	NaPi	Buffer					NA	NA	NA	NA	NA	NA	NA	NA	NA	NA	NA	NA
14	25	9	1-O04513_IVT_1	-0.343908	-1.26919	6.83284	101.188	128.426	-3.23257	0.0021877	0.0783655	-1.5563	1-O04513_IVT_1	Arabidopsis thaliana unknown protein (AT1G09920) mRNA		AT1G09920			NA	NA	NA	NA	NA	NA	NA	NA	NA	NA	NA	NA
39	25	9	1-AF168390_IVT_1	-0.325992	-1.25353	6.60023	86.6565	108.626	-3.22854	0.00221321	0.0789943	-1.56668	1-AF168390_IVT_1	Arabidopsis thaliana RCP1 (ROOT CAP 1)		AF168390			NA	NA	NA	NA	NA	NA	NA	NA	NA	NA	NA	NA
9	3	9	AM01207	-0.350095	-1.27464	7.40793	150.423	191.736	-3.22788	0.00221742	0.0789943	-1.56838	AM01207	BB170011B10C08.5 Bee Brain Normalized/Subtracted Library, BB17 Apis mellifera cDNA clone BB170011B10C08 5', mRNA sequence	SET: UI_EST BI504425;	BI504425			NA	NA	NA	NA	NA	NA	NA	NA	NA	NA	NA	NA
19	13	1	AM04140	-0.674453	-1.59599	7.71548	166.37	265.525	-3.22721	0.00222172	0.0789943	-1.57011	AM04140	GB11520-RA [PREDICTED: Apis mellifera similar to ire-1 CG4583-PA (LOC408501), mRNA]	SET: OGS; Best Dmel 5.1 match: FBgn0038736, blastp escore 0E+00;	XM_392044.3	GB11520-RA	FBgn0038736	42358	CG4583	ire-1	CG4583 gene product from transcript CG4583-RC	3R	-15680161 // -15680161	-15687013 // -15686736	92B3-92B3	4141
15	1	17	AM12711	0.33509	1.26146	7.40094	189.819	150.476	3.22532	0.00223386	0.0790046	-1.57498	AM12711	GB30076-RA			GB30076-RA		NA	NA	NA	NA	NA	NA	NA	NA	NA	NA	NA	NA
3	19	21	AM00198	0.306952	1.23709	7.59273	214.704	173.555	3.22461	0.00223846	0.0790046	-1.57682	AM00198	GB18262-RB	SET: OGS; Best Dmel 5.1 match: FBgn0000352, blastp escore 2E-115;		GB18262-RB	FBgn0000352	35653	CG1708	cos	costa	2R	-3269668	-3274617	2-57 cM // 43B1-43B2	4340	GO:0042994: cytoplasmic sequestering of transcription factor, GO:0007018: microtubule-based movement, GO:0007224: smoothened signaling pathway, GO:0007228: positive regulation of hh target transcription factor activity, GO:0007476: imaginal disc-derived wing morphogenesis, GO:0030162: regulation of proteolysis, GO:0030707: ovarian follicle cell development, GO:0031647: regulation of protein stabi…	GO:0005515: protein binding, GO:0003774: motor activity, GO:0003777: microtubule motor activity, GO:0005119: smoothened binding, GO:0005524: ATP binding, GO:0008017: microtubule binding, GO:0008134: transcription factor binding, GO:0019901: protein kinase binding	GO:0005886: plasma membrane, GO:0005737: cytoplasm, GO:0005871: kinesin complex, GO:0005875: microtubule associated complex, GO:0012506: vesicle membrane, GO:0035301: Hedgehog signaling complex
38	12	7	AM03588	-0.319396	-1.24781	7.40071	151.273	188.759	-3.22572	0.00223127	0.0790046	-1.57394	AM03588	GB10965-RA [PREDICTED: Apis mellifera similar to CG8927-PA, isoform A (LOC413113), mRNA]	SET: OGS; Best Dmel 5.1 match: FBgn0038405, blastp escore 7E-21;	XM_396564.3	GB10965-RA	FBgn0038405	41964	CG8927	CG8927	CG8927 gene product from transcript CG8927-RA	3R	12006741 // 12006743	12011958 // 12011958	89B6-89B7	NA		GO:0042302: structural constituent of cuticle
2	15	21	AM10229	0.319456	1.24786	7.12209	155.613	124.704	3.21987	0.00226919	0.0794502	-1.58902	AM10229	GB17655-RA	SET: OGS; Dmel Ortholog - C. Elsik Feb_2007: FBgn0028572; Best Dmel 5.1 match: FBgn0028572, blastp escore 2E-26;		GB17655-RA	FBgn0028572	33739	CG14039	qtc	quick-to-court	2L	5060831 // 5060831 // 5064373 // 5066033 // 5066042	5070653 // 5070750 // 5070750 // 5070750 // 5070750	25C3-25C4	NA	GO:0007619: courtship behavior, GO:0008049: male courtship behavior
7	3	23	AM04139	0.318911	1.24739	7.54749	208.941	167.503	3.22006	0.0022679	0.0794502	-1.58851	AM04139	GB11519-RA [PREDICTED: Apis mellifera similar to CG9044-PA (LOC551422), mRNA]	SET: OGS; Dmel Ortholog - C. Elsik Feb_2007: FBgn0031752; Best Dmel 5.1 match: FBgn0031752, blastp escore 5E-75;	XM_623814.2	GB11519-RA	FBgn0031752	33825	CG9044	CG9044	CG9044 gene product from transcript CG9044-RB	2L	5949483	5955235	26A3-26A3	NA		GO:0005515: protein binding
29	13	7	AM11578	-0.312517	-1.24187	7.04822	118.765	147.491	-3.21926	0.00227316	0.0794502	-1.59058	AM11578	GB19023-RA [PREDICTED: Apis mellifera similar to host cell factor C1 (LOC551801), mRNA]	SET: OGS; Best Dmel 5.1 match: FBgn0039904, blastp escore 0E+00;	XM_624186.2	GB19023-RA	FBgn0039904	43788	CG1710	Hcf	Host cell factor	4	380577 // 380587 // 380602	395607 // 395607 // 395607	102B5-102B6	NA	GO:0035065: regulation of histone acetylation	GO:0003700: sequence-specific DNA binding transcription factor activity, GO:0003713: transcription coactivator activity	GO:0005634: nucleus, GO:0043189: H4/H2A histone acetyltransferase complex
31	25	3	pos1	-0.495324	-1.40964	7.78557	185.839	261.966	-3.21942	0.0022721	0.0794502	-1.59016	pos1	GB12747-RA [PREDICTED: Apis mellifera similar to eIF3-S8 CG4954-PA (LOC551184), mRNA]		XM_623577.2	GB12747-RA		NA	NA	NA	NA	NA	NA	NA	NA	NA	NA	NA	NA
33	14	3	AM12774	-0.403415	-1.32264	9.09998	477.143	631.086	-3.21682	0.00228917	0.079816	-1.59686	AM12774	GB10498-RA [PREDICTED: Apis mellifera similar to Peroxiredoxin 2540 CG11765-PA (LOC551975), mRNA]	SET: OGS; Dmel Ortholog - C. Elsik Feb_2007: FBgn0033520; Best Dmel 5.1 match: FBgn0033518, blastp escore 2E-95;	XM_624358.2	GB10498-RA	FBgn0033520	246663	CG12405	Prx2540-1	Peroxiredoxin 2540	2R	6311940	6312976	47A7-47A7	00360 // 01100	GO:0045454: cell redox homeostasis, GO:0042744: hydrogen peroxide catabolic process	GO:0004601: peroxidase activity, GO:0004602: glutathione peroxidase activity, GO:0008379: thioredoxin peroxidase activity, GO:0016209: antioxidant activity	GO:0005829: cytosol
30	2	13	AM02178	0.40687	1.32581	9.91108	1108.59	836.163	3.21457	0.00230403	0.0801401	-1.60264	AM02178	BB160013B10E09.5 Bee Brain Normalized Library, BB16 Apis mellifera cDNA clone BB160013B10E09 5', mRNA sequence	SET: UI_EST BI513712;	BI513712			NA	NA	NA	NA	NA	NA	NA	NA	NA	NA	NA	NA
8	22	21	AM10866	0.560101	1.47437	9.21219	720.192	488.474	3.21026	0.0023327	0.0806756	-1.6137	AM10866	GB18301-RA [PREDICTED: Apis mellifera similar to jdp CG2239-PB, isoform B (LOC408863), mRNA]	SET: OGS; Dmel Ortholog - C. Elsik Feb_2007: FBgn0027654; Best Dmel 5.1 match: FBgn0027654, blastp escore 5E-60;	XM_392393.3	GB18301-RA	FBgn0027654	43630	CG2239	jdp	CG2239 gene product from transcript CG2239-RA	3R	-26345110 // -26342773	-26352761 // -26352761	99F7-99F7	NA	GO:0006457: protein folding	GO:0051082: unfolded protein binding, GO:0031072: heat shock protein binding
39	6	13	AM05860	0.345801	1.27086	8.92882	549.402	432.309	3.2114	0.0023251	0.0806756	-1.61078	AM05860	GB13252-RA [PREDICTED: Apis mellifera similar to leucine-rich B7 protein (LOC724459), mRNA]	SET: OGS; Best Dmel 5.1 match: FBgn0028992, blastp escore 2E-12;	XM_001120321.1	GB13252-RA	FBgn0028992	42091	CG5851	sds22	CG5851 gene product from transcript CG5851-RA	3R	13217387	13218742	90A5-90A5	NA	GO:0016334: establishment or maintenance of polarity of follicular epithelium, GO:0016336: establishment or maintenance of polarity of larval imaginal disc epithelium	GO:0005515: protein binding, GO:0008599: protein phosphatase type 1 regulator activity
17	9	21	AM01108	-0.296513	-1.22817	7.49679	162.978	200.165	-3.20932	0.00233901	0.0806756	-1.61612	AM01108	BB170029B10C10.5 Bee Brain Normalized/Subtracted Library, BB17 Apis mellifera cDNA clone BB170029B10C10 5', mRNA sequence	SET: UI_EST BI503437;	BI503437			NA	NA	NA	NA	NA	NA	NA	NA	NA	NA	NA	NA
18	20	5	AM08691	-0.329086	-1.25622	8.96133	444.729	558.677	-3.2089	0.00234183	0.0806756	-1.61719	AM08691	GB16111-RA [PREDICTED: Apis mellifera similar to Ribosomal protein L13A CG1475-PB, transcript variant 2 (LOC551418), mRNA]	SET: OGS; Dmel Ortholog - C. Elsik Feb_2007: FBgn0037351; Best Dmel 5.1 match: FBgn0037351, blastp escore 2E-74;	XM_623810.2	GB16111-RA	FBgn0037351	40687	CG1475	RpL13A	Ribosomal protein L13A	3R	1450185	1451678	83B6-83B7	3010	GO:0006412: translation, GO:0007219: Notch signaling pathway, GO:0008407: bristle morphogenesis	GO:0003735: structural constituent of ribosome	GO:0022625: cytosolic large ribosomal subunit
26	20	13	AM03206	-0.289893	-1.22255	7.80256	201.916	246.852	-3.20762	0.00235049	0.0807806	-1.62049	AM03206	GB10579-RA [PREDICTED: Apis mellifera similar to ruby CG11427-PA, transcript variant 2 (LOC552064), mRNA]	SET: OGS; Best Dmel 5.1 match: FBgn0003210, blastp escore 0E+00;	XM_624443.2	GB10579-RA	FBgn0003210	31381	CG11427	rb	ruby	X	-4430048 // -4429667	-4434669 // -4434669	1-7.5 cM // 4C7-4C7	4142	GO:0016192: vesicle-mediated transport, GO:0006726: eye pigment biosynthetic process, GO:0006727: ommochrome biosynthetic process, GO:0006886: intracellular protein transport, GO:0006897: endocytosis, GO:0006901: vesicle coating, GO:0007040: lysosome organization, GO:0008057: eye pigment granule organization, GO:0008340: determination of adult lifespan, GO:0016183: synaptic vesicle coating, GO:00…	GO:0005515: protein binding, GO:0008565: protein transporter activity	GO:0005794: Golgi apparatus, GO:0008021: synaptic vesicle, GO:0030117: membrane coat, GO:0030135: coated vesicle
8	20	23	AM02957	0.267162	1.20344	7.71017	229.723	190.889	3.20121	0.00239413	0.0820846	-1.63694	AM02957	GB10327-RA [PREDICTED: Apis mellifera similar to CG11534-PA (LOC410206), mRNA]	SET: OGS; Dmel Ortholog - C. Elsik Feb_2007: FBgn0046296; Best Dmel 5.1 match: FBgn0046296, blastp escore 9E-93;	XM_393689.2	GB10327-RA	FBgn0046296	39381	CG11534	CG11534	CG11534 gene product from transcript CG11534-RA	3L	12125271	12126936	68F5-68F5	NA	GO:0023034: intracellular signaling pathway	GO:0005515: protein binding, GO:0008270: zinc ion binding, GO:0019992: diacylglycerol binding	GO:0005575: cellular_component
29	19	17	AM04283	0.406494	1.32546	10.433	1591.59	1200.78	3.19677	0.00242475	0.0829366	-1.64829	AM04283	GB11663-RA [PREDICTED: Apis mellifera similar to N-myristoyltransferase 1 (LOC552485), mRNA]	SET: OGS; Dmel Ortholog - C. Elsik Feb_2007: FBgn0020392; Best Dmel 5.1 match: FBgn0020392, blastp escore 1E-156;	XM_624858.1	GB11663-RA	FBgn0020392	38909	CG7436	Nmt	N-myristoyl transferase	3L	-8169233	-8171510	66B10-66B11	NA	GO:0006499: N-terminal protein myristoylation, GO:0007391: dorsal closure	GO:0004379: glycylpeptide N-tetradecanoyltransferase activity
44	22	17	AM01009R	0.278778	1.21317	6.94606	135.81	111.947	3.19495	0.00243745	0.0831735	-1.65296	AM01009R	DB754287 RIKEN full-length enriched honey bee cDNA library, head Apis mellifera cDNA clone BH10092N01 5', mRNA sequence	SET: UI_EST BH1B0092N01T3;	DB754287			NA	NA	NA	NA	NA	NA	NA	NA	NA	NA	NA	NA
3	6	9	AM00109	-0.388586	-1.30911	14.7615	24275.9	31779.8	-3.19404	0.00244383	0.0831941	-1.6553	AM00109	NW_001253354.1 SET: Dscam exon 4.6; Apis mellifera linkage group 4 genomic contig, reference assembly (based on Amel_4.0 Group4.23)	SET: Dscam exon 4.6;	NW_001253354.1			NA	NA	NA	NA	NA	NA	NA	NA	NA	NA	NA	NA
33	11	1	NaPi	0.602396	1.51824	6.57025	117.088	77.1208	3.19003	0.00247205	0.0838966	-1.66556	NaPi	Buffer					NA	NA	NA	NA	NA	NA	NA	NA	NA	NA	NA	NA
22	20	3	AM00238	0.508327	1.4224	9.84003	1093.09	768.483	3.18707	0.00249304	0.0838966	-1.67311	AM00238	GB18400-RA	Best Dmel 5.1 match: FBgn0026389, blastp escore 1E-15;		GB18400-RA	FBgn0026389	35644	CG1854	Or43a	Odorant receptor 43a	2R	-3120343	-3122418	43A1-43A1	NA	GO:0007608: sensory perception of smell	GO:0005515: protein binding, GO:0004984: olfactory receptor activity, GO:0005549: odorant binding	GO:0016020: membrane, GO:0016021: integral to membrane
2	7	1	AM01566	0.418371	1.33642	7.94208	284.299	212.732	3.18814	0.00248543	0.0838966	-1.67038	AM01566	BB170014B10E04.5 Bee Brain Normalized/Subtracted Library, BB17 Apis mellifera cDNA clone BB170014B10E04 5', mRNA sequence	SET: UI_EST BI507976;	BI507976			NA	NA	NA	NA	NA	NA	NA	NA	NA	NA	NA	NA
3	11	5	AM07002	0.260119	1.19758	7.13082	153.371	128.067	3.187	0.00249359	0.0838966	-1.67331	AM07002	GB14404-RA	SET: OGS; Best Dmel 5.1 match: FBgn0003374, blastp escore 3E-08;		GB14404-RA	FBgn0003374	31304	CG12181	Sgs4	Salivary gland secretion 4	X	3143533	3145073	1-3.0 cM // 3C10-3C10	NA	GO:0007594: puparial adhesion	GO:0005198: structural molecule activity	GO:0005576: extracellular region
6	6	23	AM00184	0.243389	1.18377	7.73281	231.442	195.513	3.18848	0.00248306	0.0838966	-1.66952	AM00184	AM00184 Unknown [Arrayset: OGS, AmOr106-PA GroupUn.4425_4071_4122]	SET: OGS;				NA	NA	NA	NA	NA	NA	NA	NA	NA	NA	NA	NA
12	25	13	1-modified_GFP_39	1.66752	3.17669	11.6515	5733.88	1804.99	3.1753	0.00257834	0.0839311	-1.70316	1-modified_GFP_39	pCXGFP-1					NA	NA	NA	NA	NA	NA	NA	NA	NA	NA	NA	NA
2	5	19	AM07285	0.425085	1.34265	11.2768	2874.91	2141.22	3.17464	0.00258328	0.0839311	-1.70486	AM07285	GB14688-RA [PREDICTED: Apis mellifera similar to CG2177-PA, isoform A (LOC409145), mRNA]	SET: OGS; Dmel Ortholog - C. Elsik Feb_2007: FBgn0039902; Best Dmel 5.1 match: FBgn0039902, blastp escore 1E-86;	XM_392671.3	GB14688-RA	FBgn0039902	43786	CG2177	CG2177	CG2177 gene product from transcript CG2177-RA	4	-331557 // -331557 // -331557	-334534 // -334528 // -334501	102B3-102B3	NA	GO:0030001: metal ion transport, GO:0055085: transmembrane transport	GO:0046873: metal ion transmembrane transporter activity	GO:0016020: membrane
27	2	19	AM02824	0.409043	1.3278	7.01351	148.883	112.127	3.17804	0.0025583	0.0839311	-1.69619	AM02824	GB10197-RA [PREDICTED: Apis mellifera similar to CG2264-PA, isoform A (LOC411502), partial mRNA]	SET: OGS; Dmel Ortholog - C. Elsik Feb_2007: FBgn0033478; Best Dmel 5.1 match: FBgn0033478, blastp escore 8E-50;	XM_394975.3	GB10197-RA	FBgn0033478	36048	CG2264	CG2264	CG2264 gene product from transcript CG2264-RD	2R	5940047 // 5940073 // 5944335	5951218 // 5951218 // 5951218	46D9-46E1	NA	GO:0008340: determination of adult lifespan	GO:0005509: calcium ion binding
10	2	21	AM11532	0.409035	1.3278	6.93417	140.915	106.127	3.17552	0.00257676	0.0839311	-1.70261	AM11532	GB18976-RA	SET: OGS;		GB18976-RA		NA	NA	NA	NA	NA	NA	NA	NA	NA	NA	NA	NA
6	3	7	AM04605	0.343046	1.26843	9.99431	1148.74	905.634	3.18363	0.0025177	0.0839311	-1.6819	AM04605	GB11988-RA [PREDICTED: Apis mellifera similar to proboscipedia CG31481-PD, isoform D (LOC410648), mRNA]	SET: OGS; Best Dmel 5.1 match: FBgn0051481, blastp escore 6E-76;	XM_394125.3	GB11988-RA	FBgn0051481	40826	CG31481	pb	proboscipedia	3R	-2533519	-2567785	3-47.5 cM // 84A5-84A5	NA	GO:0006357: regulation of transcription from RNA polymerase II promoter, GO:0007381: specification of segmental identity, labial segment, GO:0007382: specification of segmental identity, maxillary segment, GO:0048728: proboscis development	GO:0003700: sequence-specific DNA binding transcription factor activity, GO:0003704: specific RNA polymerase II transcription factor activity, GO:0043565: sequence-specific DNA binding	GO:0005634: nucleus
47	11	3	AM10039	0.317068	1.2458	7.22455	166.928	133.993	3.16801	0.00263255	0.0839311	-1.72173	AM10039	GB17468-RA [PREDICTED: Apis mellifera similar to MutL protein homolog 1 (LOC724296), mRNA]	SET: OGS; Dmel Ortholog - C. Elsik Feb_2007: FBgn0011659; Best Dmel 5.1 match: FBgn0011659, blastp escore 8E-126;	XM_001120100.1	GB17468-RA	FBgn0011659	35796	CG11482	Mlh1	CG11482 gene product from transcript CG11482-RA	2R	4057540	4059907	44B8-44B8	3430	GO:0006298: mismatch repair	GO:0005524: ATP binding, GO:0030983: mismatched DNA binding	GO:0005634: nucleus
16	7	17	AM06642	0.307559	1.23761	8.74955	478.818	386.889	3.17812	0.00255773	0.0839311	-1.69599	AM06642	GB14043-RA [PREDICTED: Apis mellifera similar to formin 3 CG33556-PA (LOC408821), mRNA]	SET: OGS; Dmel Ortholog - C. Elsik Feb_2007: FBgn0053556; Best Dmel 5.1 match: FBgn0053556, blastp escore 9E-39;	XR_015075.1	GB14043-RA	FBgn0053556	3346238	CG33556	form3	formin 3	3L	7087917	7116397	65E3-65E4	NA	GO:0030036: actin cytoskeleton organization, GO:0007424: open tracheal system development, GO:0035147: branch fusion, open tracheal system	GO:0003779: actin binding
9	12	9	AM05244	0.306802	1.23696	7.51087	202.851	163.991	3.16906	0.00262475	0.0839311	-1.71908	AM05244	GB12628-RA [PREDICTED: Apis mellifera similar to Oscillin CG6957-PA, isoform A, transcript variant 1 (LOC409520), mRNA]	SET: OGS; Dmel Ortholog - C. Elsik Feb_2007: FBgn0031717; Best Dmel 5.1 match: FBgn0031717, blastp escore 7E-126;	XM_393026.3	GB12628-RA	FBgn0031717	33783	CG6957	Oscillin	CG6957 gene product from transcript CG6957-RA	2L	5547202 // 5547259	5549614 // 5549614	25E6-25E6	00520 // 01100	GO:0006044: N-acetylglucosamine metabolic process	GO:0004342: glucosamine-6-phosphate deaminase activity
12	16	5	AM04890	0.285991	1.21925	7.15823	157.721	129.359	3.17096	0.00261054	0.0839311	-1.71424	AM04890	GB12271-RA [PREDICTED: Apis mellifera similar to RPS6-p70-protein kinase CG10539-PA (LOC552549), mRNA]	SET: OGS; Best Dmel 5.1 match: FBgn0015806, blastp escore 1E-169;	XM_624925.2	GB12271-RA	FBgn0015806	38654	CG10539	S6k	RPS6-p70-protein kinase	3L	-5792048	-5804057	64E8-64E11	04150 // 04350	GO:0007165: signal transduction, GO:0006468: protein amino acid phosphorylation, GO:0006911: phagocytosis, engulfment, GO:0006914: autophagy, GO:0006974: response to DNA damage stimulus, GO:0007015: actin filament organization, GO:0040007: growth, GO:0007584: response to nutrient, GO:0030536: larval feeding behavior, GO:0008340: determination of adult lifespan, GO:0008361: regulation of cell size…	GO:0004674: protein serine/threonine kinase activity, GO:0004711: ribosomal protein S6 kinase activity, GO:0005524: ATP binding	GO:0005840: ribosome
6	12	3	AM08508	0.283305	1.21698	7.16068	157.841	129.699	3.16757	0.00263587	0.0839311	-1.72286	AM08508	GB15927-RA [PREDICTED: Apis mellifera similar to CG40500-PA.3 (LOC726309), mRNA]	SET: OGS; Best Dmel 5.1 match: FBgn0036995, blastp escore 1E-25;	XM_001122057.1	GB15927-RA	FBgn0036995	40266	CG5195	CG5195	CG5195 gene product from transcript CG5195-RA	3L	-20447789	-20457448	77C3-77C4	NA		GO:0005515: protein binding
22	1	19	AM09568	0.276387	1.21116	8.58993	424.059	350.127	3.17034	0.00261515	0.0839311	-1.71581	AM09568	GB16991-RA [PREDICTED: Apis mellifera similar to CG1662-PA (LOC726799), mRNA]	SET: OGS; Dmel Ortholog - C. Elsik Feb_2007: FBgn0036217; Best Dmel 5.1 match: FBgn0030481, blastp escore 1E-54;	XM_001122520.1	GB16991-RA	FBgn0036217	39343	CG5906	CG5906	CG5906 gene product from transcript CG5906-RA	3L	-11863543	-11864405	68E2-68E2	NA			GO:0016021: integral to membrane
9	7	17	AM04748	0.2431	1.18353	7.43147	187.796	158.674	3.1783	0.00255639	0.0839311	-1.69552	AM04748	GB12127-RA [PREDICTED: Apis mellifera similar to APG9 autophagy 9-like 1 (LOC412115), mRNA]	SET: OGS; Dmel Ortholog - C. Elsik Feb_2007: FBgn0034110; Best Dmel 5.1 match: FBgn0034110, blastp escore 0E+00;	XM_395581.3	GB12127-RA	FBgn0034110	36821	CG3615	Atg9	Autophagy-specific gene 9	2R	12181906	12184739	53B1-53B2	NA
37	22	15	AM01554	-0.226411	-1.16992	6.67883	94.7221	110.817	-3.1701	0.00261696	0.0839311	-1.71643	AM01554	BB170003B10D05.5 Bee Brain Normalized/Subtracted Library, BB17 Apis mellifera cDNA clone BB170003B10D05 5', mRNA sequence	SET: UI_EST BI507908;	BI507908			NA	NA	NA	NA	NA	NA	NA	NA	NA	NA	NA	NA
20	20	11	AM12443	-0.284072	-1.21763	6.66926	92.2337	112.306	-3.16698	0.00264033	0.0839311	-1.72437	AM12443	GB19896-RA	SET: OGS;		GB19896-RA		NA	NA	NA	NA	NA	NA	NA	NA	NA	NA	NA	NA
9	5	5	AM12807	-0.297097	-1.22867	8.16249	258.485	317.593	-3.18575	0.00250253	0.0839311	-1.6765	AM12807	GB30015-RA	SET: OGS; Also matches: GB30015-RB; Best Dmel 5.1 match: FBgn0043550, blastp escore 4E-17;		GB30015-RA	FBgn0043550	117407	CG32136	Tsp68C	Tetraspanin 68C	3L	13836960 // 13837045	13838151 // 13838151	70C4-70C4	NA	GO:0030097: hemopoiesis		GO:0016021: integral to membrane
31	22	1	AM00950	-0.316434	-1.24525	6.5903	86.3474	107.524	-3.16713	0.00263923	0.0839311	-1.72399	AM00950	DB777570 RIKEN full-length enriched honey bee cDNA library, head Apis mellifera cDNA clone BH10080D02 3', mRNA sequence	SET: UI_EST BH1B0086J03M3;	DB777570			NA	NA	NA	NA	NA	NA	NA	NA	NA	NA	NA	NA
22	7	9	AM07587	-0.328079	-1.25534	7.23972	134.893	169.337	-3.17049	0.00261401	0.0839311	-1.71542	AM07587	GB14996-RA	SET: OGS;		GB14996-RA		NA	NA	NA	NA	NA	NA	NA	NA	NA	NA	NA	NA
35	3	15	AM07192	-0.331298	-1.25814	12.2824	4441.41	5587.93	-3.17904	0.00255096	0.0839311	-1.69362	AM07192	GB14595-RA [PREDICTED: Apis mellifera similar to Qm CG17521-PA, isoform A, transcript variant 1 (LOC409589), mRNA]	SET: OGS; Also matches: XM_623166.2; Dmel Ortholog - C. Elsik Feb_2007: FBgn0024733; Best Dmel 5.1 match: FBgn0024733, blastp escore 4E-112;	XM_393092.3	GB14595-RA	FBgn0024733	43864	CG17521	Qm	CG17521 gene product from transcript CG17521-RC	3L	-23086735 // -23086735	-23088569 // -23088567	80D1-80D1	3010	GO:0000022: mitotic spindle elongation, GO:0006412: translation, GO:0007052: mitotic spindle organization	GO:0003735: structural constituent of ribosome	GO:0022625: cytosolic large ribosomal subunit, GO:0005840: ribosome, GO:0005737: cytoplasm, GO:0005811: lipid particle, GO:0043025: neuronal cell body
5	25	7	pos2	-0.387817	-1.30841	8.75585	377.922	494.478	-3.17942	0.00254818	0.0839311	-1.69265	pos2	GB17681 [PREDICTED: Apis mellifera actin, transcript variant 2 (LOC406122), mRNA]		XM_623378.2	GB17681-RA		NA	NA	NA	NA	NA	NA	NA	NA	NA	NA	NA	NA
23	11	9	AM00659R	-0.391748	-1.31198	7.7737	191.053	250.658	-3.16706	0.00263972	0.0839311	-1.72416	AM00659R	DB734416 RIKEN full-length enriched honey bee cDNA library, head Apis mellifera cDNA clone BH10022M08 5', mRNA sequence	SET: UI_EST BH1B0045H13T3;	DB734416			NA	NA	NA	NA	NA	NA	NA	NA	NA	NA	NA	NA
22	9	1	AM02925	-0.39739	-1.31712	8.89758	415.551	547.331	-3.16953	0.00262118	0.0839311	-1.71786	AM02925	GB10295-RA [PREDICTED: Apis mellifera similar to CG31381-PA (LOC408344), partial mRNA]	SET: OGS; Dmel Ortholog - C. Elsik Feb_2007: FBgn0043799; Best Dmel 5.1 match: FBgn0043799, blastp escore 1E-44;	XR_014985.1	GB10295-RA	FBgn0043799	192528	CG31381	CG31381	CG31381 gene product from transcript CG31381-RA	3R	20702942	20704507	96B2-96B2	1100	GO:0008033: tRNA processing	GO:0005524: ATP binding, GO:0008270: zinc ion binding	GO:0005622: intracellular
21	14	5	AM03596	-0.403128	-1.32237	11.4622	2453.56	3244.52	-3.17294	0.00259584	0.0839311	-1.70919	AM03596	GB10973-RA [Apis mellifera arginine kinase (Argk), mRNA]	SET: OGS; Dmel Ortholog - C. Elsik Feb_2007: FBgn0000116; Best Dmel 5.1 match: FBgn0000116, blastp escore 4E-178;	NM_001011603.1	GB10973-RA	FBgn0000116	39041	CG32031	Argk	Arginine kinase	3L	-9041961 // -9041961 // -9041961 // -9041961	-9059127 // -9056048 // -9050679 // -9044848	3-25.2 cM // 66F3-66F4	330	GO:0016310: phosphorylation	GO:0004054: arginine kinase activity	GO:0005575: cellular_component
36	19	19	AM02510	-0.423926	-1.34157	8.53288	319.775	429.001	-3.18448	0.00251161	0.0839311	-1.67974	AM02510	BB160004B10G08.5 Bee Brain Normalized Library, BB16 Apis mellifera cDNA clone BB160004B10G08 5', mRNA sequence	SET: UI_EST BI516232;	BI511118			NA	NA	NA	NA	NA	NA	NA	NA	NA	NA	NA	NA
9	4	5	AM03538	-0.449467	-1.36554	8.4381	296.803	405.295	-3.17632	0.0025709	0.0839311	-1.70057	AM03538	GB10913-RA [PREDICTED: Apis mellifera similar to 40S ribosomal protein S17 (LOC724233), mRNA]	SET: OGS; Dmel Ortholog - C. Elsik Feb_2007: FBgn0005533; Best Dmel 5.1 match: FBgn0005533, blastp escore 4E-55;	XM_001120026.1	GB10913-RA	FBgn0005533	39088	CG3922	RpS17	Ribosomal protein S17	3L	-9421788	-9422917	3-28.9 cM // 67B5-67B5	3010	GO:0006412: translation	GO:0003735: structural constituent of ribosome	GO:0022627: cytosolic small ribosomal subunit, GO:0005840: ribosome, GO:0005811: lipid particle
38	19	13	AM08413	-0.483844	-1.39847	8.1829	245.739	343.657	-3.17957	0.00254714	0.0839311	-1.69228	AM08413	GB15831-RA [PREDICTED: Apis mellifera similar to CG12099-PB, isoform B (LOC409417), mRNA]	SET: OGS; Dmel Ortholog - C. Elsik Feb_2007: FBgn0035232; Best Dmel 5.1 match: FBgn0035232, blastp escore 4E-103;	XM_392932.3	GB15831-RA	FBgn0035232	38181	CG12099	CG12099	CG12099 gene product from transcript CG12099-RB	3L	-1555362 // -1555362	-1558454 // -1558386	62A5-62A5	NA		GO:0005515: protein binding, GO:0008270: zinc ion binding
1	9	9	AM08545	0.321542	1.24967	7.76309	242.84	194.324	3.16413	0.00266185	0.0844287	-1.73161	AM08545	GB15964-RA [PREDICTED: Apis mellifera similar to CG7365-PA (LOC552829), mRNA]	SET: OGS; Best Dmel 5.1 match: FBgn0036939, blastp escore 2E-86;	XM_625204.2	GB15964-RA	FBgn0036939	40200	CG7365	CG7365	CG7365 gene product from transcript CG7365-RA	3L	-20117395	-20120465	76F2-76F2	NA	GO:0006629: lipid metabolic process, GO:0006911: phagocytosis, engulfment	GO:0004620: phospholipase activity
21	23	7	AM09565	-0.380669	-1.30195	7.42555	150.667	196.16	-3.16331	0.00266811	0.0844412	-1.7337	AM09565	GB16988-RA	SET: OGS; Best Dmel 5.1 match: FBgn0030940, blastp escore 5E-10;		GB16988-RA	FBgn0030940	32848	CG15040	CG15040	CG15040 gene product from transcript CG15040-RA	X	-18500734	-18506606	17C5-17C5	NA
38	18	21	AM11077	-0.273052	-1.20836	7.66419	184.524	222.972	-3.16084	0.00268693	0.0848504	-1.73998	AM11077	GB18515-RA [PREDICTED: Apis mellifera similar to CG8728-PA (LOC551491), partial mRNA]	SET: OGS; Best Dmel 5.1 match: FBgn0033235, blastp escore 5E-16;	XM_623886.2	GB18515-RA	FBgn0033235	35748	CG8728	CG8728	CG8728 gene product from transcript CG8728-RA	2R	-3824361	-3826674	43F3-43F4	NA	GO:0006508: proteolysis, GO:0016485: protein processing	GO:0004222: metalloendopeptidase activity, GO:0008270: zinc ion binding	GO:0005759: mitochondrial matrix
43	14	1	AM06923	0.340752	1.26642	12.1878	5250.16	4145.68	3.15759	0.00271191	0.085452	-1.74824	AM06923	GB14323-RA [PREDICTED: Apis mellifera similar to CG12187-PA (LOC410756), mRNA]	SET: OGS; Dmel Ortholog - C. Elsik Feb_2007: FBgn0035367; Best Dmel 5.1 match: FBgn0035367, blastp escore 7E-117;	XM_394232.3	GB14323-RA	FBgn0035367	38337	CG12187	CG12187	CG12187 gene product from transcript CG12187-RA	3L	-2670602	-2689687	62E9-62F1	NA		GO:0005515: protein binding, GO:0008270: zinc ion binding
13	11	5	AM03147	0.624033	1.54118	11.3292	3194.18	2072.56	3.15478	0.00273375	0.0859518	-1.75539	AM03147	GB10520-RA [PREDICTED: Apis mellifera similar to CG11236-PA (LOC551507), mRNA]	SET: OGS; Dmel Ortholog - C. Elsik Feb_2007: FBgn0031860; Best Dmel 5.1 match: FBgn0031860, blastp escore 2E-77;	XM_623901.1	GB10520-RA	FBgn0031860	33955	CG11236	CG11236	CG11236 gene product from transcript CG11236-RA	2L	6803032	6804372	27B3-27B3	00250 // 00260 // 00330 // 00472 // 01100 // 04146	GO:0055114: oxidation reduction	GO:0003884: D-amino-acid oxidase activity, GO:0005488: binding, GO:0008445: D-aspartate oxidase activity
21	12	1	AM03153	0.62674	1.54407	8.56625	471.012	305.045	3.15168	0.00275792	0.086523	-1.76325	AM03153	GB10526-RA [PREDICTED: Apis mellifera similar to CG17272-PA (LOC410610), mRNA]	SET: OGS; Dmel Ortholog - C. Elsik Feb_2007: FBgn0038830; Best Dmel 5.1 match: FBgn0038830, blastp escore 1E-56;	XM_394088.2	GB10526-RA	FBgn0038830	42465	CG17272	CG17272	CG17272 gene product from transcript CG17272-RA	3R	-16649027	-16649951	93A1-93A1	NA		GO:0005509: calcium ion binding
4	1	11	AM10208	0.336602	1.26278	7.71145	235.527	186.515	3.14996	0.00277144	0.0867581	-1.76761	AM10208	GB17634-RA	SET: OGS; Dmel Ortholog - C. Elsik Feb_2007: FBgn0051849; Best Dmel 5.1 match: FBgn0051849, blastp escore 1E-25;		GB17634-RA	FBgn0051849	318981	CG31849	CG31849	CG31849 gene product from transcript CG31849-RA	2L	-13180396	-13182593	34A8-34A8	00510 // 01100	GO:0006487: protein amino acid N-linked glycosylation	GO:0003830: beta-1,4-mannosylglycoprotein 4-beta-N-acetylglucosaminyltransferase activity	GO:0016020: membrane
18	4	15	AM02437	0.715927	1.64254	8.22616	383.777	233.649	3.1446	0.00281404	0.0870123	-1.78122	AM02437	NW_001253366.1 SET: UI_EST BI515667; Apis mellifera linkage group 5 genomic contig, reference assembly (based on Amel_4.0 Group5.8)	SET: UI_EST BI515667;	NW_001253366.1			NA	NA	NA	NA	NA	NA	NA	NA	NA	NA	NA	NA
19	6	9	AM03106	0.42012	1.33804	6.84835	133.289	99.6151	3.14337	0.00282387	0.0870123	-1.78432	AM03106	GB10479-RA	SET: OGS;		GB10479-RA		NA	NA	NA	NA	NA	NA	NA	NA	NA	NA	NA	NA
1	1	3	AM11258	0.411674	1.33023	7.68073	236.642	177.896	3.14465	0.00281358	0.0870123	-1.78107	AM11258	GB18697-RA	SET: OGS; Best Dmel 5.1 match: FBgn0053196, blastp escore 7E-05;		GB18697-RA	FBgn0053196	318824	CG33196	dp	dumpy	2L	-4479470	-4591963	2-13.0 cM // 24F4-25A1	NA	GO:0007424: open tracheal system development, GO:0007475: apposition of dorsal and ventral imaginal disc-derived wing surfaces, GO:0008362: chitin-based embryonic cuticle biosynthetic process, GO:0040005: chitin-based cuticle attachment to epithelium	GO:0005509: calcium ion binding, GO:0004519: endonuclease activity, GO:0004867: serine-type endopeptidase inhibitor activity, GO:0051539: 4 iron, 4 sulfur cluster binding	GO:0005578: proteinaceous extracellular matrix
19	4	13	AM09081	0.387876	1.30847	6.84471	131.475	100.48	3.14429	0.00281651	0.0870123	-1.782	AM09081	GB16502-RA [PREDICTED: Apis mellifera similar to CG14079-PA (LOC726460), mRNA]	SET: OGS; Dmel Ortholog - C. Elsik Feb_2007: FBgn0036849; Best Dmel 5.1 match: FBgn0036849, blastp escore 6E-23;	XM_001122192.1	GB16502-RA	FBgn0036849	40086	CG14079	CG14079	CG14079 gene product from transcript CG14079-RA	3L	19091262	19092130	75F7-75F7	NA
27	6	7	AM03326	0.381058	1.3023	6.72562	120.773	92.7382	3.14482	0.00281221	0.0870123	-1.78063	AM03326	GB10701-RA [PREDICTED: Apis mellifera hypothetical LOC409327 (LOC409327), mRNA]	SET: OGS;	XM_397559.3	GB10701-RA		NA	NA	NA	NA	NA	NA	NA	NA	NA	NA	NA	NA
40	10	21	AM09762	0.3175	1.24617	7.19366	163.417	131.135	3.14667	0.00279748	0.0870123	-1.77595	AM09762	GB17187-RA [PREDICTED: Apis mellifera similar to TBP-associated factor 7 CG2670-PA, transcript variant 2 (LOC552563), mRNA]	SET: OGS; Dmel Ortholog - C. Elsik Feb_2007: FBgn0024909; Best Dmel 5.1 match: FBgn0024909, blastp escore 3E-84;	XM_624939.2	GB17187-RA	FBgn0024909	40934	CG2670	Taf7	TBP-associated factor 7	3R	3733054 // 3733361	3735445 // 3735443	84E5-84E5	3022	GO:0006355: regulation of transcription, DNA-dependent, GO:0006367: transcription initiation from RNA polymerase II promoter	GO:0003700: sequence-specific DNA binding transcription factor activity, GO:0016251: general RNA polymerase II transcription factor activity	GO:0005634: nucleus, GO:0005669: transcription factor TFIID complex
18	12	17	AM00930	-0.380793	-1.30206	7.93066	213.822	278.408	-3.14287	0.0028279	0.0870123	-1.7856	AM00930	DB743151 RIKEN full-length enriched honey bee cDNA library, head Apis mellifera cDNA clone BH10053O20 5', mRNA sequence	SET: UI_EST BH1B0080N21T3;	DB743151			NA	NA	NA	NA	NA	NA	NA	NA	NA	NA	NA	NA
5	21	21	AM09830	-0.39203	-1.31224	7.73457	185.922	243.974	-3.14715	0.00279366	0.0870123	-1.77473	AM09830	GB17255-RA [PREDICTED: Apis mellifera similar to lethal (1) G0230 CG2968-PA (LOC552682), mRNA]	SET: OGS; Dmel Ortholog - C. Elsik Feb_2007: FBgn0028342; Best Dmel 5.1 match: FBgn0028342, blastp escore 1E-45;	XM_625057.2	GB17255-RA	FBgn0028342	31950	CG2968	l(1)G0230	lethal (1) G0230	X	10107004	10108274	9B4-9B4	00190 // 01100	GO:0015992: proton transport, GO:0015986: ATP synthesis coupled proton transport	GO:0046961: proton-transporting ATPase activity, rotational mechanism, GO:0046933: hydrogen ion transporting ATP synthase activity, rotational mechanism, GO:0008553: hydrogen-exporting ATPase activity, phosphorylative mechanism	GO:0000275: mitochondrial proton-transporting ATP synthase complex, catalytic core F(1), GO:0005811: lipid particle
12	23	7	AM10102	0.404881	1.32398	9.66367	933.246	704.879	3.14047	0.00284721	0.0870483	-1.79166	AM10102	GB17531-RA [PREDICTED: Apis mellifera similar to Dihydropteridine reductase CG4665-PA, isoform A (LOC409160), mRNA]	SET: OGS; Dmel Ortholog - C. Elsik Feb_2007: FBgn0035964; Best Dmel 5.1 match: FBgn0035964, blastp escore 5E-85;	XM_392684.3	GB17531-RA	FBgn0035964	39050	CG4665	Dhpr	Dihydropteridine reductase	3L	9127660 // 9127688 // 9127866	9129016 // 9128844 // 9128844	67A1-67A1	00790 // 01100	GO:0008152: metabolic process	GO:0004155: 6,7-dihydropteridine reductase activity, GO:0005488: binding
26	4	11	AM06968	-0.350186	-1.27472	7.61344	173.446	221.097	-3.14081	0.00284448	0.0870483	-1.79081	AM06968	GB14370-RA [PREDICTED: Apis mellifera similar to CG3149-PA (LOC412489), mRNA]	SET: OGS; Dmel Ortholog - C. Elsik Feb_2007: FBgn0027564; Best Dmel 5.1 match: FBgn0027564, blastp escore 1E-118;	XM_395946.3	GB14370-RA	FBgn0027564	31489	CG3149	CG3149	CG3149 gene product from transcript CG3149-RA	X	-5586977	-5589239	5A13-5A14	510	GO:0006869: lipid transport	GO:0005319: lipid transporter activity	GO:0016021: integral to membrane
37	22	1	AM12855	-0.679013	-1.60104	10.2625	970.785	1554.27	-3.14135	0.00284011	0.0870483	-1.78944	AM12855	DB761935 RIKEN full-length enriched honey bee cDNA library, head Apis mellifera cDNA clone BH10025H07 3', mRNA sequence	SET: JDE_EST jdeC39_;	DB761935			NA	NA	NA	NA	NA	NA	NA	NA	NA	NA	NA	NA
36	6	13	AM01408	-0.414753	-1.33307	10.5584	1306.11	1741.14	-3.13662	0.0028785	0.0878187	-1.80141	AM01408	XM_623658.2 [PREDICTED: Apis mellifera similar to CG1746-PA, isoform A, transcript variant 2 (LOC409148), mRNA]	SET: UI_EST BI506298; Also matches: XM_392672.3;	XM_623658.2			NA	NA	NA	NA	NA	NA	NA	NA	NA	NA	NA	NA
47	8	13	AM00401R	0.377807	1.29937	7.26594	175.441	135.02	3.13365	0.00290287	0.0881885	-1.80893	AM00401R	DB730508 RIKEN full-length enriched honey bee cDNA library, head Apis mellifera cDNA clone BH10007L23 5', mRNA sequence	SET: UI_EST BH1B0007L23T3;	DB730508			NA	NA	NA	NA	NA	NA	NA	NA	NA	NA	NA	NA
25	9	15	AM10994	-0.311192	-1.24073	8.27731	278.535	345.587	-3.1342	0.00289832	0.0881885	-1.80753	AM10994	GB18431-RA	SET: OGS; Dmel Ortholog - C. Elsik Feb_2007: FBgn0031814; Best Dmel 5.1 match: FBgn0031814, blastp escore 2E-147;		GB18431-RA	FBgn0031814	33899	CG9528	retm	real-time	2L	-6448800	-6455934	26D4-26D5	NA	GO:0008150: biological_process	GO:0008526: phosphatidylinositol transporter activity	GO:0005739: mitochondrion
39	14	17	AM04268	-0.46375	-1.37912	7.68527	175.266	241.713	-3.13098	0.00292489	0.0886704	-1.81566	AM04268	GB30227-RA [PREDICTED: Apis mellifera catalase (Cat), partial mRNA]	SET: OGS; Best Dmel 5.1 match: FBgn0000261, blastp escore 4E-99;	XM_623991.2	GB30227-RA	FBgn0000261	40048	CG6871	Cat	Catalase	3L	18815705	18821294	3-47.0 cM // 75E1-75E1	00380 // 01100 // 04146	GO:0055114: oxidation reduction, GO:0006979: response to oxidative stress, GO:0007568: aging, GO:0016339: calcium-dependent cell-cell adhesion, GO:0008340: determination of adult lifespan, GO:0042542: response to hydrogen peroxide	GO:0004096: catalase activity, GO:0016209: antioxidant activity, GO:0020037: heme binding	GO:0005886: plasma membrane, GO:0005777: peroxisome
2	19	11	AM05016	0.399822	1.31934	12.3239	5888.88	4463.49	3.12317	0.00299032	0.0888664	-1.83538	AM05016	GB12398-RA [PREDICTED: Apis mellifera similar to LSM4 homolog, U6 small nuclear RNA associated (LOC552529), mRNA]	SET: OGS; Dmel Ortholog - C. Elsik Feb_2007: FBgn0032240; Best Dmel 5.1 match: FBgn0032240, blastp escore 1E-42;	XM_624905.2	GB12398-RA	FBgn0032240	3772012	CG17768	CG17768	CG17768 gene product from transcript CG17768-RA	2L	-10403194	-10405168	31E1-31E1	03018 // 03040		GO:0017070: U6 snRNA binding
16	4	23	AM06623	0.296462	1.22813	8.78965	490.424	399.326	3.12377	0.00298522	0.0888664	-1.83386	AM06623	GB14024-RA [PREDICTED: Apis mellifera similar to CG30116-PB, isoform B (LOC409686), partial mRNA]	SET: OGS; Dmel Ortholog - C. Elsik Feb_2007: FBgn0028496; Best Dmel 5.1 match: FBgn0028496, blastp escore 0E+00;	XM_393184.3	GB14024-RA	FBgn0028496	37126	CG30116	CG30116	CG30116 gene product from transcript CG30116-RC	2R	-14347179 // -14345925 // -14344466 // -14344466	-14385516 // -14385516 // -14385516 // -14385496	55C10-55D1	NA		GO:0016505: apoptotic protease activator activity
5	20	15	AM02220	0.258175	1.19596	7.13494	153.706	128.52	3.1248	0.00297658	0.0888664	-1.83128	AM02220	BB160014A20D07.5 Bee Brain Normalized Library, BB16 Apis mellifera cDNA clone BB160014A20D07 5', mRNA sequence	SET: UI_EST BI513996;	BI513996			NA	NA	NA	NA	NA	NA	NA	NA	NA	NA	NA	NA
12	10	17	AM12415	0.225502	1.16918	8.58222	414.426	354.457	3.12753	0.00295367	0.0888664	-1.82439	AM12415	GB19868-RA [PREDICTED: Apis mellifera similar to Deoxyuridine 5-triphosphate nucleotidohydrolase (dUTPase) (dUTP pyrophosphatase) (PPAR-interacting protein 4) (PIP4), transcript variant 1 (LOC410419), mRNA]	SET: OGS; Dmel Ortholog - C. Elsik Feb_2007: FBgn0013349; Best Dmel 5.1 match: FBgn0013349, blastp escore 5E-50;	XM_393899.1	GB19868-RA	FBgn0013349
29	8	21	AM00326	-0.323519	-1.25138	8.71881	376.643	471.323	-3.12304	0.00299139	0.0888664	-1.8357	AM00326	GB30416-RA [PREDICTED: Apis mellifera similar to CG32405-PA (LOC725256), mRNA]	SET: OGS; Dmel Ortholog - C. Elsik Feb_2007: FBgn0020765; Best Dmel 5.1 match: FBgn0052405, blastp escore 2E-22;	XM_001121128.1	GB30416-RA	FBgn0020765	38710	CG10297	Acp65Aa	CG10297 gene product from transcript CG10297-RA	3L	-6145147	-6145845	65A6-65A6	NA		GO:0005214: structural constituent of chitin-based cuticle, GO:0008012: structural constituent of adult chitin-based cuticle
8	12	1	AM12207	-0.369793	-1.29217	7.86939	205.714	265.816	-3.12285	0.00299307	0.0888664	-1.8362	AM12207	GB19658-RA [PREDICTED: Apis mellifera similar to CG7382-PA (LOC726569), mRNA]	SET: OGS; Dmel Ortholog - C. Elsik Feb_2007: FBgn0031708; Best Dmel 5.1 match: FBgn0031708, blastp escore 5E-36;	XM_001122296.1	GB19658-RA	FBgn0031708	33772	CG7382	CG7382	CG7382 gene product from transcript CG7382-RA	2L	-5518892	-5519889	25E5-25E5	NA
18	13	11	AM10408	-0.370987	-1.29324	7.31911	140.421	181.598	-3.12428	0.00298095	0.0888664	-1.83258	AM10408	GB17837-RA [PREDICTED: Apis mellifera similar to ubiquitin protein ligase E3A isoform 3 (LOC411182), mRNA]	SET: OGS; Dmel Ortholog - C. Elsik Feb_2007: FBgn0061469; Best Dmel 5.1 match: FBgn0061469, blastp escore 0E+00;	XM_394656.3	GB17837-RA	FBgn0061469	39266	CG6190	As	Angelman syndrome	3L	-11199521	-11203680	68B1-68B1	4120	GO:0006464: protein modification process, GO:0007616: long-term memory, GO:0007623: circadian rhythm, GO:0040011: locomotion, GO:0048813: dendrite morphogenesis	GO:0004842: ubiquitin-protein ligase activity	GO:0005737: cytoplasm, GO:0005938: cell cortex
22	21	3	AM12893R	-0.488628	-1.40311	7.71069	176.849	248.139	-3.12728	0.00295572	0.0888664	-1.82501	AM12893R	NW_001253054.1 SET: JDE_EST jdeK19_3DEF1; Apis mellifera linkage group 12 genomic contig, reference assembly (based on Amel_4.0 Group12.27)	SET: JDE_EST jdeK19_3DEF1;	NW_001253054.1			NA	NA	NA	NA	NA	NA	NA	NA	NA	NA	NA	NA
21	10	23	AM05470	-0.645496	-1.56428	8.53652	296.887	464.414	-3.12522	0.00297304	0.0888664	-1.83021	AM05470	GB12856-RA	SET: OGS;		GB12856-RA		NA	NA	NA	NA	NA	NA	NA	NA	NA	NA	NA	NA
36	19	1	AM10188	-0.715501	-1.64205	9.60753	608.782	999.652	-3.12702	0.00295789	0.0888664	-1.82566	AM10188	GB17614-RA [PREDICTED: Apis mellifera hypothetical protein LOC726297 (LOC726297), mRNA]	SET: OGS; Dmel Ortholog - C. Elsik Feb_2007: FBgn0040773; Best Dmel 5.1 match: FBgn0040773, blastp escore 3E-06;	XM_001120568.1	GB17614-RA	FBgn0040773	50246	CG2249	CG2249	CG2249 gene product from transcript CG2249-RA	2R	5936987 // 5936987	5937568 // 5938379	46D8-46D9	00190 // 01100	GO:0006123: mitochondrial electron transport, cytochrome c to oxygen	GO:0004129: cytochrome-c oxidase activity	GO:0005751: mitochondrial respiratory chain complex IV
13	1	9	AM11972	0.465675	1.38096	6.86511	136.992	99.2	3.11832	0.00303167	0.0892761	-1.84762	AM11972	GB19420-RA [PREDICTED: Apis mellifera similar to neither inactivation nor afterpotential C CG5125-PB, isoform B, transcript variant 1 (LOC409937), mRNA]	SET: OGS; Dmel Ortholog - C. Elsik Feb_2007: FBgn0002938; Best Dmel 5.1 match: FBgn0002938, blastp escore 0E+00;	XM_393429.2	GB19420-RA	FBgn0002938	34012	CG5125	ninaC	neither inactivation nor afterpotential C	2L	7377717 // 7377735	7384344 // 7382776	27F3-27F3	4745	GO:0007010: cytoskeleton organization, GO:0008104: protein localization, GO:0006468: protein amino acid phosphorylation, GO:0006886: intracellular protein transport, GO:0007603: phototransduction, visible light, GO:0007604: phototransduction, UV, GO:0016059: deactivation of rhodopsin mediated signaling, GO:0016062: adaptation of rhodopsin mediated signaling, GO:0033227: dsRNA transport	GO:0042623: ATPase activity, coupled, GO:0003774: motor activity, GO:0004672: protein kinase activity, GO:0004674: protein serine/threonine kinase activity, GO:0004702: receptor signaling protein serine/threonine kinase activity, GO:0004713: protein tyrosine kinase activity, GO:0005516: calmodulin binding, GO:0005524: ATP binding, GO:0035091: phosphoinositide binding	GO:0005737: cytoplasm, GO:0005856: cytoskeleton, GO:0005875: microtubule associated complex, GO:0016027: inaD signaling complex, GO:0016028: rhabdomere, GO:0016459: myosin complex, GO:0016461: unconventional myosin complex, GO:0042385: myosin III complex
2	17	3	AM01025R	0.426832	1.34428	10.4305	1600.07	1190.28	3.11953	0.00302133	0.0892761	-1.84457	AM01025R	DB754892 RIKEN full-length enriched honey bee cDNA library, head Apis mellifera cDNA clone BH10094M22 5', mRNA sequence	SET: UI_EST BH1B0094M22T3;	DB754892			NA	NA	NA	NA	NA	NA	NA	NA	NA	NA	NA	NA
20	2	19	AM01065	0.418445	1.33649	6.94356	142.299	106.472	3.11907	0.0030252	0.0892761	-1.84571	AM01065	BB170013A20H09.5 Bee Brain Normalized/Subtracted Library, BB17 Apis mellifera cDNA clone BB170013A20H09 5', mRNA sequence	SET: UI_EST BI502971;	BI502971			NA	NA	NA	NA	NA	NA	NA	NA	NA	NA	NA	NA
4	22	11	AM09130	0.291891	1.22424	7.69346	229.033	187.081	3.11877	0.0030278	0.0892761	-1.84648	AM09130	GB30354-RA [PREDICTED: Apis mellifera similar to Cbl CG7037-PB, isoform B (LOC411982), mRNA]	Also matches: GB30354-RB; Dmel Ortholog - C. Elsik Feb_2007: FBgn0020224; Best Dmel 5.1 match: FBgn0020224, blastp escore 0E+00;	XM_395448.3	GB30354-RA	FBgn0020224	38961	CG7037	Cbl	CG7037 gene product from transcript CG7037-RB	3L	8418044 // 8418044	8421497 // 8424304	3-24.5 cM // 66C12-66C12	04120 // 04144 // 04630	GO:0001754: eye photoreceptor cell differentiation, GO:0007175: negative regulation of epidermal growth factor receptor activity, GO:0006508: proteolysis, GO:0007173: epidermal growth factor receptor signaling pathway, GO:0007298: border follicle cell migration, GO:0007465: R7 cell fate commitment, GO:0007476: imaginal disc-derived wing morphogenesis, GO:0008069: dorsal/ventral axis specification…	GO:0005515: protein binding, GO:0005509: calcium ion binding, GO:0004871: signal transducer activity, GO:0008270: zinc ion binding, GO:0016874: ligase activity	GO:0005634: nucleus, GO:0005938: cell cortex
38	10	23	AM04327	-0.255434	-1.1937	8.98063	462.372	551.931	-3.11581	0.00305321	0.089727	-1.85393	AM04327	GB11707-RA [PREDICTED: Apis mellifera similar to GRAM domain containing 3 (LOC412099), mRNA]	SET: OGS; Best Dmel 5.1 match: FBgn0031527, blastp escore 3E-21;	XM_395565.3	GB11707-RA	FBgn0031527
35	7	5	AM10209	-0.287005	-1.2201	7.7247	191.499	233.649	-3.1103	0.0031012	0.0909518	-1.86782	AM10209	GB17635-RA [PREDICTED: Apis mellifera hypothetical protein LOC726616 (LOC726616), mRNA]	SET: OGS;	XM_001122341.1	GB17635-RA		NA	NA	NA	NA	NA	NA	NA	NA	NA	NA	NA	NA
8	14	21	AM10963	0.28555	1.21887	10.9624	2202.84	1807.27	3.10891	0.00311336	0.0910976	-1.8713	AM10963	GB18400-RA	SET: OGS; Best Dmel 5.1 match: FBgn0026389, blastp escore 1E-15;		GB18400-RA	FBgn0026389	35644	CG1854	Or43a	Odorant receptor 43a	2R	-3120343	-3122418	43A1-43A1	NA	GO:0007608: sensory perception of smell	GO:0005515: protein binding, GO:0004984: olfactory receptor activity, GO:0005549: odorant binding	GO:0016020: membrane, GO:0016021: integral to membrane
33	18	1	AM10387	-0.303851	-1.23444	7.4268	154.866	191.172	-3.10758	0.0031251	0.0910976	-1.87465	AM10387	GB17816-RA [PREDICTED: Apis mellifera similar to CG5360-PA (LOC409010), mRNA]	SET: OGS; Dmel Ortholog - C. Elsik Feb_2007: FBgn0034873; Best Dmel 5.1 match: FBgn0034873, blastp escore 2E-34;	XM_392539.3	GB17816-RA	FBgn0034873	37723	CG5360	CG5360	CG5360 gene product from transcript CG5360-RA	2R	19411380	19415788	59E2-59E2	NA
5	16	13	AM10373	-0.364776	-1.28768	8.26946	271.927	350.155	-3.10757	0.00312515	0.0910976	-1.87467	AM10373	GB17801-RA [PREDICTED: Apis mellifera similar to zinc finger, A20 domain containing 1 (LOC408678), mRNA]	SET: OGS; Best Dmel 5.1 match: FBgn0037734, blastp escore 5E-21;	XM_397517.3	GB17801-RA	FBgn0037734	41179	CG9448	trbd	trabid	3R	-5531511	-5536754	85E5-85E5	NA	GO:0030177: positive regulation of Wnt receptor signaling pathway	GO:0008270: zinc ion binding	GO:0005622: intracellular
22	15	19	AM04600	-0.330633	-1.25756	7.96301	222.504	279.814	-3.10478	0.00314984	0.0916318	-1.88168	AM04600	GB11983-RA [PREDICTED: Apis mellifera similar to Angiotensin converting enzyme CG8827-PA, isoform A (LOC410074), mRNA]	SET: OGS; Dmel Ortholog - C. Elsik Feb_2007: FBgn0012037; Best Dmel 5.1 match: FBgn0012037, blastp escore 0E+00;	XM_393561.3	GB11983-RA	FBgn0012037	34805	CG8827	Ance	Angiotensin converting enzyme	2L	13905644 // 13906506	13909172 // 13909172	34E2-34E2	NA	GO:0006508: proteolysis, GO:0007289: spermatid nucleus differentiation, GO:0007291: sperm individualization, GO:0007552: metamorphosis, GO:0009609: response to symbiotic bacterium	GO:0008237: metallopeptidase activity, GO:0008241: peptidyl-dipeptidase activity, GO:0008270: zinc ion binding	GO:0016020: membrane, GO:0005576: extracellular region
33	16	17	AM04181	-0.352701	-1.27695	7.50607	160.866	205.418	-3.10099	0.0031837	0.0924301	-1.8912	AM04181	GB11561-RA [PREDICTED: Apis mellifera similar to brix domain containing 1 (LOC551311), mRNA]	SET: OGS; Dmel Ortholog - C. Elsik Feb_2007: FBgn0038585; Best Dmel 5.1 match: FBgn0038585, blastp escore 1E-72;	XM_623709.2	GB11561-RA	FBgn0038585	42183	CG7993	CG7993	CG7993 gene product from transcript CG7993-RA	3R	14049448	14050664	90F8-90F8	NA	GO:0008150: biological_process	GO:0003674: molecular_function	GO:0005575: cellular_component
43	11	13	AM10783	-0.309036	-1.23888	8.35665	294.501	364.852	-3.09936	0.00319843	0.0924988	-1.89531	AM10783	GB18217-RA [PREDICTED: Apis mellifera similar to CG3192-PA, isoform A (LOC551660), mRNA]	SET: OGS; Dmel Ortholog - C. Elsik Feb_2007: FBgn0029888; Best Dmel 5.1 match: FBgn0029888, blastp escore 4E-25;	XM_624049.2	GB18217-RA	FBgn0029888	31604	CG3192	CG3192	CG3192 gene product from transcript CG3192-RA	X	-6571293 // -6571293	-6573151 // -6572293	6C5-6C5	00190 // 01100	GO:0006120: mitochondrial electron transport, NADH to ubiquinone	GO:0003954: NADH dehydrogenase activity, GO:0008137: NADH dehydrogenase (ubiquinone) activity	GO:0005747: mitochondrial respiratory chain complex I
25	19	19	AM09569	-0.347899	-1.27271	7.31022	140.68	179.044	-3.0993	0.00319892	0.0924988	-1.89544	AM09569	GB16992-RA [PREDICTED: Apis mellifera similar to Mannose-6-phosphate isomerase (Phosphomannose isomerase) (PMI) (Phosphohexomutase) (LOC551447), mRNA]	SET: OGS; Dmel Ortholog - C. Elsik Feb_2007: FBgn0037744; Best Dmel 5.1 match: FBgn0037744, blastp escore 2E-78;	XM_623839.2	GB16992-RA	FBgn0037744	41192	CG8417	CG8417	CG8417 gene product from transcript CG8417-RA	3R	5585318	5586930	85E6-85E6	00051 // 00520 // 01100	GO:0005975: carbohydrate metabolic process	GO:0004476: mannose-6-phosphate isomerase activity, GO:0008270: zinc ion binding
4	6	19	AM01190	0.360428	1.28381	8.43005	390.794	304.403	3.09765	0.00321382	0.0927435	-1.89958	AM01190	BB170001A10G07.5 Bee Brain Normalized/Subtracted Library, BB17 Apis mellifera cDNA clone BB170001A10G07 5', mRNA sequence	SET: UI_EST BI504254;	BI504254			NA	NA	NA	NA	NA	NA	NA	NA	NA	NA	NA	NA
19	22	11	AM05080	0.352132	1.27645	12.405	6127.55	4800.48	3.09339	0.00325268	0.0934901	-1.91028	AM05080	GB12463-RA [PREDICTED: Apis mellifera similar to Armadillo segment polarity protein, transcript variant 1 (LOC408399), mRNA]	SET: OGS; Dmel Ortholog - C. Elsik Feb_2007: FBgn0000117; Best Dmel 5.1 match: FBgn0000117, blastp escore 0E+00;	XM_391947.3	GB12463-RA	FBgn0000117	31151	CG11579	arm	armadillo	X	-1785433 // -1785433 // -1785433	-1794673 // -1794222 // -1793643	1-1.2 cM // 2B14-2B14	4310	GO:0000902: cell morphogenesis, GO:0001745: compound eye morphogenesis, GO:0003136: canonical Wnt receptor signaling pathway involved in heart induction, GO:0007155: cell adhesion, GO:0016055: Wnt receptor signaling pathway, GO:0007016: cytoskeletal anchoring at plasma membrane, GO:0007163: establishment or maintenance of cell polarity, GO:0007370: ventral furrow formation, GO:0007391: dorsal clo…	GO:0005515: protein binding, GO:0003713: transcription coactivator activity, GO:0008092: cytoskeletal protein binding, GO:0016563: transcription activator activity, GO:0045294: alpha-catenin binding	GO:0016020: membrane, GO:0005634: nucleus, GO:0005737: cytoplasm, GO:0005912: adherens junction, GO:0005914: spot adherens junction, GO:0005915: zonula adherens, GO:0016324: apical plasma membrane, GO:0016327: apicolateral plasma membrane, GO:0016342: catenin complex
27	25	1	1-Z49777_IVT_1	-0.336217	-1.26244	6.35213	72.707	91.7884	-3.09352	0.00325145	0.0934901	-1.90994	1-Z49777_IVT_1	Arabidopsis thaliana unknown protein (AT1G75280) mRNA		AT1G75280			NA	NA	NA	NA	NA	NA	NA	NA	NA	NA	NA	NA
35	7	11	AM11850	-0.244257	-1.18448	11.9932	3745.78	4436.81	-3.09098	0.0032748	0.0939386	-1.91631	AM11850	GB19297-RA [PREDICTED: Apis mellifera hypothetical protein LOC725074 (LOC725074), mRNA]	SET: OGS;	XM_001120252.1	GB19297-RA		NA	NA	NA	NA	NA	NA	NA	NA	NA	NA	NA	NA
7	2	21	AM01359	0.382591	1.30368	8.46241	402.739	308.924	3.08782	0.00330403	0.0945885	-1.92422	AM01359	BB170030A10C05.5 Bee Brain Normalized/Subtracted Library, BB17 Apis mellifera cDNA clone BB170030A10C05 5', mRNA sequence	SET: UI_EST BI505907;	BI505907			NA	NA	NA	NA	NA	NA	NA	NA	NA	NA	NA	NA
18	9	11	AM09023	0.660911	1.58108	6.52228	115.579	73.1011	3.0832	0.0033473	0.0954982	-1.9358	AM09023	GB16444-RA [PREDICTED: Apis mellifera similar to CG10737-PB, isoform B (LOC727232), mRNA]	SET: OGS; Dmel Ortholog - C. Elsik Feb_2007: FBgn0034420; Best Dmel 5.1 match: FBgn0034420, blastp escore 4E-132;	XM_001122942.1	GB16444-RA	FBgn0034420	37202	CG10737	CG10737	CG10737 gene product from transcript CG10737-RE	2R	15051651 // 15051651 // 15051651 // 15057644 // 15057644	15064587 // 15064864 // 15065728 // 15064587 // 15065728	56C1-56C1	NA	GO:0023034: intracellular signaling pathway	GO:0019992: diacylglycerol binding
29	8	19	AM05299	-0.485262	-1.39984	10.2653	1040.22	1456.14	-3.08301	0.00334907	0.0954982	-1.93627	AM05299	GB30189-RA [PREDICTED: Apis mellifera similar to Nuclear transcription factor Y subunit alpha (Nuclear transcription factor Y subunit A) (NF-YA) (CAAT-box DNA-binding protein subunit A) (LOC725757), mRNA]	SET: OGS; Dmel Ortholog - C. Elsik Feb_2007: FBgn0035993; Best Dmel 5.1 match: FBgn0035993, blastp escore 1E-29;	XM_001121566.1	GB30189-RA	FBgn0035993	39091	CG3891	Nf-YA	Nuclear factor Y-box A	3L	-9433155	-9435353	67B6-67B6	NA	GO:0006355: regulation of transcription, DNA-dependent, GO:0006911: phagocytosis, engulfment	GO:0003700: sequence-specific DNA binding transcription factor activity, GO:0043565: sequence-specific DNA binding	GO:0005634: nucleus
46	2	21	AM09330	0.334715	1.26113	8.01505	290.503	230.352	3.08173	0.00336118	0.095654	-1.93948	AM09330	GB16752-RA [Apis mellifera GABA neurotransmitter transporter-1B (Gat-1B), mRNA]	SET: OGS; Best Dmel 5.1 match: FBgn0039915, blastp escore 0E+00;	NM_001011643.1	GB16752-RA	FBgn0039915	43805	CG1732	CG1732	CG1732 gene product from transcript CG1732-RA	4	650318	655976	102D1-102D1	NA	GO:0006836: neurotransmitter transport	GO:0005328: neurotransmitter:sodium symporter activity, GO:0005332: gamma-aminobutyric acid:sodium symporter activity	GO:0005886: plasma membrane, GO:0005887: integral to plasma membrane
19	21	9	AM02332	-0.606893	-1.52298	6.70308	84.4271	128.58	-3.07816	0.003395	0.096426	-1.94838	AM02332	BB160016B20G10.5 Bee Brain Normalized Library, BB16 Apis mellifera cDNA clone BB160016B20G10 5', mRNA sequence	SET: UI_EST BI514964;	BI514964			NA	NA	NA	NA	NA	NA	NA	NA	NA	NA	NA	NA
7	8	1	AM08210	0.402164	1.32149	6.88284	135.667	102.662	3.07612	0.00341455	0.0967904	-1.95349	AM08210	GB15626-RA [PREDICTED: Apis mellifera similar to CG7698-PA (LOC412049), mRNA]	SET: OGS; Best Dmel 5.1 match: FBgn0038636, blastp escore 0E+00;	XM_395515.2	GB15626-RA	FBgn0038636
5	5	3	AM08058	0.339269	1.26512	6.81808	126.914	100.318	3.07461	0.00342904	0.09701	-1.95726	AM08058	GB15472-RA [PREDICTED: Apis mellifera similar to S1 RNA binding domain 1 (LOC725268), mRNA]	SET: OGS; Dmel Ortholog - C. Elsik Feb_2007: FBgn0051156; Best Dmel 5.1 match: FBgn0051156, blastp escore 1E-155;	XM_001121140.1	GB15472-RA	FBgn0051156	42669	CG31156	CG31156	CG31156 gene product from transcript CG31156-RA	3R	-18434391	-18439349	94B6-94B6	NA	GO:0006139: nucleobase, nucleoside, nucleotide and nucleic acid metabolic process	GO:0003723: RNA binding, GO:0016788: hydrolase activity, acting on ester bonds
27	15	3	AM01163	0.355924	1.27981	10.8664	2111.9	1650.17	3.07334	0.00344132	0.0971666	-1.96044	AM01163	BB170020A20C10.5 Bee Brain Normalized/Subtracted Library, BB17 Apis mellifera cDNA clone BB170020A20C10 5', mRNA sequence	SET: UI_EST BI503962;	BI503962			NA	NA	NA	NA	NA	NA	NA	NA	NA	NA	NA	NA
26	11	9	AM02825	-0.204411	-1.15222	7.21923	138.815	159.945	-3.07246	0.00344975	0.0972141	-1.96261	AM02825	GB10198-RA [PREDICTED: Apis mellifera similar to CG5850-PA (LOC552432), mRNA]	SET: OGS; Dmel Ortholog - C. Elsik Feb_2007: FBgn0032172; Best Dmel 5.1 match: FBgn0032172, blastp escore 1E-131;	XM_624806.2	GB10198-RA	FBgn0032172	34327	CG5850	CG5850	CG5850 gene product from transcript CG5850-RA	2L	-9960845 // -9960448	-9963732 // -9963769	30F2-30F2	NA
9	23	9	AM08189	-0.344075	-1.26934	8.36964	293.578	372.65	-3.07077	0.00346624	0.0974879	-1.96685	AM08189	GB15605-RA [PREDICTED: Apis mellifera similar to 40S ribosomal protein S12 (LOC552266), mRNA]	SET: OGS; Dmel Ortholog - C. Elsik Feb_2007: FBgn0014027; Best Dmel 5.1 match: FBgn0014027, blastp escore 2E-53;	XM_624642.2	GB15605-RA	FBgn0014027
2	16	1	AM04237	0.373875	1.29583	6.97397	143.103	110.434	3.06727	0.00350037	0.0982561	-1.97557	AM04237	GB11617-RA [PREDICTED: Apis mellifera similar to protein tyrosine phosphatase, receptor type, K precursor (LOC410417), mRNA]	SET: OGS; Best Dmel 5.1 match: FBgn0000464, blastp escore 2E-66;	XM_393897.3	GB11617-RA	FBgn0000464	35259	CG10443	Lar	Leukocyte-antigen-related-like	2L	19606568 // 19611409	19731561 // 19731561	37F2-38A2	NA	GO:0001700: embryonic development via the syncytial blastoderm, GO:0007155: cell adhesion, GO:0006470: protein amino acid dephosphorylation, GO:0007399: nervous system development, GO:0007411: axon guidance, GO:0008045: motor axon guidance, GO:0008360: regulation of cell shape, GO:0008594: photoreceptor cell morphogenesis, GO:0031290: retinal ganglion cell axon guidance, GO:0045467: R7 cell devel…	GO:0004725: protein tyrosine phosphatase activity, GO:0005001: transmembrane receptor protein tyrosine phosphatase activity	GO:0005886: plasma membrane, GO:0016021: integral to membrane, GO:0005875: microtubule associated complex, GO:0030424: axon
48	3	3	AM11474	-0.370915	-1.29317	9.4272	605.4	782.887	-3.06604	0.00351252	0.0982587	-1.97865	AM11474	GB18917-RA [PREDICTED: Apis mellifera similar to Cofilin/actin-depolymerizing factor homolog (Protein D61) (Protein twinstar) (LOC725718), mRNA]	SET: OGS; Dmel Ortholog - C. Elsik Feb_2007: FBgn0011726; Best Dmel 5.1 match: FBgn0011726, blastp escore 2E-73;	XM_001120072.1	GB18917-RA	FBgn0011726	37841	CG4254	tsr	twinstar	2R	-19931970	-19934359	60B5-60B5	NA	GO:0000910: cytokinesis, GO:0000915: cytokinesis, actomyosin contractile ring assembly, GO:0001736: establishment of planar polarity, GO:0001737: establishment of imaginal disc-derived wing hair orientation, GO:0030042: actin filament depolymerization, GO:0007015: actin filament organization, GO:0007298: border follicle cell migration, GO:0007409: axonogenesis, GO:0008585: female gonad developmen…	GO:0003779: actin binding	GO:0005875: microtubule associated complex
5	14	15	AM03518	-0.381114	-1.30235	7.9777	220.884	287.668	-3.06587	0.00351411	0.0982587	-1.97905	AM03518	GB30056-RA	SET: OGS;		GB30056-RA		NA	NA	NA	NA	NA	NA	NA	NA	NA	NA	NA	NA
43	9	5	AM08690	-0.303821	-1.23441	7.10292	123.727	152.729	-3.06296	0.00354295	0.0988381	-1.98632	AM08690	GB16110-RA [PREDICTED: Apis mellifera similar to La related protein CG14066-PA, isoform A (LOC724517), mRNA]	SET: OGS; Dmel Ortholog - C. Elsik Feb_2007: FBgn0040108; Best Dmel 5.1 match: FBgn0040108, blastp escore 0E+00;	XM_001120391.1	GB16110-RA	FBgn0040108
31	8	17	AM08904	-0.424019	-1.34166	7.24047	130.551	175.154	-3.06239	0.00354856	0.0988381	-1.98772	AM08904	GB16324-RA [Apis mellifera major royal jelly protein 9 (MRJP9), mRNA]	SET: OGS; Best Dmel 5.1 match: FBgn0041712, blastp escore 2E-51;	NM_001024697.1	GB16324-RA	FBgn0041712	37703	CG9889	yellow-d	CG9889 gene product from transcript CG9889-RA	2R	19266055	19267961	59D9-59D9	NA	GO:0008150: biological_process	GO:0003674: molecular_function	GO:0005575: cellular_component
3	2	21	AM00585	0.383292	1.30431	7.35314	186.727	143.161	3.05582	0.0036145	0.0991406	-2.00409	AM00585	[Antisense] GB11880-RA	SET: UI_EST BH1B0035H04M3; Best Dmel 5.1 match: FBgn0037751, blastp escore 8E-70;		GB11880-RA	FBgn0037751	41199	CG8484	topi	matotopetli	3R	5600842	5603665	85E8-85E8	NA	GO:0006355: regulation of transcription, DNA-dependent, GO:0007140: male meiosis, GO:0007283: spermatogenesis	GO:0003676: nucleic acid binding, GO:0003677: DNA binding, GO:0008270: zinc ion binding	GO:0000790: nuclear chromatin, GO:0005634: nucleus
3	1	9	AM08867	0.31994	1.24828	7.92766	272.032	217.925	3.06012	0.00357126	0.0991406	-1.99339	AM08867	GB16287-RA [PREDICTED: Apis mellifera similar to K06A9.1b (LOC408445), mRNA]	SET: OGS; Best Dmel 5.1 match: FBgn0028573, blastp escore 3E-46;	XM_391993.2	GB16287-RA	FBgn0028573	43930	CG5700	prc	pericardin	3L	-11951972	-11959231	68E3-68E4	NA	GO:0002009: morphogenesis of an epithelium, GO:0007507: heart development, GO:0016477: cell migration, GO:0035088: establishment or maintenance of apical/basal cell polarity		GO:0005578: proteinaceous extracellular matrix, GO:0005605: basal lamina
32	17	11	AM12506	-0.231338	-1.17392	7.32112	147.59	173.26	-3.05893	0.00358315	0.0991406	-1.99634	AM12506	GB19959-RA	SET: OGS; Best Dmel 5.1 match: FBgn0050108, blastp escore 1E-13;		GB19959-RA	FBgn0050108	246460	CG30108	CG30108	CG30108 gene product from transcript CG30108-RB	2R	13556904	13557503	54D4-54D4	NA	GO:0008150: biological_process	GO:0003674: molecular_function	GO:0005575: cellular_component
21	11	7	AM08187	-0.24002	-1.18101	8.63754	366.465	432.799	-3.05816	0.00359091	0.0991406	-1.99827	AM08187	GB15603-RA	SET: OGS; Dmel Ortholog - C. Elsik Feb_2007: FBgn0031589; Best Dmel 5.1 match: FBgn0031589, blastp escore 0E+00;		GB15603-RA	FBgn0031589	33626	CG3714	CG3714	CG3714 gene product from transcript CG3714-RC	2L	-4189496 // -4189496	-4198058 // -4197377	24D8-24D8	00760 // 01100	GO:0019363: pyridine nucleotide biosynthetic process	GO:0004516: nicotinate phosphoribosyltransferase activity
15	9	15	AM08566	-0.32926	-1.25637	7.73869	190.555	239.407	-3.05689	0.00360368	0.0991406	-2.00142	AM08566	GB15984-RA [PREDICTED: Apis mellifera similar to CG4768-PA (LOC551118), mRNA]	SET: OGS; Dmel Ortholog - C. Elsik Feb_2007: FBgn0030790; Best Dmel 5.1 match: FBgn0030790, blastp escore 2E-40;	XM_623514.2	GB15984-RA	FBgn0030790	32666	CG4768	CG4768	CG4768 gene product from transcript CG4768-RA	X	16686186	16690056	15A8-15A8	NA
44	5	1	AM01549	-0.335577	-1.26188	11.0985	1952.02	2463.22	-3.05854	0.00358701	0.0991406	-1.9973	AM01549	BB170011A10H12.5 Bee Brain Normalized/Subtracted Library, BB17 Apis mellifera cDNA clone BB170011A10H12 5', mRNA sequence	SET: UI_EST BI507864;	BI507864			NA	NA	NA	NA	NA	NA	NA	NA	NA	NA	NA	NA
17	10	7	AM02978	-0.359837	-1.28328	8.43731	306	392.685	-3.05666	0.00360602	0.0991406	-2.002	AM02978	GB10348-RA [PREDICTED: Apis mellifera hypothetical protein LOC726251 (LOC726251), mRNA]	SET: OGS; Also matches: GB10348-RB; Best Dmel 5.1 match: FBgn0032682, blastp escore 7E-07;	XM_001122006.1	GB10348-RA	FBgn0032682	35103	CG10176	CG10176	CG10176 gene product from transcript CG10176-RB	2L	18485453	18487710	36F5-36F5	NA
5	20	13	AM10092	-0.631199	-1.54885	8.99801	410.835	636.322	-3.05583	0.00361432	0.0991406	-2.00404	AM10092	GB19713-RA [PREDICTED: Apis mellifera similar to CG13124-PA, isoform A (LOC410091), mRNA]	SET: OGS; Also matches: GB17521-RA,XM_001119983.1; Dmel Ortholog - C. Elsik Feb_2007: FBgn0032156; Best Dmel 5.1 match: FBgn0032156, blastp escore 1E-74;	XM_393579.3	GB19713-RA	FBgn0032156	34310	CG13124	CG13124	CG13124 gene product from transcript CG13124-RA	2L	-9903385 // -9903378	-9908649 // -9908649	30E1-30E1	NA	GO:0016070: RNA metabolic process	GO:0005515: protein binding
47	12	23	AM12593	0.453311	1.36918	6.78801	129.308	94.4421	3.05496	0.00362319	0.09919	-2.00622	AM12593	GB20046-RA [PREDICTED: Apis mellifera similar to CG1907-PA (LOC412424), mRNA]	SET: OGS; Best Dmel 5.1 match: FBgn0039674, blastp escore 6E-80;	XM_395881.3	GB20046-RA	FBgn0039674	43483	CG1907	CG1907	CG1907 gene product from transcript CG1907-RA	3R	25444755	25446480	99B5-99B5	NA	GO:0006839: mitochondrial transport, GO:0015742: alpha-ketoglutarate transport, GO:0015743: malate transport, GO:0055085: transmembrane transport	GO:0022857: transmembrane transporter activity, GO:0005488: binding, GO:0015367: oxoglutarate:malate antiporter activity	GO:0005740: mitochondrial envelope, GO:0005743: mitochondrial inner membrane, GO:0005811: lipid particle
32	4	15	AM12862	-0.531532	-1.44546	8.21419	247.01	357.044	-3.05297	0.0036434	0.099554	-2.01116	AM12862	AM12862 Unknown [Arrayset: JDE_EST jdeC33_]	SET: JDE_EST jdeC33_;				NA	NA	NA	NA	NA	NA	NA	NA	NA	NA	NA	NA
29	9	17	AM07982	-0.234269	-1.17631	7.09564	126.107	148.341	-3.05191	0.00365426	0.0996616	-2.01381	AM07982	GB15394-RA [PREDICTED: Apis mellifera hypothetical protein LOC726033 (LOC726033), mRNA]	SET: OGS; Dmel Ortholog - C. Elsik Feb_2007: FBgn0032189; Best Dmel 5.1 match: FBgn0032189, blastp escore 2E-12;	XM_001121809.1	GB15394-RA	FBgn0032189	34351	CG18145	Ripalpha	RPA-interacting protein alpha	2L	-10199395	-10200972	31B1-31B1	NA	GO:0008150: biological_process		GO:0005575: cellular_component
13	20	21	AM00477	-0.339329	-1.26517	7.27625	137.815	174.359	-3.05089	0.00366461	0.099755	-2.01632	AM00477	DB760574 RIKEN full-length enriched honey bee cDNA library, head Apis mellifera cDNA clone BH10020P07 3', mRNA sequence	SET: UI_EST BH1B0020P07M3;	DB760574			NA	NA	NA	NA	NA	NA	NA	NA	NA	NA	NA	NA
43	13	13	AM06413	0.448846	1.36495	7.37346	193.728	141.93	3.04658	0.00370904	0.0998239	-2.02703	AM06413	GB13814-RA	SET: OGS; Best Dmel 5.1 match: FBgn0034546, blastp escore 1E-16;		GB13814-RA	FBgn0034546	37349	CG13442	CG13442	CG13442 gene product from transcript CG13442-RA	2R	-16615328	-16618115	57B1-57B1	NA		GO:0008270: zinc ion binding
22	15	15	AM03130	0.366877	1.28956	9.80422	1015.28	787.307	3.04157	0.0037613	0.0998239	-2.03945	AM03130	GB10504-RA [PREDICTED: Apis mellifera similar to pumilio CG9755-PA, isoform A (LOC408298), mRNA]	Also matches: GB10504-RB; Dmel Ortholog - C. Elsik Feb_2007: FBgn0003165; Best Dmel 5.1 match: FBgn0003165, blastp escore 0E+00;	XM_391849.3	GB10504-RA	FBgn0003165	41094	CG9755	pum	pumilio	3R	-4895478 // -4895478 // -4895478 // -4895478	-5063417 // -5062743 // -5052192 // -4983072	3-48.5 cM // 85C4-85D1	NA	GO:0000288: nuclear-transcribed mRNA catabolic process, deadenylation-dependent decay, GO:0001709: cell fate determination, GO:0007067: mitosis, GO:0007268: synaptic transmission, GO:0007280: pole cell migration, GO:0007281: germ cell development, GO:0007616: long-term memory, GO:0008258: head involution, GO:0008582: regulation of synaptic growth at neuromuscular junction, GO:0008595: anterior/po…	GO:0005515: protein binding, GO:0000900: translation repressor activity, nucleic acid binding, GO:0003729: mRNA binding, GO:0003730: mRNA 3'-UTR binding	GO:0005737: cytoplasm
6	17	15	AM00701R	0.32281	1.25076	6.89989	133.555	106.779	3.04262	0.00375029	0.0998239	-2.03685	AM00701R	DB741932 RIKEN full-length enriched honey bee cDNA library, head Apis mellifera cDNA clone BH10049N23 5', mRNA sequence	SET: UI_EST BH1B0049N23T3;	DB741932			NA	NA	NA	NA	NA	NA	NA	NA	NA	NA	NA	NA
10	11	13	AM02402	0.319179	1.24762	10.5614	1687.88	1352.88	3.04328	0.00374343	0.0998239	-2.03522	AM02402	BB170020B20D05.5 Bee Brain Normalized/Subtracted Library, BB17 Apis mellifera cDNA clone BB170020B20D05 5', mRNA sequence	SET: UI_EST BI515453;	BI503727			NA	NA	NA	NA	NA	NA	NA	NA	NA	NA	NA	NA
25	7	23	AM07018	0.277811	1.21235	6.82769	125.071	103.163	3.04986	0.00367524	0.0998239	-2.01889	AM07018	GB14420-RA [PREDICTED: Apis mellifera similar to cropped CG7664-PA (LOC726729), mRNA]	SET: OGS; Dmel Ortholog - C. Elsik Feb_2007: FBgn0001994; Best Dmel 5.1 match: FBgn0001994, blastp escore 1E-60;	XM_001122450.1	GB14420-RA	FBgn0001994	34956	CG7664	crp	cropped	2L	-16264060	-16287728	35F1-35F1	NA	GO:0045449: regulation of transcription	GO:0005515: protein binding, GO:0003702: RNA polymerase II transcription factor activity, GO:0030528: transcription regulator activity	GO:0005634: nucleus
40	7	1	AM08330	-0.254207	-1.19268	9.95272	907.411	1082.25	-3.04785	0.00369593	0.0998239	-2.02388	AM08330	GB15748-RA [PREDICTED: Apis mellifera similar to Protein C12orf4 (LOC410871), mRNA]	SET: OGS; Dmel Ortholog - C. Elsik Feb_2007: FBgn0039589; Best Dmel 5.1 match: FBgn0039589, blastp escore 8E-107;	XM_394347.3	GB15748-RA	FBgn0039589	43386	CG9986	CG9986	CG9986 gene product from transcript CG9986-RA	3R	24431858	24434096	98D6-98D6	NA
31	2	9	AM08942	-0.260789	-1.19813	7.31273	145.245	174.022	-3.04426	0.00373321	0.0998239	-2.03279	AM08942	GB16361-RA [PREDICTED: Apis mellifera similar to Protein C kinase 98E CG1954-PA (LOC724607), mRNA]	SET: OGS; Dmel Ortholog - C. Elsik Feb_2007: FBgn0003093; Best Dmel 5.1 match: FBgn0003093, blastp escore 3E-78;	XR_014887.1	GB16361-RA	FBgn0003093	43428	CG1954	Pkc98E	Protein C kinase 98E	3R	24864895	24872756	98F6-98F6	NA	GO:0006468: protein amino acid phosphorylation, GO:0023034: intracellular signaling pathway	GO:0004674: protein serine/threonine kinase activity, GO:0004697: protein kinase C activity, GO:0004698: calcium-dependent protein kinase C activity, GO:0005524: ATP binding, GO:0019992: diacylglycerol binding
17	7	21	AM03667	-0.276603	-1.21134	7.41805	155.39	188.23	-3.04213	0.00375545	0.0998239	-2.03807	AM03667	GB11043-RA	SET: OGS; Dmel Ortholog - C. Elsik Feb_2007: FBgn0053506; Best Dmel 5.1 match: FBgn0053506, blastp escore 8E-29;		GB11043-RA	FBgn0053506	3346177	CG33506	CG33506	CG33506 gene product from transcript CG33506-RA	2R	-10744951	-10746138	51C5-51C5	NA	GO:0008150: biological_process	GO:0003674: molecular_function	GO:0005575: cellular_component
6	15	11	AM00834R	-0.277969	-1.21249	7.25103	138.337	167.732	-3.04697	0.00370506	0.0998239	-2.02607	AM00834R	GB19176-RA [PREDICTED: Apis mellifera similar to nel-like 1 precursor (LOC411748), mRNA]	SET: UI_EST BH1B0068P08T3; Best Dmel 5.1 match: FBgn0053196, blastp escore 9E-37;	XM_395215.3	GB19176-RA	FBgn0053196	318824	CG33196	dp	dumpy	2L	-4479470	-4591963	2-13.0 cM // 24F4-25A1	NA	GO:0007424: open tracheal system development, GO:0007475: apposition of dorsal and ventral imaginal disc-derived wing surfaces, GO:0008362: chitin-based embryonic cuticle biosynthetic process, GO:0040005: chitin-based cuticle attachment to epithelium	GO:0005509: calcium ion binding, GO:0004519: endonuclease activity, GO:0004867: serine-type endopeptidase inhibitor activity, GO:0051539: 4 iron, 4 sulfur cluster binding	GO:0005578: proteinaceous extracellular matrix
39	18	11	AM03902	-0.288115	-1.22104	7.11282	125.259	152.946	-3.04117	0.00376554	0.0998239	-2.04045	AM03902	GB11279-RA [PREDICTED: Apis mellifera similar to CG6181-PA, isoform A (LOC413099), mRNA]	SET: OGS; Dmel Ortholog - C. Elsik Feb_2007: FBgn0032340; Best Dmel 5.1 match: FBgn0032340, blastp escore 2E-114;	XM_396550.3	GB11279-RA	FBgn0032340	34541	CG6181	Ge-1	CG6181 gene product from transcript CG6181-RA	2L	-11095352	-11100866	32D3-32D3	3018	GO:0033962: cytoplasmic mRNA processing body assembly		GO:0000932: cytoplasmic mRNA processing body
25	25	11	pos3	-0.291793	-1.22416	8.89515	430.315	526.775	-3.04319	0.00374439	0.0998239	-2.03545	pos3	GB11132 [PREDICTED: Apis mellifera similar to ribosomal protein S5, transcript variant 1 (LOC409728), mRNA]		XM_393226.3	GB11132-RA		NA	NA	NA	NA	NA	NA	NA	NA	NA	NA	NA	NA
14	15	21	AM11019	-0.347793	-1.27261	7.31435	141.088	179.551	-3.04369	0.00373913	0.0998239	-2.0342	AM11019	GB18456-RA [PREDICTED: Apis mellifera similar to Grunge CG6964-PB, isoform B (LOC724895), mRNA]	SET: OGS; Best Dmel 5.1 match: FBgn0010825, blastp escore 1E-18;	XM_001120795.1	GB18456-RA	FBgn0010825	46156	CG6964	Gug	Grunge	3L	8443415 // 8443747	8465756 // 8465769	3-26 cM // 66C13-66D1	NA	GO:0001654: eye development, GO:0009880: embryonic pattern specification, GO:0007379: segment specification, GO:0007480: imaginal disc-derived leg morphogenesis, GO:0008586: imaginal disc-derived wing vein morphogenesis, GO:0016481: negative regulation of transcription, GO:0035282: segmentation, GO:0042059: negative regulation of epidermal growth factor receptor signaling pathway	GO:0003677: DNA binding, GO:0003714: transcription corepressor activity, GO:0004407: histone deacetylase activity, GO:0070491: transcription repressor binding	GO:0005634: nucleus, GO:0005705: polytene chromosome interband
9	25	15	pos4	-0.375288	-1.2971	10.0855	954.012	1237.45	-3.04622	0.00371282	0.0998239	-2.02793	pos4	GB10560 [Apis mellifera translation elongation factor eEF-1 alpha chain (LOC408385), mRNA]		NM_001011628.1	GB10560-RA		NA	NA	NA	NA	NA	NA	NA	NA	NA	NA	NA	NA
42	5	17	AM03013	-0.394677	-1.31465	11.4501	2440.13	3207.92	-3.04193	0.0037575	0.0998239	-2.03856	AM03013	GB30196-RA	Dmel Ortholog - C. Elsik Feb_2007: FBgn0052683; Best Dmel 5.1 match: FBgn0040206, blastp escore 2E-68;		GB30196-RA	FBgn0052683	31970	CG32683	CG32683	CG32683 gene product from transcript CG32683-RA	X	-10304421	-10348928	9C1-9C4	NA	GO:0007165: signal transduction, GO:0007600: sensory perception
35	2	15	AM03006	-0.463673	-1.37905	10.0356	893.745	1232.52	-3.04064	0.00377113	0.0998239	-2.04177	AM03006	GB10377-RA [PREDICTED: Apis mellifera similar to Unc-76 CG3981-PB, isoform B, transcript variant 1 (LOC409362), mRNA]	SET: OGS; Dmel Ortholog - C. Elsik Feb_2007: FBgn0040395; Best Dmel 5.1 match: FBgn0040395, blastp escore 4E-111;	XM_392877.3	GB10377-RA	FBgn0040395	31179	CG3981	Unc-76	CG3981 gene product from transcript CG3981-RB	X	1974644	1987129	2C10-2D1	NA	GO:0006911: phagocytosis, engulfment, GO:0008088: axon cargo transport	GO:0019894: kinesin binding
11	11	5	AM03432	0.342491	1.26794	7.36959	186.217	146.865	3.03642	0.00381579	0.0999042	-2.05223	AM03432	GB10807-RA [PREDICTED: Apis mellifera similar to Putative ATP-dependent Clp protease proteolytic subunit, mitochondrial precursor (Endopeptidase Clp) (LOC409011), mRNA]	SET: OGS; Dmel Ortholog - C. Elsik Feb_2007: FBgn0032229; Best Dmel 5.1 match: FBgn0032229, blastp escore 2E-80;	XM_392540.3	GB10807-RA	FBgn0032229	34402	CG5045	CG5045	CG5045 gene product from transcript CG5045-RA	2L	10356742	10357876	31D10-31D10	NA	GO:0006508: proteolysis	GO:0004252: serine-type endopeptidase activity	GO:0005739: mitochondrion
[truncated: 13,855 more rows]
