# Supplementary material for: Non-Specific dsRNA-Mediated Antiviral Response in the Honey Bee
Source: PLoS One. 2013 Oct 10;8(10):e77263. doi: 10.1371/journal.pone.0077263 (PMC3795074; doi:10.1371/journal.pone.0077263)
Supplement: Table S4 — Complete Honey Bee Gene Expression Microarray Results. Complete microarray results for dsRNA-treated bees compared to mock-infected bees. Differentially expressed genes with adjusted p-value < 0.05 (worksheet 1) and all data (worksheet 2). (XLSX) [file pone.0077263.s007.xlsx]

## Sheet: RNA vs Buffer adj.P.Val < 0.05
Flenniken and Andino, 2013.
Supporting Table S4. Complete Honey Bee Gene Expression Microarray Results. Complete microarray results for dsRNA-treated bees compared to mock-infected bees. Differentially expressed genes with adjusted P-value < 0.05 (sheet 1) and all data (sheet 2). Gene Ontology terms for biological process, molecular function, and cellular compartment were assigned and biological process assignments were fur…
Block	Row	Column	ID	logFC	FoldChange	AveExpr	Cy5median	Cy3median	t	P.Value	adj.P.Val	B	cloneAM_id	Name	Reporter.Comment	Reporter.BioSequence.Database.Entry..entrez.	beebaseGB_id	FBgn_id	EG_id	CG_id	Symbol	GeneName	Chromosome	Chr_Start	Chr_Stop	MapLoc	Pathway		immune response	transcription/splicing/rRNA processing / RNAi	signaling	trafficking	metabolism	translation / protein folding	chromatin regulation	other	unassigned	GO_BP	GO_MF	GO_CC
45	4	1	AM02966	1.40539	2.64889	8.93145	794.633	299.988	3.93419	0.000260976	0.0172388	0.368393	AM02966	GB10336-RA [PREDICTED: Apis mellifera similar to lethal (3) 07882 CG5824-PA (LOC413720), mRNA]	SET: OGS; Best Dmel 5.1 match: FBgn0010926, blastp escore 5E-145;	XM_397160.2	GB10336-RA	FBgn0010926	46201	CG5824	l(3)07882	lethal (3) 07882	3R	-13362648	-13365698	90B3-90B4	NA			1								GO:0006364: rRNA processing, GO:0030490: maturation of SSU-rRNA, GO:0042274: ribosomal small subunit biogenesis	GO:0005515: protein binding, GO:0030515: snoRNA binding	GO:0005730: nucleolus
29	20	5	AM04958	1.25379	2.38467	11.3183	3943.2	1653.56	3.54962	0.000857822	0.0348779	-0.710392	AM04958	GB12339-RA [PREDICTED: Apis mellifera similar to nemo CG7892-PE, isoform E (LOC410956), mRNA]	SET: OGS; Dmel Ortholog - C. Elsik Feb_2007: FBgn0011817; Best Dmel 5.1 match: FBgn0011817, blastp escore 0E+00;	XM_394432.3	GB12339-RA	FBgn0011817	38890	CG7892	nmo	nemo	3L	7972148	8043433	66A22-66B3	4310				1							GO:0001736: establishment of planar polarity, GO:0006468: protein amino acid phosphorylation, GO:0007474: imaginal disc-derived wing vein specification, GO:0007476: imaginal disc-derived wing morphogenesis, GO:0008586: imaginal disc-derived wing vein morphogenesis, GO:0016318: ommatidial rotation, GO:0030178: negative regulation of Wnt receptor signaling pathway, GO:0042332: gravitaxis, GO:004874…	GO:0004672: protein kinase activity, GO:0004674: protein serine/threonine kinase activity, GO:0004707: MAP kinase activity, GO:0005524: ATP binding
47	11	7	AM05006	1.02477	2.03463	9.53952	1061.51	521.72	4.74451	1.82188e-05	0.00359384	2.80457	AM05006	GB12388-RA [PREDICTED: Apis mellifera similar to CG15525-PA, transcript variant 1 (LOC551200), mRNA]	SET: OGS; Dmel Ortholog - C. Elsik Feb_2007: FBgn0039732; Best Dmel 5.1 match: FBgn0039732, blastp escore 2E-42;	XM_623595.1	GB12388-RA	FBgn0039732	43556	CG15525	CG15525	CG15525 gene product from transcript CG15525-RA	3R	-25822682	-25823399	99D1-99D1	3040										1
21	10	21	AM09047	0.936856	1.91435	10.2638	1701.02	888.564	4.30291	7.95067e-05	0.00887517	1.45329	AM09047	GB16468-RA [PREDICTED: Apis mellifera similar to CG33156-PB, isoform B, transcript variant 1 (LOC408470), mRNA]	SET: OGS; Dmel Ortholog - C. Elsik Feb_2007: FBgn0053156; Best Dmel 5.1 match: FBgn0053156, blastp escore 0E+00;	XM_392018.3	GB16468-RA	FBgn0053156	36507	CG33156	CG33156	CG33156 gene product from transcript CG33156-RE	2R	-9435748 // -9435748 // -9435748 // -9434649	-9440666 // -9439911 // -9437780 // -9438952	50B1-50B1	00760 // 01100						1					GO:0008152: metabolic process	GO:0003951: NAD+ kinase activity
35	14	19	AM03325	0.834493	1.78323	8.39245	448.728	251.638	3.57361	0.000797779	0.0337883	-0.64488	AM03325	GB10700-RA [PREDICTED: Apis mellifera similar to Plenty of SH3s CG4909-PA (LOC412175), mRNA]	SET: OGS; Best Dmel 5.1 match: FBgn0040294, blastp escore 1E-122;	XM_395638.3	GB10700-RA	FBgn0040294	36990	CG4909	POSH	Plenty of SH3s	2R	13456242	13459827	54C9-54C9	NA					1						GO:0008104: protein localization, GO:0008103: oocyte microtubule cytoskeleton polarization, GO:0008340: determination of adult lifespan, GO:0042052: rhabdomere development, GO:0045451: pole plasm oskar mRNA localization	GO:0005515: protein binding, GO:0004842: ubiquitin-protein ligase activity, GO:0008270: zinc ion binding, GO:0030159: receptor signaling complex scaffold activity
45	17	3	AM08125	0.815154	1.75949	8.61546	520.242	295.678	4.07324	0.000167535	0.0132773	0.772257	AM08125	GB15540-RA	SET: OGS; Dmel Ortholog - C. Elsik Feb_2007: FBgn0033427; Best Dmel 5.1 match: FBgn0027495, blastp escore 3E-13;		GB15540-RA	FBgn0033427	35985	CG1868	CG1868	CG1868 gene product from transcript CG1868-RB	2R	-5469260 // -5469260	-5472050 // -5471734	45F4-45F5	NA			1								GO:0016481: negative regulation of transcription	GO:0008270: zinc ion binding, GO:0016564: transcription repressor activity	GO:0005634: nucleus, GO:0005737: cytoplasm
29	16	17	AM07355	0.800394	1.74158	9.18511	768.182	441.084	3.42631	0.00124101	0.0439079	-1.04312	AM07355	GB14760-RA [PREDICTED: Apis mellifera similar to morula CG3060-PA (LOC411942), partial mRNA]	SET: OGS; Dmel Ortholog - C. Elsik Feb_2007: FBgn0002791; Best Dmel 5.1 match: FBgn0002791, blastp escore 0E+00;	XM_395411.2	GB14760-RA	FBgn0002791	45906	CG3060	mr	morula	2R	19859955	19862935	2-106.7 cM // 60A15-60A15	04120 // 04914									1		GO:0000090: mitotic anaphase, GO:0051726: regulation of cell cycle, GO:0006511: ubiquitin-dependent protein catabolic process, GO:0045886: negative regulation of synaptic growth at neuromuscular junction, GO:0050804: regulation of synaptic transmission	GO:0031625: ubiquitin protein ligase binding	GO:0005680: anaphase-promoting complex, GO:0031461: cullin-RING ubiquitin ligase complex
16	1	7	AM04937	0.787262	1.7258	9.26796	809.896	469.289	4.52018	3.87444e-05	0.00569305	2.11188	AM04937	GB12318-RA [PREDICTED: Apis mellifera similar to Myosin 61F CG9155-PB, isoform B, transcript variant 1 (LOC410960), mRNA]	SET: OGS; Dmel Ortholog - C. Elsik Feb_2007: FBgn0010246; Best Dmel 5.1 match: FBgn0010246, blastp escore 0E+00;	XM_394436.3	GB12318-RA	FBgn0010246	38153	CG9155	Myo61F	Myosin 61F	3L	1318481 // 1321028 // 1324562 // 1325123	1329623 // 1329623 // 1329623 // 1329623	61F6-61F6	NA		1									GO:0042742: defense response to bacterium, GO:0007368: determination of left/right symmetry, GO:0007498: mesoderm development, GO:0032528: microvillus organization	GO:0042623: ATPase activity, coupled, GO:0003774: motor activity, GO:0003779: actin binding, GO:0005524: ATP binding	GO:0005737: cytoplasm, GO:0005903: brush border, GO:0016459: myosin complex
8	4	21	AM12832	0.77674	1.71326	9.85778	1214.5	708.886	5.89429	3.31857e-07	0.000281102	6.49203	AM12832	AM12832 Unknown [Arrayset: JDE_EST jdeC12_, jdeC12_ GroupUn.5108_836_905]	SET: JDE_EST jdeC12_;				NA	NA	NA	NA	NA	NA	NA	NA	NA										1	NA	NA	NA
4	6	23	AM10544	0.768331	1.7033	11.6856	4298.91	2523.87	6.74909	1.56586e-08	7.51613e-05	9.29989	AM10544	GB17971-RA [PREDICTED: Apis mellifera similar to Protein decapentaplegic precursor (Protein DPP-C) (LOC727101), partial mRNA]	SET: OGS; Dmel Ortholog - C. Elsik Feb_2007: FBgn0000490; Best Dmel 5.1 match: FBgn0000490, blastp escore 2E-88;	XM_001122815.1	GB17971-RA	FBgn0000490	33432	CG9885	dpp	decapentaplegic	2L	2428453 // 2449060 // 2451006 // 2451241 // 2454738	2459609 // 2459609 // 2459609 // 2459609 // 2459609	2-4.0 cM // 22F1-22F3	04340 // 04350									1		GO:0001708: cell fate specification, GO:0001709: cell fate determination, GO:0001715: ectodermal cell fate specification, GO:0001745: compound eye morphogenesis, GO:0002168: instar larval development, GO:0007179: transforming growth factor beta receptor signaling pathway, GO:0007281: germ cell development, GO:0007304: chorion-containing eggshell formation, GO:0007313: maternal specification of do…	GO:0005515: protein binding, GO:0005160: transforming growth factor beta receptor binding, GO:0008083: growth factor activity, GO:0016015: morphogen activity, GO:0016566: specific transcriptional repressor activity, GO:0042803: protein homodimerization activity, GO:0046982: protein heterodimerization activity	GO:0005622: intracellular, GO:0005576: extracellular region, GO:0005615: extracellular space
4	21	23	AM00761R	0.764322	1.69857	7.48521	233.516	137.478	4.13136	0.000138949	0.0122004	0.942993	AM00761R	DB744149 RIKEN full-length enriched honey bee cDNA library, head Apis mellifera cDNA clone BH10057H02 5', mRNA sequence	SET: UI_EST BH1B0057H02T3;	DB744149			NA	NA	NA	NA	NA	NA	NA	NA	NA										1	NA	NA	NA
2	18	7	AM03041	0.75941	1.6928	9.47707	927.224	547.746	3.91043	0.000281323	0.0181262	0.300084	AM03041	GB10413-RA [PREDICTED: Apis mellifera similar to Dodeca-satellite-binding protein 1 CG5170-PC, isoform C (LOC412111), mRNA]	SET: OGS; Dmel Ortholog - C. Elsik Feb_2007: FBgn0027835; Best Dmel 5.1 match: FBgn0027835, blastp escore 0E+00;	XM_395577.3	GB10413-RA	FBgn0027835	37116	CG5170	Dp1	Dodeca-satellite-binding protein 1	2R	14299510 // 14299787 // 14300501	14308628 // 14308628 // 14308628	55C8-55C8	NA								1			GO:0007059: chromosome segregation, GO:0045727: positive regulation of translation, GO:0030261: chromosome condensation, GO:0031507: heterochromatin formation	GO:0003696: satellite DNA binding, GO:0003697: single-stranded DNA binding, GO:0003730: mRNA 3'-UTR binding	GO:0000792: heterochromatin, GO:0030529: ribonucleoprotein complex, GO:0005634: nucleus, GO:0005701: polytene chromosome chromocenter, GO:0005811: lipid particle
23	10	7	AM09650	0.753479	1.68585	9.1951	761.048	451.432	4.60731	2.89427e-05	0.00491503	2.37949	AM09650	GB17074-RA [PREDICTED: Apis mellifera similar to CG3016-PA (LOC409403), mRNA]	SET: OGS; Dmel Ortholog - C. Elsik Feb_2007: FBgn0029819; Best Dmel 5.1 match: FBgn0029819, blastp escore 2E-43;	XM_392918.3	GB17074-RA	FBgn0029819	31519	CG3016	CG3016	CG3016 gene product from transcript CG3016-RA	X	-5771028	-5773866	5C5-5C6	NA				1							GO:0006511: ubiquitin-dependent protein catabolic process	GO:0004221: ubiquitin thiolesterase activity
4	6	15	AM02587	0.730449	1.65916	7.7626	279.718	168.59	6.3606	6.29274e-08	0.000113269	8.02215	AM02587	BB160024A10B05.5 Bee Brain Normalized Library, BB16 Apis mellifera cDNA clone BB160024A10B05 5', mRNA sequence	SET: UI_EST BI516961;	BI516961			NA	NA	NA	NA	NA	NA	NA	NA	NA										1	NA	NA	NA
48	5	23	AM03403	0.704887	1.63002	8.7822	562.083	344.833	3.89064	0.000299438	0.0185061	0.243324	AM03403	GB10778-RA	SET: OGS;		GB10778-RA		NA	NA	NA	NA	NA	NA	NA	NA	NA										1	NA	NA	NA
16	17	23	AM12535	0.701673	1.62639	9.59421	985.728	606.083	4.01552	0.000201531	0.0146822	0.603805	AM12535	GB19988-RA [PREDICTED: Apis mellifera similar to CG6426-PA, transcript variant 1 (LOC409663), mRNA]	SET: OGS; Dmel Ortholog - C. Elsik Feb_2007: FBgn0034162; Best Dmel 5.1 match: FBgn0034162, blastp escore 3E-40;	XM_393161.3	GB19988-RA	FBgn0034162	36891	CG6426	CG6426	CG6426 gene product from transcript CG6426-RA	2R	12756896	12759358	53D14-53D14	NA										1		GO:0003796: lysozyme activity
35	14	13	AM12675	0.698306	1.6226	11.8923	4842.29	2984.28	3.66514	0.000603557	0.0279358	-0.392644	AM12675	GB20128-RA [PREDICTED: Apis mellifera similar to CG4040-PA (LOC409604), mRNA]	SET: OGS; Also matches: GB20128-RB; Dmel Ortholog - C. Elsik Feb_2007: FBgn0030076; Best Dmel 5.1 match: FBgn0030076, blastp escore 5E-78;	XM_393107.3	GB20128-RA	FBgn0030076																			1
12	3	9	AM02078	0.685797	1.60859	10.0446	1339.52	832.731	3.5528	0.000849627	0.0346908	-0.701728	AM02078	BB160003A10C10.5 Bee Brain Normalized Library, BB16 Apis mellifera cDNA clone BB160003A10C10 5', mRNA sequence	SET: UI_EST BI512829;	BI510604			NA	NA	NA	NA	NA	NA	NA	NA	NA											NA	NA	NA
40	2	13	AM08277	0.685783	1.60857	8.16318	363.567	226.018	4.46655	4.63205e-05	0.00634248	1.94811	AM08277	GB15694-RA [PREDICTED: Apis mellifera similar to ubiquitin specific protease 8 (LOC411362), mRNA]	SET: OGS; Best Dmel 5.1 match: FBgn0038862, blastp escore 1E-97;	XM_394836.3	GB15694-RA	FBgn0038862	42509	CG5798	CG5798	CG5798 gene product from transcript CG5798-RA	3R	16959983	16963938	93C1-93C1	4144				1							GO:0006511: ubiquitin-dependent protein catabolic process	GO:0004221: ubiquitin thiolesterase activity
44	1	11	AM05787	0.683175	1.60567	8.45254	443.912	276.465	4.7528	1.77142e-05	0.00359384	2.83038	AM05787	GB13178-RA [PREDICTED: Apis mellifera hypothetical protein LOC724158 (LOC724158), mRNA]	SET: OGS; Dmel Ortholog - C. Elsik Feb_2007: FBgn0037345; Best Dmel 5.1 match: FBgn0037345, blastp escore 1E-22;	XM_001119914.1	GB13178-RA	FBgn0037345	40677	CG2948	rev7	CG2948 gene product from transcript CG2948-RA	3R	1414664	1415261	83B4-83B4	4914									1		GO:0007067: mitosis, GO:0051349: positive regulation of lyase activity
8	1	15	AM12344	0.666342	1.58704	9.68277	1035.38	652.393	3.66175	0.000609868	0.0280578	-0.402058	AM12344	GB19797-RA [PREDICTED: Apis mellifera similar to Cytochrome P450 6a2 (CYPVIA2) (P450-B1) (LOC724211), mRNA]	SET: OGS; Best Dmel 5.1 match: FBgn0000473, blastp escore 4E-70;	XM_001119981.1	GB19797-RA	FBgn0000473	35587	CG9438	Cyp6a2	Cytochrome P450-6a2	2R	-2667220	-2668960	42D1-42D1	903				1							GO:0055114: oxidation reduction, GO:0017085: response to insecticide, GO:0031000: response to caffeine	GO:0009055: electron carrier activity, GO:0004497: monooxygenase activity, GO:0020037: heme binding	GO:0016020: membrane, GO:0005792: microsome
41	16	17	AM04638	0.665719	1.58636	8.63661	501.28	315.994	3.36142	0.00150331	0.0481104	-1.21542	AM04638	GB12021-RA [PREDICTED: Apis mellifera similar to PR domain containing 10 isoform 2 (LOC412574), mRNA]	SET: OGS; Best Dmel 5.1 match: FBgn0020309, blastp escore 2E-35;	XM_396029.3	GB12021-RA	FBgn0020309	34592	CG14938	crol	crooked legs	2L	-11794326 // -11794326	-11809433 // -11808972	33A1-33A2	NA			1								GO:0007155: cell adhesion, GO:0006357: regulation of transcription from RNA polymerase II promoter, GO:0007476: imaginal disc-derived wing morphogenesis, GO:0016481: negative regulation of transcription, GO:0030178: negative regulation of Wnt receptor signaling pathway, GO:0045931: positive regulation of mitotic cell cycle	GO:0003676: nucleic acid binding, GO:0003702: RNA polymerase II transcription factor activity, GO:0008270: zinc ion binding	GO:0005634: nucleus
4	10	13	AM08485	0.660463	1.58059	7.48118	224.63	142.118	4.10149	0.000152995	0.0127912	0.855096	AM08485	GB15904-RA [PREDICTED: Apis mellifera hypothetical LOC408660 (LOC408660), mRNA]	SET: OGS; Best Dmel 5.1 match: FBgn0038921, blastp escore 5E-04;	XM_397515.3	GB15904-RA	FBgn0038921	42585	CG6332	CG6332	CG6332 gene product from transcript CG6332-RA	3R	17840418	17841934	93F14-93F14	NA										1
33	11	5	AM07198	0.659777	1.57984	8.99177	639.882	405.03	3.37634	0.00143871	0.0474424	-1.17598	AM07198	GB14601-RA [PREDICTED: Apis mellifera similar to CG4774-PA, isoform A (LOC409698), mRNA]	SET: OGS; Dmel Ortholog - C. Elsik Feb_2007: FBgn0039360; Best Dmel 5.1 match: FBgn0039360, blastp escore 2E-56;	XM_393196.3	GB14601-RA	FBgn0039360	43104	CG4774	CG4774	CG4774 gene product from transcript CG4774-RB	3R	-21510955 // -21510955 // -21510955	-21513092 // -21512861 // -21512854	96E10-96E10	NA						1					GO:0008654: phospholipid biosynthetic process	GO:0017169: CDP-alcohol phosphatidyltransferase activity	GO:0016020: membrane, GO:0016021: integral to membrane
4	20	9	AM09160	0.633242	1.55105	8.26461	383.007	246.935	6.11799	1.4968e-07	0.000195945	7.22502	AM09160	GB16581-RA	SET: OGS;		GB16581-RA		NA	NA	NA	NA	NA	NA	NA	NA	NA										1	NA	NA	NA
7	4	23	AM06546	0.629476	1.547	7.99543	317.401	205.172	4.81728	1.42291e-05	0.00325236	3.03172	AM06546	GB13948-RA [PREDICTED: Apis mellifera similar to CG4168-PA (LOC725543), mRNA]	SET: OGS; Dmel Ortholog - C. Elsik Feb_2007: FBgn0028888; Best Dmel 5.1 match: FBgn0028888, blastp escore 9E-175;	XM_001121376.1	GB13948-RA	FBgn0028888	34889	CG4168	CG4168	CG4168 gene product from transcript CG4168-RA	2L	-15162114	-15178320	35C3-35C3	NA										1		GO:0005515: protein binding, GO:0004930: G-protein coupled receptor activity
8	6	9	AM07560	0.625717	1.54298	7.3685	205.267	133.033	3.35913	0.00151347	0.0481104	-1.22147	AM07560	GB14968-RA [PREDICTED: Apis mellifera similar to CG13980-PA (LOC409678), mRNA]	SET: OGS; Best Dmel 5.1 match: FBgn0013988, blastp escore 2E-27;	XM_393176.3	GB14968-RA	FBgn0013988	36753	CG18255	Strn-Mlck	Stretchin-Mlck	2R	-11846907 // -11846907 // -11834429 // -11834429 // -11834429 // -11834429 // -11834429	-11873458 // -11855805 // -11873458 // -11855805 // -11842799 // -11840023 // -11838653	52D4-52D9	NA				1							GO:0006468: protein amino acid phosphorylation	GO:0004674: protein serine/threonine kinase activity, GO:0004683: calmodulin-dependent protein kinase activity, GO:0004687: myosin light chain kinase activity, GO:0005200: structural constituent of cytoskeleton, GO:0005524: ATP binding	GO:0005875: microtubule associated complex
19	5	1	AM06055	0.624447	1.54162	7.16905	178.685	115.907	3.67479	0.000585952	0.0276646	-0.365849	AM06055	GB13451-RA [PREDICTED: Apis mellifera similar to Ras-related protein Rab-9A (Rab-9) (LOC410969), mRNA]	SET: OGS; Dmel Ortholog - C. Elsik Feb_2007: FBgn0032782; Best Dmel 5.1 match: FBgn0032782, blastp escore 2E-64;	XM_394445.3	GB13451-RA	FBgn0032782	35221	CG9994	Rab9	CG9994 gene product from transcript CG9994-RA	2L	19432592	19435842	37E1-37E1	NA				1							GO:0007264: small GTPase mediated signal transduction, GO:0015031: protein transport, GO:0042147: retrograde transport, endosome to Golgi	GO:0003924: GTPase activity, GO:0005525: GTP binding
21	1	9	AM12724	0.620462	1.53737	8.65056	498.274	324.109	3.56552	0.000817565	0.0341245	-0.667002	AM12724	GB30164-RA	SET: OGS;		GB30164-RA		NA	NA	NA	NA	NA	NA	NA	NA	NA										1	NA	NA	NA
3	4	23	AM03213	0.615625	1.53222	7.90997	297.713	194.301	4.35486	6.70273e-05	0.00778469	1.60957	AM03213	GB10586-RA	SET: OGS; Dmel Ortholog - C. Elsik Feb_2007: FBgn0031676; Best Dmel 5.1 match: FBgn0031676, blastp escore 5E-101;		GB10586-RA	FBgn0031676	33734	CG14040	CG14040	CG14040 gene product from transcript CG14040-RA	2L	5052845	5054575	25C3-25C3	NA					1						GO:0008643: carbohydrate transport	GO:0005351: sugar:hydrogen symporter activity, GO:0005459: UDP-galactose transmembrane transporter activity	GO:0000139: Golgi membrane, GO:0016021: integral to membrane
3	2	21	AM00585	0.610442	1.52673	7.35314	202.021	132.323	4.86678	1.20195e-05	0.00312245	3.18687	AM00585	[Antisense] GB11880-RA	SET: UI_EST BH1B0035H04M3; Best Dmel 5.1 match: FBgn0037751, blastp escore 8E-70;		GB11880-RA	FBgn0037751	41199	CG8484	topi	matotopetli	3R	5600842	5603665	85E8-85E8	NA			1								GO:0006355: regulation of transcription, DNA-dependent, GO:0007140: male meiosis, GO:0007283: spermatogenesis	GO:0003676: nucleic acid binding, GO:0003677: DNA binding, GO:0008270: zinc ion binding	GO:0000790: nuclear chromatin, GO:0005634: nucleus
24	5	5	AM10141	0.607859	1.524	8.28801	385.862	253.191	5.97841	2.4609e-07	0.000231725	6.76735	AM10141	GB17569-RA [PREDICTED: Apis mellifera similar to MutS protein homolog 4 (LOC726455), mRNA]	SET: OGS; Best Dmel 5.1 match: FBgn0015546, blastp escore 4E-09;	XM_001122187.1	GB17569-RA	FBgn0015546	34842	CG4215	spel1	spellchecker1	2L	14362067	14365568	35A4-35B1	3430									1		GO:0006298: mismatch repair, GO:0006301: postreplication repair, GO:0043570: maintenance of DNA repeat elements	GO:0005524: ATP binding, GO:0030983: mismatched DNA binding	GO:0032301: MutSalpha complex, GO:0032302: MutSbeta complex
41	20	17	AM05727	0.60585	1.52187	8.52682	455.008	298.978	4.60143	2.95201e-05	0.00494289	2.36136	AM05727	GB13119-RA [PREDICTED: Apis mellifera similar to coatomer protein complex, subunit beta (LOC725057), mRNA]	SET: OGS; Best Dmel 5.1 match: FBgn0008635, blastp escore 0E+00;	XM_001120953.1	GB13119-RA	FBgn0008635	32820	CG6223	betaCop	beta-coatomer protein	X	-18275579	-18279228	17A9-17A9	NA					1						GO:0006886: intracellular protein transport, GO:0006890: retrograde vesicle-mediated transport, Golgi to ER, GO:0006911: phagocytosis, engulfment, GO:0010883: regulation of lipid storage	GO:0005515: protein binding, GO:0005198: structural molecule activity	GO:0005794: Golgi apparatus, GO:0030126: COPI vesicle coat
31	6	9	AM07251	0.599832	1.51554	8.13805	346.802	228.831	3.63793	0.00065598	0.0294271	-0.468005	AM07251	GB14654-RA	SET: OGS; Dmel Ortholog - C. Elsik Feb_2007: FBgn0039272; Best Dmel 5.1 match: FBgn0039272, blastp escore 4E-85;		GB14654-RA	FBgn0039272	43007	CG11836	CG11836	CG11836 gene product from transcript CG11836-RB	3R	20896852 // 20896880 // 20896882 // 20896884	20898434 // 20898434 // 20898434 // 20898434	96B20-96B20	NA									1		GO:0006508: proteolysis	GO:0004252: serine-type endopeptidase activity
4	21	3	AM03139	0.597156	1.51273	8.52367	452.648	299.225	3.856	0.000333879	0.0197043	0.144353	AM03139	GB10512-RA [PREDICTED: Apis mellifera similar to lethal (2) k09913 CG3082-PC, isoform C (LOC552562), mRNA]	SET: OGS; Dmel Ortholog - C. Elsik Feb_2007: FBgn0021979; Best Dmel 5.1 match: FBgn0021979, blastp escore 2E-69;	XM_624938.2	GB10512-RA	FBgn0021979	37661	CG3082	l(2)k09913	lethal (2) k09913	2R	18954724 // 18954776 // 18954776 // 18956927	18959398 // 18959398 // 18959404 // 18959404	59C3-59C3	NA										1
8	7	11	AM09401	0.596599	1.51215	8.93021	599.873	396.703	4.23335	9.98083e-05	0.0100506	1.24528	AM09401	GB16823-RA [PREDICTED: Apis mellifera similar to CG7896-PA (LOC725434), mRNA]	SET: OGS; Dmel Ortholog - C. Elsik Feb_2007: FBgn0039728; Best Dmel 5.1 match: FBgn0039728, blastp escore 0E+00;	XM_001121284.1	GB16823-RA	FBgn0039728	43552	CG7896	CG7896	CG7896 gene product from transcript CG7896-RA	3R	25809173	25816514	99D1-99D1	NA										1		GO:0005515: protein binding
46	1	13	AM08570	0.593009	1.50839	9.19485	719.749	477.164	3.73462	0.000487294	0.0246602	-0.198826	AM08570	GB15988-RA [PREDICTED: Apis mellifera similar to Collagen alpha-1(II) chain precursor (LOC410038), partial mRNA]	SET: OGS; Best Dmel 5.1 match: FBgn0000299, blastp escore 0E+00;	XM_393523.3	GB15988-RA	FBgn0000299	33727	CG4145	Cg25C	Collagen type IV	2L	5029614 // 5029638 // 5029664	5037114 // 5037114 // 5037114	25C1-25C1	4512									1		GO:0007391: dorsal closure	GO:0005201: extracellular matrix structural constituent, GO:0005488: binding	GO:0005581: collagen, GO:0005587: collagen type IV, GO:0005604: basement membrane
4	9	13	AM03557	0.590939	1.50623	7.2169	182.578	121.215	3.96651	0.000235562	0.0163779	0.461663	AM03557	GB10932-RA [PREDICTED: Apis mellifera similar to RIKEN cDNA 2810457I06 (LOC411364), mRNA]	SET: OGS; Dmel Ortholog - C. Elsik Feb_2007: FBgn0039137; Best Dmel 5.1 match: FBgn0039137, blastp escore 4E-104;	XM_394838.3	GB10932-RA	FBgn0039137	42840	CG13604	CG13604	CG13604 gene product from transcript CG13604-RA	3R	-19814527 // -19814527 // -19814527	-19818638 // -19817758 // -19817033	95D5-95D5	NA						1					GO:0016070: RNA metabolic process	GO:0003824: catalytic activity	GO:0005622: intracellular
46	10	15	AM10429	0.566902	1.48134	8.78092	535.363	361.404	3.66036	0.000612471	0.0280879	-0.405914	AM10429	GB17858-RA [PREDICTED: Apis mellifera hypothetical protein LOC727649 (LOC727649), mRNA]	SET: OGS; Best Dmel 5.1 match: FBgn0013988, blastp escore 2E-15;	XM_001123356.1	GB17858-RA	FBgn0013988	36753	CG18255	Strn-Mlck	Stretchin-Mlck	2R	-11846907 // -11846907 // -11834429 // -11834429 // -11834429 // -11834429 // -11834429	-11873458 // -11855805 // -11873458 // -11855805 // -11842799 // -11840023 // -11838653	52D4-52D9	NA				1							GO:0006468: protein amino acid phosphorylation	GO:0004674: protein serine/threonine kinase activity, GO:0004683: calmodulin-dependent protein kinase activity, GO:0004687: myosin light chain kinase activity, GO:0005200: structural constituent of cytoskeleton, GO:0005524: ATP binding	GO:0005875: microtubule associated complex
4	12	23	AM00650	0.565882	1.48029	7.86704	284.047	191.886	3.87494	0.000314597	0.019066	0.198423	AM00650	DB767312 RIKEN full-length enriched honey bee cDNA library, head Apis mellifera cDNA clone BH10044F09 3', mRNA sequence	SET: UI_EST BH1B0044F09M3;	DB767312			NA	NA	NA	NA	NA	NA	NA	NA	NA										1	NA	NA	NA
36	4	11	AM02755	0.565688	1.48009	9.52787	898.087	606.777	3.70303	0.000537199	0.0257856	-0.287181	AM02755	GB10127-RA [PREDICTED: Apis mellifera similar to Ubiquitin carboxyl-terminal hydrolase 14 (Ubiquitin thioesterase 14) (Ubiquitin-specific-processing protease 14) (Deubiquitinating enzyme 14) (LOC411572), partial mRNA]	SET: OGS; Dmel Ortholog - C. Elsik Feb_2007: FBgn0032216; Best Dmel 5.1 match: FBgn0032216, blastp escore 1E-169;	XM_395043.3	GB10127-RA	FBgn0032216	34387	CG5384	CG5384	CG5384 gene product from transcript CG5384-RA	2L	-10312315	-10314396	31D4-31D5	NA					1						GO:0006511: ubiquitin-dependent protein catabolic process	GO:0004221: ubiquitin thiolesterase activity	GO:0005875: microtubule associated complex
12	1	15	AM07767	0.559118	1.47337	8.03202	317.712	215.637	3.47085	0.00108685	0.0405455	-0.923738	AM07767	GB15178-RA [PREDICTED: Apis mellifera similar to CG5970-PA (LOC551305), mRNA]	SET: OGS; Dmel Ortholog - C. Elsik Feb_2007: FBgn0033842; Best Dmel 5.1 match: FBgn0033842, blastp escore 2E-157;	XM_623703.1	GB15178-RA	FBgn0033842	36494	CG5970	cbc	crowded by cid	2R	-9371014	-9372901	50A11-50A11	NA										1		GO:0003674: molecular_function
37	19	13	AM04045	0.551075	1.46518	8.7801	532.13	363.185	3.95608	0.000243491	0.0166965	0.431519	AM04045	GB11424-RA	SET: OGS; Best Dmel 5.1 match: FBgn0004914, blastp escore 4E-08;		GB11424-RA	FBgn0004914	44544	CG9310	Hnf4	Hepatocyte nuclear factor 4	2L	-8687280 // -8687280 // -8687280 // -8687280	-8709038 // -8699300 // -8691213 // -8690970	29E4-29E4	NA			1								GO:0006355: regulation of transcription, DNA-dependent, GO:0007492: endoderm development, GO:0007498: mesoderm development, GO:0008610: lipid biosynthetic process, GO:0016042: lipid catabolic process, GO:0034440: lipid oxidation	GO:0003700: sequence-specific DNA binding transcription factor activity, GO:0003707: steroid hormone receptor activity, GO:0004879: ligand-dependent nuclear receptor activity, GO:0005496: steroid binding, GO:0008270: zinc ion binding, GO:0043565: sequence-specific DNA binding	GO:0005634: nucleus
5	5	17	AM08594	0.541505	1.45549	9.22558	722.24	496.218	5.53211	1.19424e-06	0.000636926	5.31255	AM08594	GB16013-RA [PREDICTED: Apis mellifera hypothetical protein LOC726078 (LOC726078), mRNA]	SET: OGS; Best Dmel 5.1 match: FBgn0052774, blastp escore 2E-07;	XM_001121850.1	GB16013-RA	FBgn0052774	31368	CG32774	Muc4B	Mucin 4B	X	-4138253	-4139802	4B4-4B4	NA										1
48	20	23	AM03521	0.539539	1.45351	7.87953	283.912	195.329	3.47955	0.00105893	0.040194	-0.900303	AM03521	GB10896-RA [PREDICTED: Apis mellifera similar to CG31997-PA (LOC411622), mRNA]	SET: OGS; Dmel Ortholog - C. Elsik Feb_2007: FBgn0051997; Best Dmel 5.1 match: FBgn0051997, blastp escore 6E-47;	XM_395092.3	GB10896-RA	FBgn0051997	319064	CG31997	CG31997	CG31997 gene product from transcript CG31997-RA	4	-175334	-176678	102A4-102A4	NA										1	GO:0008150: biological_process	GO:0003674: molecular_function	GO:0005575: cellular_component
9	12	9	AM05244	0.537311	1.45127	7.51087	219.721	151.4	5.55006	1.12115e-06	0.000636926	5.37073	AM05244	GB12628-RA [PREDICTED: Apis mellifera similar to Oscillin CG6957-PA, isoform A, transcript variant 1 (LOC409520), mRNA]	SET: OGS; Dmel Ortholog - C. Elsik Feb_2007: FBgn0031717; Best Dmel 5.1 match: FBgn0031717, blastp escore 7E-126;	XM_393026.3	GB12628-RA	FBgn0031717	33783	CG6957	Oscillin	CG6957 gene product from transcript CG6957-RA	2L	5547202 // 5547259	5549614 // 5549614	25E6-25E6	00520 // 01100						1					GO:0006044: N-acetylglucosamine metabolic process	GO:0004342: glucosamine-6-phosphate deaminase activity
38	1	1	AM06550	0.529968	1.4439	8.01338	310.481	215.03	3.64787	0.000636338	0.0289062	-0.440505	AM06550	GB13952-RA [PREDICTED: Apis mellifera hypothetical protein LOC726557 (LOC726557), partial mRNA]	SET: OGS;	XM_001122284.1	GB13952-RA		NA	NA	NA	NA	NA	NA	NA	NA	NA										1	NA	NA	NA
8	7	17	AM09336	0.5254	1.43933	7.73557	255.694	177.648	4.38992	5.97078e-05	0.00731988	1.71547	AM09336	GB16758-RA	SET: OGS; Dmel Ortholog - C. Elsik Feb_2007: FBgn0053180; Best Dmel 5.1 match: FBgn0053180, blastp escore 0E+00;		GB16758-RA	FBgn0053180	118436	CG33180	Ranbp16	CG33180 gene product from transcript CG33180-RB	X	-15822739	-15827687	14A1-14A1	NA					1						GO:0006611: protein export from nucleus, GO:0006886: intracellular protein transport	GO:0005049: nuclear export signal receptor activity, GO:0005488: binding, GO:0008536: Ran GTPase binding, GO:0008565: protein transporter activity	GO:0005634: nucleus, GO:0005643: nuclear pore, GO:0005737: cytoplasm
27	23	9	AM02121	0.517512	1.43148	7.09626	163.712	114.365	4.46494	4.65688e-05	0.00634248	1.94321	AM02121	BB160011B10H05.5 Bee Brain Normalized Library, BB16 Apis mellifera cDNA clone BB160011B10H05 5', mRNA sequence	SET: UI_EST BI513250;	BI513250			NA	NA	NA	NA	NA	NA	NA	NA	NA										1	NA	NA	NA
4	2	11	AM07297	0.517488	1.43146	7.62804	236.678	165.34	4.79483	1.53582e-05	0.00331142	2.96153	AM07297	GB14700-RA [PREDICTED: Apis mellifera similar to Wsck CG31127-PA (LOC724127), mRNA]	SET: OGS; Dmel Ortholog - C. Elsik Feb_2007: FBgn0046685; Best Dmel 5.1 match: FBgn0046685, blastp escore 2E-29;	XM_001119860.1	GB14700-RA	FBgn0046685	318600	CG31127	Wsck	CG31127 gene product from transcript CG31127-RA	3R	-20452795	-20455810	96A13-96A13	NA				1							GO:0006468: protein amino acid phosphorylation	GO:0005515: protein binding, GO:0004713: protein tyrosine kinase activity, GO:0005524: ATP binding	GO:0005886: plasma membrane
19	7	5	AM06699	0.515662	1.42965	9.63961	953.73	667.107	5.1838	4.03452e-06	0.00152886	4.19136	AM06699	GB14097-RA [PREDICTED: Apis mellifera similar to Ribonuclease Z, mitochondrial precursor (RNase Z) (tRNase Z) (tRNA 3 endonuclease) (DmeZ) (dRNAse Z) (Juvenile hormone-inducible protein 1) (LOC726874), mRNA]	SET: OGS; Dmel Ortholog - C. Elsik Feb_2007: FBgn0028426; Best Dmel 5.1 match: FBgn0028426, blastp escore 4E-37;	XM_001122590.1	GB14097-RA	FBgn0028426	36086	CG3298	JhI-1	Juvenile hormone-inducible protein 1	2R	-6194534	-6197276	47A1-47A1	NA			1								GO:0006388: tRNA splicing, via endonucleolytic cleavage and ligation, GO:0042779: tRNA 3'-trailer cleavage	GO:0016891: endoribonuclease activity, producing 5'-phosphomonoesters	GO:0005739: mitochondrion, GO:0005634: nucleus
11	11	15	AM04265	0.513498	1.42751	8.33453	385.685	270.181	3.80618	0.000390187	0.0218626	0.00279164	AM04265	GB11645-RA [PREDICTED: Apis mellifera similar to CG4025-PA (LOC551941), mRNA]	SET: OGS; Dmel Ortholog - C. Elsik Feb_2007: FBgn0025624; Best Dmel 5.1 match: FBgn0025624, blastp escore 4E-62;	XM_624324.2	GB11645-RA	FBgn0025624	31177	CG4025	CG4025	CG4025 gene product from transcript CG4025-RA	X	1971014	1972488	2C10-2C10	NA										1
2	7	1	AM01566	0.507744	1.42183	7.94208	293.243	206.244	3.8692	0.000320322	0.0191255	0.182027	AM01566	BB170014B10E04.5 Bee Brain Normalized/Subtracted Library, BB17 Apis mellifera cDNA clone BB170014B10E04 5', mRNA sequence	SET: UI_EST BI507976;	BI507976			NA	NA	NA	NA	NA	NA	NA	NA	NA										1	NA	NA	NA
11	1	15	AM01969	0.50107	1.41526	8.33733	384.773	271.874	4.04692	0.000182286	0.013837	0.695301	AM01969	XM_001120240.1 [PREDICTED: Apis mellifera similar to muscleblind-like 2 isoform 1 (LOC725564), mRNA]	SET: UI_EST BI512035; Best Dmel 5.1 match: FBgn0053197, blastp escore 2E-09;	XM_001120240.1		FBgn0053197	36945	CG33197	mbl	muscleblind	2R	13153057 // 13153057 // 13153057 // 13153057 // 13153057 // 13153057	13186061 // 13193736 // 13241058 // 13248991 // 13252891 // 13263374	54B1-54B5	NA										1
34	14	17	AM09722	0.500104	1.41432	10.448	1661.25	1174.6	3.95086	0.000247551	0.0168148	0.416464	AM09722	GB17147-RA [PREDICTED: Apis mellifera similar to WD repeat protein 18 (LOC725554), mRNA]	SET: OGS; Dmel Ortholog - C. Elsik Feb_2007: FBgn0023514; Best Dmel 5.1 match: FBgn0023514, blastp escore 6E-61;	XM_001121386.1	GB17147-RA	FBgn0023514	31146	CG14805	CG14805	CG14805 gene product from transcript CG14805-RA	X	1771351	1773114	2B14-2B14	NA										1
48	2	23	AM09147	0.494413	1.40875	7.0609	158.475	112.494	3.48087	0.00105476	0.0401813	-0.896745	AM09147	GB16567-RA [PREDICTED: Apis mellifera similar to TWiK family of potassium channels family member (twk-39) (LOC413106), mRNA]	SET: OGS; Dmel Ortholog - C. Elsik Feb_2007: FBgn0035192; Best Dmel 5.1 match: FBgn0035192, blastp escore 3E-113;	XM_396557.2	GB16567-RA	FBgn0035192	38133	CG9194	CG9194	CG9194 gene product from transcript CG9194-RA	3L	1235728	1242025	61F4-61F4	NA					1						GO:0006813: potassium ion transport	GO:0005252: open rectifier potassium channel activity	GO:0016020: membrane
19	15	17	AM00872R	0.491895	1.40629	7.21727	176.462	125.481	4.51488	3.94359e-05	0.00573613	2.09565	AM00872R	DB748407 RIKEN full-length enriched honey bee cDNA library, head Apis mellifera cDNA clone BH10072G19 5', mRNA sequence	SET: UI_EST BH1B0072G19T3;	DB748407			NA	NA	NA	NA	NA	NA	NA	NA	NA										1	NA	NA	NA
47	3	9	AM01444	0.49173	1.40613	7.62758	234.5	166.77	4.1332	0.000138124	0.0122004	0.948432	AM01444	BB170027A20G04.5 Bee Brain Normalized/Subtracted Library, BB17 Apis mellifera cDNA clone BB170027A20G04 5', mRNA sequence	SET: UI_EST BI506691;	BI506691			NA	NA	NA	NA	NA	NA	NA	NA	NA										1	NA	NA	NA
2	1	15	AM04758	0.486148	1.4007	8.00632	304.309	217.255	4.12548	0.000141607	0.0123398	0.925692	AM04758	GB12137-RA [PREDICTED: Apis mellifera similar to mitochondrial ribosomal protein L19 CG8039-PA (LOC552593), mRNA]	SET: OGS; Dmel Ortholog - C. Elsik Feb_2007: FBgn0037608; Best Dmel 5.1 match: FBgn0037608, blastp escore 1E-74;	XM_624968.2	GB12137-RA	FBgn0037608	41028	CG8039	mRpL19	mitochondrial ribosomal protein L19	3R	4499838	4500920	85A5-85A5	NA							1				GO:0006412: translation	GO:0003735: structural constituent of ribosome	GO:0005762: mitochondrial large ribosomal subunit
8	12	17	AM06422	0.484847	1.39944	7.87468	277.646	198.398	4.47926	4.44033e-05	0.00620784	1.98687	AM06422	GB13823-RA [PREDICTED: Apis mellifera similar to ring finger and KH domain containing 3, transcript variant 2 (LOC550816), mRNA]	SET: OGS; Dmel Ortholog - C. Elsik Feb_2007: FBgn0039920; Best Dmel 5.1 match: FBgn0039920, blastp escore 7E-81;	XM_623262.2	GB13823-RA	FBgn0039920	43810	CG11360	CG11360	CG11360 gene product from transcript CG11360-RA	4	701244	706796	102D4-102D4	NA			1								GO:0000381: regulation of alternative nuclear mRNA splicing, via spliceosome	GO:0005515: protein binding, GO:0003723: RNA binding, GO:0008270: zinc ion binding	GO:0005634: nucleus
4	2	19	AM07578	0.484139	1.39875	7.71592	248.653	177.768	3.83749	0.000353816	0.0205343	0.091656	AM07578	GB14987-RA	SET: OGS;		GB14987-RA		NA	NA	NA	NA	NA	NA	NA	NA	NA										1	NA	NA	NA
37	20	9	AM03657	0.484131	1.39874	10.2063	1397.2	998.897	3.71144	0.000523461	0.0255116	-0.26371	AM03657	GB11033-RA [PREDICTED: Apis mellifera similar to Glycine receptor CG7446-PA, transcript variant 1 (LOC413803), mRNA]	SET: OGS; Best Dmel 5.1 match: FBgn0030707, blastp escore 2E-95;	XM_397242.3	GB11033-RA	FBgn0030707	32553	CG8916	CG8916	CG8916 gene product from transcript CG8916-RB	X	15815987 // 15816010	15818591 // 15818591	14A1-14A1	NA					1						GO:0006811: ion transport	GO:0004890: GABA-A receptor activity, GO:0005230: extracellular ligand-gated ion channel activity	GO:0016021: integral to membrane, GO:0045211: postsynaptic membrane
8	1	9	AM08601	0.483148	1.39779	8.85931	549.086	392.824	3.87308	0.000316443	0.019066	0.193103	AM08601	GB16020-RA [PREDICTED: Apis mellifera similar to lactase-like (LOC727224), mRNA]	SET: OGS; Best Dmel 5.1 match: FBgn0036659, blastp escore 3E-04;	XM_001122934.1	GB16020-RA	FBgn0036659	39872	CG9701	CG9701	CG9701 gene product from transcript CG9701-RA	3L	16726673	16732471	73C2-73C2	NA						1					GO:0005975: carbohydrate metabolic process	GO:0004553: hydrolase activity, hydrolyzing O-glycosyl compounds, GO:0043169: cation binding
31	7	3	AM09249	0.47798	1.39279	9.26602	726.596	521.683	3.77285	0.000432837	0.0231877	-0.0913534	AM09249	GB16669-RA [PREDICTED: Apis mellifera similar to CG7367-PA (LOC726817), mRNA]	SET: OGS; Dmel Ortholog - C. Elsik Feb_2007: FBgn0031976; Best Dmel 5.1 match: FBgn0031976, blastp escore 1E-46;	XR_014947.1	GB16669-RA	FBgn0031976	34094	CG7367	CG7367	CG7367 gene product from transcript CG7367-RB	2L	-8026913 // -8026913	-8039788 // -8028379	28D3-28D3	NA						1					GO:0006629: lipid metabolic process, GO:0006911: phagocytosis, engulfment	GO:0004806: triglyceride lipase activity
25	9	9	AM12084	0.477954	1.39277	7.39873	199.15	142.988	3.644	0.000643906	0.0291056	-0.4512	AM12084	GB19532-RA	SET: OGS; Best Dmel 5.1 match: FBgn0037760, blastp escore 3E-05;		GB19532-RA	FBgn0037760	41209	CG9461	CG9461	CG9461 gene product from transcript CG9461-RA	3R	-5630493	-5635085	85E9-85E10	NA			1								GO:0060966: regulation of gene silencing by RNA, GO:0070923: siRNA loading onto RISC involved in chromatin silencing by small RNA	GO:0004842: ubiquitin-protein ligase activity, GO:0008270: zinc ion binding	GO:0005737: cytoplasm, GO:0048471: perinuclear region of cytoplasm
4	12	17	AM01056	0.477676	1.3925	7.4415	205.121	147.305	3.92759	0.00026648	0.0174423	0.349403	AM01056	BB170009B20G09.5 Bee Brain Normalized/Subtracted Library, BB17 Apis mellifera cDNA clone BB170009B20G09 5', mRNA sequence	SET: UI_EST BI502927;	BI502927			NA	NA	NA	NA	NA	NA	NA	NA	NA										1	NA	NA	NA
41	15	23	AM08590	0.475653	1.39055	9.44356	821.087	590.477	4.00888	0.000205849	0.0148211	0.584485	AM08590	GB16009-RA [PREDICTED: Apis mellifera similar to Y73E7A.3, transcript variant 1 (LOC408681), mRNA]	SET: OGS;	XM_392218.3	GB16009-RA		NA	NA	NA	NA	NA	NA	NA	NA	NA										1	NA	NA	NA
22	1	19	AM09568	0.47493	1.38985	8.58993	454.266	326.845	5.44776	1.60605e-06	0.000797489	5.03964	AM09568	GB16991-RA [PREDICTED: Apis mellifera similar to CG1662-PA (LOC726799), mRNA]	SET: OGS; Dmel Ortholog - C. Elsik Feb_2007: FBgn0036217; Best Dmel 5.1 match: FBgn0030481, blastp escore 1E-54;	XM_001122520.1	GB16991-RA	FBgn0036217	39343	CG5906	CG5906	CG5906 gene product from transcript CG5906-RA	3L	-11863543	-11864405	68E2-68E2	NA										1			GO:0016021: integral to membrane
20	13	23	AM00949R	0.47385	1.38881	8.73372	501.687	361.235	4.07102	0.000168732	0.0132773	0.765763	AM00949R	DB752385 RIKEN full-length enriched honey bee cDNA library, head Apis mellifera cDNA clone BH10086C03 5', mRNA sequence	SET: UI_EST BH1B0086C03M3;	DB752385			NA	NA	NA	NA	NA	NA	NA	NA	NA											NA	NA	NA
18	22	9	AM00143	0.45959	1.37515	6.82292	132.764	96.5449	3.4763	0.0010693	0.0402034	-0.909077	AM00143	NW_001253354.1 SET: Dscam exon 6.29; Apis mellifera linkage group 4 genomic contig, reference assembly (based on Amel_4.0 Group4.23)	SET: Dscam exon 6.29;	NW_001253354.1			NA	NA	NA	NA	NA	NA	NA	NA	NA										1	NA	NA	NA
20	17	11	AM09320	0.458444	1.37406	10.4375	1625.53	1183.01	4.23789	9.83404e-05	0.00997255	1.25883	AM09320	GB16741-RA	SET: OGS; Best Dmel 5.1 match: FBgn0026313, blastp escore 4E-45;		GB16741-RA	FBgn0026313	252671	CG5675	X11L	CG5675 gene product from transcript CG5675-RB	X	17493643 // 17493643	17500133 // 17500912	16B7-16B7	NA					1						GO:0016080: synaptic vesicle targeting, GO:0007163: establishment or maintenance of cell polarity, GO:0007269: neurotransmitter secretion, GO:0016081: synaptic vesicle docking involved in exocytosis	GO:0005515: protein binding	GO:0005886: plasma membrane, GO:0005737: cytoplasm
5	6	11	AM11647	0.454193	1.37002	7.99324	298.241	217.691	4.0866	0.000160498	0.0130575	0.811404	AM11647	GB19092-RA [PREDICTED: Apis mellifera similar to CG4238-PA (LOC726045), mRNA]	SET: OGS; Dmel Ortholog - C. Elsik Feb_2007: FBgn0031384; Best Dmel 5.1 match: FBgn0031384, blastp escore 0E+00;	XM_001121820.1	GB19092-RA	FBgn0031384	33377	CG4238	CG4238	CG4238 gene product from transcript CG4238-RF	2L	2010117 // 2017539 // 2024042	2030536 // 2030536 // 2030536	22B8-22C1	NA									1		GO:0006464: protein modification process	GO:0004842: ubiquitin-protein ligase activity	GO:0005622: intracellular
1	1	3	AM11258	0.454009	1.36984	7.68073	240.14	175.305	3.46803	0.00109603	0.0407254	-0.931314	AM11258	GB18697-RA	SET: OGS; Best Dmel 5.1 match: FBgn0053196, blastp escore 7E-05;		GB18697-RA	FBgn0053196	318824	CG33196	dp	dumpy	2L	-4479470	-4591963	2-13.0 cM // 24F4-25A1	NA									1		GO:0007424: open tracheal system development, GO:0007475: apposition of dorsal and ventral imaginal disc-derived wing surfaces, GO:0008362: chitin-based embryonic cuticle biosynthetic process, GO:0040005: chitin-based cuticle attachment to epithelium	GO:0005509: calcium ion binding, GO:0004519: endonuclease activity, GO:0004867: serine-type endopeptidase inhibitor activity, GO:0051539: 4 iron, 4 sulfur cluster binding	GO:0005578: proteinaceous extracellular matrix
44	1	15	AM00699	0.452009	1.36794	8.30799	370.67	270.969	3.36014	0.00150898	0.0481104	-1.2188	AM00699	DB741713 RIKEN full-length enriched honey bee cDNA library, head Apis mellifera cDNA clone BH10049A21 5', mRNA sequence	SET: UI_EST BH1B0049A21T3;	DB741713			NA	NA	NA	NA	NA	NA	NA	NA	NA										1	NA	NA	NA
44	4	23	AM08043	0.450868	1.36686	8.71657	491.827	359.822	5.13559	4.76844e-06	0.00167477	4.03749	AM08043	GB15456-RA	SET: OGS; Best Dmel 5.1 match: FBgn0030715, blastp escore 1E-11;		GB15456-RA	FBgn0030715	32562	CG12697	Or13a	Odorant receptor 13a	X	15868457	15870739	14A4-14A4	NA									1		GO:0007608: sensory perception of smell	GO:0004984: olfactory receptor activity, GO:0005549: odorant binding	GO:0016020: membrane, GO:0016021: integral to membrane
3	5	23	AM04858	0.448871	1.36497	7.85204	269.937	197.76	4.28219	8.50925e-05	0.00922636	1.39116	AM04858	GB12238-RA [PREDICTED: Apis mellifera similar to CG8460-PA (LOC552683), mRNA]	SET: OGS; Dmel Ortholog - C. Elsik Feb_2007: FBgn0031996; Best Dmel 5.1 match: FBgn0031996, blastp escore 6E-87;	XM_625058.2	GB12238-RA	FBgn0031996	34115	CG8460	CG8460	CG8460 gene product from transcript CG8460-RA	2L	8197195	8198813	28F1-28F1	NA						1					GO:0006032: chitin catabolic process	GO:0004568: chitinase activity, GO:0043169: cation binding
47	1	5	AM00695R	0.444737	1.36107	7.68133	239.469	175.942	3.7739	0.000431427	0.0231877	-0.0883937	AM00695R	DB741691 RIKEN full-length enriched honey bee cDNA library, head Apis mellifera cDNA clone BH10048P14 5', mRNA sequence	SET: UI_EST BH1B0048P14T3;	DB741691			NA	NA	NA	NA	NA	NA	NA	NA	NA										1	NA	NA	NA
4	1	23	AM12782	0.441589	1.3581	8.00539	299.452	220.493	3.80993	0.000385638	0.0217737	0.0134392	AM12782	GB10022-RA [PREDICTED: Apis mellifera similar to CG14593-PA (LOC413550), mRNA]	SET: OGS; Best Dmel 5.1 match: FBgn0033058, blastp escore 1E-97;	XM_396992.3	GB10022-RA	FBgn0033058	35535	CG14593	CG14593	CG14593 gene product from transcript CG14593-RA	2R	1938476 // 1938476	1955830 // 1956185	42A8-42A9	NA				1							GO:0007186: G-protein coupled receptor protein signaling pathway	GO:0004930: G-protein coupled receptor activity, GO:0004946: bombesin receptor activity, GO:0008188: neuropeptide receptor activity	GO:0016021: integral to membrane
23	11	23	AM12122	0.440554	1.35713	8.89875	556.032	409.713	3.93509	0.000260234	0.0172388	0.370985	AM12122	GB19570-RA [PREDICTED: Apis mellifera similar to RuvB-like protein 1, transcript variant 1 (LOC409544), mRNA]	SET: OGS; Dmel Ortholog - C. Elsik Feb_2007: FBgn0040078; Best Dmel 5.1 match: FBgn0040078, blastp escore 0E+00;	XM_393051.3	GB19570-RA	FBgn0040078	53439	CG4003	pont	pontin	3R	6087833	6089621	86A3-86A3	4310			1								GO:0010628: positive regulation of gene expression	GO:0003678: DNA helicase activity, GO:0005524: ATP binding, GO:0008013: beta-catenin binding, GO:0017025: TATA-binding protein binding	GO:0005875: microtubule associated complex, GO:0031011: Ino80 complex, GO:0035060: brahma complex
3	3	5	AM01537	0.437117	1.3539	7.46062	204.957	151.383	4.41193	5.55172e-05	0.00720223	1.78214	AM01537	BB170005A10E12.5 Bee Brain Normalized/Subtracted Library, BB17 Apis mellifera cDNA clone BB170005A10E12 5', mRNA sequence	SET: UI_EST BI507735;	BI507735			NA	NA	NA	NA	NA	NA	NA	NA	NA										1	NA	NA	NA
9	22	17	AM09307	0.437052	1.35384	7.12662	162.596	120.101	4.56187	3.37055e-05	0.00527564	2.23969	AM09307	GB16728-RA [PREDICTED: Apis mellifera similar to WD repeat domain 35 (LOC411338), mRNA]	SET: OGS; Dmel Ortholog - C. Elsik Feb_2007: FBgn0035264; Best Dmel 5.1 match: FBgn0035264, blastp escore 0E+00;	XM_394812.2	GB16728-RA	FBgn0035264	38219	CG2069	Oseg4	CG2069 gene product from transcript CG2069-RA	3L	-1730992	-1735755	62B1-62B1	NA									1		GO:0035058: sensory cilium assembly, GO:0042384: cilium assembly		GO:0005575: cellular_component
20	13	15	AM03507	0.435211	1.35211	9.10881	641.993	474.809	3.98624	0.000221245	0.0154657	0.51877	AM03507	GB10882-RA [PREDICTED: Apis mellifera similar to Protein-L-isoaspartate(D-aspartate) O-methyltransferase (Protein-beta-aspartate methyltransferase) (PIMT) (Protein L-isoaspartyl/D-aspartyl methyltransferase) (L-isoaspartyl protein carboxyl methyltransferase) (LOC408785), mRNA]	SET: OGS; Dmel Ortholog - C. Elsik Feb_2007: FBgn0015276; Best Dmel 5.1 match: FBgn0015276, blastp escore 2E-51;	XM_392316.2	GB10882-RA	FBgn0015276																			1
2	10	9	AM05057	0.434664	1.3516	7.52968	214.825	158.941	3.41389	0.00128758	0.0450027	-1.07625	AM05057	GB12440-RA [PREDICTED: Apis mellifera similar to thread CG12284-PA, isoform A (LOC726899), mRNA]	SET: OGS; Best Dmel 5.1 match: FBgn0003691, blastp escore 2E-40;	XM_001122616.1	GB12440-RA	FBgn0003691																			1
2	12	13	AM02748	0.433117	1.35015	7.66117	235.198	174.202	3.64254	0.000646792	0.0291056	-0.455245	AM02748	GB10120-RA	SET: OGS; Best Dmel 5.1 match: FBgn0030940, blastp escore 3E-12;		GB10120-RA	FBgn0030940	32848	CG15040	CG15040	CG15040 gene product from transcript CG15040-RA	X	-18500734	-18506606	17C5-17C5	NA										1
4	3	19	AM04418	0.431534	1.34867	7.16167	166.276	123.289	3.90971	0.000281964	0.0181262	0.298015	AM04418	GB11799-RA [PREDICTED: Apis mellifera similar to K11H3.7 (LOC726925), partial mRNA]	SET: OGS; Best Dmel 5.1 match: FBgn0038621, blastp escore 7E-14;	XM_001122642.1	GB11799-RA	FBgn0038621	42222	CG10864	CG10864	CG10864 gene product from transcript CG10864-RA	3R	-14235922	-14237092	91A6-91A6	NA					1						GO:0006813: potassium ion transport	GO:0015271: outward rectifier potassium channel activity	GO:0016020: membrane
4	14	23	AM01213	0.430734	1.34792	8.49089	417.682	309.872	4.57544	3.22081e-05	0.00512245	2.28139	AM01213	BB170013A10B03.5 Bee Brain Normalized/Subtracted Library, BB17 Apis mellifera cDNA clone BB170013A10B03 5', mRNA sequence	SET: UI_EST BI504500;	BI504500			NA	NA	NA	NA	NA	NA	NA	NA	NA										1	NA	NA	NA
19	5	9	AM01770	0.430687	1.34788	8.22961	348.485	258.544	3.89735	0.000293167	0.0184904	0.262573	AM01770	BB170020B10D02.5 Bee Brain Normalized/Subtracted Library, BB17 Apis mellifera cDNA clone BB170020B10D02 5', mRNA sequence	SET: UI_EST BI510043;	BI505259			NA	NA	NA	NA	NA	NA	NA	NA	NA										1	NA	NA	NA
9	6	9	AM09228	0.42724	1.34466	8.73806	495.135	368.224	3.4917	0.00102113	0.0393162	-0.867552	AM09228	GB16650-RA [PREDICTED: Apis mellifera similar to CG17691-PA.3 (LOC409306), mRNA]	SET: OGS; Best Dmel 5.1 match: FBgn0039635, blastp escore 4E-48;	XM_392824.2	GB16650-RA	FBgn0039635	43437	CG11876	CG11876	CG11876 gene product from transcript CG11876-RA	3R	24938792 // 24938792 // 24938826 // 24938826	24940618 // 24941918 // 24940618 // 24941918	98F10-98F10	00010 // 00020 // 00290 // 00620 // 00650 // 01100						1					GO:0006090: pyruvate metabolic process, GO:0031122: cytoplasmic microtubule organization	GO:0004739: pyruvate dehydrogenase (acetyl-transferring) activity	GO:0005811: lipid particle, GO:0005875: microtubule associated complex, GO:0045254: pyruvate dehydrogenase complex
24	3	7	AM04443	0.426771	1.34422	7.64372	231.859	172.485	4.6212	2.76229e-05	0.00491075	2.42233	AM04443	GB11824-RA	SET: OGS;		GB11824-RA		NA	NA	NA	NA	NA	NA	NA	NA	NA										1	NA	NA	NA
16	23	11	AM02417	0.422185	1.33995	7.67877	237.184	177.009	3.38201	0.00141486	0.0471843	-1.16097	AM02417	BB160019B10G08.5 Bee Brain Normalized Library, BB16 Apis mellifera cDNA clone BB160019B10G08 5', mRNA sequence	SET: UI_EST BI515522;	BI515522			NA	NA	NA	NA	NA	NA	NA	NA	NA										1	NA	NA	NA
16	20	13	AM07820	0.42194	1.33973	8.46016	407.634	304.266	3.52782	0.000916126	0.036645	-0.769722	AM07820	GB15231-RA [PREDICTED: Apis mellifera similar to CG12237-PA (LOC725365), mRNA]	SET: OGS; Dmel Ortholog - C. Elsik Feb_2007: FBgn0031048; Best Dmel 5.1 match: FBgn0031048, blastp escore 1E-47;	XM_001121226.1	GB15231-RA	FBgn0031048	32967	CG12237	CG12237	CG12237 gene product from transcript CG12237-RA	X	-19535222	-19536899	18D11-18D11	NA						1					GO:0008152: metabolic process	GO:0016791: phosphatase activity
20	19	23	AM06067	0.419172	1.33716	7.55239	217.064	162.332	3.80356	0.000393384	0.0219563	-0.00461489	AM06067	GB13463-RA [PREDICTED: Apis mellifera similar to Adenosine deaminase CG11994-PA (LOC410833), mRNA]	SET: OGS; Dmel Ortholog - C. Elsik Feb_2007: FBgn0037661; Best Dmel 5.1 match: FBgn0037661, blastp escore 1E-61;	XM_394309.3	GB13463-RA	FBgn0037661	41092	CG11994	Ada	Adenosine deaminase	3R	4890900	4892025	85C4-85C4	00230 // 01100			1								GO:0009168: purine ribonucleoside monophosphate biosynthetic process	GO:0004000: adenosine deaminase activity	GO:0005575: cellular_component
16	4	23	AM06623	0.419095	1.33709	8.78965	511.717	382.71	4.41595	5.47848e-05	0.00717183	1.79431	AM06623	GB14024-RA [PREDICTED: Apis mellifera similar to CG30116-PB, isoform B (LOC409686), partial mRNA]	SET: OGS; Dmel Ortholog - C. Elsik Feb_2007: FBgn0028496; Best Dmel 5.1 match: FBgn0028496, blastp escore 0E+00;	XM_393184.3	GB14024-RA	FBgn0028496	37126	CG30116	CG30116	CG30116 gene product from transcript CG30116-RC	2R	-14347179 // -14345925 // -14344466 // -14344466	-14385516 // -14385516 // -14385516 // -14385496	55C10-55D1	NA										1		GO:0016505: apoptotic protease activator activity
1	20	3	AM00882	0.417715	1.33581	7.38412	193.069	144.534	4.19929	0.000111505	0.0108491	1.14399	AM00882	DB748929 RIKEN full-length enriched honey bee cDNA library, head Apis mellifera cDNA clone BH10074F06 5', mRNA sequence	SET: UI_EST BH1B0074F06T3;	DB748929			NA	NA	NA	NA	NA	NA	NA	NA	NA										1	NA	NA	NA
1	9	9	AM08545	0.416859	1.33502	7.76309	250.996	188.01	4.1021	0.000152693	0.0127912	0.856895	AM08545	GB15964-RA [PREDICTED: Apis mellifera similar to CG7365-PA (LOC552829), mRNA]	SET: OGS; Best Dmel 5.1 match: FBgn0036939, blastp escore 2E-86;	XM_625204.2	GB15964-RA	FBgn0036939	40200	CG7365	CG7365	CG7365 gene product from transcript CG7365-RA	3L	-20117395	-20120465	76F2-76F2	NA					1						GO:0006629: lipid metabolic process, GO:0006911: phagocytosis, engulfment	GO:0004620: phospholipase activity
37	1	13	AM00047	0.41639	1.33458	7.75056	248.784	186.413	4.16901	0.000123018	0.0114821	1.05421	AM00047	NW_001253227.1 SET: miRNA ame-mir-281; Apis mellifera linkage group 1 genomic contig, reference assembly (based on Amel_4.0 Group1.65)	SET: miRNA ame-mir-281;	NW_001253227.1			NA	NA	NA	NA	NA	NA	NA	NA	NA										1	NA	NA	NA
8	1	3	AM08017	0.414388	1.33273	7.83832	264.204	198.242	3.8708	0.000318715	0.0191229	0.186601	AM08017	GB15430-RA [PREDICTED: Apis mellifera similar to Ca(2+)/calmodulin-dependent protein kinase phosphatase (CaM-kinase phosphatase) (CaMKPase) (Partner of PIX 2) (hFEM-2) (Protein phosphatase 1F) (LOC724192), mRNA]	SET: OGS; Dmel Ortholog - C. Elsik Feb_2007: FBgn0031720; Best Dmel 5.1 match: FBgn0031720, blastp escore 3E-25;	XM_001119962.1	GB15430-RA	FBgn0031720	33786	CG14013	CG14013	CG14013 gene product from transcript CG14013-RA	2L	-5552837	-5553848	25E6-25E6	NA										1		GO:0008236: serine-type peptidase activity	GO:0016021: integral to membrane
4	15	19	AM11646	0.412133	1.33065	7.53194	213.487	160.438	3.57041	0.000805545	0.033815	-0.653629	AM11646	GB19091-RA [PREDICTED: Apis mellifera similar to ADAM metallopeptidase with thrombospondin type 1 motif, 14 isoform 2 preproprotein, transcript variant 1 (LOC551407), partial mRNA]	SET: OGS; Best Dmel 5.1 match: FBgn0038341, blastp escore 1E-56;	XM_623801.1	GB19091-RA	FBgn0038341	41887	CG14869	CG14869	CG14869 gene product from transcript CG14869-RB	3R	-11267967 // -11267965	-11301915 // -11301915	88F5-88F6	NA									1		GO:0006508: proteolysis	GO:0004222: metalloendopeptidase activity, GO:0008270: zinc ion binding	GO:0005578: proteinaceous extracellular matrix
32	16	23	AM07242	0.411667	1.33022	7.68388	237.16	178.286	5.00126	7.58103e-06	0.00242593	3.61079	AM07242	GB14645-RA [PREDICTED: Apis mellifera similar to CG6124-PA (LOC724421), mRNA]	SET: OGS; Dmel Ortholog - C. Elsik Feb_2007: FBgn0039484; Best Dmel 5.1 match: FBgn0039484, blastp escore 0E+00;	XM_001120277.1	GB14645-RA	FBgn0039484																			1
28	12	13	AM02568	0.41023	1.3289	7.94609	284.287	213.927	4.57986	3.17342e-05	0.00512245	2.29499	AM02568	BB160023A20G01.5 Bee Brain Normalized Library, BB16 Apis mellifera cDNA clone BB160023A20G01 5', mRNA sequence	SET: UI_EST BI516765;	BI516765			NA	NA	NA	NA	NA	NA	NA	NA	NA										1	NA	NA	NA
18	4	23	AM06826	0.407988	1.32683	8.22013	343.489	258.879	5.17021	4.22935e-06	0.00152886	4.14794	AM06826	GB14227-RA	SET: OGS; Dmel Ortholog - C. Elsik Feb_2007: FBgn0039631; Best Dmel 5.1 match: FBgn0039631, blastp escore 9E-118;		GB14227-RA	FBgn0039631	43433	CG11305	Sirt7	CG11305 gene product from transcript CG11305-RA	3R	24881653	24884926	98F6-98F6	NA								1			GO:0006342: chromatin silencing, GO:0006476: protein amino acid deacetylation	GO:0008270: zinc ion binding, GO:0016811: hydrolase activity, acting on carbon-nitrogen (but not peptide) bonds, in linear amides, GO:0070403: NAD binding
16	6	23	AM07938	0.407842	1.3267	9.17327	664.991	501.237	4.6066	2.90123e-05	0.00491503	2.37729	AM07938	GB15350-RA [PREDICTED: Apis mellifera hypothetical LOC552243 (LOC552243), mRNA]	SET: OGS; Dmel Ortholog - C. Elsik Feb_2007: FBgn0037525; Best Dmel 5.1 match: FBgn0037525, blastp escore 1E-82;	XM_624619.2	GB15350-RA	FBgn0037525	40928	CG17816	CG17816	CG17816 gene product from transcript CG17816-RE	3R	-3693404 // -3684488 // -3683895	-3712441 // -3712435 // -3712435	84E3-84E4	NA										1			GO:0016020: membrane
6	12	21	AM09781	0.403907	1.32309	8.14237	325.005	245.642	4.18411	0.000117141	0.0112021	1.09893	AM09781	GB17206-RA [PREDICTED: Apis mellifera similar to CG9743-PA (LOC552176), mRNA]	SET: OGS; Dmel Ortholog - C. Elsik Feb_2007: FBgn0039756; Best Dmel 5.1 match: FBgn0039756, blastp escore 1E-123;	XM_624554.2	GB17206-RA	FBgn0039756	43593	CG9743	CG9743	CG9743 gene product from transcript CG9743-RA	3R	-26022086	-26028718	99E2-99E2	1040					1						GO:0055114: oxidation reduction, GO:0006629: lipid metabolic process	GO:0004768: stearoyl-CoA 9-desaturase activity, GO:0016717: oxidoreductase activity, acting on paired donors, with oxidation of a pair of donors resulting in the reduction of molecular oxygen to two molecules of water
3	11	17	AM01673	0.401211	1.32062	8.24251	348.042	263.545	3.6313	0.000669395	0.0296594	-0.486315	AM01673	BB170001B10A04.5 Bee Brain Normalized/Subtracted Library, BB17 Apis mellifera cDNA clone BB170001B10A04 5', mRNA sequence	SET: UI_EST BI509148;	BI509148			NA	NA	NA	NA	NA	NA	NA	NA	NA										1	NA	NA	NA
15	22	21	AM05032	0.39874	1.31836	6.92236	139.269	105.638	3.70026	0.000541811	0.0259205	-0.294924	AM05032	GB12415-RA [PREDICTED: Apis mellifera similar to Dihydroorotate dehydrogenase, mitochondrial precursor (Dihydroorotate oxidase) (DHOdehase) (LOC410603), mRNA]	SET: OGS; Also matches: GB12415-RB; Best Dmel 5.1 match: FBgn0030715, blastp escore 5E-17;	XM_394081.2	GB12415-RA	FBgn0030715	32562	CG12697	Or13a	Odorant receptor 13a	X	15868457	15870739	14A4-14A4	NA									1		GO:0007608: sensory perception of smell	GO:0004984: olfactory receptor activity, GO:0005549: odorant binding	GO:0016020: membrane, GO:0016021: integral to membrane
4	10	21	AM11349	0.392553	1.31271	8.8749	537.895	409.758	3.38764	0.00139153	0.0468369	-1.14603	AM11349	GB18790-RA [PREDICTED: Apis mellifera similar to mitogen-activated protein kinase organizer 1, transcript variant 1 (LOC551339), mRNA]	SET: OGS; Dmel Ortholog - C. Elsik Feb_2007: FBgn0028897; Best Dmel 5.1 match: FBgn0028897, blastp escore 7E-79;	XM_623736.2	GB18790-RA	FBgn0028897	34955	CG4935	CG4935	CG4935 gene product from transcript CG4935-RA	2L	16262122	16263483	35F1-35F1	NA			1								GO:0000398: nuclear mRNA splicing, via spliceosome		GO:0071011: precatalytic spliceosome, GO:0071013: catalytic step 2 spliceosome
5	21	9	AM05160	0.391722	1.31196	7.69825	237.883	181.319	4.13961	0.000135293	0.0121007	0.96734	AM05160	GB12544-RA [PREDICTED: Apis mellifera similar to Cyclophilin 1 CG9916-PA (LOC724326), mRNA]	SET: OGS; Dmel Ortholog - C. Elsik Feb_2007: FBgn0004432; Best Dmel 5.1 match: FBgn0004432, blastp escore 3E-77;	XM_001119897.1	GB12544-RA	FBgn0004432	32595	CG9916	Cyp1	Cyclophilin 1	X	-16211705	-16214445	14B9-14B12	NA							1				GO:0006457: protein folding, GO:0048102: autophagic cell death, GO:0035071: salivary gland cell autophagic cell death	GO:0003755: peptidyl-prolyl cis-trans isomerase activity, GO:0016538: cyclin-dependent protein kinase regulator activity	GO:0005829: cytosol, GO:0005737: cytoplasm, GO:0005875: microtubule associated complex, GO:0008024: positive transcription elongation factor complex b, GO:0019908: nuclear cyclin-dependent protein kinase holoenzyme complex
5	20	17	AM03980	0.389942	1.31034	7.58523	219.823	167.76	3.44506	0.00117374	0.0424842	-0.992984	AM03980	GB11359-RA [PREDICTED: Apis mellifera similar to Methionyl-tRNA synthetase CG31322-PA (LOC724733), mRNA]	SET: OGS; Dmel Ortholog - C. Elsik Feb_2007: FBgn0027083; Best Dmel 5.1 match: FBgn0027083, blastp escore 9E-132;	XM_001120625.1	GB11359-RA	FBgn0027083	41733	CG31322	Aats-met	Methionyl-tRNA synthetase	3R	-10077211	-10085708	88B1-88B1	00450 // 00970									1		GO:0006431: methionyl-tRNA aminoacylation, GO:0007040: lysosome organization	GO:0004825: methionine-tRNA ligase activity, GO:0005524: ATP binding	GO:0005739: mitochondrion
4	3	15	AM09407	0.389813	1.31022	8.23685	345.313	263.553	5.16902	4.24682e-06	0.00152886	4.14414	AM09407	GB16829-RA [PREDICTED: Apis mellifera similar to UDP-glucose-glycoprotein glucosyltransferase CG6850-PA (LOC412198), mRNA]	Dmel Ortholog - C. Elsik Feb_2007: FBgn0014075; Best Dmel 5.1 match: FBgn0014075, blastp escore 0E+00;	XM_395660.3	GB16829-RA	FBgn0014075	40055	CG6850	Ugt	UDP-glucose-glycoprotein glucosyltransferase	3L	18865846	18871352	75E3-75E3	4141									1		GO:0006486: protein amino acid glycosylation	GO:0003980: UDP-glucose:glycoprotein glucosyltransferase activity	GO:0005783: endoplasmic reticulum, GO:0005635: nuclear envelope, GO:0005737: cytoplasm, GO:0005791: rough endoplasmic reticulum
35	1	9	AM10900	0.389721	1.31014	11.5126	3344.2	2552.55	3.39419	0.00136487	0.0465926	-1.12865	AM10900	GB18336-RA [PREDICTED: Apis mellifera similar to transcription factor INI (LOC724320), partial mRNA]	SET: OGS; Dmel Ortholog - C. Elsik Feb_2007: FBgn0031822; Best Dmel 5.1 match: FBgn0031822, blastp escore 1E-56;	XM_001120124.1	GB18336-RA	FBgn0031822	33909	CG9548	CG9548	CG9548 gene product from transcript CG9548-RA	2L	-6490152	-6490828	26D9-26D9	3040			1								GO:0000398: nuclear mRNA splicing, via spliceosome		GO:0071011: precatalytic spliceosome, GO:0071013: catalytic step 2 spliceosome
28	4	23	AM11412	0.38968	1.3101	8.88192	539.979	412.166	4.54472	3.56953e-05	0.00543353	2.18707	AM11412	GB30326-RA [PREDICTED: Apis mellifera similar to CG12014-PA (LOC724550), mRNA]	SET: OGS; Dmel Ortholog - C. Elsik Feb_2007: FBgn0035445; Best Dmel 5.1 match: FBgn0035445, blastp escore 3E-130;	XM_001120439.1	GB30326-RA	FBgn0035445	38423	CG12014	CG12014	CG12014 gene product from transcript CG12014-RA	3L	3378267	3380083	63D2-63D2	00531 // 01100 // 04142						1					GO:0008152: metabolic process	GO:0004423: iduronate-2-sulfatase activity
1	2	11	AM08446	0.386391	1.30712	7.31222	181.7	139.008	3.48461	0.00104304	0.0399775	-0.886682	AM08446	GB15864-RA	SET: OGS;		GB15864-RA		NA	NA	NA	NA	NA	NA	NA	NA	NA										1	NA	NA	NA
3	3	21	AM00073	0.383218	1.30425	7.33889	184.887	141.757	3.38593	0.0013986	0.0468369	-1.15058	AM00073	NW_001253136.1 SET: miRNA ame-mir-9b; Apis mellifera linkage group 15 genomic contig, reference assembly (based on Amel_4.0 Group15.33)	SET: miRNA ame-mir-9b;	NW_001253136.1			NA	NA	NA	NA	NA	NA	NA	NA	NA										1	NA	NA	NA
5	17	13	AM08873	0.381359	1.30257	7.03571	149.748	114.964	3.74276	0.000475177	0.0246602	-0.175998	AM08873	GB16293-RA	SET: OGS; Best Dmel 5.1 match: FBgn0030715, blastp escore 2E-14;		GB16293-RA	FBgn0030715	32562	CG12697	Or13a	Odorant receptor 13a	X	15868457	15870739	14A4-14A4	NA									1		GO:0007608: sensory perception of smell	GO:0004984: olfactory receptor activity, GO:0005549: odorant binding	GO:0016020: membrane, GO:0016021: integral to membrane
23	1	17	AM04513	0.380702	1.30198	9.57832	872.294	669.977	3.64316	0.000645571	0.0291056	-0.453537	AM04513	GB11896-RA [PREDICTED: Apis mellifera similar to CG2225-PF, isoform F, transcript variant 1 (LOC408957), mRNA]	SET: OGS; Dmel Ortholog - C. Elsik Feb_2007: FBgn0032957; Best Dmel 5.1 match: FBgn0032957, blastp escore 6E-19;	XM_392486.3	GB11896-RA	FBgn0032957	35421	CG2225	CG2225	CG2225 gene product from transcript CG2225-RC	2L	-21663805 // -21663805 // -21663805 // -21663805 // -21663791	-21677530 // -21677230 // -21676446 // -21671513 // -21670197	39E6-39E7	NA										1
12	21	3	AM00380	0.378059	1.29959	7.77331	249.404	191.909	3.87996	0.000309673	0.0189757	0.212764	AM00380	DB767794 RIKEN full-length enriched honey bee cDNA library, head Apis mellifera cDNA clone BH10046A08 3', mRNA sequence	SET: UI_EST BH1B0004H16M3;	DB767794			NA	NA	NA	NA	NA	NA	NA	NA	NA										1	NA	NA	NA
31	23	13	AM08415	0.377627	1.2992	8.67374	465.474	358.277	3.37868	0.00142881	0.0474075	-1.16978	AM08415	GB15833-RA [PREDICTED: Apis mellifera similar to cul-2 CG1512-PB, isoform B (LOC725467), mRNA]	SET: OGS; Dmel Ortholog - C. Elsik Feb_2007: FBgn0032956; Best Dmel 5.1 match: FBgn0032956, blastp escore 3E-121;	XM_001121309.1	GB15833-RA	FBgn0032956	35420	CG1512	cul-2	CG1512 gene product from transcript CG1512-RA	2L	21658751	21663218	39E3-39E6	4120						1					GO:0006511: ubiquitin-dependent protein catabolic process	GO:0031625: ubiquitin protein ligase binding	GO:0000152: nuclear ubiquitin ligase complex, GO:0031461: cullin-RING ubiquitin ligase complex
4	10	5	AM03472	0.376013	1.29775	8.41083	387.709	298.755	3.36966	0.00146729	0.048029	-1.19365	AM03472	GB10847-RA	SET: OGS; Dmel Ortholog - C. Elsik Feb_2007: FBgn0030219; Best Dmel 5.1 match: FBgn0030219, blastp escore 8E-139;		GB10847-RA	FBgn0030219	31991	CG9817	CG9817	CG9817 gene product from transcript CG9817-RA	X	-10497970 // -10497969	-10507048 // -10507048	9D4-9D4	NA										1		GO:0008270: zinc ion binding	GO:0005622: intracellular
12	6	15	AM04609	0.375933	1.29768	8.8002	507.816	391.327	4.24009	9.76392e-05	0.00997166	1.26537	AM04609	GB11992-RA [PREDICTED: Apis mellifera similar to MAK10 homolog, amino-acid N-acetyltransferase subunit (LOC725320), mRNA]	SET: OGS; Dmel Ortholog - C. Elsik Feb_2007: FBgn0034982; Best Dmel 5.1 match: FBgn0034982, blastp escore 1E-155;	XM_001121180.1	GB11992-RA	FBgn0034982	37866	CG4065	CG4065	CG4065 gene product from transcript CG4065-RA	2R	-20022695	-20025561	60B12-60B12	NA										1	GO:0008150: biological_process	GO:0003674: molecular_function
2	7	11	AM01995	0.375774	1.29754	8.00728	293.083	225.877	3.67285	0.000589444	0.0277338	-0.371227	AM01995	BB160008A20F05.5 Bee Brain Normalized Library, BB16 Apis mellifera cDNA clone BB160008A20F05 5', mRNA sequence	SET: UI_EST BI512172;	BI512172			NA	NA	NA	NA	NA	NA	NA	NA	NA										1	NA	NA	NA
46	2	21	AM09330	0.374163	1.29609	8.01505	294.502	227.224	3.44492	0.00117422	0.0424842	-0.993347	AM09330	GB16752-RA [Apis mellifera GABA neurotransmitter transporter-1B (Gat-1B), mRNA]	SET: OGS; Best Dmel 5.1 match: FBgn0039915, blastp escore 0E+00;	NM_001011643.1	GB16752-RA	FBgn0039915	43805	CG1732	CG1732	CG1732 gene product from transcript CG1732-RA	4	650318	655976	102D1-102D1	NA					1						GO:0006836: neurotransmitter transport	GO:0005328: neurotransmitter:sodium symporter activity, GO:0005332: gamma-aminobutyric acid:sodium symporter activity	GO:0005886: plasma membrane, GO:0005887: integral to plasma membrane
4	1	11	AM10208	0.371599	1.29379	7.71145	238.401	184.266	3.47748	0.00106554	0.040194	-0.905902	AM10208	GB17634-RA	SET: OGS; Dmel Ortholog - C. Elsik Feb_2007: FBgn0051849; Best Dmel 5.1 match: FBgn0051849, blastp escore 1E-25;		GB17634-RA	FBgn0051849	318981	CG31849	CG31849	CG31849 gene product from transcript CG31849-RA	2L	-13180396	-13182593	34A8-34A8	00510 // 01100									1		GO:0006487: protein amino acid N-linked glycosylation	GO:0003830: beta-1,4-mannosylglycoprotein 4-beta-N-acetylglucosaminyltransferase activity	GO:0016020: membrane
14	18	1	AM03592	0.367702	1.2903	8.49502	409.826	317.621	3.52595	0.00092129	0.0367065	-0.774792	AM03592	GB10969-RA [PREDICTED: Apis mellifera similar to gem (nuclear organelle) associated protein 5 (LOC724288), mRNA]	SET: OGS; Best Dmel 5.1 match: FBgn0050149, blastp escore 1E-13;	XM_001120093.1	GB10969-RA	FBgn0050149																			1
33	1	13	AM09267	0.366637	1.28934	11.8211	4108.46	3186.47	3.43238	0.00121886	0.0435525	-1.02693	AM09267	GB16688-RA [PREDICTED: Apis mellifera similar to cyclin-dependent kinase 6 (LOC408406), mRNA]	SET: OGS; Dmel Ortholog - C. Elsik Feb_2007: FBgn0016131; Best Dmel 5.1 match: FBgn0016131, blastp escore 2E-84;	XM_391955.2	GB16688-RA	FBgn0016131	36854	CG5072	Cdk4	Cyclin-dependent kinase 4	2R	12466980 // 12467023 // 12467628	12472953 // 12472953 // 12472953	53C9-53C9	NA									1		GO:0016049: cell growth, GO:0001558: regulation of cell growth, GO:0051726: regulation of cell cycle, GO:0006468: protein amino acid phosphorylation, GO:0007005: mitochondrion organization, GO:0007049: cell cycle, GO:0007259: JAK-STAT cascade, GO:0007350: blastoderm segmentation, GO:0007424: open tracheal system development, GO:0008283: cell proliferation	GO:0004674: protein serine/threonine kinase activity, GO:0004693: cyclin-dependent protein kinase activity, GO:0005524: ATP binding, GO:0030332: cyclin binding
22	11	21	AM02066	0.365989	1.28876	7.48305	203.1	157.592	4.1424	0.000134082	0.0121007	0.975551	AM02066	BB160010A20E06.5 Bee Brain Normalized Library, BB16 Apis mellifera cDNA clone BB160010A20E06 5', mRNA sequence	SET: UI_EST BI512771;	BI512771			NA	NA	NA	NA	NA	NA	NA	NA	NA										1	NA	NA	NA
1	21	1	AM00263	0.365522	1.28835	7.20934	167.975	130.38	3.92846	0.000265751	0.0174423	0.351894	AM00263	GB30440-RA	SET: OGS; Best Dmel 5.1 match: FBgn0030715, blastp escore 4E-13;		GB30440-RA	FBgn0030715	32562	CG12697	Or13a	Odorant receptor 13a	X	15868457	15870739	14A4-14A4	NA									1		GO:0007608: sensory perception of smell	GO:0004984: olfactory receptor activity, GO:0005549: odorant binding	GO:0016020: membrane, GO:0016021: integral to membrane
6	7	5	AM06612	0.363618	1.28665	11.5571	3418.01	2656.53	3.46347	0.00111106	0.0410238	-0.943581	AM06612	GB14012-RA [PREDICTED: Apis mellifera similar to CG9090-PA, transcript variant 1 (LOC413517), mRNA]	SET: OGS; Also matches: GB14012-RB; Dmel Ortholog - C. Elsik Feb_2007: FBgn0034497; Best Dmel 5.1 match: FBgn0034497, blastp escore 6E-155;	XM_396960.3	GB14012-RA	FBgn0034497	37297	CG9090	CG9090	CG9090 gene product from transcript CG9090-RA	2R	-16166561	-16168629	56F15-56F16	NA					1						GO:0006817: phosphate transport, GO:0055085: transmembrane transport	GO:0022857: transmembrane transporter activity, GO:0005488: binding, GO:0015114: phosphate transmembrane transporter activity	GO:0016020: membrane, GO:0005740: mitochondrial envelope
40	1	17	AM02007	0.363133	1.28622	7.99482	289.294	224.918	3.50632	0.000977295	0.0382733	-0.828005	AM02007	DB758791 RIKEN full-length enriched honey bee cDNA library, head Apis mellifera cDNA clone BH10014K10 3', mRNA sequence	SET: UI_EST BI512289;	DB758791			NA	NA	NA	NA	NA	NA	NA	NA	NA										1	NA	NA	NA
16	14	15	AM06753	0.358059	1.2817	10.011	1168.18	911.431	3.66638	0.000601272	0.0279301	-0.389212	AM06753	GB14153-RA [PREDICTED: Apis mellifera similar to exocyst complex 84-kDa subunit (LOC411775), mRNA]	SET: OGS; Dmel Ortholog - C. Elsik Feb_2007: FBgn0039401; Best Dmel 5.1 match: FBgn0039401, blastp escore 8E-91;	XR_015044.1	GB14153-RA	FBgn0039401																			1
3	1	9	AM08867	0.35804	1.28168	7.92766	275.647	215.067	3.42452	0.00124762	0.0440338	-1.0479	AM08867	GB16287-RA [PREDICTED: Apis mellifera similar to K06A9.1b (LOC408445), mRNA]	SET: OGS; Best Dmel 5.1 match: FBgn0028573, blastp escore 3E-46;	XM_391993.2	GB16287-RA	FBgn0028573	43930	CG5700	prc	pericardin	3L	-11951972	-11959231	68E3-68E4	NA									1		GO:0002009: morphogenesis of an epithelium, GO:0007507: heart development, GO:0016477: cell migration, GO:0035088: establishment or maintenance of apical/basal cell polarity		GO:0005578: proteinaceous extracellular matrix, GO:0005605: basal lamina
22	3	23	AM07839	0.357723	1.2814	7.77503	247.948	193.498	3.89227	0.000297902	0.0184904	0.248003	AM07839	GB15250-RA	SET: OGS;		GB15250-RA		NA	NA	NA	NA	NA	NA	NA	NA	NA										1	NA	NA	NA
6	11	15	AM05957	0.355274	1.27923	8.03873	297.422	232.501	4.14693	0.000132129	0.012061	0.988948	AM05957	GB13354-RA [PREDICTED: Apis mellifera hypothetical protein LOC726956 (LOC726956), mRNA]	SET: OGS;	XM_001122673.1	GB13354-RA		NA	NA	NA	NA	NA	NA	NA	NA	NA										1	NA	NA	NA
8	4	15	AM11299	0.35503	1.27901	8.86725	528.136	412.925	4.61259	2.8434e-05	0.00491503	2.39577	AM11299	GB18738-RA [PREDICTED: Apis mellifera similar to GS1-like CG15441-PA (LOC725653), mRNA]	SET: OGS; Dmel Ortholog - C. Elsik Feb_2007: FBgn0019982; Best Dmel 5.1 match: FBgn0019982, blastp escore 1E-62;	XM_001121475.1	GB18738-RA	FBgn0019982	33653	CG15441	Gs1l	GS1-like	2L	-4455220	-4456822	24F3-24F3	NA						1					GO:0008152: metabolic process	GO:0003824: catalytic activity
8	2	21	AM12817	0.352821	1.27706	8.26596	347.861	272.393	3.4503	0.00115555	0.042449	-0.978929	AM12817	GB19289-RA [PREDICTED: Apis mellifera similar to Cardioacceleratory peptide receptor (LOC726935), partial mRNA]	SET: OGS; Dmel Ortholog - C. Elsik Feb_2007: FBgn0039396; Best Dmel 5.1 match: FBgn0039396, blastp escore 5E-114;	XM_001122652.1	GB19289-RA	FBgn0039396	2768688	CG33344	CcapR	Cardioacceleratory peptide receptor	3R	-21749223 // -21749220	-21781992 // -21764943	96F8-96F8	NA				1							GO:0007186: G-protein coupled receptor protein signaling pathway, GO:0018990: ecdysis, chitin-based cuticle	GO:0001653: peptide receptor activity, GO:0005000: vasopressin receptor activity, GO:0008188: neuropeptide receptor activity	GO:0016021: integral to membrane, GO:0005887: integral to plasma membrane
15	1	17	AM12711	0.35262	1.27688	7.40094	190.976	149.565	3.39406	0.00136542	0.0465926	-1.12901	AM12711	GB30076-RA			GB30076-RA		NA	NA	NA	NA	NA	NA	NA	NA	NA										1	NA	NA	NA
6	10	17	AM09178	0.350869	1.27533	8.40096	381.725	299.315	4.26269	9.06933e-05	0.00946365	1.33285	AM09178	GB16600-RA [PREDICTED: Apis mellifera similar to Hexosaminidase 1 CG1318-PA, isoform A (LOC552416), partial mRNA]	SET: OGS; Best Dmel 5.1 match: FBgn0041630, blastp escore 5E-137;	XM_624790.1	GB16600-RA	FBgn0041630	38528	CG1318	Hexo1	Hexosaminidase 1	3L	4288641	4291211	64A12-64A12	00511 // 00520 // 00531 // 00603 // 00604 // 01100 // 04142						1					GO:0005975: carbohydrate metabolic process	GO:0004563: beta-N-acetylhexosaminidase activity, GO:0016231: beta-N-acetylglucosaminidase activity, GO:0043169: cation binding	GO:0005886: plasma membrane
14	18	7	AM10291	0.350066	1.27462	7.76226	245.111	192.302	3.99495	0.00021519	0.0151896	0.544049	AM10291	GB17718-RA [PREDICTED: Apis mellifera similar to CG7385-PA (LOC551704), mRNA]	SET: OGS; Dmel Ortholog - C. Elsik Feb_2007: FBgn0036937; Best Dmel 5.1 match: FBgn0036937, blastp escore 3E-80;	XM_624093.1	GB17718-RA	FBgn0036937	40198	CG7385	Ir76b	Ionotropic receptor 76b	3L	-20101883	-20104537	76F1-76F1	NA										1		GO:0004970: ionotropic glutamate receptor activity, GO:0005234: extracellular-glutamate-gated ion channel activity	GO:0016020: membrane
5	5	23	AM09322	0.349572	1.27418	7.33266	181.955	142.802	3.88408	0.000305679	0.018811	0.224569	AM09322	GB16743-RA	SET: OGS;		GB16743-RA		NA	NA	NA	NA	NA	NA	NA	NA	NA										1	NA	NA	NA
3	10	13	AM10925	0.348798	1.2735	7.61867	221.793	174.16	3.73341	0.000489131	0.0246602	-0.202237	AM10925	GB18361-RA [PREDICTED: Apis mellifera similar to 5-hydroxytryptamine receptor 1 (5-HT receptor) (Serotonin receptor 1) (5HT-dro) (LOC727545), partial mRNA]	SET: OGS; Best Dmel 5.1 match: FBgn0004573, blastp escore 2E-36;	XM_001123254.1	GB18361-RA	FBgn0004573	43669	CG12073	5-HT7	Serotonin receptor 7	3R	-26794863	-26842569	100B1-100B1	4080				1							GO:0007192: activation of adenylate cyclase activity by serotonin receptor signaling pathway, GO:0007210: serotonin receptor signaling pathway	GO:0004952: dopamine receptor activity, GO:0004993: serotonin receptor activity, GO:0008227: G-protein coupled amine receptor activity, GO:0016609: G-protein coupled serotonin receptor activity	GO:0005886: plasma membrane, GO:0016021: integral to membrane, GO:0005887: integral to plasma membrane
8	11	21	AM04343	0.344879	1.27004	7.81438	253.673	199.735	3.37502	0.00144433	0.0474848	-1.17948	AM04343	GB11724-RA [PREDICTED: Apis mellifera similar to C12D8.5 (LOC725442), partial mRNA]	SET: OGS;	XM_001121290.1	GB11724-RA		NA	NA	NA	NA	NA	NA	NA	NA	NA										1	NA	NA	NA
48	13	19	AM08340	0.343635	1.26895	6.95025	139.302	109.777	3.70867	0.000527949	0.0255116	-0.271445	AM08340	GB15758-RA	SET: OGS; Best Dmel 5.1 match: FBgn0030940, blastp escore 1E-08;		GB15758-RA	FBgn0030940	32848	CG15040	CG15040	CG15040 gene product from transcript CG15040-RA	X	-18500734	-18506606	17C5-17C5	NA										1
8	2	5	AM03990	0.342481	1.26793	10.6899	1860.02	1466.97	3.46764	0.00109732	0.0407254	-0.932378	AM03990	GB11367-RA	Best Dmel 5.1 match: FBgn0044028, blastp escore 2E-124;		GB11367-RA	FBgn0044028	39751	CG13076	Notum	CG13076 gene product from transcript CG13076-RA	3L	16016579	16025860	72C3-72D1	NA						1					GO:0006029: proteoglycan metabolic process, GO:0016055: Wnt receptor signaling pathway, GO:0006507: GPI anchor release, GO:0030178: negative regulation of Wnt receptor signaling pathway, GO:0048076: regulation of compound eye pigmentation, GO:0048190: wing disc dorsal/ventral pattern formation	GO:0019213: deacetylase activity	GO:0005615: extracellular space
28	2	19	AM07737	0.339388	1.26522	8.5962	435.307	344.056	3.56034	0.000830478	0.0343646	-0.681151	AM07737	GB15147-RA [PREDICTED: Apis mellifera similar to zinc finger, CCHC domain containing 9 (LOC725656), mRNA]	SET: OGS; Best Dmel 5.1 match: FBgn0030940, blastp escore 8E-11;	XM_001121478.1	GB15147-RA	FBgn0030940	32848	CG15040	CG15040	CG15040 gene product from transcript CG15040-RA	X	-18500734	-18506606	17C5-17C5	NA										1
1	3	17	AM05206	0.338823	1.26472	7.34919	183.368	144.987	3.80231	0.000394918	0.0219568	-0.00814912	AM05206	GB12590-RA [PREDICTED: Apis mellifera similar to Translin (LOC413794), mRNA]	SET: OGS; Dmel Ortholog - C. Elsik Feb_2007: FBgn0033528; Best Dmel 5.1 match: FBgn0033528, blastp escore 3E-66;	XM_397233.3	GB12590-RA	FBgn0033528	36110	CG11761	trsn	translin	2R	-6366515	-6367612	47A11-47A11	NA			1								GO:0016246: RNA interference	GO:0003677: DNA binding, GO:0004521: endoribonuclease activity, GO:0043565: sequence-specific DNA binding	GO:0005634: nucleus
4	7	21	AM08472	0.336953	1.26309	7.38196	187.459	148.414	4.27181	8.80293e-05	0.00932075	1.36012	AM08472	GB15891-RA	SET: OGS;		GB15891-RA		NA	NA	NA	NA	NA	NA	NA	NA	NA										1	NA	NA	NA
1	5	23	AM10742	0.336691	1.26286	7.60863	219.333	173.68	3.63348	0.000664942	0.0296594	-0.480279	AM10742	GB18174-RA	SET: OGS; Best Dmel 5.1 match: FBgn0033179, blastp escore 3E-06;		GB18174-RA	FBgn0033179	35674	CG11139	p47	CG11139 gene product from transcript CG11139-RA	2R	-3352519	-3354236	43C3-43C4	4141									1		GO:0031468: nuclear envelope reassembly, GO:0042052: rhabdomere development
12	22	11	AM11415	0.335115	1.26148	7.62665	221.968	175.959	3.86812	0.000321415	0.0191255	0.178932	AM11415	GB18858-RA [PREDICTED: Apis mellifera hypothetical protein LOC727329 (LOC727329), mRNA]	SET: OGS; Best Dmel 5.1 match: FBgn0030796, blastp escore 3E-23;	XM_001123038.1	GB18858-RA	FBgn0030796	32672	CG4829	CG4829	CG4829 gene product from transcript CG4829-RB	X	16705732 // 16710908 // 16710915	16720529 // 16720529 // 16720529	15A10-15A11	NA										1		GO:0003810: protein-glutamine gamma-glutamyltransferase activity, GO:0003840: gamma-glutamyltransferase activity
20	16	19	AM07640	0.333127	1.25974	10.6115	1755.92	1393.88	4.32521	7.38951e-05	0.00837866	1.52027	AM07640	GB15049-RB [PREDICTED: Apis mellifera similar to CG7470-PA (LOC412948), mRNA]	SET: OGS; Dmel Ortholog - C. Elsik Feb_2007: FBgn0037146; Best Dmel 5.1 match: FBgn0037146, blastp escore 0E+00;	XM_396399.2	GB15049-RB	FBgn0037146	40443	CG7470	CG7470	CG7470 gene product from transcript CG7470-RA	3L	21965100	21975892	79A5-79A6	00330 // 01100						1					GO:0055114: oxidation reduction, GO:0006561: proline biosynthetic process	GO:0004349: glutamate 5-kinase activity, GO:0004350: glutamate-5-semialdehyde dehydrogenase activity, GO:0017084: delta1-pyrroline-5-carboxylate synthetase activity	GO:0005739: mitochondrion, GO:0005743: mitochondrial inner membrane, GO:0005811: lipid particle
32	20	23	AM00975	0.332587	1.25927	7.45382	196.735	156.229	3.87756	0.000312021	0.0190386	0.205896	AM00975	[Antisense] GB17955-RA [PREDICTED: Apis mellifera similar to Carboxypeptidase D precursor (Metallocarboxypeptidase D) (Protein silver) (LOC409989), mRNA]	SET: UI_EST BH1B0089A01M3; Best Dmel 5.1 match: FBgn0004648, blastp escore 0E+00;	XM_393477.3	GB17955-RA	FBgn0004648	30998	CG4122	svr	silver	X	390503 // 390503 // 390503 // 393313 // 393313 // 394877 // 394877	398354 // 403105 // 403107 // 398354 // 403107 // 402457 // 403107	1-0.0 cM // 1B5-1B7	NA					1						GO:0006508: proteolysis, GO:0006911: phagocytosis, engulfment, GO:0007476: imaginal disc-derived wing morphogenesis, GO:0040003: chitin-based cuticle development	GO:0004180: carboxypeptidase activity, GO:0004181: metallocarboxypeptidase activity, GO:0008270: zinc ion binding
4	21	19	AM10661	0.332484	1.25918	7.10327	154.291	122.533	3.49986	0.000996449	0.0386225	-0.845501	AM10661	GB18091-RA [PREDICTED: Apis mellifera similar to Protein KIAA0258 (LOC413244), mRNA]	SET: OGS; Dmel Ortholog - C. Elsik Feb_2007: FBgn0037297; Best Dmel 5.1 match: FBgn0037297, blastp escore 4E-75;	XM_396690.3	GB18091-RA	FBgn0037297	40622	CG1116	CG1116	CG1116 gene product from transcript CG1116-RB	3R	1045389	1047270	82F6-82F6	NA										1
47	10	23	AM08955	0.332363	1.25907	7.16435	160.957	127.838	3.63319	0.000665547	0.0296594	-0.481101	AM08955	GB16374-RA [PREDICTED: Apis mellifera similar to molybdenum cofactor synthesis-step 1 protein isoform 3 (LOC724754), partial mRNA]	SET: OGS; Dmel Ortholog - C. Elsik Feb_2007: FBgn0036122; Best Dmel 5.1 match: FBgn0036122, blastp escore 5E-32;	XM_001120646.1	GB16374-RA	FBgn0036122	39238	CG33048	Mocs1	CG33048 gene product from transcript CG33048-RA	3L	11063682	11066448	68A4-68A4	NA									1		GO:0006777: Mo-molybdopterin cofactor biosynthetic process	GO:0003824: catalytic activity, GO:0046872: metal ion binding, GO:0051539: 4 iron, 4 sulfur cluster binding	GO:0019008: molybdopterin synthase complex
8	14	21	AM10963	0.325823	1.25338	10.9624	2233.8	1782.22	3.54738	0.000863644	0.0349339	-0.716497	AM10963	GB18400-RA	SET: OGS; Best Dmel 5.1 match: FBgn0026389, blastp escore 1E-15;		GB18400-RA	FBgn0026389	35644	CG1854	Or43a	Odorant receptor 43a	2R	-3120343	-3122418	43A1-43A1	NA									1		GO:0007608: sensory perception of smell	GO:0005515: protein binding, GO:0004984: olfactory receptor activity, GO:0005549: odorant binding	GO:0016020: membrane, GO:0016021: integral to membrane
9	13	23	AM07629	0.323656	1.2515	7.33974	181.216	144.799	3.41264	0.00129237	0.0450607	-1.07959	AM07629	GB15038-RA	SET: OGS; Dmel Ortholog - C. Elsik Feb_2007: FBgn0036481; Best Dmel 5.1 match: FBgn0036481, blastp escore 1E-62;		GB15038-RA	FBgn0036481	39648	CG16959	CG16959	CG16959 gene product from transcript CG16959-RA	3L	-15112969	-15118418	71B5-71B5	NA										1
24	3	11	AM09246	0.321451	1.24959	8.05896	298.108	238.565	3.44781	0.00116416	0.0424842	-0.985607	AM09246	GB30358-RB [Apis mellifera 1D-myo-inositol-trisphosphate 3-kinase (Ip3k), mRNA]	SET: OGS; Dmel Ortholog - C. Elsik Feb_2007: FBgn0030471; Best Dmel 5.1 match: FBgn0030471, blastp escore 4E-128;	NM_001014992.1	GB30358-RB	FBgn0030471																			1
46	1	1	AM09140	0.318113	1.2467	7.42623	192.044	154.042	4.05246	0.000179083	0.0137903	0.711467	AM09140	GB16560-RA [PREDICTED: Apis mellifera similar to CG10806-PB, isoform B (LOC410780), mRNA]	SET: OGS; Dmel Ortholog - C. Elsik Feb_2007: FBgn0031865; Best Dmel 5.1 match: FBgn0031865, blastp escore 9E-131;	XM_394256.1	GB16560-RA	FBgn0031865	33961	CG10806	Nha1	Na[+]/H[+] hydrogen antiporter 1	2L	-6860902	-6870387	27C1-27C1	NA					1						GO:0006812: cation transport, GO:0055085: transmembrane transport	GO:0015385: sodium:hydrogen antiporter activity	GO:0016021: integral to membrane, GO:0005903: brush border
9	13	9	AM11907	0.317804	1.24643	9.30154	704.491	565.206	3.59672	0.00074375	0.0323199	-0.581532	AM11907	GB19354-RA [PREDICTED: Apis mellifera similar to Brahma associated protein 60kD CG4303-PA (LOC411283), mRNA]	SET: OGS; Dmel Ortholog - C. Elsik Feb_2007: FBgn0025463; Best Dmel 5.1 match: FBgn0025463, blastp escore 0E+00;	XR_015013.1	GB19354-RA	FBgn0025463	32268	CG4303	Bap60	Brahma associated protein 60kD	X	-13051477	-13053611	11E1-11E1	NA			1								GO:0007517: muscle organ development, GO:0045893: positive regulation of transcription, DNA-dependent, GO:0048666: neuron development, GO:0048813: dendrite morphogenesis	GO:0005515: protein binding, GO:0003713: transcription coactivator activity, GO:0016251: general RNA polymerase II transcription factor activity	GO:0016585: chromatin remodeling complex, GO:0035060: brahma complex
12	7	19	AM07189	0.31753	1.24619	7.3441	181.379	145.546	3.51783	0.000944085	0.0372514	-0.796835	AM07189	GB14592-RA [PREDICTED: Apis mellifera similar to CG8503-PA (LOC552157), partial mRNA]	SET: OGS; Dmel Ortholog - C. Elsik Feb_2007: FBgn0033917; Best Dmel 5.1 match: FBgn0033917, blastp escore 8E-103;	XM_624536.2	GB14592-RA	FBgn0033917	36581	CG8503	CG8503	CG8503 gene product from transcript CG8503-RA	2R	10131191	10133571	50E5-50E6	NA			1								GO:0016481: negative regulation of transcription	GO:0008270: zinc ion binding, GO:0016564: transcription repressor activity	GO:0005634: nucleus, GO:0005737: cytoplasm
13	1	15	AM06516	0.314885	1.24391	7.1694	160.546	129.065	3.44588	0.00117086	0.0424842	-0.990772	AM06516	GB13918-RA [PREDICTED: Apis mellifera similar to One cut domain family member 2 (Transcription factor ONECUT-2) (OC-2) (LOC552619), mRNA]	SET: OGS; Also matches: GB13918-RB; Dmel Ortholog - C. Elsik Feb_2007: FBgn0028996; Best Dmel 5.1 match: FBgn0032285, blastp escore 3E-56;	XM_624993.2	GB13918-RA	FBgn0028996	45816	CG1922	onecut	CG1922 gene product from transcript CG1922-RA	4	-619179	-628119	102D1-102D1	NA			1								GO:0006350: transcription, GO:0006355: regulation of transcription, DNA-dependent	GO:0003677: DNA binding, GO:0003700: sequence-specific DNA binding transcription factor activity, GO:0003702: RNA polymerase II transcription factor activity, GO:0030528: transcription regulator activity, GO:0043565: sequence-specific DNA binding	GO:0005634: nucleus
31	14	17	AM03853	0.313199	1.24246	7.3446	181.17	145.816	3.54885	0.000859838	0.0348779	-0.71251	AM03853	GB11230-RA [PREDICTED: Apis mellifera similar to Pyroglutamyl-peptidase 1 (Pyroglutamyl-peptidase I) (Pyrrolidone-carboxylate peptidase) (5-oxoprolyl-peptidase) (PGP-I) (LOC726220), mRNA]	SET: OGS; Dmel Ortholog - C. Elsik Feb_2007: FBgn0047178; Best Dmel 5.1 match: FBgn0047178, blastp escore 2E-24;	XM_001121977.1	GB11230-RA	FBgn0047178	251690	CG32147	CG32147	CG32147 gene product from transcript CG32147-RA	3L	-15136160	-15137125	71B5-71B5	NA									1		GO:0006508: proteolysis	GO:0016920: pyroglutamyl-peptidase activity
9	1	13	AM04408	0.309173	1.239	8.01022	286.979	231.622	3.72088	0.000508428	0.0252192	-0.237306	AM04408	GB11789-RA [PREDICTED: Apis mellifera similar to CG2093-PA (LOC726908), mRNA]	SET: OGS; Best Dmel 5.1 match: FBgn0033194, blastp escore 2E-120;	XM_001122625.1	GB11789-RA	FBgn0033194	35693	CG2093	Vps13	Vacuolar protein sorting 13	2R	3454769	3468180	43D7-43E1	NA					1						GO:0006623: protein targeting to vacuole
11	7	23	AM12064	0.307476	1.23754	9.57858	850.589	687.322	3.79689	0.00040165	0.0220754	-0.0234937	AM12064	GB19512-RA [PREDICTED: Apis mellifera similar to pygopus CG11518-PA (LOC410809), mRNA]	SET: OGS; Dmel Ortholog - C. Elsik Feb_2007: FBgn0043900; Best Dmel 5.1 match: FBgn0043900, blastp escore 3E-71;	XM_394285.3	GB19512-RA	FBgn0043900	43718	CG11518	pygo	pygopus	3R	-27401556	-27406412	100C6-100C6 // 3-102 cM	NA				1							GO:0016055: Wnt receptor signaling pathway, GO:0007223: Wnt receptor signaling pathway, calcium modulating pathway, GO:0006351: transcription, DNA-dependent, GO:0009880: embryonic pattern specification, GO:0007472: wing disc morphogenesis, GO:0030177: positive regulation of Wnt receptor signaling pathway, GO:0035214: eye-antennal disc development, GO:0048526: imaginal disc-derived wing expansion,…	GO:0005515: protein binding, GO:0008270: zinc ion binding, GO:0016563: transcription activator activity	GO:0005634: nucleus
8	1	5	AM09580	0.306052	1.23632	7.33212	179.165	144.918	3.37773	0.00143283	0.0474315	-1.1723	AM09580	GB17004-RA [PREDICTED: Apis mellifera similar to Breast cancer type 2 susceptibility protein (Fanconi anemia group D1 protein) (LOC725687), mRNA]	SET: OGS;	XM_001121504.1	GB17004-RA		NA	NA	NA	NA	NA	NA	NA	NA	NA										1	NA	NA	NA
5	11	9	AM01026	0.306035	1.23631	7.38975	186.466	150.826	3.49942	0.000997747	0.0386225	-0.846675	AM01026	BB170001B20G05.5 Bee Brain Normalized/Subtracted Library, BB17 Apis mellifera cDNA clone BB170001B20G05 5', mRNA sequence	SET: UI_EST BI502712;	BI502712			NA	NA	NA	NA	NA	NA	NA	NA	NA										1	NA	NA	NA
15	16	5	AM07352	0.299314	1.23056	9.31677	707.42	574.877	3.79745	0.000400949	0.0220754	-0.0219074	AM07352	GB14757-RA	SET: OGS; Best Dmel 5.1 match: FBgn0037414, blastp escore 3E-13;		GB14757-RA	FBgn0037414	40761	CG1153	Osi7	Osiris 7	3R	2074713	2075795	83E1-83E1	NA										1
6	6	17	AM10313	0.296222	1.22792	7.88472	261.893	213.281	3.35677	0.00152399	0.048338	-1.22768	AM10313	GB17740-RA [PREDICTED: Apis mellifera similar to CG8202-PA (LOC411237), mRNA]	SET: OGS; Dmel Ortholog - C. Elsik Feb_2007: FBgn0037622; Best Dmel 5.1 match: FBgn0037622, blastp escore 0E+00;	XM_394711.3	GB17740-RA	FBgn0037622	41043	CG8202	CG8202	CG8202 gene product from transcript CG8202-RA	3R	4557818	4561557	85A9-85A9	NA										1	GO:0008150: biological_process	GO:0003674: molecular_function	GO:0005575: cellular_component
18	10	23	AM12279	0.292048	1.22438	7.52484	203.779	166.435	3.71483	0.000518009	0.0255116	-0.254225	AM12279	GB30567-RA [PREDICTED: Apis mellifera similar to pickpocket 28 CG4805-PA, isoform A (LOC726792), partial mRNA]	SET: OGS; Dmel Ortholog - C. Elsik Feb_2007: FBgn0030795; Best Dmel 5.1 match: FBgn0030795, blastp escore 1E-85;	XM_001122513.1	GB30567-RA	FBgn0030795	32671	CG4805	ppk28	pickpocket 28	X	16700339	16702418	15A9-15A10	NA					1						GO:0006814: sodium ion transport	GO:0005272: sodium channel activity	GO:0016020: membrane
5	11	7	AM02960	0.290564	1.22312	7.17689	160.027	130.836	3.553	0.000849129	0.0346908	-0.701199	AM02960	GB30474-RA	SET: OGS; Best Dmel 5.1 match: FBgn0036829, blastp escore 6E-15;		GB30474-RA	FBgn0036829	40065	CG14076	Ir75d	Ionotropic receptor 75d	3L	-18901359 // -18901359	-18907250 // -18904138	75E5-75E5	NA										1		GO:0004970: ionotropic glutamate receptor activity, GO:0005234: extracellular-glutamate-gated ion channel activity	GO:0016020: membrane
1	19	17	AM05974	0.288453	1.22133	7.86118	256.962	210.395	3.41736	0.00127443	0.044805	-1.06702	AM05974	GB13371-RA [PREDICTED: Apis mellifera similar to lethal (1) G0269 CG1696-PA (LOC408417), mRNA]	SET: OGS; Dmel Ortholog - C. Elsik Feb_2007: FBgn0029067; Best Dmel 5.1 match: FBgn0029067, blastp escore 7E-110;	XM_391964.3	GB13371-RA	FBgn0029067	33107	CG1696	l(1)G0269	lethal (1) G0269	X	-21190809	-21195060	19F4-19F4	NA										1		GO:0016791: phosphatase activity
7	2	13	AM10198	0.280287	1.21444	8.2158	327.634	269.783	3.49443	0.00101281	0.0391003	-0.860176	AM10198	GB17624-RA [PREDICTED: Apis mellifera similar to CHORD CG6198-PA (LOC412067), mRNA]	SET: OGS; Dmel Ortholog - C. Elsik Feb_2007: FBgn0029503; Best Dmel 5.1 match: FBgn0029503, blastp escore 1E-101;	XM_395533.3	GB17624-RA	FBgn0029503	42874	CG6198	CHORD	CG6198 gene product from transcript CG6198-RA	3R	20012086	20013515	95E8-95E8	NA										1		GO:0008270: zinc ion binding
20	11	11	AM10697	0.26581	1.20231	11.4021	2967.46	2468.13	3.39159	0.00137541	0.0468226	-1.13556	AM10697	GB18129-RA [PREDICTED: Apis mellifera similar to Arginine methyltransferase 4 CG5358-PA (LOC411458), mRNA]	SET: OGS; Dmel Ortholog - C. Elsik Feb_2007: FBgn0037770; Best Dmel 5.1 match: FBgn0037770, blastp escore 0E+00;	XM_394933.3	GB18129-RA	FBgn0037770	41219	CG5358	Art4	Arginine methyltransferase 4	3R	-5808907	-5811777	85F4-85F4	NA								1			GO:0016571: histone methylation, GO:0019919: peptidyl-arginine methylation, to asymmetrical-dimethyl arginine, GO:0035078: induction of programmed cell death by ecdysone	GO:0008469: histone-arginine N-methyltransferase activity, GO:0016274: protein-arginine N-methyltransferase activity, GO:0035241: protein-arginine omega-N monomethyltransferase activity, GO:0035242: protein-arginine omega-N asymmetric methyltransferase activity, GO:0042054: histone methyltransferase activity	GO:0005634: nucleus, GO:0005737: cytoplasm, GO:0035097: histone methyltransferase complex
7	1	5	AM07241	0.255629	1.19386	8.84987	504.14	422.279	3.40748	0.00131229	0.0453789	-1.09334	AM07241	GB14644-RA [PREDICTED: Apis mellifera similar to CG18735-PA (LOC724614), mRNA]	SET: OGS; Best Dmel 5.1 match: FBgn0042098, blastp escore 7E-45;	XM_001120508.1	GB14644-RA	FBgn0042098	59137	CG18735	CG18735	CG18735 gene product from transcript CG18735-RA	2R	-17685576	-17686671	58A1-58A1	NA									1		GO:0006508: proteolysis	GO:0004252: serine-type endopeptidase activity
14	21	7	AM02043	-0.278328	-1.21279	7.34831	147.969	179.455	-3.34974	0.00155581	0.0490232	-1.24623	AM02043	NW_001252972.1 SET: UI_EST BI512601; Apis mellifera linkage group 10 genomic contig, reference assembly (based on Amel_4.0 Group10.32)	SET: UI_EST BI512601;	NW_001252972.1			NA	NA	NA	NA	NA	NA	NA	NA	NA										1	NA	NA	NA
13	14	17	AM12177	-0.28129	-1.21528	8.79604	403.213	490.017	-3.37609	0.00143974	0.0474424	-1.17663	AM12177	GB19626-RA [PREDICTED: Apis mellifera similar to Osiris 8 CG15591-PA (LOC725823), mRNA]	SET: OGS; Dmel Ortholog - C. Elsik Feb_2007: FBgn0037416; Best Dmel 5.1 match: FBgn0037416, blastp escore 5E-43;	XM_001121625.1	GB19626-RA	FBgn0037416	40763	CG15592	Osi9	Osiris 9	3R	2085934	2087832	83E2-83E2	NA										1
39	17	15	AM11878	-0.281769	-1.21568	7.29672	142.6	173.357	-3.6044	0.000726577	0.0317052	-0.560421	AM11878	GB19325-RA	SET: OGS;		GB19325-RA		NA	NA	NA	NA	NA	NA	NA	NA	NA										1	NA	NA	NA
32	17	11	AM12506	-0.282734	-1.2165	7.32112	144.985	176.373	-3.73853	0.000481434	0.0246602	-0.187858	AM12506	GB19959-RA	SET: OGS; Best Dmel 5.1 match: FBgn0050108, blastp escore 1E-13;		GB19959-RA	FBgn0050108	246460	CG30108	CG30108	CG30108 gene product from transcript CG30108-RB	2R	13556904	13557503	54D4-54D4	NA										1	GO:0008150: biological_process	GO:0003674: molecular_function	GO:0005575: cellular_component
6	9	5	AM03207	-0.290522	-1.22308	8.38231	301.717	369.024	-3.40772	0.00131134	0.0453789	-1.09269	AM03207	GB10580-RA [PREDICTED: Apis mellifera hypothetical LOC551933 (LOC551933), mRNA]	SET: OGS;	XM_625266.2	GB10580-RA		NA	NA	NA	NA	NA	NA	NA	NA	NA										1	NA	NA	NA
25	17	13	AM09972	-0.291947	-1.22429	7.19697	132.605	162.347	-3.607	0.000720847	0.0315508	-0.553266	AM09972	GB17399-RA [PREDICTED: Apis mellifera similar to N-acetyltransferase 10 (LOC724656), mRNA]	SET: OGS; Dmel Ortholog - C. Elsik Feb_2007: FBgn0027330; Best Dmel 5.1 match: FBgn0027330, blastp escore 1E-114;	XM_001120548.1	GB17399-RA	FBgn0027330	31811	CG1994	l(1)G0020	lethal (1) G0020	X	-8610746	-8614276	8A2-8A3	NA										1	GO:0008150: biological_process	GO:0008080: N-acetyltransferase activity	GO:0005634: nucleus
4	7	11	AM03569	-0.293863	-1.22592	7.1613	129.281	158.488	-3.36772	0.00147571	0.048029	-1.19878	AM03569	GB10944-RA [PREDICTED: Apis mellifera similar to 60S ribosomal protein L39 (Ribosomal protein 46) (LOC724966), mRNA]	SET: OGS; Also matches: XM_396572.3; Dmel Ortholog - C. Elsik Feb_2007: FBgn0030786; Best Dmel 5.1 match: FBgn0030786, blastp escore 7E-61;	XM_001120867.1	GB10944-RA	FBgn0030786	32662	CG4742	mRpL22	mitochondrial ribosomal protein L22	X	16677986	16679125	15A7-15A8	NA							1				GO:0006412: translation	GO:0003735: structural constituent of ribosome	GO:0005762: mitochondrial large ribosomal subunit
22	8	13	AM11838	-0.298533	-1.22989	7.2708	139.25	171.263	-4.07198	0.000168218	0.0132773	0.768547	AM11838	GB19284-RA [PREDICTED: Apis mellifera similar to multi sex combs CG12058-PA (LOC724474), mRNA]	SET: OGS; Dmel Ortholog - C. Elsik Feb_2007: FBgn0005639; Best Dmel 5.1 match: FBgn0005639, blastp escore 2E-42;	XM_001120336.1	GB19284-RA	FBgn0005639																			1
13	6	5	AM00856	-0.309993	-1.2397	7.24371	136.118	168.745	-3.43064	0.00122515	0.0435608	-1.03155	AM00856	DB748027 RIKEN full-length enriched honey bee cDNA library, head Apis mellifera cDNA clone BH10071A02 5', mRNA sequence	SET: UI_EST BH1B0071A02T3;	DB748027			NA	NA	NA	NA	NA	NA	NA	NA	NA										1	NA	NA	NA
10	13	19	AM10500	-0.317237	-1.24594	7.40915	152.275	189.725	-3.45613	0.00113567	0.0418254	-0.963309	AM10500	GB17927-RA	SET: OGS;		GB17927-RA		NA	NA	NA	NA	NA	NA	NA	NA	NA										1	NA	NA	NA
33	14	1	AM00437R	-0.318499	-1.24703	6.88129	105.569	131.647	-3.72133	0.000507723	0.0252192	-0.236049	AM00437R	DB731866 RIKEN full-length enriched honey bee cDNA library, head Apis mellifera cDNA clone BH10012O09 5', mRNA sequence	SET: UI_EST BH1B0012O09T3;	DB731866			NA	NA	NA	NA	NA	NA	NA	NA	NA										1	NA	NA	NA
46	8	3	AM10706	-0.318758	-1.24726	7.10091	122.916	153.308	-3.36643	0.00148132	0.048029	-1.20219	AM10706	GB30040-RA [PREDICTED: Apis mellifera similar to twins CG6235-PE, isoform E, transcript variant 1 (LOC410604), mRNA]	SET: OGS; Also matches: GB30040-RB; Dmel Ortholog - C. Elsik Feb_2007: FBgn0004889; Best Dmel 5.1 match: FBgn0004889, blastp escore 0E+00;	XM_394082.3	GB30040-RA	FBgn0004889	47877	CG6235	tws	twins	3R	-5952524 // -5952524 // -5952524 // -5952522	-5961053 // -5960224 // -5959869 // -5965492	85F13-85F14	NA									1		GO:0000090: mitotic anaphase, GO:0000278: mitotic cell cycle, GO:0001700: embryonic development via the syncytial blastoderm, GO:0016055: Wnt receptor signaling pathway, GO:0007165: signal transduction, GO:0006470: protein amino acid dephosphorylation, GO:0007088: regulation of mitosis, GO:0007406: negative regulation of neuroblast proliferation, GO:0007423: sensory organ development, GO:0007447:…	GO:0004722: protein serine/threonine phosphatase activity, GO:0008601: protein phosphatase type 2A regulator activity	GO:0000159: protein phosphatase type 2A complex, GO:0005634: nucleus, GO:0005737: cytoplasm, GO:0005875: microtubule associated complex
36	10	3	AM10695	-0.323237	-1.25113	7.73563	190.548	238.401	-3.39067	0.00137915	0.0468369	-1.138	AM10695	GB18127-RA [PREDICTED: Apis mellifera similar to CG32796-PB, isoform B (LOC409942), partial mRNA]	SET: OGS; Dmel Ortholog - C. Elsik Feb_2007: FBgn0040388; Best Dmel 5.1 match: FBgn0040388, blastp escore 4E-110;	XM_393434.2	GB18127-RA	FBgn0040388	31229	CG32796	boi	brother of iHog	X	-2338198 // -2338196	-2341921 // -2364036	3A3-3A3	NA				1							GO:0007155: cell adhesion, GO:0007224: smoothened signaling pathway
35	8	17	AM08864	-0.325182	-1.25282	7.31954	142.711	178.791	-3.36713	0.00147827	0.048029	-1.20034	AM08864	GB16284-RA [PREDICTED: Apis mellifera similar to COP CG3948-PA, isoform A (LOC550981), mRNA]	SET: OGS; Also matches: XM_623377.2; Dmel Ortholog - C. Elsik Feb_2007: FBgn0040512; Best Dmel 5.1 match: FBgn0040512, blastp escore 2E-74;	XM_623328.2	GB16284-RA	FBgn0040512	39862	CG3948	zetaCOP	CG3948 gene product from transcript CG3948-RC	3L	-16665038 // -16664763 // -16664763	-16666637 // -16666655 // -16666637	73B5-73B6	NA					1						GO:0006911: phagocytosis, engulfment, GO:0010883: regulation of lipid storage		GO:0030126: COPI vesicle coat
28	15	1	AM00134	-0.327421	-1.25477	11.0269	1862.72	2337.29	-3.57028	0.000805862	0.033815	-0.653984	AM00134	NW_001253354.1 SET: Dscam exon 6.21; Apis mellifera linkage group 4 genomic contig, reference assembly (based on Amel_4.0 Group4.23)	SET: Dscam exon 6.21;	NW_001253354.1			NA	NA	NA	NA	NA	NA	NA	NA	NA										1	NA	NA	NA
38	12	7	AM03588	-0.33172	-1.25851	7.40071	150.628	189.567	-3.35018	0.00155376	0.0490232	-1.24504	AM03588	GB10965-RA [PREDICTED: Apis mellifera similar to CG8927-PA, isoform A (LOC413113), mRNA]	SET: OGS; Best Dmel 5.1 match: FBgn0038405, blastp escore 7E-21;	XM_396564.3	GB10965-RA	FBgn0038405	41964	CG8927	CG8927	CG8927 gene product from transcript CG8927-RA	3R	12006741 // 12006743	12011958 // 12011958	89B6-89B7	NA										1		GO:0042302: structural constituent of cuticle
9	22	9	AM05853	-0.335721	-1.26201	8.04581	235.233	296.866	-3.72011	0.000509637	0.0252192	-0.23946	AM05853	GB13245-RA [PREDICTED: Apis mellifera similar to ribosomal protein S6 kinase, 90kDa, polypeptide 5 isoform a (LOC411630), mRNA]	SET: OGS; Best Dmel 5.1 match: FBgn0020412, blastp escore 6E-140;	XM_395099.3	GB13245-RA	FBgn0020412	39241	CG6297	JIL-1	CG6297 gene product from transcript CG6297-RA	3L	-11071853 // -11071849	-11086239 // -11084956	3-31.4 cM // 68A5-68A6	NA								1			GO:0051276: chromosome organization, GO:0006325: chromatin organization, GO:0006468: protein amino acid phosphorylation, GO:0016321: female meiosis chromosome segregation, GO:0016572: histone phosphorylation, GO:0031936: negative regulation of chromatin silencing, GO:0048477: oogenesis	GO:0004672: protein kinase activity, GO:0004674: protein serine/threonine kinase activity, GO:0005524: ATP binding, GO:0035175: histone kinase activity (H3-S10 specific)	GO:0000790: nuclear chromatin, GO:0005700: polytene chromosome, GO:0016456: X chromosome located dosage compensation complex, transcription activating
29	5	17	AM00028R	-0.337071	-1.26319	14.7495	24507.8	30958	-3.40759	0.00131183	0.0453789	-1.09303	AM00028R	NW_001253127.1 SET: miRNA LC_mir-253; Apis mellifera linkage group 15 genomic contig, reference assembly (based on Amel_4.0 Group15.24)	SET: miRNA LC_mir-253;	NW_001253127.1			NA	NA	NA	NA	NA	NA	NA	NA	NA										1	NA	NA	NA
31	15	15	AM00072R	-0.338574	-1.26451	9.79125	787.949	996.366	-3.38639	0.00139669	0.0468369	-1.14935	AM00072R	NW_001253215.1 SET: miRNA 267-22:Contig461:87420:87501:+; Apis mellifera linkage group 1 genomic contig, reference assembly (based on Amel_4.0 Group1.54)	SET: miRNA 267-22:Contig461:87420:87501:+;	NW_001253215.1			NA	NA	NA	NA	NA	NA	NA	NA	NA										1	NA	NA	NA
14	18	9	AM03088	-0.339236	-1.26509	6.68464	91.4568	115.701	-3.38185	0.00141553	0.0471843	-1.16139	AM03088	GB10460-RA [PREDICTED: Apis mellifera similar to CG16959-PA, isoform A (LOC552058), partial mRNA]	SET: OGS; Best Dmel 5.1 match: FBgn0036481, blastp escore 1E-124;	XM_624437.1	GB10460-RA	FBgn0036481	39648	CG16959	CG16959	CG16959 gene product from transcript CG16959-RA	3L	-15112969	-15118418	71B5-71B5	NA										1
30	8	21	AM06526	-0.340568	-1.26626	8.26072	272.562	345.133	-3.49981	0.000996593	0.0386225	-0.845631	AM06526	GB13928-RA [PREDICTED: Apis mellifera similar to lethal (2) 35Di CG13240-PA, isoform A (LOC725712), mRNA]	SET: OGS; Dmel Ortholog - C. Elsik Feb_2007: FBgn0001989; Best Dmel 5.1 match: FBgn0001989, blastp escore 3E-28;	XM_001121529.1	GB13928-RA	FBgn0001989	34925	CG13240	l(2)35Di	lethal (2) 35Di	2L	-15750407 // -15749608	-15751054 // -15751054	35D4-35D4	00190 // 01100						1					GO:0006120: mitochondrial electron transport, NADH to ubiquinone	GO:0003954: NADH dehydrogenase activity	GO:0005747: mitochondrial respiratory chain complex I
25	16	11	AM11564	-0.341302	-1.2669	7.80833	199.146	252.298	-3.48435	0.00104386	0.0399775	-0.887386	AM11564	GB19008-RA	SET: OGS; Dmel Ortholog - C. Elsik Feb_2007: FBgn0034180; Best Dmel 5.1 match: FBgn0034180, blastp escore 2E-122;		GB19008-RA	FBgn0034180	36912	CG15609	CG15609	CG15609 gene product from transcript CG15609-RE	2R	-12896896 // -12895410 // -12895410 // -12895410	-12903391 // -12903391 // -12903367 // -12901114	53E4-53E4	NA										1		GO:0005509: calcium ion binding, GO:0003779: actin binding
35	20	3	AM05025	-0.341349	-1.26694	7.63527	176.632	223.782	-3.73621	0.000484904	0.0246602	-0.194369	AM05025	GB12407-RA [PREDICTED: Apis mellifera similar to CG10075-PA (LOC726341), mRNA]	SET: OGS; Dmel Ortholog - C. Elsik Feb_2007: FBgn0035722; Best Dmel 5.1 match: FBgn0035722, blastp escore 1E-42;	XM_001122086.1	GB12407-RA	FBgn0035722	38758	CG10075	CG10075	CG10075 gene product from transcript CG10075-RA	3L	-6950045	-6951214	65D4-65D4	NA										1
28	18	23	AM06690	-0.343002	-1.26839	6.88505	104.949	133.117	-3.47828	0.00106299	0.040194	-0.903745	AM06690	GB14088-RA [PREDICTED: Apis mellifera similar to CG17715-PB.3, transcript variant 1 (LOC551215), mRNA]	SET: OGS; Dmel Ortholog - C. Elsik Feb_2007: FBgn0041004; Best Dmel 5.1 match: FBgn0041004, blastp escore 3E-45;	XM_623610.2	GB14088-RA	FBgn0041004	3355129	CG17715	CG17715	CG17715 gene product from transcript CG17715-RA	2L	22736957 // 22736980 // 22736997	22742972 // 22742972 // 22742972	NA	NA										1
38	10	17	AM03829	-0.343573	-1.2689	6.94493	109.376	138.786	-3.73687	0.000483919	0.0246602	-0.192526	AM03829	GB11206-RA [PREDICTED: Apis mellifera similar to CG10275-PA (LOC412778), mRNA]	SET: OGS; Dmel Ortholog - C. Elsik Feb_2007: FBgn0032683; Best Dmel 5.1 match: FBgn0032683, blastp escore 0E+00;	XM_396231.2	GB11206-RA	FBgn0032683	35104	CG10275	kon	kon-tiki	2L	-18487746	-18503975	36F5-36F6	NA									1		GO:0007155: cell adhesion, GO:0007517: muscle organ development, GO:0016203: muscle attachment, GO:0051491: positive regulation of filopodium assembly	GO:0005515: protein binding, GO:0005488: binding	GO:0016021: integral to membrane, GO:0051286: cell tip
30	14	21	AM00100	-0.347453	-1.27231	10.8154	1597.54	2032.58	-4.34841	6.84659e-05	0.00786949	1.59013	AM00100	GB30111-RA [PREDICTED: Apis mellifera similar to otoferlin (LOC410318), mRNA]	SET: OGS; Best Dmel 5.1 match: FBgn0000099, blastp escore 3E-50;	XM_393799.3	GB30111-RA	FBgn0000099	35509	CG8376	ap	apterous	2R	-1594728 // -1593706 // -1593706 // -1593706	-1614335 // -1614335 // -1604554 // -1596797	2-55.2 cM // 41F8-41F8	NA			1								GO:0006350: transcription, GO:0006355: regulation of transcription, DNA-dependent, GO:0007399: nervous system development, GO:0007411: axon guidance, GO:0007450: dorsal/ventral pattern formation, imaginal disc, GO:0007451: dorsal/ventral lineage restriction, imaginal disc, GO:0007472: wing disc morphogenesis, GO:0007476: imaginal disc-derived wing morphogenesis, GO:0007479: leg disc proximal/dist…	GO:0003700: sequence-specific DNA binding transcription factor activity, GO:0003704: specific RNA polymerase II transcription factor activity, GO:0008270: zinc ion binding, GO:0043565: sequence-specific DNA binding	GO:0005634: nucleus
13	3	21	AM05924	-0.348144	-1.27292	9.85069	818.377	1041.73	-3.51778	0.00094422	0.0372514	-0.796964	AM05924	GB13320-RA [PREDICTED: Apis mellifera hypothetical LOC551541 (LOC551541), mRNA]	SET: OGS;	XM_625251.2	GB13320-RA		NA	NA	NA	NA	NA	NA	NA	NA	NA										1	NA	NA	NA
5	6	13	AM06729	-0.349568	-1.27418	7.62573	174.968	222.94	-3.43804	0.00119853	0.0430395	-1.01179	AM06729	GB14129-RA [Apis mellifera metabotropic glutamate receptor B (Glurb), mRNA]	SET: OGS; Best Dmel 5.1 match: FBgn0050361, blastp escore 0E+00;	NM_001011623.1	GB14129-RA	FBgn0050361	35832	CG30361	mtt	mangetout	2R	-4361932 // -4361932 // -4361932	-4419420 // -4381629 // -4371307	44D1-44D2	4080				1							GO:0017085: response to insecticide, GO:0007200: activation of phospholipase C activity by G-protein coupled receptor protein signaling pathway coupled to IP3 second messenger, GO:0008343: adult feeding behavior	GO:0004930: G-protein coupled receptor activity, GO:0008066: glutamate receptor activity, GO:0016595: glutamate binding	GO:0016021: integral to membrane, GO:0030425: dendrite
3	15	3	AM07059	-0.349973	-1.27454	7.28249	137.902	175.762	-3.67091	0.000592959	0.0277338	-0.376609	AM07059	GB14461-RA [PREDICTED: Apis mellifera hypothetical LOC408407 (LOC408407), mRNA]	SET: OGS; Dmel Ortholog - C. Elsik Feb_2007: FBgn0026879; Best Dmel 5.1 match: FBgn0026879, blastp escore 4E-19;	XM_397496.3	GB14461-RA	FBgn0026879	50364	CG13364	CG13364	CG13364 gene product from transcript CG13364-RA	X	-518790	-519234	1B12-1B12	NA										1	GO:0008150: biological_process	GO:0003674: molecular_function	GO:0005575: cellular_component
11	3	11	AM07882	-0.350621	-1.27511	10.2474	1076.43	1372.57	-4.10484	0.000151353	0.0127912	0.86494	AM07882	GB15292-RA	SET: OGS; Best Dmel 5.1 match: FBgn0050101, blastp escore 7E-73;		GB15292-RA	FBgn0050101	36950	CG30101	CG30101	CG30101 gene product from transcript CG30101-RA	2R	-13295762	-13297705	54B7-54B7	NA										1
7	10	5	AM10411	-0.351485	-1.27587	7.20506	130.628	166.664	-3.75611	0.000455918	0.0239607	-0.13848	AM10411	GB17840-RA [PREDICTED: Apis mellifera similar to CG8397-PA (LOC408621), mRNA]	SET: OGS; Dmel Ortholog - C. Elsik Feb_2007: FBgn0034066; Best Dmel 5.1 match: FBgn0034066, blastp escore 2E-57;	XM_392162.3	GB17840-RA	FBgn0034066	36767	CG8397	CG8397	CG8397 gene product from transcript CG8397-RA	2R	-11903545	-11904679	52D14-52D14	NA										1		GO:0003779: actin binding
38	12	9	AM00417R	-0.351837	-1.27618	7.59577	171.238	218.531	-4.31221	7.71173e-05	0.0086757	1.48121	AM00417R	DB731225 RIKEN full-length enriched honey bee cDNA library, head Apis mellifera cDNA clone BH10010G11 5', mRNA sequence	SET: UI_EST BH1B0010G11T3;	DB731225			NA	NA	NA	NA	NA	NA	NA	NA	NA										1	NA	NA	NA
43	2	7	AM03581	-0.354074	-1.27817	7.5758	168.753	215.694	-3.67798	0.00058023	0.0274846	-0.356964	AM03581	GB10958-RA [PREDICTED: Apis mellifera similar to CG10395-PA, isoform A (LOC414002), mRNA]	SET: OGS; Dmel Ortholog - C. Elsik Feb_2007: FBgn0033019; Best Dmel 5.1 match: FBgn0033019, blastp escore 8E-55;	XM_397437.3	GB10958-RA	FBgn0033019	35490	CG10395	CG10395	CG10395 gene product from transcript CG10395-RA	2R	1237997	1239477	41E5-41E5	NA										1
38	18	21	AM11077	-0.36002	-1.28344	7.66419	179.045	229.795	-4.16757	0.000123592	0.0114821	1.04995	AM11077	GB18515-RA [PREDICTED: Apis mellifera similar to CG8728-PA (LOC551491), partial mRNA]	SET: OGS; Best Dmel 5.1 match: FBgn0033235, blastp escore 5E-16;	XM_623886.2	GB18515-RA	FBgn0033235	35748	CG8728	CG8728	CG8728 gene product from transcript CG8728-RA	2R	-3824361	-3826674	43F3-43F4	NA									1		GO:0006508: proteolysis, GO:0016485: protein processing	GO:0004222: metalloendopeptidase activity, GO:0008270: zinc ion binding	GO:0005759: mitochondrial matrix
7	12	15	AM03125	-0.362142	-1.28533	11.545	2635.63	3387.67	-3.811	0.000384361	0.0217737	0.0164521	AM03125	GB10499-RA [PREDICTED: Apis mellifera similar to CG12068-PA (LOC724348), mRNA]	SET: OGS; Also matches: XM_001120637.1; Dmel Ortholog - C. Elsik Feb_2007: FBgn0039695; Best Dmel 5.1 match: FBgn0039695, blastp escore 4E-55;	XM_001120169.1	GB10499-RA	FBgn0039695	43512	CG12068	CG12068	CG12068 gene product from transcript CG12068-RA	3R	25620357	25621420	99C1-99C1	00072 // 00650 // 01100										1
35	5	19	AM01442	-0.369017	-1.29147	10.2284	1055.63	1363.32	-3.73298	0.000489779	0.0246602	-0.203437	AM01442	BB170022B20A11.5 Bee Brain Normalized/Subtracted Library, BB17 Apis mellifera cDNA clone BB170022B20A11 5', mRNA sequence	SET: UI_EST BI506667;	BI506667			NA	NA	NA	NA	NA	NA	NA	NA	NA										1	NA	NA	NA
25	6	17	AM12028	-0.369106	-1.29155	9.48652	631.207	815.236	-3.39536	0.00136015	0.0465926	-1.12554	AM12028	GB19476-RA [PREDICTED: Apis mellifera similar to without children CG5965-PA (LOC552580), mRNA]	SET: OGS; Dmel Ortholog - C. Elsik Feb_2007: FBgn0010328; Best Dmel 5.1 match: FBgn0010328, blastp escore 0E+00;	XM_624956.2	GB19476-RA	FBgn0010328	47249	CG5965	woc	without children	3R	-23082314	-23089758	97E11-97E11	NA			1								GO:0006355: regulation of transcription, DNA-dependent, GO:0006697: ecdysone biosynthetic process, GO:0016233: telomere capping	GO:0005515: protein binding, GO:0003677: DNA binding, GO:0008270: zinc ion binding	GO:0000791: euchromatin, GO:0000792: heterochromatin, GO:0005705: polytene chromosome interband, GO:0035012: polytene chromosome, telomeric region, GO:0043234: protein complex
35	1	15	AM02370	-0.369243	-1.29168	13.1895	8219.83	10617.4	-3.57671	0.000790314	0.0335709	-0.63639	AM02370	BB160017B20D02.5 Bee Brain Normalized Library, BB16 Apis mellifera cDNA clone BB160017B20D02 5', mRNA sequence	SET: UI_EST BI515227;	BI515227			NA	NA	NA	NA	NA	NA	NA	NA	NA										1	NA	NA	NA
9	5	19	AM09073	-0.369863	-1.29223	8.73555	374.966	484.542	-3.50605	0.000978095	0.0382733	-0.828744	AM09073	GB16494-RA [PREDICTED: Apis mellifera similar to ATPase coupling factor 6 CG4412-PA (LOC726120), mRNA]	SET: OGS; Dmel Ortholog - C. Elsik Feb_2007: FBgn0016119; Best Dmel 5.1 match: FBgn0016119, blastp escore 1E-21;	XM_001121882.1	GB16494-RA	FBgn0016119	42759	CG4412	ATPsyn-Cf6	ATPase coupling factor 6	3R	-19180974	-19181782	94E13-94E13	00190 // 01100				1							GO:0015992: proton transport, GO:0015986: ATP synthesis coupled proton transport	GO:0008553: hydrogen-exporting ATPase activity, phosphorylative mechanism	GO:0000276: mitochondrial proton-transporting ATP synthase complex, coupling factor F(o), GO:0005756: mitochondrial proton-transporting ATP synthase, central stalk
31	7	9	AM00917	-0.369956	-1.29231	10.4462	1227.22	1585.95	-4.52403	3.82499e-05	0.00569305	2.12366	AM00917	DB777229 RIKEN full-length enriched honey bee cDNA library, head Apis mellifera cDNA clone BH10079A15 3', mRNA sequence	SET: UI_EST BH1B0079A15M3;	DB777229			NA	NA	NA	NA	NA	NA	NA	NA	NA										1	NA	NA	NA
4	21	21	AM10409	-0.37186	-1.29402	10.8622	1636.39	2117.52	-3.76727	0.000440402	0.02323	-0.107073	AM10409	GB17838-RA [PREDICTED: Apis mellifera hypothetical protein LOC725364 (LOC725364), mRNA]	SET: OGS; Best Dmel 5.1 match: FBgn0038156, blastp escore 3E-179;	XM_001121224.1	GB17838-RA	FBgn0038156	41657	CG14372	CG14372	CG14372 gene product from transcript CG14372-RB	3R	9281636	9288483	87E12-87E12	NA										1
26	7	21	AM07091	-0.37296	-1.29501	11.3236	2252.15	2916.55	-4.05799	0.000175934	0.0136207	0.727644	AM07091	GB14493-RA [PREDICTED: Apis mellifera similar to CG17761-PA (LOC725010), mRNA]	SET: OGS; Dmel Ortholog - C. Elsik Feb_2007: FBgn0040914; Best Dmel 5.1 match: FBgn0040914, blastp escore 4E-13;	XM_001120912.1	GB14493-RA	FBgn0040914																			1
21	7	7	AM07841	-0.375393	-1.29719	7.87868	206.642	268.054	-3.52441	0.000925593	0.0367177	-0.778995	AM07841	GB15252-RA [PREDICTED: Apis mellifera similar to CG5548-PA (LOC724827), mRNA]	SET: OGS; Dmel Ortholog - C. Elsik Feb_2007: FBgn0030605; Best Dmel 5.1 match: FBgn0030605, blastp escore 2E-27;	XM_001120728.1	GB15252-RA	FBgn0030605	32434	CG5548	CG5548	CG5548 gene product from transcript CG5548-RA	X	14957944	14958597	13A8-13A8	00190 // 01100						1					GO:0006120: mitochondrial electron transport, NADH to ubiquinone	GO:0003954: NADH dehydrogenase activity, GO:0008137: NADH dehydrogenase (ubiquinone) activity	GO:0005747: mitochondrial respiratory chain complex I
43	11	13	AM10783	-0.375729	-1.29749	8.35665	287.772	373.383	-3.76822	0.000439105	0.02323	-0.104397	AM10783	GB18217-RA [PREDICTED: Apis mellifera similar to CG3192-PA, isoform A (LOC551660), mRNA]	SET: OGS; Dmel Ortholog - C. Elsik Feb_2007: FBgn0029888; Best Dmel 5.1 match: FBgn0029888, blastp escore 4E-25;	XM_624049.2	GB18217-RA	FBgn0029888	31604	CG3192	CG3192	CG3192 gene product from transcript CG3192-RA	X	-6571293 // -6571293	-6573151 // -6572293	6C5-6C5	00190 // 01100				1							GO:0006120: mitochondrial electron transport, NADH to ubiquinone	GO:0003954: NADH dehydrogenase activity, GO:0008137: NADH dehydrogenase (ubiquinone) activity	GO:0005747: mitochondrial respiratory chain complex I
47	21	9	AM07181	-0.379135	-1.30056	6.91224	105.615	137.359	-3.42743	0.00123691	0.0438705	-1.04014	AM07181	GB14584-RA [PREDICTED: Apis mellifera similar to Helicase CG1666-PA, transcript variant 1 (LOC408371), mRNA]	SET: OGS; Dmel Ortholog - C. Elsik Feb_2007: FBgn0001565; Best Dmel 5.1 match: FBgn0001565, blastp escore 2E-163;	XM_391920.3	GB14584-RA	FBgn0001565	33118	CG1666	Hlc	Helicase	X	-21256542	-21258967	20A1-20A1	NA										1		GO:0003676: nucleic acid binding, GO:0004004: ATP-dependent RNA helicase activity, GO:0005524: ATP binding
40	6	9	AM10037	-0.380457	-1.30175	7.51737	160.579	209.034	-3.77484	0.000430173	0.0231877	-0.0857535	AM10037	GB17466-RA [PREDICTED: Apis mellifera similar to DAZ associated protein 2, transcript variant 1 (LOC550799), mRNA]	SET: OGS; Best Dmel 5.1 match: FBgn0030034, blastp escore 3E-06;	XM_625233.2	GB17466-RA	FBgn0030034	31771	CG10555	CG10555	CG10555 gene product from transcript CG10555-RA	X	8292972	8297975	7E6-7E6	NA										1
13	24	1	AM07588	-0.382147	-1.30328	7.47573	155.92	203.207	-3.38811	0.00138962	0.0468369	-1.1448	AM07588	GB14997-RA [PREDICTED: Apis mellifera similar to RAB3A interacting protein (rabin3)-like 1 (LOC409085), mRNA]	SET: OGS; Best Dmel 5.1 match: FBgn0002741, blastp escore 4E-04;	XM_392609.2	GB14997-RA	FBgn0002741																			1
40	7	1	AM08330	-0.382499	-1.3036	9.95272	867.949	1131.46	-4.58603	3.10851e-05	0.00512245	2.31395	AM08330	GB15748-RA [PREDICTED: Apis mellifera similar to Protein C12orf4 (LOC410871), mRNA]	SET: OGS; Dmel Ortholog - C. Elsik Feb_2007: FBgn0039589; Best Dmel 5.1 match: FBgn0039589, blastp escore 8E-107;	XM_394347.3	GB15748-RA	FBgn0039589	43386	CG9986	CG9986	CG9986 gene product from transcript CG9986-RA	3R	24431858	24434096	98D6-98D6	NA										1
14	21	9	AM10447	-0.382817	-1.30389	10.529	1294.01	1687.24	-3.47165	0.00108426	0.0405455	-0.921595	AM10447	GB17876-RA [PREDICTED: Apis mellifera similar to Calcium-transporting ATPase sarcoplasmic/endoplasmic reticulum type (Calcium pump), transcript variant 1 (LOC410371), mRNA]	SET: OGS; Dmel Ortholog - C. Elsik Feb_2007: FBgn0004551; Best Dmel 5.1 match: FBgn0004551, blastp escore 0E+00;	XM_393851.3	GB17876-RA	FBgn0004551	49297	CG3725	Ca-P60A	Calcium ATPase at 60A	2R	-19816639 // -19816639 // -19816639 // -19816639 // -19816639 // -19816639 // -19815002 // -19814478	-19823408 // -19823219 // -19821606 // -19821281 // -19821070 // -19821059 // -19821070 // -19821185	2-106 cM // 60A11-60A12	NA						1					GO:0006754: ATP biosynthetic process, GO:0006816: calcium ion transport, GO:0007274: neuromuscular synaptic transmission, GO:0051282: regulation of sequestering of calcium ion	GO:0005515: protein binding, GO:0005388: calcium-transporting ATPase activity, GO:0005524: ATP binding	GO:0016021: integral to membrane, GO:0005783: endoplasmic reticulum, GO:0005635: nuclear envelope, GO:0005789: endoplasmic reticulum membrane, GO:0005811: lipid particle, GO:0016529: sarcoplasmic reticulum
21	8	7	AM06147	-0.382892	-1.30395	13.2225	8370.36	10914.6	-3.52542	0.000922761	0.0367065	-0.776231	AM06147	GB13546-RA [PREDICTED: Apis mellifera similar to CG10154-PA (LOC724199), mRNA]	SET: OGS; Best Dmel 5.1 match: FBgn0035544, blastp escore 4E-10;	XM_001119969.1	GB13546-RA	FBgn0035544	38546	CG15021	CG15021	CG15021 gene product from transcript CG15021-RA	3L	4436720	4438319	64B6-64B6	NA										1		GO:0005199: structural constituent of cell wall
18	20	1	AM08630	-0.384603	-1.3055	7.75596	189.186	246.982	-3.99343	0.00021624	0.0151896	0.539614	AM08630	GB16049-RA [PREDICTED: Apis mellifera similar to CG5885-PA (LOC725314), mRNA]	SET: OGS; Also matches: XM_624671.2; Dmel Ortholog - C. Elsik Feb_2007: FBgn0025700; Best Dmel 5.1 match: FBgn0025700, blastp escore 7E-71;	XM_001119895.1	GB16049-RA	FBgn0025700	34314	CG5885	CG5885	CG5885 gene product from transcript CG5885-RA	2L	-9917220	-9918165	30E4-30E4	4141							1				GO:0006613: cotranslational protein targeting to membrane		GO:0016021: integral to membrane, GO:0005784: Sec61 translocon complex, GO:0005786: signal recognition particle, endoplasmic reticulum targeting, GO:0005811: lipid particle, GO:0030176: integral to endoplasmic reticulum membrane
44	13	19	AM05147	-0.386859	-1.30754	7.0117	112.85	147.557	-3.58713	0.000765737	0.0328173	-0.607854	AM05147	GB12531-RA [PREDICTED: Apis mellifera similar to CG9958-PA, isoform A (LOC725747), mRNA]	SET: OGS; Dmel Ortholog - C. Elsik Feb_2007: FBgn0031455; Best Dmel 5.1 match: FBgn0031455, blastp escore 5E-27;	XM_001121556.1	GB12531-RA	FBgn0031455	3772677	CG9958	snapin	CG9958 gene product from transcript CG9958-RA	2L	-2758426	-2759710	23A3-23A3	NA					1						GO:0007269: neurotransmitter secretion, GO:0016079: synaptic vesicle exocytosis, GO:0016082: synaptic vesicle priming		GO:0008021: synaptic vesicle
38	19	9	AM03631	-0.387628	-1.30824	9.15365	497.943	651.429	-3.43126	0.00122292	0.0435608	-1.02992	AM03631	GB11007-RA [PREDICTED: Apis mellifera similar to CG31999-PA (LOC409950), mRNA]	SET: OGS; Dmel Ortholog - C. Elsik Feb_2007: FBgn0014879; Best Dmel 5.1 match: FBgn0051999, blastp escore 2E-155;	XM_393442.3	GB11007-RA	FBgn0014879	41844	CG4299	Set	CG4299 gene product from transcript CG4299-RA	3R	11089256	11090975	88E8-88E8	NA								1			GO:0006334: nucleosome assembly	GO:0030332: cyclin binding	GO:0005634: nucleus
20	14	23	AM01604	-0.391552	-1.3118	13.053	7419.91	9733.46	-3.50496	0.000981311	0.0382951	-0.831703	AM01604	BB170004A20F03.5 Bee Brain Normalized/Subtracted Library, BB17 Apis mellifera cDNA clone BB170004A20F03 5', mRNA sequence	SET: UI_EST BI508374;	BI508374			NA	NA	NA	NA	NA	NA	NA	NA	NA										1	NA	NA	NA
40	7	5	AM10026	-0.393306	-1.3134	10.9208	1691.53	2221.66	-4.95966	8.74594e-06	0.00257024	3.47929	AM10026	GB17454-RA	SET: OGS; Dmel Ortholog - C. Elsik Feb_2007: FBgn0033348; Best Dmel 5.1 match: FBgn0033348, blastp escore 3E-18;		GB17454-RA	FBgn0033348	35889	CG8247	CG8247	CG8247 gene product from transcript CG8247-RB	2R	-4807770	-4810256	44F7-44F7	NA									1		GO:0007349: cellularization		GO:0016020: membrane, GO:0005737: cytoplasm
17	12	5	AM03652	-0.394275	-1.31428	9.20155	513.569	674.975	-3.47725	0.00106626	0.040194	-0.906513	AM03652	GB11028-RA [PREDICTED: Apis mellifera similar to Alpha-actinin, sarcomeric (F-actin cross linking protein) (LOC725782), mRNA]	SET: OGS; Dmel Ortholog - C. Elsik Feb_2007: FBgn0000667; Best Dmel 5.1 match: FBgn0000667, blastp escore 0E+00;	XM_001121589.1	GB11028-RA	FBgn0000667	31166	CG4376	Actn	alpha actinin	X	-1919126	-1936344	2C4-2C7	NA									1		GO:0051017: actin filament bundle assembly, GO:0007016: cytoskeletal anchoring at plasma membrane, GO:0007629: flight behavior, GO:0031532: actin cytoskeleton reorganization	GO:0005509: calcium ion binding, GO:0003779: actin binding, GO:0051015: actin filament binding	GO:0005925: focal adhesion, GO:0030018: Z disc
19	20	7	AM08255	-0.396728	-1.31652	8.08515	236.679	311.593	-3.56949	0.000807804	0.033815	-0.656157	AM08255	GB15672-RA	SET: OGS; Best Dmel 5.1 match: FBgn0036316, blastp escore 9E-51;		GB15672-RA	FBgn0036316	39458	CG10960	CG10960	CG10960 gene product from transcript CG10960-RC	3L	-12817981 // -12817981 // -12817981	-12836205 // -12825599 // -12820931	69E5-69E6	NA					1						GO:0055085: transmembrane transport	GO:0005355: glucose transmembrane transporter activity	GO:0016021: integral to membrane
7	23	7	AM08022	-0.400933	-1.32036	7.54985	163.074	215.317	-4.06206	0.000173656	0.013517	0.739527	AM08022	GB15435-RA	SET: OGS;		GB15435-RA		NA	NA	NA	NA	NA	NA	NA	NA	NA										1	NA	NA	NA
44	20	21	AM02208	-0.40235	-1.32166	8.27946	270.276	357.213	-4.00481	0.00020854	0.0149173	0.572653	AM02208	BB160014A10B05.5 Bee Brain Normalized Library, BB16 Apis mellifera cDNA clone BB160014A10B05 5', mRNA sequence	SET: UI_EST BI513853;	BI513853			NA	NA	NA	NA	NA	NA	NA	NA	NA										1	NA	NA	NA
21	25	1	1-X64464_IVT_1	-0.403325	-1.32255	7.35067	141.927	187.706	-4.20055	0.00011105	0.0108491	1.14772	1-X64464_IVT_1	Arabidopsis thaliana 3-oxoacyl-[acyl-carrier protein] reductase (AT1G24360) mRNA		AT1G24360			NA	NA	NA	NA	NA	NA	NA	NA	NA										1	NA	NA	NA
2	1	9	AM10477	-0.404583	-1.32371	8.18698	253.297	335.291	-3.3542	0.00153556	0.0485979	-1.23447	AM10477	GB17906-RA [PREDICTED: Apis mellifera similar to Chloride intracellular channel CG10997-PA (LOC408481), mRNA]	SET: OGS; Dmel Ortholog - C. Elsik Feb_2007: FBgn0030529; Best Dmel 5.1 match: FBgn0030529, blastp escore 2E-120;	XM_392027.3	GB17906-RA	FBgn0030529	32349	CG10997	Clic	Chloride intracellular channel	X	-13707474	-13716357	12C5-12C6	NA									1		GO:0006979: response to oxidative stress, GO:0008340: determination of adult lifespan	GO:0005509: calcium ion binding, GO:0005254: chloride channel activity, GO:0008289: lipid binding
5	1	19	AM08544	-0.405248	-1.32432	10.2064	1026.69	1359.66	-4.35945	6.60216e-05	0.00778469	1.62342	AM08544	GB15963-RA [PREDICTED: Apis mellifera similar to CG6180-PA (LOC726495), mRNA]	SET: OGS; Best Dmel 5.1 match: FBgn0032453, blastp escore 4E-41;	XM_001122227.1	GB15963-RA	FBgn0032453	34683	CG6180	CG6180	CG6180 gene product from transcript CG6180-RA	2L	12707660	12708684	33F3-33F3	NA										1		GO:0008429: phosphatidylethanolamine binding
29	8	1	AM03514	-0.407634	-1.32651	7.70822	181.572	240.857	-3.365	0.00148757	0.048029	-1.20597	AM03514	GB10889-RA [PREDICTED: Apis mellifera similar to CG5080-PB, isoform B (LOC413792), partial mRNA]	SET: OGS; Dmel Ortholog - C. Elsik Feb_2007: FBgn0031313; Best Dmel 5.1 match: FBgn0031313, blastp escore 1E-09;	XM_397231.2	GB10889-RA	FBgn0031313	33299	CG5080	CG5080	CG5080 gene product from transcript CG5080-RB	2L	-1160289 // -1160289	-1163882 // -1163337	21F1-21F1	NA										1
16	2	19	AM07169	-0.409345	-1.32808	9.27373	537.104	713.318	-3.6317	0.000668582	0.0296594	-0.485216	AM07169	GB14572-RA [PREDICTED: Apis mellifera similar to F28H1.4a (LOC409019), mRNA]	SET: OGS; Best Dmel 5.1 match: FBgn0030234, blastp escore 7E-07;	XM_392549.3	GB14572-RA	FBgn0030234	32006	CG15211	CG15211	CG15211 gene product from transcript CG15211-RA	X	10666576	10673014	9E8-9E9	NA										1			GO:0016020: membrane
27	20	15	AM03612	-0.409872	-1.32857	8.33318	279.798	371.731	-3.35993	0.00150992	0.0481104	-1.21936	AM03612	GB10989-RA [PREDICTED: Apis mellifera similar to Vacuolar ATP synthase catalytic subunit A, osteoclast isoform (V-ATPase subunit A 2) (Vacuolar proton pump alpha subunit 2) (V-ATPase 69 kDa subunit 2) (Isoform HO68), transcript variant 1 (LOC551093), mRNA]	SET: OGS; Dmel Ortholog - C. Elsik Feb_2007: FBgn0020367; Best Dmel 5.1 match: FBgn0020367, blastp escore 0E+00;	XM_623492.2	GB10989-RA	FBgn0020367	45012	CG3762	Vha68-2	CG3762 gene product from transcript CG3762-RA	2L	12974321 // 12974384 // 12974621	12978614 // 12978609 // 12978609	34A3-34A3	00190 // 01100 // 04145				1							GO:0015986: ATP synthesis coupled proton transport	GO:0046961: proton-transporting ATPase activity, rotational mechanism, GO:0046933: hydrogen ion transporting ATP synthase activity, rotational mechanism, GO:0005524: ATP binding, GO:0008553: hydrogen-exporting ATPase activity, phosphorylative mechanism	GO:0005886: plasma membrane, GO:0000221: vacuolar proton-transporting V-type ATPase, V1 domain
37	23	5	AM12635	-0.41122	-1.32981	8.05256	230.232	306.165	-3.53044	0.000908926	0.0364583	-0.762605	AM12635	GB20087-RA [PREDICTED: Apis mellifera similar to CG17218-PA, isoform A (LOC726268), mRNA]	SET: OGS; Best Dmel 5.1 match: FBgn0032421, blastp escore 2E-08;	XM_001120771.1	GB20087-RA	FBgn0032421	34646	CG17218	CG17218	CG17218 gene product from transcript CG17218-RA	2L	12172983 // 12172983	12174090 // 12174091	33D2-33D2	NA										1
4	21	11	AM07875	-0.411665	-1.33022	7.42795	149.304	198.608	-4.18122	0.000118245	0.0112021	1.09036	AM07875	GB15285-RA [PREDICTED: Apis mellifera similar to CG30497-PA, isoform A (LOC411557), mRNA]	SET: OGS; Dmel Ortholog - C. Elsik Feb_2007: FBgn0050497; Best Dmel 5.1 match: FBgn0050497, blastp escore 4E-150;	XM_395028.3	GB15285-RA	FBgn0050497	246653	CG30497	CG30497	CG30497 gene product from transcript CG30497-RA	2R	-3625272 // -3625272 // -3625272	-3670119 // -3646221 // -3629683	43E13-43E16	NA										1
9	17	9	AM12558	-0.416861	-1.33502	8.4098	294.346	392.958	-3.3604	0.0015078	0.0481104	-1.21809	AM12558	GB20011-RA [PREDICTED: Apis mellifera similar to CG10103-PA (LOC727141), mRNA]	SET: OGS; Dmel Ortholog - C. Elsik Feb_2007: FBgn0035715; Best Dmel 5.1 match: FBgn0035715, blastp escore 1E-13;	XM_001122854.1	GB20011-RA	FBgn0035715	38750	CG10103	CG10103	CG10103 gene product from transcript CG10103-RA	3L	-6747115	-6749619	65C3-65C4	NA										1
32	3	5	AM08795	-0.417599	-1.3357	10.69	1429.36	1909.2	-4.09301	0.000157227	0.0129375	0.830194	AM08795	GB16215-RB [PREDICTED: Apis mellifera similar to Myosin alkali light chain 1 CG5596-PA, isoform A, transcript variant 4 (LOC410058), mRNA]	SET: OGS; Dmel Ortholog - C. Elsik Feb_2007: FBgn0002772; Best Dmel 5.1 match: FBgn0002772, blastp escore 9E-41;	XM_393544.3	GB16215-RB	FBgn0002772	43323	CG5596	Mlc1	Myosin alkali light chain 1	3R	-23483284	-23485921	98A14-98A15	NA									1		GO:0006936: muscle contraction, GO:0007498: mesoderm development	GO:0000146: microfilament motor activity, GO:0005509: calcium ion binding, GO:0042623: ATPase activity, coupled	GO:0005859: muscle myosin complex, GO:0016459: myosin complex
9	16	13	AM04275	-0.418654	-1.33668	7.84008	198.192	264.92	-3.40558	0.00131966	0.045462	-1.09838	AM04275	GB11655-RA [PREDICTED: Apis mellifera similar to Succinyl coenzyme A synthetase subunit CG1065-PA (LOC551403), mRNA]	SET: OGS; Dmel Ortholog - C. Elsik Feb_2007: FBgn0004888; Best Dmel 5.1 match: FBgn0004888, blastp escore 7E-141;	XM_623797.2	GB11655-RA	FBgn0004888	38447	CG1065	Scsalpha	Succinyl coenzyme A synthetase alpha subunit	3L	3814184	3818383	63F1-63F1	00020 // 00640 // 01100						1					GO:0006099: tricarboxylic acid cycle	GO:0003878: ATP citrate synthase activity, GO:0004775: succinate-CoA ligase (ADP-forming) activity, GO:0004776: succinate-CoA ligase (GDP-forming) activity, GO:0005488: binding	GO:0045244: succinate-CoA ligase complex (GDP-forming)
1	23	7	AM11572	-0.421747	-1.33955	8.14599	244.742	327.843	-3.59456	0.000748651	0.0323199	-0.587467	AM11572	GB19016-RA [PREDICTED: Apis mellifera similar to lava lamp CG6450-PC (LOC724634), mRNA]	SET: OGS; Also matches: GB19016-RB; Best Dmel 5.1 match: FBgn0029688, blastp escore 1E-92;	XM_001120525.1	GB19016-RA	FBgn0029688	31350	CG6450	lva	lava lamp	X	-3849577	-3858787	4A1-4A1	NA					1						GO:0007349: cellularization, GO:0050774: negative regulation of dendrite morphogenesis, GO:0051683: establishment of Golgi localization	GO:0005515: protein binding, GO:0003779: actin binding, GO:0008017: microtubule binding, GO:0030507: spectrin binding	GO:0005794: Golgi apparatus, GO:0005875: microtubule associated complex, GO:0005938: cell cortex
34	20	7	AM09386	-0.42291	-1.34063	7.47098	153.227	205.421	-3.83866	0.000352519	0.0205343	0.0949914	AM09386	GB16809-RA	SET: OGS; Dmel Ortholog - C. Elsik Feb_2007: FBgn0036834; Best Dmel 5.1 match: FBgn0036834, blastp escore 1E-19;		GB16809-RA	FBgn0036834	40070	CG6836	CG6836	CG6836 gene product from transcript CG6836-RA	3L	18943731	18948508	75F1-75F1	NA										1
37	21	23	AM06693	-0.422933	-1.34065	6.86531	100.695	134.997	-4.00266	0.00020997	0.0149173	0.566426	AM06693	GB14091-RA [PREDICTED: Apis mellifera similar to CG17233-PA, isoform A (LOC409232), mRNA]	SET: OGS; Best Dmel 5.1 match: FBgn0036958, blastp escore 1E-18;	XM_392756.3	GB14091-RA	FBgn0036958	40220	CG17233	CG17233	CG17233 gene product from transcript CG17233-RC	3L	-20229127 // -20226272	-20234618 // -20234618	77A3-77A3	NA										1	GO:0008150: biological_process	GO:0003674: molecular_function	GO:0005575: cellular_component
39	3	5	AM12085	-0.423946	-1.34159	8.9658	431.684	579.144	-3.83822	0.000353009	0.0205343	0.0937305	AM12085	GB19533-RA [PREDICTED: Apis mellifera similar to fidgetin-like 1 (LOC552806), mRNA]	SET: OGS; Best Dmel 5.1 match: FBgn0031519, blastp escore 6E-95;	XM_625181.2	GB19533-RA	FBgn0031519	33544	CG3326	CG3326	CG3326 gene product from transcript CG3326-RA	2L	-3317468	-3319872	23E3-23E3	NA										1		GO:0005524: ATP binding, GO:0016887: ATPase activity	GO:0005575: cellular_component
28	21	23	AM08072	-0.424166	-1.3418	9.20974	511.17	685.886	-4.01498	0.000201881	0.0146822	0.602226	AM08072	GB15487-RA [PREDICTED: Apis mellifera hypothetical protein LOC724905 (LOC724905), mRNA]	SET: OGS;	XM_001120806.1	GB15487-RA		NA	NA	NA	NA	NA	NA	NA	NA	NA										1	NA	NA	NA
6	6	5	AM00107	-0.427754	-1.34514	15.4866	39585.7	53248.2	-3.74304	0.000474765	0.0246602	-0.175211	AM00107	NW_001253354.1 SET: Dscam exon 4.4; Apis mellifera linkage group 4 genomic contig, reference assembly (based on Amel_4.0 Group4.23)	SET: Dscam exon 4.4;	NW_001253354.1			NA	NA	NA	NA	NA	NA	NA	NA	NA										1	NA	NA	NA
22	5	15	AM05718	-0.429865	-1.34711	8.5112	314.359	423.476	-3.4387	0.00119618	0.0430395	-1.01002	AM05718	GB13110-RA [PREDICTED: Apis mellifera similar to CG3683-PA, isoform A (LOC409473), mRNA]	SET: OGS; Dmel Ortholog - C. Elsik Feb_2007: FBgn0035046; Best Dmel 5.1 match: FBgn0035046, blastp escore 6E-43;	XM_392983.3	GB13110-RA	FBgn0035046	37946	CG3683	CG3683	CG3683 gene product from transcript CG3683-RC	2R	20551920 // 20551921 // 20551935 // 20551947	20552962 // 20552962 // 20552962 // 20552962	60D13-60D13	00190 // 01100						1					GO:0006120: mitochondrial electron transport, NADH to ubiquinone	GO:0003954: NADH dehydrogenase activity, GO:0008137: NADH dehydrogenase (ubiquinone) activity	GO:0005747: mitochondrial respiratory chain complex I
37	21	19	AM11981	-0.431437	-1.34858	7.52545	158.653	213.955	-4.39008	5.96762e-05	0.00731988	1.71596	AM11981	GB19429-RA [PREDICTED: Apis mellifera similar to CG17838-PE, isoform E (LOC408775), mRNA]	SET: OGS; Dmel Ortholog - C. Elsik Feb_2007: FBgn0038826; Best Dmel 5.1 match: FBgn0038826, blastp escore 0E+00;	XM_392307.3	GB19429-RA	FBgn0038826	42460	CG17838	CG17838	CG17838 gene product from transcript CG17838-RA	3R	16582450 // 16605653 // 16608704 // 16615707 // 16615707 // 16618035	16631963 // 16631963 // 16631963 // 16631233 // 16631963 // 16631963	92F12-93A1	NA			1								GO:0000398: nuclear mRNA splicing, via spliceosome	GO:0000166: nucleotide binding, GO:0003676: nucleic acid binding, GO:0003729: mRNA binding	GO:0030530: heterogeneous nuclear ribonucleoprotein complex, GO:0071011: precatalytic spliceosome
47	12	19	AM10518	-0.434572	-1.35151	9.19622	504.577	681.941	-3.43566	0.00120704	0.0432373	-1.01816	AM10518	GB17945-RA [PREDICTED: Apis mellifera similar to Homeobox protein cut (LOC551460), mRNA]	SET: OGS; Best Dmel 5.1 match: FBgn0004198, blastp escore 0E+00;	XM_623854.2	GB17945-RA	FBgn0004198	44540	CG11387	ct	cut	X	7503180 // 7526258	7570056 // 7542189	1-20.0 cM // 7B4-7B6	NA									1		GO:0000278: mitotic cell cycle, GO:0007417: central nervous system development, GO:0007422: peripheral nervous system development, GO:0007424: open tracheal system development, GO:0007443: Malpighian tubule morphogenesis, GO:0007469: antennal development, GO:0007605: sensory perception of sound, GO:0008052: sensory organ boundary specification, GO:0008585: female gonad development, GO:0008587: im…	GO:0003677: DNA binding, GO:0003700: sequence-specific DNA binding transcription factor activity, GO:0003704: specific RNA polymerase II transcription factor activity, GO:0043565: sequence-specific DNA binding	GO:0005634: nucleus
43	18	7	AM07024	-0.434728	-1.35166	8.73176	365.67	494.26	-3.37979	0.00142415	0.0473621	-1.16685	AM07024	GB14426-RA [PREDICTED: Apis mellifera similar to CG4398-PA (LOC727243), partial mRNA]	Best Dmel 5.1 match: FBgn0034131, blastp escore 9E-13;	XM_001122953.1	GB14426-RA	FBgn0034131	36843	CG15712	CG15712	CG15712 gene product from transcript CG15712-RA	2R	-12372345	-12373045	53C6-53C6	NA										1
23	19	15	AM06837	-0.434861	-1.35178	8.55674	323.879	437.813	-3.36938	0.00146851	0.048029	-1.19439	AM06837	GB14238-RA	SET: OGS; Dmel Ortholog - C. Elsik Feb_2007: FBgn0014006; Best Dmel 5.1 match: FBgn0014006, blastp escore 0E+00;		GB14238-RA	FBgn0014006	42366	CG4720	Pk92B	Protein kinase at 92B	3R	15705440 // 15705440	15711752 // 15711754	92B4-92B4	4141				1							GO:0006468: protein amino acid phosphorylation, GO:0012501: programmed cell death, GO:0008360: regulation of cell shape	GO:0004674: protein serine/threonine kinase activity, GO:0004702: receptor signaling protein serine/threonine kinase activity, GO:0004710: MAP/ERK kinase kinase activity, GO:0005524: ATP binding
44	11	11	AM09743	-0.435119	-1.35202	12.0464	3637.71	4918.27	-3.4825	0.00104964	0.0400924	-0.892364	AM09743	GB17168-RA [PREDICTED: Apis mellifera similar to CG32649-PA (LOC552569), mRNA]	SET: OGS; Dmel Ortholog - C. Elsik Feb_2007: FBgn0052649; Best Dmel 5.1 match: FBgn0052649, blastp escore 8E-157;	XM_624945.2	GB17168-RA	FBgn0052649	32239	CG32649	CG32649	CG32649 gene product from transcript CG32649-RA	X	-12792798	-12795109	11D1-11D1	NA						1					GO:0006122: mitochondrial electron transport, ubiquinol to cytochrome c	GO:0004672: protein kinase activity	GO:0005739: mitochondrion
48	8	13	AM04607	-0.435468	-1.35235	8.28013	267.315	361.504	-4.08739	0.000160091	0.0130575	0.813723	AM04607	GB11990-RA	SET: OGS; Best Dmel 5.1 match: FBgn0029850, blastp escore 0E+00;		GB11990-RA	FBgn0029850	31555	CG14446	CG14446	CG14446 gene product from transcript CG14446-RA	X	6119968	6125940	5E1-5E1	NA										1
13	23	1	AM11993	-0.43733	-1.3541	8.01439	222.202	300.883	-3.71339	0.00052032	0.0255116	-0.258258	AM11993	GB19442-RA [PREDICTED: Apis mellifera similar to 40S ribosomal protein S15Aa (LOC551125), mRNA]	SET: OGS; Dmel Ortholog - C. Elsik Feb_2007: FBgn0010198; Best Dmel 5.1 match: FBgn0010198, blastp escore 5E-69;	XM_623521.2	GB19442-RA	FBgn0010198	44150	CG2033	RpS15Aa	Ribosomal protein S15Aa	X	-13229805 // -13229805 // -13229805 // -13229805	-13231687 // -13231675 // -13231665 // -13231579	11E11-11E12	3010							1				GO:0000022: mitotic spindle elongation, GO:0006412: translation, GO:0007052: mitotic spindle organization	GO:0003735: structural constituent of ribosome	GO:0022627: cytosolic small ribosomal subunit, GO:0005840: ribosome, GO:0005811: lipid particle
30	8	7	AM09264	-0.439583	-1.35621	8.88221	405.179	549.508	-4.12408	0.00014225	0.0123398	0.921557	AM09264	GB16685-RA [PREDICTED: Apis mellifera similar to CG5880-PA (LOC412024), mRNA]	SET: OGS; Best Dmel 5.1 match: FBgn0039489, blastp escore 2E-106;	XM_395490.2	GB16685-RA	FBgn0039489	43268	CG5880	CG5880	CG5880 gene product from transcript CG5880-RA	3R	22942504	22944259	97E2-97E2	NA										1		GO:0008270: zinc ion binding
36	9	11	AM08794	-0.439623	-1.35625	10.3837	1147.2	1555.89	-4.62818	2.69829e-05	0.00485693	2.44385	AM08794	GB16215-RB [PREDICTED: Apis mellifera similar to Myosin alkali light chain 1 CG5596-PA, isoform A, transcript variant 4 (LOC410058), mRNA]	Also matches: GB16215-RC; Dmel Ortholog - C. Elsik Feb_2007: FBgn0002772; Best Dmel 5.1 match: FBgn0002772, blastp escore 9E-41;	XM_393544.3	GB16215-RB	FBgn0002772	43323	CG5596	Mlc1	Myosin alkali light chain 1	3R	-23483284	-23485921	98A14-98A15	NA									1		GO:0006936: muscle contraction, GO:0007498: mesoderm development	GO:0000146: microfilament motor activity, GO:0005509: calcium ion binding, GO:0042623: ATPase activity, coupled	GO:0005859: muscle myosin complex, GO:0016459: myosin complex
22	3	15	AM08030	-0.440055	-1.35666	8.83811	392.917	533.054	-3.35941	0.00151223	0.0481104	-1.22073	AM08030	GB15443-RA [PREDICTED: Apis mellifera similar to Ribosomal protein S10b CG14206-PC, isoform C, transcript variant 1 (LOC409552), mRNA]	SET: OGS; Also matches: XM_623300.2; Dmel Ortholog - C. Elsik Feb_2007: FBgn0031035; Best Dmel 5.1 match: FBgn0031035, blastp escore 4E-64;	XM_393059.3	GB15443-RA	FBgn0031035	32953	CG14206	RpS10b	Ribosomal protein S10b	X	19492063 // 19492082	19493110 // 19493110	18D3-18D3	3010										1
2	17	19	AM01827	-0.440655	-1.35722	9.56209	648.859	880.644	-3.56332	0.000823029	0.0341545	-0.673016	AM01827	BB170019A10A04.5 Bee Brain Normalized/Subtracted Library, BB17 Apis mellifera cDNA clone BB170019A10A04 5', mRNA sequence	SET: UI_EST BI510560;	BI510560			NA	NA	NA	NA	NA	NA	NA	NA	NA										1	NA	NA	NA
25	7	11	AM08384	-0.444616	-1.36095	7.52465	157.842	214.815	-3.79788	0.000400408	0.0220754	-0.0206825	AM08384	GB15802-RA [PREDICTED: Apis mellifera similar to intraflagellar transport protein 52 (LOC551202), mRNA]	SET: OGS; Dmel Ortholog - C. Elsik Feb_2007: FBgn0031829; Best Dmel 5.1 match: FBgn0031829, blastp escore 2E-66;	XM_623597.2	GB15802-RA	FBgn0031829	33917	CG9595	osm-6	CG9595 gene product from transcript CG9595-RA	2L	-6555810	-6557359	26E3-26E3	NA									1		GO:0007018: microtubule-based movement, GO:0042384: cilium assembly	GO:0003777: microtubule motor activity	GO:0005871: kinesin complex
22	4	5	AM12340	-0.445855	-1.36212	8.98068	432.859	589.606	-3.73619	0.000484941	0.0246602	-0.194438	AM12340	GB19793-RA [PREDICTED: Apis mellifera similar to lamina ancestor CG10645-PC, isoform C (LOC410007), mRNA]	SET: OGS; Dmel Ortholog - C. Elsik Feb_2007: FBgn0016031; Best Dmel 5.1 match: FBgn0016031, blastp escore 9E-71;	XM_393495.3	GB19793-RA	FBgn0016031	38610	CG10645	lama	lamina ancestor	3L	-5336716 // -5336716 // -5336714	-5348389 // -5344579 // -5349023	64C12-64C13	NA									1		GO:0002121: inter-male aggressive behavior, GO:0007444: imaginal disc development	GO:0003674: molecular_function	GO:0005576: extracellular region
42	3	13	AM00162	-0.446779	-1.36299	9.96422	855.624	1166.21	-5.54222	1.15253e-06	0.000636926	5.3453	AM00162	GB11871-RA Dscam exon 10.5	SET: Dscam exon 10.5;		GB11871-RA		NA	NA	NA	NA	NA	NA	NA	NA	NA										1	NA	NA	NA
21	20	19	AM12559	-0.446992	-1.36319	11.1528	1950.12	2658.39	-3.83368	0.000358058	0.0206188	0.0808286	AM12559	GB20012-RA [PREDICTED: Apis mellifera similar to CG10664-PA, isoform A (LOC412396), mRNA]	SET: OGS; Dmel Ortholog - C. Elsik Feb_2007: FBgn0032833; Best Dmel 5.1 match: FBgn0032833, blastp escore 1E-37;	XM_395853.3	GB20012-RA	FBgn0032833	35279	CG10664	CG10664	CG10664 gene product from transcript CG10664-RB	2L	19958706 // 19958711	19960004 // 19960004	38A8-38A8	00190 // 01100						1					GO:0006123: mitochondrial electron transport, cytochrome c to oxygen	GO:0004129: cytochrome-c oxidase activity	GO:0005739: mitochondrion, GO:0005751: mitochondrial respiratory chain complex IV, GO:0005811: lipid particle
39	3	7	AM03461	-0.450022	-1.36606	9.71006	716.613	978.938	-3.78705	0.000414147	0.0225898	-0.0513016	AM03461	GB10836-RA [PREDICTED: Apis mellifera similar to Hsc70Cb CG6603-PA, isoform A, transcript variant 1 (LOC408706), mRNA]	SET: OGS; Dmel Ortholog - C. Elsik Feb_2007: FBgn0026418; Best Dmel 5.1 match: FBgn0026418, blastp escore 0E+00;	XM_623196.2	GB10836-RA	FBgn0026418	39557	CG6603	Hsc70Cb	CG6603 gene product from transcript CG6603-RA	3L	14030123 // 14030354	14036659 // 14036659	70C15-70C15	4141							1				GO:0006457: protein folding	GO:0051087: chaperone binding, GO:0005524: ATP binding
7	20	21	AM04823	-0.45103	-1.36702	10.8093	1534.77	2098.06	-3.41702	0.0012757	0.044805	-1.06791	AM04823	GB12203-RA	SET: OGS; Best Dmel 5.1 match: FBgn0034580, blastp escore 1E-99;		GB12203-RA	FBgn0034580	37390	CG9357	Cht8	CG9357 gene product from transcript CG9357-RA	2R	16949150	16950717	57B16-57B16	520						1					GO:0006032: chitin catabolic process	GO:0004568: chitinase activity, GO:0008061: chitin binding, GO:0043169: cation binding	GO:0005576: extracellular region
26	4	17	AM00408	-0.452367	-1.36828	8.97777	431.012	589.746	-3.67078	0.000593194	0.0277338	-0.376969	AM00408	DB757406 RIKEN full-length enriched honey bee cDNA library, head Apis mellifera cDNA clone BH10009F23 3', mRNA sequence	SET: UI_EST BH1B0009F23M3;	DB757406			NA	NA	NA	NA	NA	NA	NA	NA	NA										1	NA	NA	NA
10	12	15	AM11374	-0.453131	-1.36901	9.48108	610.784	836.168	-3.36557	0.00148505	0.048029	-1.20444	AM11374	GB18816-RA [PREDICTED: Apis mellifera similar to CG17664-PB, isoform B (LOC726136), mRNA]	SET: OGS; Best Dmel 5.1 match: FBgn0034883, blastp escore 9E-56;	XM_001121899.1	GB18816-RA	FBgn0034883	37737	CG17664	CG17664	CG17664 gene product from transcript CG17664-RA	2R	-19491248	-19492665	59F4-59F4	NA					1						GO:0003014: renal system process, GO:0055085: transmembrane transport	GO:0015250: water channel activity, GO:0015267: channel activity	GO:0016021: integral to membrane
9	1	11	AM08263	-0.453728	-1.36957	15.3878	36636	50175.8	-3.57099	0.000804145	0.033815	-0.652058	AM08263	GB15680-RA [PREDICTED: Apis mellifera similar to CG5861-PA (LOC408819), mRNA]	SET: OGS; Dmel Ortholog - C. Elsik Feb_2007: FBgn0015338; Best Dmel 5.1 match: FBgn0015338, blastp escore 3E-77;	XM_392351.3	GB15680-RA	FBgn0015338	34965	CG5861	CG5861	CG5861 gene product from transcript CG5861-RA	2L	-16305785	-16307275	35F1-35F1	NA					1						GO:0006911: phagocytosis, engulfment
13	9	21	AM09022	-0.45632	-1.37204	8.47174	303.084	415.843	-4.80138	1.50199e-05	0.00331142	2.982	AM09022	GB16443-RA [PREDICTED: Apis mellifera similar to lethal (1) G0334 CG7010-PD, isoform D, transcript variant 1 (LOC551103), mRNA]	SET: OGS; Dmel Ortholog - C. Elsik Feb_2007: FBgn0028325; Best Dmel 5.1 match: FBgn0028325, blastp escore 3E-146;	XM_623499.2	GB16443-RA	FBgn0028325	31406	CG7010	l(1)G0334	lethal (1) G0334	X	4596304 // 4596316 // 4596392 // 4596395	4599156 // 4599146 // 4599156 // 4599156	4C14-4C14	00010 // 00020 // 00290 // 00620 // 00650 // 01100						1					GO:0006090: pyruvate metabolic process, GO:0006096: glycolysis, GO:0055114: oxidation reduction	GO:0004739: pyruvate dehydrogenase (acetyl-transferring) activity	GO:0045254: pyruvate dehydrogenase complex, GO:0043231: intracellular membrane-bounded organelle
46	23	17	AM12853	-0.457011	-1.3727	7.59183	164.658	226.025	-3.76938	0.000437526	0.02323	-0.101129	AM12853	GB17056-RA [PREDICTED: Apis mellifera similar to Cyclophilin 1 CG9916-PA (LOC409890), mRNA]	SET: JDE_EST jdeC37_; Dmel Ortholog - C. Elsik Feb_2007: FBgn0036415; Best Dmel 5.1 match: FBgn0004432, blastp escore 8E-78;	XM_393381.3	GB17056-RA	FBgn0036415	39573	CG7768	CG7768	CG7768 gene product from transcript CG7768-RB	3L	14211008 // 14211324	14212390 // 14211977	70D4-70D4	NA							1				GO:0006457: protein folding	GO:0003755: peptidyl-prolyl cis-trans isomerase activity
34	1	23	AM00811	-0.460965	-1.37646	12.6734	5567.86	7663.94	-4.17102	0.000122219	0.0114821	1.06016	AM00811	DB746419 RIKEN full-length enriched honey bee cDNA library, head Apis mellifera cDNA clone BH10065F05 5', mRNA sequence	SET: UI_EST BH1B0065F05T3;	DB746419			NA	NA	NA	NA	NA	NA	NA	NA	NA										1	NA	NA	NA
5	9	19	AM08398	-0.461324	-1.3768	9.36597	562.344	774.238	-4.85351	1.25765e-05	0.00312245	3.14521	AM08398	GB15816-RA [PREDICTED: Apis mellifera similar to Cytochrome c oxidase polypeptide Va, mitochondrial precursor (LOC408837), mRNA]	SET: OGS; Dmel Ortholog - C. Elsik Feb_2007: FBgn0019624; Best Dmel 5.1 match: FBgn0019624, blastp escore 3E-38;	XM_392368.3	GB15816-RA	FBgn0019624	41432	CG14724	CoVa	Cytochrome c oxidase subunit Va	3R	7645080 // 7645358	7646021 // 7646021	86F9-86F9	00190 // 01100			1								GO:0006123: mitochondrial electron transport, cytochrome c to oxygen, GO:0045787: positive regulation of cell cycle	GO:0004129: cytochrome-c oxidase activity	GO:0005743: mitochondrial inner membrane, GO:0005751: mitochondrial respiratory chain complex IV, GO:0005811: lipid particle
3	3	9	AM06387	-0.462261	-1.3777	13.6684	11091.9	15281.3	-3.36503	0.00148744	0.048029	-1.20589	AM06387	GB13788-RA	SET: OGS; Dmel Ortholog - C. Elsik Feb_2007: FBgn0013678; Best Dmel 5.1 match: FBgn0013678, blastp escore 7E-07;		GB13788-RA	FBgn0013678	192472		CYTB	cytochrome b	MT	NA	NA	NA	00190 // 01100						1					GO:0022904: respiratory electron transport chain	GO:0009055: electron carrier activity, GO:0016491: oxidoreductase activity, GO:0008121: ubiquinol-cytochrome-c reductase activity	GO:0016020: membrane, GO:0005750: mitochondrial respiratory chain complex III
48	9	9	AM10615	-0.46293	-1.37834	10.1976	1000.27	1378.71	-3.77261	0.000433159	0.0231877	-0.0920292	AM10615	GB18042-RA [PREDICTED: Apis mellifera similar to Oligosaccharyltransferase 48kD subunit CG9022-PA, transcript variant 1 (LOC552051), mRNA]	SET: OGS; Dmel Ortholog - C. Elsik Feb_2007: FBgn0014868; Best Dmel 5.1 match: FBgn0014868, blastp escore 1E-158;	XM_624430.2	GB18042-RA	FBgn0014868	31849	CG9022	Ost48	Oligosaccharyltransferase 48kD subunit	X	-9050954	-9052544	8C14-8C14	00510 // 01100 // 04141									1		GO:0006487: protein amino acid N-linked glycosylation, GO:0018279: protein amino acid N-linked glycosylation via asparagine	GO:0004579: dolichyl-diphosphooligosaccharide-protein glycotransferase activity	GO:0005789: endoplasmic reticulum membrane, GO:0005811: lipid particle
5	16	13	AM10373	-0.463207	-1.3786	8.26946	262.807	362.307	-3.94612	0.000251303	0.0168383	0.402771	AM10373	GB17801-RA [PREDICTED: Apis mellifera similar to zinc finger, A20 domain containing 1 (LOC408678), mRNA]	SET: OGS; Best Dmel 5.1 match: FBgn0037734, blastp escore 5E-21;	XM_397517.3	GB17801-RA	FBgn0037734	41179	CG9448	trbd	trabid	3R	-5531511	-5536754	85E5-85E5	NA				1							GO:0030177: positive regulation of Wnt receptor signaling pathway	GO:0008270: zinc ion binding	GO:0005622: intracellular
26	8	9	AM10917	-0.464274	-1.37962	7.36111	139.97	193.106	-3.55652	0.000840121	0.034664	-0.691572	AM10917	GB18353-RA [PREDICTED: Apis mellifera similar to CG4848-PA (LOC727228), mRNA]	SET: OGS; Dmel Ortholog - C. Elsik Feb_2007: FBgn0037998; Best Dmel 5.1 match: FBgn0037998, blastp escore 8E-31;	XM_001122938.1	GB18353-RA	FBgn0037998	41479	CG4848	CG4848	CG4848 gene product from transcript CG4848-RA	3R	-8041376	-8045412	87B2-87B2	NA										1
46	6	11	AM02286	-0.467013	-1.38225	15.4812	38904.4	53775.4	-3.91298	0.000279069	0.0181018	0.3074	AM02286	AM02286 Unknown [Arrayset: UI_EST BI514555]	SET: UI_EST BI514555;				NA	NA	NA	NA	NA	NA	NA	NA	NA										1	NA	NA	NA
26	3	23	AM02083	-0.469058	-1.3842	8.7143	356.998	494.158	-3.65732	0.000618198	0.0282605	-0.414335	AM02083	NW_001253132.1 SET: UI_EST BI512896; Apis mellifera linkage group 15 genomic contig, reference assembly (based on Amel_4.0 Group15.29)	SET: UI_EST BI512896;	NW_001253132.1			NA	NA	NA	NA	NA	NA	NA	NA	NA										1	NA	NA	NA
7	22	9	AM02894	-0.469735	-1.38485	9.21986	506.701	701.707	-3.38842	0.00138834	0.0468369	-1.14397	AM02894	GB10267-RA	SET: OGS;		GB10267-RA		NA	NA	NA	NA	NA	NA	NA	NA	NA										1	NA	NA	NA
36	13	11	AM04789	-0.470731	-1.38581	10.5073	1236.41	1713.42	-3.73657	0.000484362	0.0246602	-0.193354	AM04789	GB12168-RA	SET: OGS; Dmel Ortholog - C. Elsik Feb_2007: FBgn0031349; Best Dmel 5.1 match: FBgn0031349, blastp escore 0E+00;		GB12168-RA	FBgn0031349	33339	CG14351	CG14351	CG14351 gene product from transcript CG14351-RA	2L	1555158	1607617	22A3-22A3	NA										1
45	13	23	AM03299	-0.472844	-1.38784	7.85261	196.201	272.297	-4.04479	0.000183533	0.013837	0.689085	AM03299	GB10673-RA [PREDICTED: Apis mellifera similar to Phosphatidylinositol 3-kinase regulatory subunit alpha (PI3-kinase p85-subunit alpha) (PtdIns-3-kinase p85-alpha) (PI3K) (LOC408577), mRNA]	SET: OGS; Dmel Ortholog - C. Elsik Feb_2007: FBgn0020622; Best Dmel 5.1 match: FBgn0020622, blastp escore 3E-69;	XM_392119.3	GB10673-RA	FBgn0020622	33203	CG2699	Pi3K21B	CG2699 gene product from transcript CG2699-RA	2L	297881	303955	21B8-21B8	04070 // 04150 // 04630 // 04650 // 04914				1							GO:0006468: protein amino acid phosphorylation, GO:0008286: insulin receptor signaling pathway, GO:0008361: regulation of cell size, GO:0042127: regulation of cell proliferation, GO:0045793: positive regulation of cell size, GO:0045927: positive regulation of growth, GO:0046620: regulation of organ growth, GO:0046834: lipid phosphorylation, GO:0046854: phosphoinositide phosphorylation	GO:0019900: kinase binding, GO:0035014: phosphoinositide 3-kinase regulator activity	GO:0005942: phosphoinositide 3-kinase complex, GO:0005943: 1-phosphatidylinositol-4-phosphate 3-kinase, class IA complex
4	18	1	AM11588	-0.475413	-1.39032	8.85382	392.383	545.536	-3.38708	0.00139386	0.0468369	-1.14754	AM11588	GB30158-RA [PREDICTED: Apis mellifera similar to abrupt CG4807-PA, isoform A (LOC726547), mRNA]	SET: OGS; Best Dmel 5.1 match: FBgn0000011, blastp escore 6E-126;	XM_001122274.1	GB30158-RA	FBgn0000011																			1
21	13	17	AM05728	-0.475859	-1.39075	10.5667	1286.05	1788.56	-3.72777	0.000497725	0.024973	-0.218024	AM05728	GB13120-RA [PREDICTED: Apis mellifera similar to phospholipase C, epsilon (LOC408804), mRNA]	SET: OGS; Dmel Ortholog - C. Elsik Feb_2007: FBgn0036485; Best Dmel 5.1 match: FBgn0036485, blastp escore 7E-139;	XM_392335.3	GB13120-RA	FBgn0036485	39653	CG6869	FucTA	CG6869 gene product from transcript CG6869-RA	3L	15140239	15147497	71B5-71B6	510									1		GO:0006486: protein amino acid glycosylation	GO:0008417: fucosyltransferase activity, GO:0018392: glycoprotein 3-alpha-L-fucosyltransferase activity, GO:0046920: alpha(1,3)-fucosyltransferase activity	GO:0005886: plasma membrane, GO:0000138: Golgi trans cisterna, GO:0016020: membrane
10	19	15	AM07786	-0.479557	-1.39432	11.6294	2683.04	3741	-4.51051	4.00141e-05	0.00576203	2.08231	AM07786	GB15197-RA [PREDICTED: Apis mellifera similar to Tetraspanin 26A CG9093-PA (LOC551898), mRNA]	SET: OGS; Best Dmel 5.1 match: FBgn0031760, blastp escore 4E-99;	XM_624284.2	GB15197-RA	FBgn0031760	33838	CG9093	Tsp26A	Tetraspanin 26A	2L	6000230	6003738	26B2-26B2	NA										1			GO:0016021: integral to membrane
44	5	1	AM01549	-0.480801	-1.39552	11.0985	1856.2	2590.36	-4.38217	6.12566e-05	0.00735079	1.69202	AM01549	BB170011A10H12.5 Bee Brain Normalized/Subtracted Library, BB17 Apis mellifera cDNA clone BB170011A10H12 5', mRNA sequence	SET: UI_EST BI507864;	BI507864			NA	NA	NA	NA	NA	NA	NA	NA	NA										1	NA	NA	NA
21	4	7	AM05320	-0.481997	-1.39668	8.06419	226.472	316.308	-4.11757	0.000145267	0.0124514	0.902401	AM05320	GB12705-RA [PREDICTED: Apis mellifera similar to CG30101-PA (LOC551929), mRNA]	SET: OGS; Dmel Ortholog - C. Elsik Feb_2007: FBgn0050101; Best Dmel 5.1 match: FBgn0050101, blastp escore 3E-109;	XM_624314.1	GB12705-RA	FBgn0050101	36950	CG30101	CG30101	CG30101 gene product from transcript CG30101-RA	2R	-13295762	-13297705	54B7-54B7	NA										1
3	1	13	AM00170	-0.483111	-1.39775	9.39901	571.041	798.175	-3.66812	0.000598061	0.0278708	-0.384364	AM00170	GB15141-RA Dscam exon 10.13	SET: Dscam exon 10.13;		GB15141-RA		NA	NA	NA	NA	NA	NA	NA	NA	NA										1	NA	NA	NA
26	6	15	AM00156	-0.483288	-1.39793	10.7632	1469.96	2054.9	-4.58296	3.14068e-05	0.00512245	2.30451	AM00156	GB30209-RA Dscam exon 8 [Apis mellifera Down syndrome cell adhesion molecule (Dscam), mRNA]	SET: Dscam exon 8; Dmel Ortholog - C. Elsik Feb_2007: FBgn0033159; Best Dmel 5.1 match: FBgn0033159, blastp escore 0E+00;	NM_001014991.1	GB30209-RA	FBgn0033159	35652	CG17800	Dscam	Down syndrome cell adhesion molecule	2R	-3207058	-3269374	43A4-43B1	NA					1						GO:0006909: phagocytosis, GO:0007411: axon guidance, GO:0007413: axonal fasciculation, GO:0007422: peripheral nervous system development, GO:0016319: mushroom body development, GO:0021551: central nervous system morphogenesis, GO:0048666: neuron development, GO:0048846: axon extension involved in axon guidance, GO:0070593: dendrite self-avoidance	GO:0005515: protein binding, GO:0008046: axon guidance receptor activity, GO:0042803: protein homodimerization activity, GO:0051635: bacterial cell surface binding	GO:0005887: integral to plasma membrane, GO:0030424: axon, GO:0030425: dendrite, GO:0043025: neuronal cell body
15	8	21	AM12110	-0.484775	-1.39937	8.49496	304.98	426.779	-4.52105	3.86321e-05	0.00569305	2.11454	AM12110	GB19558-RA [PREDICTED: Apis mellifera similar to Ribosomal protein L10Ab CG7283-PA, isoform A, transcript variant 1 (LOC413868), mRNA]	SET: OGS; Dmel Ortholog - C. Elsik Feb_2007: FBgn0036213; Best Dmel 5.1 match: FBgn0036213, blastp escore 4E-106;	XM_397307.3	GB19558-RA	FBgn0036213	39338	CG7283	RpL10Ab	Ribosomal protein L10Ab	3L	11815951	11817311	68E1-68E1	3010			1								GO:0000022: mitotic spindle elongation, GO:0006396: RNA processing, GO:0006412: translation, GO:0007052: mitotic spindle organization	GO:0003723: RNA binding, GO:0003735: structural constituent of ribosome	GO:0022625: cytosolic large ribosomal subunit, GO:0005811: lipid particle
3	2	5	AM07696	-0.488347	-1.40284	11.1355	1899.36	2664.49	-4.28174	8.52157e-05	0.00922636	1.38984	AM07696	GB15105-RA [PREDICTED: Apis mellifera similar to CG31122-PA (LOC551702), mRNA]	SET: OGS; Dmel Ortholog - C. Elsik Feb_2007: FBgn0051122; Best Dmel 5.1 match: FBgn0051122, blastp escore 2E-38;	XM_624091.2	GB15105-RA	FBgn0051122	42221	CG31122	CG31122	CG31122 gene product from transcript CG31122-RA	3R	-14232352	-14238589	91A6-91A6	NA										1
3	13	9	AM05390	-0.4886	-1.40308	7.55165	158.392	222.237	-4.29183	8.24469e-05	0.00906287	1.42006	AM05390	GB12775-RA [PREDICTED: Apis mellifera similar to CG12139-PB (LOC552358), mRNA]	SET: OGS; Best Dmel 5.1 match: FBgn0030130, blastp escore 0E+00;	XM_624734.2	GB12775-RA	FBgn0030130																			1
39	1	7	AM03751	-0.4889	-1.40337	10.4811	1206.53	1693.21	-3.82976	0.000362481	0.0207132	0.0696781	AM03751	GB11127-RA [PREDICTED: Apis mellifera similar to dikar CG32393-PA, isoform A (LOC409504), partial mRNA]	SET: OGS; Best Dmel 5.1 match: FBgn0052394, blastp escore 8E-08;	XM_393011.3	GB11127-RA	FBgn0052394	326213	CG32394	CG32394	CG32394 gene product from transcript CG32394-RA	3L	-6723259	-6732746	65C3-65C3	NA										1
4	13	5	AM04375	-0.491656	-1.40606	7.71821	177.587	249.698	-4.29458	8.17068e-05	0.0090506	1.42831	AM04375	GB11756-RA [PREDICTED: Apis mellifera similar to CG9896-PA (LOC725260), mRNA]	SET: OGS; Dmel Ortholog - C. Elsik Feb_2007: FBgn0034808; Best Dmel 5.1 match: FBgn0034808, blastp escore 6E-27;	XM_001121132.1	GB11756-RA	FBgn0034808	37652	CG9896	CG9896	CG9896 gene product from transcript CG9896-RA	2R	-18881185	-18886406	59C1-59C1	NA										1
20	23	17	AM08176	-0.492445	-1.40683	9.38845	565.046	794.922	-3.71053	0.000524933	0.0255116	-0.266255	AM08176	GB15592-RA [PREDICTED: Apis mellifera hypothetical LOC552131 (LOC552131), partial mRNA]	SET: OGS; Best Dmel 5.1 match: FBgn0032678, blastp escore 2E-04;	XM_625275.2	GB15592-RA	FBgn0032678																			1
14	23	17	AM01307	-0.4942	-1.40854	7.38221	140.566	197.993	-4.16242	0.00012567	0.0116003	1.03472	AM01307	BB170027A10E07.5 Bee Brain Normalized/Subtracted Library, BB17 Apis mellifera cDNA clone BB170027A10E07 5', mRNA sequence	SET: UI_EST BI505369;	BI505369			NA	NA	NA	NA	NA	NA	NA	NA	NA										1	NA	NA	NA
20	2	1	AM00028	-0.494243	-1.40858	9.69659	699.153	984.814	-4.38853	5.99823e-05	0.00731988	1.71127	AM00028	NW_001253127.1 SET: miRNA LC_mir-253; Apis mellifera linkage group 15 genomic contig, reference assembly (based on Amel_4.0 Group15.24)	SET: miRNA LC_mir-253;	NW_001253127.1			NA	NA	NA	NA	NA	NA	NA	NA	NA										1	NA	NA	NA
5	21	19	AM00723	-0.494718	-1.40905	8.1921	246.38	347.161	-4.06616	0.000171387	0.0134129	0.751522	AM00723	DB742592 RIKEN full-length enriched honey bee cDNA library, head Apis mellifera cDNA clone BH10052A04 5', mRNA sequence	SET: UI_EST BH1B0052A04T3;	DB742592			NA	NA	NA	NA	NA	NA	NA	NA	NA										1	NA	NA	NA
14	6	13	AM04192	-0.495092	-1.40941	9.19488	493.646	695.75	-4.05	0.000180499	0.0138254	0.704284	AM04192	GB11572-RA [PREDICTED: Apis mellifera similar to myo-inositol 1-phosphate synthase A1, transcript variant 1 (LOC551143), mRNA]	SET: OGS; Also matches: XM_623539.2; Dmel Ortholog - C. Elsik Feb_2007: FBgn0025885; Best Dmel 5.1 match: FBgn0025885, blastp escore 0E+00;	XM_623374.2	GB11572-RA	FBgn0025885	35671	CG11143	Inos	CG11143 gene product from transcript CG11143-RA	2R	-3342419	-3346368	43C3-43C3	00562 // 01100						1					GO:0006021: inositol biosynthetic process, GO:0008654: phospholipid biosynthetic process	GO:0004512: inositol-3-phosphate synthase activity, GO:0005488: binding	GO:0005737: cytoplasm
21	2	23	AM11749	-0.495477	-1.40979	8.15902	240.732	339.38	-3.5525	0.000850407	0.0346908	-0.702556	AM11749	GB19195-RA [PREDICTED: Apis mellifera similar to CG3918-PA (LOC725580), mRNA]	SET: OGS; Best Dmel 5.1 match: FBgn0029873, blastp escore 6E-31;	XM_001121403.1	GB19195-RA	FBgn0029873	31585	CG3918	CG3918	CG3918 gene product from transcript CG3918-RA	X	6418505	6420375	6B1-6B1	NA										1		GO:0003676: nucleic acid binding, GO:0008270: zinc ion binding
1	14	23	AM12721	-0.496602	-1.41089	8.26716	259.368	365.939	-4.04594	0.000182862	0.013837	0.692423	AM12721	GB30073-RA [Apis mellifera suppressor of variegation 3-9 (Su(var)3-9), mRNA]	Dmel Ortholog - C. Elsik Feb_2007: FBgn0003600; Best Dmel 5.1 match: FBgn0003600, blastp escore 1E-76;	NM_001040277.1	GB30073-RA	FBgn0003600	41843	CG6476	Su(var)3-9	Suppressor of variegation 3-9	3R	-11085583 // -11083655 // -11083655	-11089196 // -11089196 // -11088659	3-56.4 cM // 88E6-88E8	310								1			GO:0051276: chromosome organization, GO:0006306: DNA methylation, GO:0006325: chromatin organization, GO:0006342: chromatin silencing, GO:0006348: chromatin silencing at telomere, GO:0006413: translational initiation, GO:0016458: gene silencing, GO:0016570: histone modification, GO:0016571: histone methylation, GO:0030702: chromatin silencing at centromere, GO:0031507: heterochromatin formation, …	GO:0000049: tRNA binding, GO:0003924: GTPase activity, GO:0003682: chromatin binding, GO:0003743: translation initiation factor activity, GO:0005525: GTP binding, GO:0008270: zinc ion binding, GO:0042054: histone methyltransferase activity, GO:0046974: histone methyltransferase activity (H3-K9 specific)	GO:0000775: chromosome, centromeric region, GO:0000785: chromatin, GO:0000792: heterochromatin, GO:0005829: cytosol, GO:0005634: nucleus, GO:0005850: eukaryotic translation initiation factor 2 complex
26	13	13	AM10128	-0.499006	-1.41324	10.107	927.703	1311.07	-4.00922	0.000205628	0.0148211	0.585466	AM10128	GB17555-RA [PREDICTED: Apis mellifera similar to Limpet CG32171-PD, isoform D (LOC410211), mRNA]	SET: OGS; Also matches: GB17555-RB,GB17555-RC; Dmel Ortholog - C. Elsik Feb_2007: FBgn0036672; Best Dmel 5.1 match: FBgn0036672, blastp escore 0E+00;	XM_393694.3	GB17555-RA	FBgn0036672	39889	CG32171	Lmpt	Limpet	3L	16858399 // 16884327 // 16904366 // 16909354	16915587 // 16915587 // 16915587 // 16915587	73D3-73D6	NA										1
19	14	15	AM08352	-0.499809	-1.41403	8.4566	295.435	417.753	-3.40701	0.0013141	0.0453789	-1.09458	AM08352	GB15770-RA [PREDICTED: Apis mellifera similar to CG5073-PA (LOC412160), mRNA]	SET: OGS; Dmel Ortholog - C. Elsik Feb_2007: FBgn0038331; Best Dmel 5.1 match: FBgn0038331, blastp escore 8E-78;	XM_395623.3	GB15770-RA	FBgn0038331	41876	CG5073	CG5073	CG5073 gene product from transcript CG5073-RA	3R	11197680	11199968	88F2-88F3	NA										1
3	13	5	AM04285	-0.50082	-1.41502	9.26636	517.694	732.546	-3.53963	0.000884098	0.0356611	-0.737619	AM04285	GB11665-RA [PREDICTED: Apis mellifera similar to Imaginal disc growth factor 4 CG1780-PA, isoform A (LOC413324), mRNA]	SET: OGS; Also matches: XM_001120887.1; Dmel Ortholog - C. Elsik Feb_2007: FBgn0026415; Best Dmel 5.1 match: FBgn0026415, blastp escore 3E-110;	XM_396769.3	GB11665-RA	FBgn0026415	31926	CG1780	Idgf4	Imaginal disc growth factor 4	X	-9822298	-9825012	9A3-9A3	NA					1						GO:0006032: chitin catabolic process, GO:0007444: imaginal disc development	GO:0004568: chitinase activity, GO:0008084: imaginal disc growth factor activity, GO:0043169: cation binding	GO:0005576: extracellular region
23	25	1	1-X64464_IVT_1	-0.500905	-1.4151	7.02752	109.673	155.199	-3.94599	0.000251406	0.0168383	0.402399	1-X64464_IVT_1	Arabidopsis thaliana 3-oxoacyl-[acyl-carrier protein] reductase (AT1G24360) mRNA		AT1G24360			NA	NA	NA	NA	NA	NA	NA	NA	NA										1	NA	NA	NA
21	14	17	AM11974	-0.503597	-1.41774	8.22273	250.894	355.704	-4.27471	8.71987e-05	0.00930119	1.3688	AM11974	GB19422-RA [PREDICTED: Apis mellifera similar to lethal (1) G0156 CG12233-PA, isoform A (LOC409292), mRNA]	SET: OGS; Dmel Ortholog - C. Elsik Feb_2007: FBgn0027291; Best Dmel 5.1 match: FBgn0027291, blastp escore 4E-168;	XM_392811.3	GB19422-RA	FBgn0027291	32940	CG12233	l(1)G0156	lethal (1) G0156	X	-19413161	-19415843	18C8-18C8	00020 // 01100						1					GO:0006099: tricarboxylic acid cycle, GO:0055114: oxidation reduction	GO:0000287: magnesium ion binding, GO:0004449: isocitrate dehydrogenase (NAD+) activity, GO:0051287: NAD or NADH binding	GO:0005739: mitochondrion, GO:0005759: mitochondrial matrix, GO:0005811: lipid particle, GO:0005875: microtubule associated complex
33	9	23	AM02597	-0.503703	-1.41785	7.59804	162.713	230.702	-3.44308	0.00118067	0.0426106	-0.998279	AM02597	XM_624734.2 [PREDICTED: Apis mellifera similar to CG12139-PB (LOC552358), mRNA]	SET: UI_EST BI517019; Best Dmel 5.1 match: FBgn0035111, blastp escore 1E-97;	XM_624734.2		FBgn0035111	38034	CG16940	CG16940	CG16940 gene product from transcript CG16940-RB	3L	212274 // 212708 // 212736	216481 // 216481 // 216481	61B2-61B2	NA										1		GO:0003723: RNA binding, GO:0008859: exoribonuclease II activity	GO:0000176: nuclear exosome (RNase complex), GO:0000177: cytoplasmic exosome (RNase complex)
7	18	13	AM09383	-0.506294	-1.4204	8.66053	339.527	482.263	-3.60949	0.000715412	0.0314128	-0.546425	AM09383	GB16806-RA [PREDICTED: Apis mellifera similar to CG15040-PA (LOC725387), mRNA]	SET: OGS; Best Dmel 5.1 match: FBgn0030940, blastp escore 2E-19;	XM_001121241.1	GB16806-RA	FBgn0030940	32848	CG15040	CG15040	CG15040 gene product from transcript CG15040-RA	X	-18500734	-18506606	17C5-17C5	NA										1
44	9	3	AM05857	-0.506547	-1.42065	9.7715	733.283	1041.74	-3.60944	0.000715514	0.0314128	-0.546554	AM05857	GB13249-RA [PREDICTED: Apis mellifera similar to F56A6.2 (LOC724859), partial mRNA]	SET: OGS; Best Dmel 5.1 match: FBgn0000317, blastp escore 4E-115;	XR_014900.1	GB13249-RA	FBgn0000317	34882	CG7595	ck	crinkled	2L	-15044962	-15057848	2-51.0 cM // 35B8-35B9	NA									1		GO:0007605: sensory perception of sound, GO:0008407: bristle morphogenesis, GO:0030048: actin filament-based movement, GO:0035317: imaginal disc-derived wing hair organization, GO:0048800: antennal morphogenesis	GO:0042623: ATPase activity, coupled, GO:0003774: motor activity, GO:0003779: actin binding, GO:0005524: ATP binding, GO:0030898: actin-dependent ATPase activity, GO:0032027: myosin light chain binding	GO:0005902: microvillus, GO:0016459: myosin complex, GO:0016461: unconventional myosin complex, GO:0045179: apical cortex
7	25	1	1-X64464_IVT_1	-0.511676	-1.42571	7.20141	123.261	175.734	-4.44383	4.99495e-05	0.00665993	1.87898	1-X64464_IVT_1	Arabidopsis thaliana 3-oxoacyl-[acyl-carrier protein] reductase (AT1G24360) mRNA		AT1G24360			NA	NA	NA	NA	NA	NA	NA	NA	NA										1	NA	NA	NA
48	10	17	AM00155	-0.512213	-1.42624	10.9829	1694.63	2416.95	-3.93788	0.000257946	0.0171964	0.379024	AM00155	NM_001014991.1 Dscam exon 7 [Apis mellifera Down syndrome cell adhesion molecule (Dscam), mRNA]	SET: Dscam exon 7; Best Dmel 5.1 match: FBgn0033159, blastp escore 0E+00;	NM_001014991.1		FBgn0033159	35652	CG17800	Dscam	Down syndrome cell adhesion molecule	2R	-3207058	-3269374	43A4-43B1	NA					1						GO:0006909: phagocytosis, GO:0007411: axon guidance, GO:0007413: axonal fasciculation, GO:0007422: peripheral nervous system development, GO:0016319: mushroom body development, GO:0021551: central nervous system morphogenesis, GO:0048666: neuron development, GO:0048846: axon extension involved in axon guidance, GO:0070593: dendrite self-avoidance	GO:0005515: protein binding, GO:0008046: axon guidance receptor activity, GO:0042803: protein homodimerization activity, GO:0051635: bacterial cell surface binding	GO:0005887: integral to plasma membrane, GO:0030424: axon, GO:0030425: dendrite, GO:0043025: neuronal cell body
15	11	21	AM11609	-0.512646	-1.42666	8.76336	363.808	519.033	-3.72389	0.000503726	0.0251863	-0.228886	AM11609	GB19054-RA [PREDICTED: Apis mellifera similar to solute carrier family 4 (anion exchanger), member 1, adaptor protein (LOC412637), mRNA]	SET: OGS; Best Dmel 5.1 match: FBgn0038640, blastp escore 5E-101;	XM_396092.3	GB19054-RA	FBgn0038640	42244	CG7706	CG7706	CG7706 gene product from transcript CG7706-RA	3R	14503604	14506043	91C1-91C1	NA										1		GO:0017107: anion exchanger adaptor activity
34	23	9	AM03993	-0.512674	-1.42669	10.0958	916.167	1307.09	-4.35874	6.6176e-05	0.00778469	1.62128	AM03993	GB11370-RA [PREDICTED: Apis mellifera similar to lethal (1) G0193 CG2206-PB, isoform B (LOC725122), mRNA]	SET: OGS; Dmel Ortholog - C. Elsik Feb_2007: FBgn0051664; Best Dmel 5.1 match: FBgn0027280, blastp escore 4E-164;	XM_001121007.1	GB11370-RA	FBgn0051664	33359	CG31664	CG31664	CG31664 gene product from transcript CG31664-RA	2L	-1824403	-1826055	22B3-22B3	NA										1
15	18	1	AM05112	-0.513963	-1.42797	10.2072	989.297	1412.68	-3.897	0.000293491	0.0184904	0.261568	AM05112	GB12495-RA [PREDICTED: Apis mellifera hypothetical LOC552459 (LOC552459), mRNA]	SET: OGS; Dmel Ortholog - C. Elsik Feb_2007: FBgn0032285; Best Dmel 5.1 match: FBgn0033603, blastp escore 1E-96;	XM_625286.2	GB12495-RA	FBgn0032285	34471	CG17108	CG17108	CG17108 gene product from transcript CG17108-RA	2L	-10692939	-10694103	32A4-32A4	NA										1		GO:0003989: acetyl-CoA carboxylase activity
32	22	1	AM07568	-0.514347	-1.42835	10.3081	1060.78	1515.17	-3.73575	0.000485596	0.0246602	-0.195661	AM07568	GB14976-RA [PREDICTED: Apis mellifera similar to CG9132-PB, isoform B (LOC409531), mRNA]	SET: OGS; Dmel Ortholog - C. Elsik Feb_2007: FBgn0030791; Best Dmel 5.1 match: FBgn0030791, blastp escore 6E-91;	XM_393037.3	GB14976-RA	FBgn0030791	2768881	CG9132	CG9132	CG9132 gene product from transcript CG9132-RA	X	-16691548 // -16691548	-16696233 // -16694717	15A8-15A9	NA					1						GO:0006897: endocytosis	GO:0005515: protein binding	GO:0005905: coated pit, GO:0030125: clathrin vesicle coat
14	3	11	AM00135	-0.51445	-1.42845	12.0603	3573.28	5104.25	-3.71074	0.000524593	0.0255116	-0.265667	AM00135	NW_001253354.1 SET: Dscam exon 6.22; Apis mellifera linkage group 4 genomic contig, reference assembly (based on Amel_4.0 Group4.23)	SET: Dscam exon 6.22;	NW_001253354.1			NA	NA	NA	NA	NA	NA	NA	NA	NA										1	NA	NA	NA
1	16	13	AM12616	-0.518254	-1.43222	7.91737	202.004	289.315	-3.59575	0.000745939	0.0323199	-0.584188	AM12616	GB20068-RA [PREDICTED: Apis mellifera similar to CG10721-PA (LOC552547), mRNA]	SET: OGS; Dmel Ortholog - C. Elsik Feb_2007: FBgn0032846; Best Dmel 5.1 match: FBgn0032846, blastp escore 1E-116;	XM_624923.2	GB20068-RA	FBgn0032846	35296	CG10721	CG10721	CG10721 gene product from transcript CG10721-RA	2L	20091692	20093111	38B6-38B6	NA										1		GO:0016491: oxidoreductase activity
9	19	23	AM00042	-0.519374	-1.43333	10.5691	1268.95	1818.82	-3.44513	0.00117349	0.0424842	-0.992794	AM00042	NW_001253132.1 SET: miRNA 212-22:Contig5564:13894:13965:+; Apis mellifera linkage group 15 genomic contig, reference assembly (based on Amel_4.0 Group15.29)	SET: miRNA 212-22:Contig5564:13894:13965:+;	NW_001253132.1			NA	NA	NA	NA	NA	NA	NA	NA	NA										1	NA	NA	NA
5	21	21	AM09830	-0.521072	-1.43502	7.73457	177.79	255.133	-4.18308	0.000117531	0.0112021	1.09589	AM09830	GB17255-RA [PREDICTED: Apis mellifera similar to lethal (1) G0230 CG2968-PA (LOC552682), mRNA]	SET: OGS; Dmel Ortholog - C. Elsik Feb_2007: FBgn0028342; Best Dmel 5.1 match: FBgn0028342, blastp escore 1E-45;	XM_625057.2	GB17255-RA	FBgn0028342	31950	CG2968	l(1)G0230	lethal (1) G0230	X	10107004	10108274	9B4-9B4	00190 // 01100				1							GO:0015992: proton transport, GO:0015986: ATP synthesis coupled proton transport	GO:0046961: proton-transporting ATPase activity, rotational mechanism, GO:0046933: hydrogen ion transporting ATP synthase activity, rotational mechanism, GO:0008553: hydrogen-exporting ATPase activity, phosphorylative mechanism	GO:0000275: mitochondrial proton-transporting ATP synthase complex, catalytic core F(1), GO:0005811: lipid particle
4	17	3	AM03671	-0.522961	-1.4369	9.44679	582.176	836.529	-3.7454	0.000471314	0.0246602	-0.168597	AM03671	GB11047-RA [PREDICTED: Apis mellifera similar to CG6015-PA (LOC413523), mRNA]	SET: OGS; Dmel Ortholog - C. Elsik Feb_2007: FBgn0038927; Best Dmel 5.1 match: FBgn0038927, blastp escore 0E+00;	XM_396966.3	GB11047-RA	FBgn0038927	42593	CG6015	CG6015	CG6015 gene product from transcript CG6015-RA	3R	-17857871	-17860116	94A1-94A1	3040			1								GO:0000398: nuclear mRNA splicing, via spliceosome		GO:0005681: spliceosomal complex, GO:0071011: precatalytic spliceosome, GO:0071013: catalytic step 2 spliceosome
21	21	9	AM03670	-0.529622	-1.44355	8.8248	377.411	544.812	-3.70663	0.000531272	0.0255864	-0.277131	AM03670	GB11046-RA [PREDICTED: Apis mellifera similar to Misexpression suppressor of KSR 4 CG31447-PA (LOC551570), mRNA]	SET: OGS; Best Dmel 5.1 match: FBgn0043069, blastp escore 1E-16;	XM_623962.2	GB11046-RA	FBgn0043069	64872	CG31447	MESK4	Misexpression suppressor of KSR 4	3R	12814551 // 12818763	12816040 // 12820252	89E6-89E6	NA										1	GO:0008150: biological_process	GO:0005515: protein binding	GO:0005575: cellular_component
30	2	11	AM07643	-0.530179	-1.44411	8.9464	410.521	592.837	-4.0976	0.000154921	0.0128211	0.843675	AM07643	GB15052-RA [PREDICTED: Apis mellifera similar to Phosphoglyceromutase CG1721-PA, isoform A (LOC552736), mRNA]	SET: OGS; Dmel Ortholog - C. Elsik Feb_2007: FBgn0014869; Best Dmel 5.1 match: FBgn0014869, blastp escore 6E-118;	XM_625111.2	GB15052-RA	FBgn0014869	43447	CG1721	Pglym78	Phosphoglyceromutase	3R	24973969 // 24974083 // 24974102	24975977 // 24975977 // 24975977	98F12-98F13	00010 // 01100						1					GO:0006096: glycolysis	GO:0004619: phosphoglycerate mutase activity
46	21	17	AM11744	-0.536138	-1.45009	10.2785	1031.46	1495.7	-3.445	0.00117395	0.0424842	-0.993143	AM11744	GB19190-RA [PREDICTED: Apis mellifera similar to CG6695-PA, isoform A (LOC725528), mRNA]	SET: OGS; Best Dmel 5.1 match: FBgn0031273, blastp escore 4E-25;	XM_001121363.1	GB19190-RA	FBgn0031273	33244	CG2839	CG2839	CG2839 gene product from transcript CG2839-RA	2L	625662	628143	21E2-21E2	NA										1		GO:0005488: binding
38	3	3	AM12263	-0.536273	-1.45022	9.23522	500.451	725.764	-3.36405	0.00149172	0.0480555	-1.20847	AM12263	GB19716-RA [PREDICTED: Apis mellifera similar to Sarcoglycan CG5657-PA (LOC552464), mRNA]	SET: OGS; Dmel Ortholog - C. Elsik Feb_2007: FBgn0038042; Best Dmel 5.1 match: FBgn0038042, blastp escore 5E-44;	XM_624838.2	GB19716-RA	FBgn0038042	41525	CG5657	Scgbeta	Sarcoglycan beta	3R	-8246955	-8248151	87B9-87B9	NA									1		GO:0007010: cytoskeleton organization	GO:0008307: structural constituent of muscle	GO:0016021: integral to membrane, GO:0016012: sarcoglycan complex
47	24	3	AM09458	-0.543023	-1.45702	8.79181	367.169	534.974	-4.79389	1.54073e-05	0.00331142	2.9586	AM09458	GB16881-RA [Apis mellifera troponin T (TpnT), mRNA]	SET: OGS; Best Dmel 5.1 match: FBgn0004169, blastp escore 9E-161;	NM_001040258.1	GB16881-RA	FBgn0004169	32314	CG7107	up	upheld	X	-13487609 // -13487609	-13496536 // -13493813	1-43.5 cM // 12A7-12A7	NA				1							GO:0006874: cellular calcium ion homeostasis, GO:0007005: mitochondrion organization, GO:0007498: mesoderm development, GO:0030239: myofibril assembly, GO:0030240: skeletal muscle thin filament assembly, GO:0045214: sarcomere organization, GO:0046716: muscle cell homeostasis, GO:0048644: muscle organ morphogenesis	GO:0005509: calcium ion binding, GO:0005523: tropomyosin binding	GO:0005861: troponin complex, GO:0005865: striated muscle thin filament
17	8	21	AM10197	-0.545081	-1.4591	10.2579	1013.64	1479.01	-3.82378	0.000369318	0.0210205	0.052705	AM10197	GB17623-RA [PREDICTED: Apis mellifera similar to CG2656-PA (LOC552648), mRNA]	SET: OGS; Dmel Ortholog - C. Elsik Feb_2007: FBgn0037478; Best Dmel 5.1 match: FBgn0037478, blastp escore 5E-102;	XM_625023.1	GB17623-RA	FBgn0037478	40857	CG2656	CG2656	CG2656 gene product from transcript CG2656-RA	3R	2970464	2977001	84C6-84C6	NA										1		GO:0017076: purine nucleotide binding
30	18	17	AM00478R	-0.547225	-1.46127	6.64024	82.5177	120.581	-3.79365	0.000405715	0.022214	-0.032632	AM00478R	DB733879 RIKEN full-length enriched honey bee cDNA library, head Apis mellifera cDNA clone BH10020P07 5', mRNA sequence	SET: UI_EST BH1B0020P07T3;	DB733879			NA	NA	NA	NA	NA	NA	NA	NA	NA										1	NA	NA	NA
29	3	23	AM05618	-0.547275	-1.46132	8.80752	370.643	541.629	-3.69034	0.000558606	0.0265476	-0.322573	AM05618	GB13007-RA	SET: OGS; Dmel Ortholog - C. Elsik Feb_2007: FBgn0029904; Best Dmel 5.1 match: FBgn0029904, blastp escore 0E+00;		GB13007-RA	FBgn0029904																			1
43	18	9	AM09893	-0.5478	-1.46185	9.70563	690.61	1009.57	-3.80873	0.000387088	0.0217737	0.0100318	AM09893	GB17318-RA	SET: OGS; Best Dmel 5.1 match: FBgn0031663, blastp escore 2E-09;		GB17318-RA	FBgn0031663	33718	CG8891	CG8891	CG8891 gene product from transcript CG8891-RA	2L	-4978483	-4979377	25B5-25B5	00230 // 00240 // 00983 // 01100										1		GO:0016787: hydrolase activity
46	3	15	AM00848	-0.54857	-1.46263	10.0939	903.622	1321.67	-3.89424	0.000296057	0.0184904	0.25365	AM00848	DB742403 RIKEN full-length enriched honey bee cDNA library, head Apis mellifera cDNA clone BH10051G02 5', mRNA sequence	SET: UI_EST BH1B0070D18T3;	DB742403			NA	NA	NA	NA	NA	NA	NA	NA	NA										1	NA	NA	NA
42	5	17	AM03013	-0.548808	-1.46288	11.4501	2313.21	3383.94	-4.22988	0.000100942	0.0100942	1.23495	AM03013	GB30196-RA	Dmel Ortholog - C. Elsik Feb_2007: FBgn0052683; Best Dmel 5.1 match: FBgn0040206, blastp escore 2E-68;		GB30196-RA	FBgn0052683	31970	CG32683	CG32683	CG32683 gene product from transcript CG32683-RA	X	-10304421	-10348928	9C1-9C4	NA				1							GO:0007165: signal transduction, GO:0007600: sensory perception
27	18	15	AM05248	-0.549029	-1.4631	8.16929	237.992	348.207	-4.46417	4.66877e-05	0.00634248	1.94088	AM05248	GB12632-RA [PREDICTED: Apis mellifera hypothetical protein LOC725121 (LOC725121), mRNA]	SET: OGS; Best Dmel 5.1 match: FBgn0036614, blastp escore 1E-06;	XM_001121006.1	GB12632-RA	FBgn0036614	39810	CG4925	CG4925	CG4925 gene product from transcript CG4925-RA	3L	-16341844	-16344998	72E2-72E2	NA										1		GO:0004871: signal transducer activity
23	22	19	AM10446	-0.549828	-1.46391	8.86872	386.362	565.599	-3.39439	0.00136407	0.0465926	-1.12812	AM10446	GB17875-RA [PREDICTED: Apis mellifera similar to Ejaculatory bulb protein III CG11390-PA (LOC725382), mRNA]	SET: OGS; Best Dmel 5.1 match: FBgn0011695, blastp escore 1E-18;	XM_001120077.1	GB17875-RA	FBgn0011695	49821	CG11390	PebIII	Ejaculatory bulb protein III	2R	19914055	19915040	60B4-60B4	NA		1									GO:0009615: response to virus, GO:0007552: metamorphosis		GO:0005576: extracellular region
32	20	7	AM06816	-0.549963	-1.46405	8.96875	414.08	606.234	-4.48196	4.40062e-05	0.00620784	1.9951	AM06816	GB14217-RA	SET: OGS; Dmel Ortholog - C. Elsik Feb_2007: FBgn0015381; Best Dmel 5.1 match: FBgn0015381, blastp escore 5E-58;		GB14217-RA	FBgn0015381	33823	CG9019	dsf	dissatisfaction	2L	5925936	5938767	26A1-26A2	NA			1								GO:0006355: regulation of transcription, DNA-dependent, GO:0007530: sex determination, GO:0007617: mating behavior, GO:0007619: courtship behavior, GO:0007620: copulation, GO:0008049: male courtship behavior, GO:0018991: oviposition, GO:0018993: somatic sex determination, GO:0045924: regulation of female receptivity, GO:0048047: mating behavior, sex discrimination	GO:0003700: sequence-specific DNA binding transcription factor activity, GO:0003707: steroid hormone receptor activity, GO:0004879: ligand-dependent nuclear receptor activity, GO:0008270: zinc ion binding, GO:0043565: sequence-specific DNA binding	GO:0005634: nucleus
13	5	11	AM02625	-0.551784	-1.4659	8.11601	229.145	335.904	-4.02462	0.000195764	0.0145061	0.630268	AM02625	DQ811780 [Paenibacillus larvae chitinase A gene, partial cds]	SET: Pathogen;	DQ811780			NA	NA	NA	NA	NA	NA	NA	NA	NA										1	NA	NA	NA
46	15	15	AM00091	-0.553061	-1.4672	7.78877	182.561	267.853	-3.87344	0.000316086	0.019066	0.19413	AM00091	GB30095-RA [PREDICTED: Apis mellifera similar to CG4911-PA (LOC726014), mRNA]	SET: OGS; Dmel Ortholog - C. Elsik Feb_2007: FBgn0035959; Best Dmel 5.1 match: FBgn0035959, blastp escore 1E-45;	XM_001121790.1	GB30095-RA	FBgn0035959	39043	CG4911	CG4911	CG4911 gene product from transcript CG4911-RA	3L	-9062748	-9065829	66F4-66F4	NA										1
6	15	9	AM02914	-0.557518	-1.47173	9.93338	805.99	1186.2	-4.82642	1.37929e-05	0.00325236	3.06034	AM02914	GB10284-RA [PREDICTED: Apis mellifera similar to CG6463-PA (LOC413014), mRNA]	SET: OGS; Dmel Ortholog - C. Elsik Feb_2007: FBgn0047038; Best Dmel 5.1 match: FBgn0047038, blastp escore 2E-27;	XM_396465.3	GB10284-RA	FBgn0047038	39214	CG6463	CG6463	CG6463 gene product from transcript CG6463-RA	3L	-10686276	-10687206	67E7-67E7	00190 // 01100						1					GO:0006120: mitochondrial electron transport, NADH to ubiquinone	GO:0003954: NADH dehydrogenase activity, GO:0008137: NADH dehydrogenase (ubiquinone) activity	GO:0005747: mitochondrial respiratory chain complex I
22	5	5	AM09683	-0.563834	-1.47819	10.2763	1020.06	1507.84	-3.8621	0.000327541	0.0194099	0.16177	AM09683	GB17108-RA [PREDICTED: Apis mellifera similar to 60S acidic ribosomal protein P2 (Acidic ribosomal protein RPA1) (LOC725884), mRNA]	SET: OGS; Dmel Ortholog - C. Elsik Feb_2007: FBgn0003274; Best Dmel 5.1 match: FBgn0003274, blastp escore 2E-11;	XM_001120364.1	GB17108-RA	FBgn0003274	36855	CG4918	RpLP2	Ribosomal protein LP2	2R	12473598 // 12473638	12474237 // 12474237	53C9-53C9	3010							1				GO:0006412: translation, GO:0006414: translational elongation	GO:0003735: structural constituent of ribosome	GO:0022625: cytosolic large ribosomal subunit, GO:0022626: cytosolic ribosome
31	3	23	AM02506	-0.565973	-1.48039	9.6437	657.437	973.26	-4.10527	0.000151141	0.0127912	0.866219	AM02506	DB740402 RIKEN full-length enriched honey bee cDNA library, head Apis mellifera cDNA clone BH10044H19 5', mRNA sequence	SET: UI_EST BI516199;	DB740402			NA	NA	NA	NA	NA	NA	NA	NA	NA										1	NA	NA	NA
44	13	5	AM11947	-0.568005	-1.48247	8.58437	315.252	467.353	-4.0178	0.000200073	0.0146822	0.610424	AM11947	GB19394-RA [PREDICTED: Apis mellifera similar to CG9451-PA (LOC726571), partial mRNA]	SET: OGS; Best Dmel 5.1 match: FBgn0036875, blastp escore 2E-42;	XM_001122299.1	GB19394-RA	FBgn0036875	40117	CG9449	CG9449	CG9449 gene product from transcript CG9449-RF	3L	-19486438 // -19485372 // -19485372	-19489812 // -19489812 // -19489079	76B5-76B5	740					1						GO:0006911: phagocytosis, engulfment	GO:0003993: acid phosphatase activity
15	21	1	AM08841	-0.571205	-1.48576	10.8698	1535.21	2280.96	-4.26795	8.9148e-05	0.0093703	1.34857	AM08841	GB16261-RA [PREDICTED: Apis mellifera similar to Calnexin 99A CG11958-PB, isoform B, transcript variant 1 (LOC552528), mRNA]	SET: OGS; Dmel Ortholog - C. Elsik Feb_2007: FBgn0015622; Best Dmel 5.1 match: FBgn0015622, blastp escore 2E-166;	XM_624904.2	GB16261-RA	FBgn0015622	44643	CG11958	Cnx99A	Calnexin 99A	3R	-25141506 // -25140964 // -25140964	-25145336 // -25145366 // -25145336	99A7-99A7	04141 // 04145							1				GO:0006457: protein folding	GO:0051082: unfolded protein binding, GO:0005509: calcium ion binding	GO:0005886: plasma membrane, GO:0005783: endoplasmic reticulum
34	24	7	AM08117	-0.576802	-1.49154	8.79099	362.688	540.963	-3.70948	0.000526631	0.0255116	-0.269181	AM08117	GB15532-RA [PREDICTED: Apis mellifera similar to CG9322-PA (LOC408874), mRNA]	SET: OGS; Dmel Ortholog - C. Elsik Feb_2007: FBgn0038178; Best Dmel 5.1 match: FBgn0038178, blastp escore 2E-94;	XM_392404.3	GB15532-RA	FBgn0038178																			1
22	13	3	AM11846	-0.57691	-1.49165	9.44516	570.748	851.357	-4.04121	0.000185652	0.0139239	0.678618	AM11846	GB19293-RA [PREDICTED: Apis mellifera mitochondrial cytochrome C (CytC), mRNA]	SET: OGS; Dmel Ortholog - C. Elsik Feb_2007: FBgn0000409; Best Dmel 5.1 match: FBgn0000409, blastp escore 2E-51;	XM_391823.3	GB19293-RA	FBgn0000409	34996	CG17903	Cyt-c-p	Cytochrome c proximal	2L	16719873	16722658	36A11-36A12	NA				1							GO:0006119: oxidative phosphorylation	GO:0009055: electron carrier activity, GO:0045155: electron transporter, transferring electrons from CoQH2-cytochrome c reductase complex and cytochrome c oxidase complex activity, GO:0020037: heme binding	GO:0005739: mitochondrion, GO:0005743: mitochondrial inner membrane, GO:0005759: mitochondrial matrix
4	21	15	AM06718	-0.578147	-1.49293	15.4276	36070.1	53850.1	-4.08472	0.000161472	0.0130629	0.805888	AM06718	GB14118-RA [PREDICTED: Apis mellifera similar to falafel CG9351-PA, isoform A (LOC410056), mRNA]	SET: OGS; Dmel Ortholog - C. Elsik Feb_2007: FBgn0024555; Best Dmel 5.1 match: FBgn0024555, blastp escore 0E+00;	XM_393542.3	GB14118-RA	FBgn0024555	41675	CG9351	flfl	falafel	3R	9509679	9519627	87F10-87F11	NA					1						GO:0006911: phagocytosis, engulfment, GO:0007391: dorsal closure, GO:0007405: neuroblast proliferation, GO:0016601: Rac protein signal transduction, GO:0055059: asymmetric neuroblast division
4	20	5	AM12357	-0.581235	-1.49613	10.0353	857.881	1283.5	-3.89316	0.00029707	0.0184904	0.250545	AM12357	GB30540-RA_2 [PREDICTED: Apis mellifera similar to CG31158-PB, isoform B (LOC411463), partial mRNA]	SET: OGS; Dmel Ortholog - C. Elsik Feb_2007: FBgn0051158; Best Dmel 5.1 match: FBgn0051158, blastp escore 0E+00;	XM_394938.2	GB30540-RA_2	FBgn0051158	42665	CG31158	CG31158	CG31158 gene product from transcript CG31158-RG	3R	18413476 // 18413476 // 18424254	18434193 // 18434564 // 18434193	94B5-94B6	4144				1							GO:0032012: regulation of ARF protein signal transduction	GO:0005515: protein binding, GO:0005086: ARF guanyl-nucleotide exchange factor activity	GO:0005622: intracellular
22	21	1	AM09404	-0.583505	-1.49849	8.26244	250.851	375.897	-3.53255	0.00090316	0.0363282	-0.756864	AM09404	GB16826-RA [Apis mellifera odorant-binding protein 16 (Obp16), mRNA]	SET: OGS; Best Dmel 5.1 match: FBgn0010403, blastp escore 1E-04;	NM_001040205.1	GB16826-RA	FBgn0010403	40738	CG11422	Os-E	Olfactory-specific E	3R	-1801896	-1802539	83D1-83D1	NA					1						GO:0006810: transport, GO:0007606: sensory perception of chemical stimulus	GO:0005549: odorant binding, GO:0005550: pheromone binding	GO:0005576: extracellular region, GO:0005615: extracellular space
12	10	19	AM05201	-0.584929	-1.49996	10.0656	874.975	1312.43	-3.90089	0.000289914	0.0184904	0.272722	AM05201	GB12585-RA [Apis mellifera ephrin receptor (Eph), mRNA]	SET: OGS; Dmel Ortholog - C. Elsik Feb_2007: FBgn0025936; Best Dmel 5.1 match: FBgn0025936, blastp escore 0E+00;	NM_001013006.1	GB12585-RA	FBgn0025936	43803	CG1511	Eph	Eph receptor tyrosine kinase	4	631311 // 631311 // 631311 // 631311	640977 // 641326 // 641360 // 641552	102D1-102D1	NA				1							GO:0007165: signal transduction, GO:0006468: protein amino acid phosphorylation, GO:0007169: transmembrane receptor protein tyrosine kinase signaling pathway, GO:0007409: axonogenesis, GO:0016319: mushroom body development	GO:0005515: protein binding, GO:0004713: protein tyrosine kinase activity, GO:0004714: transmembrane receptor protein tyrosine kinase activity, GO:0005003: ephrin receptor activity, GO:0005524: ATP binding	GO:0005886: plasma membrane, GO:0005887: integral to plasma membrane
44	14	9	AM01670	-0.585032	-1.50007	13.4203	8951	13427.2	-4.13228	0.000138533	0.0122004	0.945729	AM01670	BB170009A10B12.5 Bee Brain Normalized/Subtracted Library, BB17 Apis mellifera cDNA clone BB170009A10B12 5', mRNA sequence	SET: UI_EST BI509113;	BI509113			NA	NA	NA	NA	NA	NA	NA	NA	NA										1	NA	NA	NA
14	5	7	AM09166	-0.58851	-1.50369	9.14685	462.272	695.115	-5.55184	1.11414e-06	0.000636926	5.3765	AM09166	GB16587-RA [PREDICTED: Apis mellifera hypothetical LOC551077 (LOC551077), mRNA]	SET: OGS;	XM_623476.2	GB16587-RA		NA	NA	NA	NA	NA	NA	NA	NA	NA										1	NA	NA	NA
6	18	3	AM09048	-0.592567	-1.50793	11.6683	2650.48	3996.73	-5.43603	1.67348e-06	0.000803271	5.00176	AM09048	GB16469-RA [PREDICTED: Apis mellifera similar to UBiQuitin family member (ubq-1), transcript variant 1 (LOC409675), mRNA]	SET: OGS; Dmel Ortholog - C. Elsik Feb_2007: FBgn0003943; Best Dmel 5.1 match: FBgn0003943, blastp escore 0E+00;	XM_393173.3	GB16469-RA	FBgn0003943	38456	CG11624	Ubi-p63E	Ubiquitin-63E	3L	-3899430 // -3899258 // -3899258	-3903138 // -3902920 // -3902050	63F5-63F5	NA								1			GO:0042254: ribosome biogenesis, GO:0006325: chromatin organization, GO:0006355: regulation of transcription, DNA-dependent, GO:0006464: protein modification process, GO:0006511: ubiquitin-dependent protein catabolic process, GO:0006911: phagocytosis, engulfment, GO:0006950: response to stress, GO:0009408: response to heat, GO:0009987: cellular process	GO:0005515: protein binding	GO:0005634: nucleus, GO:0005737: cytoplasm, GO:0005875: microtubule associated complex
11	20	5	AM09426	-0.593116	-1.5085	9.78036	715.991	1080.07	-4.54525	3.56324e-05	0.00543353	2.18868	AM09426	GB16848-RA [PREDICTED: Apis mellifera similar to Glucose dehydrogenase (LOC410747), mRNA]	SET: OGS; Best Dmel 5.1 match: FBgn0001112, blastp escore 6E-134;	XM_394223.3	GB16848-RA	FBgn0001112	40875	CG1152	Gld	Glucose dehydrogenase	3R	-3077770	-3091423	3-48 cM // 84D3-84D3	260						1					GO:0006006: glucose metabolic process, GO:0006066: alcohol metabolic process, GO:0008364: pupal chitin-based cuticle development, GO:0042335: cuticle development, GO:0046693: sperm storage	GO:0004344: glucose dehydrogenase activity, GO:0016614: oxidoreductase activity, acting on CH-OH group of donors, GO:0050660: FAD binding	GO:0005576: extracellular region
47	14	5	AM11703	-0.594358	-1.5098	9.94047	799.687	1207.37	-3.9571	0.000242706	0.0166965	0.434461	AM11703	GB19149-RA	SET: OGS; Best Dmel 5.1 match: FBgn0032330, blastp escore 3E-06;		GB19149-RA	FBgn0032330	34530	CG31868	Samuel	SAM-motif ubiquitously expressed punctatedly localized protein	2L	-11013220	-11066997	32C1-32D1	NA									1		GO:0007283: spermatogenesis, GO:0040008: regulation of growth		GO:0005634: nucleus
2	10	21	AM06496R	-0.596092	-1.51162	10.2169	968.021	1463.28	-4.25066	9.43279e-05	0.0097721	1.29692	AM06496R	[Antisense] GB13898-RA [PREDICTED: Apis mellifera similar to CG8596-PA (LOC552144), mRNA]	SET: OGS; Dmel Ortholog - C. Elsik Feb_2007: FBgn0035767; Best Dmel 5.1 match: FBgn0035767, blastp escore 3E-171;	XM_624523.2	GB13898-RA	FBgn0035767	38813	CG8596	CG8596	CG8596 gene product from transcript CG8596-RA	3L	-7334982	-7338281	65F5-65F5	4142					1						GO:0055085: transmembrane transport
12	7	3	AM08425	-0.600108	-1.51583	12.2084	3843.91	5826.71	-4.71273	2.02882e-05	0.00389534	2.70573	AM08425	GB15843-RA [PREDICTED: Apis mellifera similar to amontillado CG6438-PA, transcript variant 1 (LOC408835), mRNA]	SET: OGS; Dmel Ortholog - C. Elsik Feb_2007: FBgn0023179; Best Dmel 5.1 match: FBgn0023179, blastp escore 0E+00;	XM_392366.3	GB15843-RA	FBgn0023179	43215	CG6438	amon	amontillado	3R	-22523417	-22539881	97C4-97C5	NA										1	GO:0002165: instar larval or pupal development, GO:0006508: proteolysis, GO:0016486: peptide hormone processing, GO:0035187: hatching behavior	GO:0004252: serine-type endopeptidase activity, GO:0008233: peptidase activity	GO:0005576: extracellular region
37	25	1	1-X64464_IVT_1	-0.600523	-1.51627	6.81595	91.4993	138.737	-4.39976	5.7798e-05	0.00723731	1.74525	1-X64464_IVT_1	Arabidopsis thaliana 3-oxoacyl-[acyl-carrier protein] reductase (AT1G24360) mRNA		AT1G24360			NA	NA	NA	NA	NA	NA	NA	NA	NA										1	NA	NA	NA
19	12	7	AM10886	-0.602781	-1.51864	9.89475	772.482	1173.12	-3.4717	0.00108408	0.0405455	-0.921442	AM10886	GB18321-RA [PREDICTED: Apis mellifera similar to Down syndrome critical region protein c (LOC724989), mRNA]	SET: OGS; Dmel Ortholog - C. Elsik Feb_2007: FBgn0039405; Best Dmel 5.1 match: FBgn0039405, blastp escore 4E-20;	XM_001119942.1	GB18321-RA	FBgn0039405	43168	CG14550	CG14550	CG14550 gene product from transcript CG14550-RA	3R	-21883068	-21883945	96F10-96F10	00563 // 01100										1
13	18	19	AM12470	-0.603206	-1.51909	8.69456	336.148	510.639	-4.34668	6.8858e-05	0.00786949	1.5849	AM12470	GB19923-RA [PREDICTED: Apis mellifera similar to Cathepsin L precursor (Cysteine proteinase 1) (LOC552756), mRNA]	SET: OGS; Dmel Ortholog - C. Elsik Feb_2007: FBgn0013770; Best Dmel 5.1 match: FBgn0013770, blastp escore 5E-138;	XM_625132.2	GB19923-RA	FBgn0013770	36546	CG6692	Cp1	Cysteine proteinase-1	2R	9848163 // 9848685	9855496 // 9855496	50C18-50C20	04142 // 04145									1		GO:0006508: proteolysis, GO:0048102: autophagic cell death, GO:0030163: protein catabolic process, GO:0035071: salivary gland cell autophagic cell death	GO:0004197: cysteine-type endopeptidase activity	GO:0005764: lysosome, GO:0045169: fusome
8	6	3	AM06524	-0.603943	-1.51987	7.89419	192.969	293.286	-4.00218	0.000210293	0.0149173	0.565024	AM06524	GB13926-RA	SET: OGS; Dmel Ortholog - C. Elsik Feb_2007: FBgn0004569; Best Dmel 5.1 match: FBgn0004569, blastp escore 1E-48;		GB13926-RA	FBgn0004569	39833	CG4531	argos	CG4531 gene product from transcript CG4531-RA	3L	-16463478	-16476801	73A2-73A2	4320									1		GO:0001654: eye development, GO:0006917: induction of apoptosis, GO:0007411: axon guidance, GO:0007455: eye-antennal disc morphogenesis, GO:0007472: wing disc morphogenesis, GO:0007474: imaginal disc-derived wing vein specification, GO:0007476: imaginal disc-derived wing morphogenesis, GO:0007482: haltere development, GO:0009996: negative regulation of cell fate specification, GO:0016318: ommatid…	GO:0005154: epidermal growth factor receptor binding, GO:0048019: receptor antagonist activity	GO:0005576: extracellular region
6	15	1	AM11521	-0.60435	-1.52029	11.8269	2946.35	4479.31	-4.72607	1.93927e-05	0.00377372	2.7472	AM11521	GB30370-RA [PREDICTED: Apis mellifera similar to Purine-rich binding protein- CG1507-PA, isoform A (LOC726399), mRNA]	SET: OGS; Dmel Ortholog - C. Elsik Feb_2007: FBgn0022361; Best Dmel 5.1 match: FBgn0022361, blastp escore 3E-107;	XM_001122141.1	GB30370-RA	FBgn0022361	43797	CG1507	Pur-alpha	Purine-rich binding protein-alpha	4	578607 // 578782 // 578848	586562 // 586562 // 586562	102C5-102C5	NA										1		GO:0003697: single-stranded DNA binding, GO:0016563: transcription activator activity
6	3	3	AM03883	-0.604426	-1.52037	7.80437	181.29	275.628	-4.45861	4.75576e-05	0.00640028	1.92395	AM03883	GB11260-RA [PREDICTED: Apis mellifera similar to proteasome 26S non-ATPase subunit 12 (LOC409880), mRNA]	SET: OGS; Dmel Ortholog - C. Elsik Feb_2007: FBgn0028690; Best Dmel 5.1 match: FBgn0028690, blastp escore 1E-113;	XM_393370.3	GB11260-RA	FBgn0028690	40717	CG1100	Rpn5	CG1100 gene product from transcript CG1100-RA	3R	1615210	1617291	83C4-83C4	3050									1		GO:0006508: proteolysis	GO:0004175: endopeptidase activity	GO:0005838: proteasome regulatory particle, GO:0008541: proteasome regulatory particle, lid subcomplex
37	2	7	AM05178	-0.605083	-1.52107	9.55443	609.672	927.351	-4.27629	8.675e-05	0.00930119	1.37351	AM05178	GB12562-RA [PREDICTED: Apis mellifera similar to CG10513-PA, transcript variant 1 (LOC408421), mRNA]	SET: OGS; Also matches: XM_623682.2; Dmel Ortholog - C. Elsik Feb_2007: FBgn0025620; Best Dmel 5.1 match: FBgn0039311, blastp escore 2E-44;	XM_391968.3	GB12562-RA	FBgn0025620	31025	CG13360	CG13360	CG13360 gene product from transcript CG13360-RA	X	-681881	-684122	1C4-1C4	NA										1
31	22	23	AM12519	-0.60689	-1.52297	7.71322	170.046	258.975	-3.83249	0.000359397	0.0206188	0.0774371	AM12519	GB19972-RA	SET: OGS; Dmel Ortholog - C. Elsik Feb_2007: FBgn0024986; Best Dmel 5.1 match: FBgn0024986, blastp escore 4E-29;		GB19972-RA	FBgn0024986	44736	CG3719	CG3719	CG3719 gene product from transcript CG3719-RA	X	-1272740	-1274509	2A1-2A1	NA						1					GO:0045454: cell redox homeostasis	GO:0015036: disulfide oxidoreductase activity	GO:0005739: mitochondrion
34	20	5	AM11854	-0.61173	-1.52809	9.63205	641.89	980.866	-4.75245	1.77351e-05	0.00359384	2.82929	AM11854	GB19301-RA [PREDICTED: Apis mellifera similar to PGRP-SC2 CG14745-PA (LOC412484), mRNA]	SET: OGS; Dmel Ortholog - C. Elsik Feb_2007: FBgn0043575; Best Dmel 5.1 match: FBgn0043575, blastp escore 3E-43;	XM_395941.3	GB19301-RA	FBgn0043575	35862	CG14745	PGRP-SC2	CG14745 gene product from transcript CG14745-RA	2R	4604471	4605026	44E2-44E2	NA		1									GO:0006952: defense response, GO:0006955: immune response, GO:0009253: peptidoglycan catabolic process, GO:0045087: innate immune response	GO:0005515: protein binding, GO:0008745: N-acetylmuramoyl-L-alanine amidase activity, GO:0042834: peptidoglycan binding	GO:0005576: extracellular region, GO:0005887: integral to plasma membrane
2	12	21	AM09995	-0.614188	-1.5307	10.1059	890.727	1363.43	-4.22012	0.000104202	0.0102774	1.2059	AM09995	GB17423-RA [PREDICTED: Apis mellifera similar to CG12130-PA, transcript variant 1 (LOC408568), mRNA]	SET: OGS; Dmel Ortholog - C. Elsik Feb_2007: FBgn0033466; Best Dmel 5.1 match: FBgn0033466, blastp escore 5E-81;	XM_397510.3	GB17423-RA	FBgn0033466	36033	CG12130	CG12130	CG12130 gene product from transcript CG12130-RA	2R	5847053	5851358	46C7-46C7	NA						1					GO:0055114: oxidation reduction, GO:0006518: peptide metabolic process	GO:0004504: peptidylglycine monooxygenase activity, GO:0004598: peptidylamidoglycolate lyase activity, GO:0005507: copper ion binding	GO:0016020: membrane, GO:0043025: neuronal cell body
47	21	21	AM01203	-0.616449	-1.5331	10.1538	920.085	1410.58	-4.14141	0.00013451	0.0121007	0.972639	AM01203	BB170004B10E04.5 Bee Brain Normalized/Subtracted Library, BB17 Apis mellifera cDNA clone BB170004B10E04 5', mRNA sequence	SET: UI_EST BI504377;	BI504377			NA	NA	NA	NA	NA	NA	NA	NA	NA										1	NA	NA	NA
30	19	13	AM04960	-0.617546	-1.53426	9.29407	506.809	777.578	-4.69375	2.16322e-05	0.00409873	2.64681	AM04960	GB12341-RA [PREDICTED: Apis mellifera similar to Bx42 CG8264-PA (LOC551225), mRNA]	SET: OGS; Dmel Ortholog - C. Elsik Feb_2007: FBgn0004856; Best Dmel 5.1 match: FBgn0004856, blastp escore 0E+00;	XM_623620.2	GB12341-RA	FBgn0004856	31840	CG8264	Bx42	CG8264 gene product from transcript CG8264-RA	X	-8998350	-9000635	8C9-8C9	03040 // 04330			1								GO:0000398: nuclear mRNA splicing, via spliceosome, GO:0001700: embryonic development via the syncytial blastoderm, GO:0035214: eye-antennal disc development	GO:0005515: protein binding	GO:0000790: nuclear chromatin, GO:0005634: nucleus, GO:0071011: precatalytic spliceosome, GO:0071013: catalytic step 2 spliceosome
35	10	3	AM04123	-0.619004	-1.53581	9.81687	727.785	1117.74	-4.89416	1.09462e-05	0.00303125	3.27289	AM04123	GB11503-RA [PREDICTED: Apis mellifera similar to CG5195-PA (LOC724779), mRNA]	SET: OGS; Best Dmel 5.1 match: FBgn0069968, blastp escore 3E-37;	XM_001120678.1	GB11503-RA	FBgn0069968																			1
11	14	3	AM07327	-0.622038	-1.53905	15.2259	30890.2	47541.5	-4.14645	0.000132336	0.012061	0.987522	AM07327	GB14730-RA [PREDICTED: Apis mellifera similar to CG2246-PB, isoform B (LOC552273), mRNA]	SET: OGS; Dmel Ortholog - C. Elsik Feb_2007: FBgn0039790; Best Dmel 5.1 match: FBgn0039790, blastp escore 1E-166;	XM_624649.1	GB14730-RA	FBgn0039790	43637	CG2246	CG2246	CG2246 gene product from transcript CG2246-RA	3R	-26418832 // -26418733 // -26418733 // -26418733 // -26418733	-26427211 // -26427211 // -26427178 // -26426026 // -26426014	99F10-100A1	00030 // 00230 // 01100									1		GO:0009165: nucleotide biosynthetic process	GO:0000287: magnesium ion binding, GO:0004749: ribose phosphate diphosphokinase activity
25	2	13	AM06643	-0.623424	-1.54053	9.89027	764.599	1177.89	-3.4143	0.00128603	0.0450027	-1.07517	AM06643	GB14044-RA [PREDICTED: Apis mellifera similar to CG2056-PA, isoform A (LOC725154), mRNA]	SET: OGS; Dmel Ortholog - C. Elsik Feb_2007: FBgn0030051; Best Dmel 5.1 match: FBgn0030051, blastp escore 2E-51;	XM_001121032.1	GB14044-RA	FBgn0030051	31797	CG2056	spirit	Serine Protease Immune Response Integrator	X	-8465131 // -8465131 // -8465131	-8467614 // -8467605 // -8467093	7F5-7F5	NA		1									GO:0050832: defense response to fungus, GO:0006508: proteolysis, GO:0050830: defense response to Gram-positive bacterium, GO:0050829: defense response to Gram-negative bacterium, GO:0045087: innate immune response, GO:0045752: positive regulation of Toll signaling pathway	GO:0004252: serine-type endopeptidase activity
31	13	19	AM07630	-0.624497	-1.54167	10.592	1243.12	1916.48	-6.24149	9.63253e-08	0.000138708	7.63058	AM07630	GB15039-RA [PREDICTED: Apis mellifera similar to Enolase CG17654-PA, isoform A (LOC552678), partial mRNA]	SET: OGS; Dmel Ortholog - C. Elsik Feb_2007: FBgn0000579; Best Dmel 5.1 match: FBgn0000579, blastp escore 5E-148;	XM_625053.2	GB15039-RA	FBgn0000579	33351	CG17654	Eno	Enolase	2L	-1725059 // -1724973 // -1724973 // -1724973 // -1724973 // -1724973	-1727735 // -1729629 // -1729578 // -1728459 // -1728415 // -1727735	22B1-22B1	00010 // 01100 // 03018						1					GO:0006096: glycolysis	GO:0000287: magnesium ion binding, GO:0004634: phosphopyruvate hydratase activity	GO:0000015: phosphopyruvate hydratase complex, GO:0005811: lipid particle
18	5	21	AM08031	-0.626242	-1.54354	9.20774	475.935	734.623	-4.68105	2.25803e-05	0.00416867	2.60741	AM08031	GB15444-RA [PREDICTED: Apis mellifera similar to CG17272-PA (LOC552666), mRNA]	SET: OGS; Dmel Ortholog - C. Elsik Feb_2007: FBgn0038830; Best Dmel 5.1 match: FBgn0038830, blastp escore 1E-56;	XM_625042.1	GB15444-RA	FBgn0038830	42465	CG17272	CG17272	CG17272 gene product from transcript CG17272-RA	3R	-16649027	-16649951	93A1-93A1	NA										1		GO:0005509: calcium ion binding
9	21	3	AM06267	-0.631329	-1.54899	8.42318	275.807	427.223	-5.12424	4.95964e-06	0.00170045	4.0013	AM06267	GB13669-RA	SET: OGS; Also matches: GB13669-RB; Best Dmel 5.1 match: FBgn0030940, blastp escore 1E-03;		GB13669-RA	FBgn0030940	32848	CG15040	CG15040	CG15040 gene product from transcript CG15040-RA	X	-18500734	-18506606	17C5-17C5	NA										1
26	13	19	AM01878	-0.631425	-1.54909	7.67557	164.263	254.458	-5.9657	2.57472e-07	0.000231725	6.72572	AM01878	XM_395280.3 [PREDICTED: Apis mellifera similar to Malic enzyme CG10120-PB, isoform B, transcript variant 1 (LOC411813), partial mRNA]	SET: UI_EST BI511119; Best Dmel 5.1 match: FBgn0002719, blastp escore 0E+00;	XM_395280.3		FBgn0002719	47173	CG10120	Men	Malic enzyme	3R	-8538818 // -8538818	-8548267 // -8546506	3-51.73 cM // 87C6-87C7	00620 // 01100						1					GO:0006108: malate metabolic process, GO:0055114: oxidation reduction	GO:0004473: malate dehydrogenase (oxaloacetate-decarboxylating) (NADP+) activity, GO:0046872: metal ion binding, GO:0051287: NAD or NADH binding
20	14	13	AM05374	-0.634005	-1.55187	10.6027	1248.24	1937.1	-4.35483	6.70348e-05	0.00778469	1.60947	AM05374	GB12759-RA [PREDICTED: Apis mellifera similar to Cyclin-dependent kinase 7 CG3319-PA (LOC412339), mRNA]	SET: OGS; Dmel Ortholog - C. Elsik Feb_2007: FBgn0015617; Best Dmel 5.1 match: FBgn0015617, blastp escore 6E-125;	XM_395800.3	GB12759-RA	FBgn0015617	31441	CG3319	Cdk7	Cyclin-dependent kinase 7	X	-5201498	-5202961	4F4-4F4	3420				1							GO:0000079: regulation of cyclin-dependent protein kinase activity, GO:0006367: transcription initiation from RNA polymerase II promoter, GO:0006468: protein amino acid phosphorylation, GO:0007067: mitosis	GO:0004674: protein serine/threonine kinase activity, GO:0004693: cyclin-dependent protein kinase activity, GO:0005524: ATP binding, GO:0016251: general RNA polymerase II transcription factor activity	GO:0005675: holo TFIIH complex
46	6	1	AM05958	-0.634016	-1.55188	9.74034	686.604	1065.53	-3.96517	0.000236569	0.0163779	0.457779	AM05958	GB13355-RA [PREDICTED: Apis mellifera similar to CG14982-PB (LOC725799), mRNA]	SET: OGS; Best Dmel 5.1 match: FBgn0035477, blastp escore 1E-04;	XM_001121606.1	GB13355-RA	FBgn0035477	38464	CG14982	CG14982	CG14982 gene product from transcript CG14982-RB	3L	3942849	3946457	64A1-64A1	NA										1
14	20	3	AM07374	-0.635709	-1.5537	8.08756	218.229	339.063	-4.40755	5.63282e-05	0.00723731	1.76885	AM07374	GB14779-RA [PREDICTED: Apis mellifera similar to Tdc2 CG30446-PA (LOC410948), mRNA]	SET: OGS; Dmel Ortholog - C. Elsik Feb_2007: FBgn0050446; Best Dmel 5.1 match: FBgn0050446, blastp escore 0E+00;	XM_394424.2	GB14779-RA	FBgn0050446	246620	CG30446	Tdc2	Tyrosine decarboxylase 2	2R	-2572476	-2577467	42C4-42C4	NA						1					GO:0006519: cellular amino acid and derivative metabolic process, GO:0007626: locomotory behavior, GO:0048148: behavioral response to cocaine, GO:0018991: oviposition, GO:0019752: carboxylic acid metabolic process	GO:0004058: aromatic-L-amino-acid decarboxylase activity, GO:0004837: tyrosine decarboxylase activity, GO:0030170: pyridoxal phosphate binding
19	6	19	AM08880	-0.636869	-1.55495	9.09535	438.648	682.076	-4.87926	1.1518e-05	0.00312245	3.22606	AM08880	GB16300-RA [PREDICTED: Apis mellifera similar to kinesin family member 3A (LOC412711), mRNA]	SET: OGS; Dmel Ortholog - C. Elsik Feb_2007: FBgn0004380; Best Dmel 5.1 match: FBgn0004380, blastp escore 0E+00;	XM_396164.3	GB16300-RA	FBgn0004380	38611	CG10642	Klp64D	Kinesin-like protein at 64D	3L	-5350320	-5352354	64C13-64C13	NA					1						GO:0007018: microtubule-based movement, GO:0007288: sperm axoneme assembly, GO:0007411: axon guidance, GO:0008089: anterograde axon cargo transport, GO:0035058: sensory cilium assembly	GO:0003777: microtubule motor activity, GO:0005524: ATP binding	GO:0005871: kinesin complex
11	3	3	AM12598	-0.6411	-1.55952	11.5912	2470.59	3852.94	-4.94892	9.07431e-06	0.0026134	3.44538	AM12598	GB20051-RA [PREDICTED: Apis mellifera similar to zinc finger protein 111 (LOC727085), mRNA]	SET: OGS; Best Dmel 5.1 match: FBgn0020309, blastp escore 3E-46;	XM_001122799.1	GB20051-RA	FBgn0020309	34592	CG14938	crol	crooked legs	2L	-11794326 // -11794326	-11809433 // -11808972	33A1-33A2	NA			1								GO:0007155: cell adhesion, GO:0006357: regulation of transcription from RNA polymerase II promoter, GO:0007476: imaginal disc-derived wing morphogenesis, GO:0016481: negative regulation of transcription, GO:0030178: negative regulation of Wnt receptor signaling pathway, GO:0045931: positive regulation of mitotic cell cycle	GO:0003676: nucleic acid binding, GO:0003702: RNA polymerase II transcription factor activity, GO:0008270: zinc ion binding	GO:0005634: nucleus
23	2	1	AM11990	-0.647179	-1.5661	8.25837	244.684	383.2	-3.95275	0.000246077	0.0167939	0.421902	AM11990	GB19438-RA [PREDICTED: Apis mellifera similar to CG4342-PA, transcript variant 2 (LOC551647), mRNA]	SET: OGS; Dmel Ortholog - C. Elsik Feb_2007: FBgn0038791; Best Dmel 5.1 match: FBgn0038791, blastp escore 4E-70;	XM_624037.2	GB19438-RA	FBgn0038791																			1
11	8	21	AM12492	-0.649539	-1.56867	9.98669	810.082	1270.75	-3.55498	0.000844052	0.0346908	-0.695785	AM12492	GB19945-RA [PREDICTED: Apis mellifera similar to tartan CG11280-PA (LOC724651), mRNA]	SET: OGS; Dmel Ortholog - C. Elsik Feb_2007: FBgn0034668; Best Dmel 5.1 match: FBgn0010452, blastp escore 2E-60;	XM_001120543.1	GB19945-RA	FBgn0034668																			1
15	5	19	AM12790	-0.652983	-1.57242	9.22192	476.201	748.786	-4.8052	1.48262e-05	0.00331142	2.99393	AM12790	GB11487-RA [PREDICTED: Apis mellifera similar to CG4322-PA, transcript variant 1 (LOC409159), mRNA]	SET: OGS; Dmel Ortholog - C. Elsik Feb_2007: FBgn0025631; Best Dmel 5.1 match: FBgn0025631, blastp escore 2E-116;	XM_392683.2	GB11487-RA	FBgn0025631	31168	CG4322	moody	CG4322 gene product from transcript CG4322-RA	X	-1938323	-1942427	2C7-2C8	NA				1							GO:0007186: G-protein coupled receptor protein signaling pathway, GO:0007419: ventral cord development, GO:0048148: behavioral response to cocaine, GO:0019991: septate junction assembly, GO:0030866: cortical actin cytoskeleton organization, GO:0035095: behavioral response to nicotine, GO:0048149: behavioral response to ethanol, GO:0060857: establishment of glial blood-brain barrier	GO:0004930: G-protein coupled receptor activity, GO:0008502: melatonin receptor activity	GO:0005886: plasma membrane, GO:0016021: integral to membrane
6	18	1	AM05030	-0.656235	-1.57596	10.6547	1284.12	2023.72	-4.49162	4.26139e-05	0.00607564	2.02458	AM05030	GB12413-RA	SET: OGS; Dmel Ortholog - C. Elsik Feb_2007: FBgn0051626; Best Dmel 5.1 match: FBgn0051626, blastp escore 1E-39;		GB12413-RA	FBgn0051626	318859	CG31626	CG31626	CG31626 gene product from transcript CG31626-RA	2L	-21232483 // -21232483	-21236733 // -21233722	39B3-39B4	NA										1	GO:0008150: biological_process	GO:0003674: molecular_function	GO:0005575: cellular_component
13	16	3	AM06768	-0.656838	-1.57662	8.55686	299.921	472.862	-3.6984	0.00054492	0.0259829	-0.300107	AM06768	GB14168-RA	SET: OGS; Dmel Ortholog - C. Elsik Feb_2007: FBgn0011660; Best Dmel 5.1 match: FBgn0011660, blastp escore 2E-41;		GB14168-RA	FBgn0011660	36705	CG8169	Pms2	CG8169 gene product from transcript CG8169-RA	2R	-11255576	-11259021	51F11-51F11	3430									1		GO:0006298: mismatch repair	GO:0005524: ATP binding, GO:0030983: mismatched DNA binding	GO:0005875: microtubule associated complex
19	15	15	AM04869	-0.662249	-1.58255	9.15424	452.92	716.768	-4.74517	1.81782e-05	0.00359384	2.80662	AM04869	GB12249-RA [PREDICTED: Apis mellifera similar to eag-like K+ channel CG5076-PA (LOC409845), mRNA]	SET: OGS; Dmel Ortholog - C. Elsik Feb_2007: FBgn0011589; Best Dmel 5.1 match: FBgn0011589, blastp escore 0E+00;	XR_015082.1	GB12249-RA	FBgn0011589	37047	CG5076	elk	eag-like K[+] channel	2R	13761451	13813097	54F4-55A2	NA				1							GO:0000160: two-component signal transduction system (phosphorelay), GO:0007165: signal transduction, GO:0006355: regulation of transcription, DNA-dependent, GO:0006813: potassium ion transport, GO:0055085: transmembrane transport	GO:0000155: two-component sensor activity, GO:0005249: voltage-gated potassium channel activity, GO:0005267: potassium channel activity	GO:0016020: membrane, GO:0008076: voltage-gated potassium channel complex
13	19	15	AM05527	-0.663521	-1.58394	9.01664	411.538	651.852	-3.65151	0.000629283	0.0286762	-0.430418	AM05527	GB12915-RA	SET: OGS; Best Dmel 5.1 match: FBgn0031412, blastp escore 5E-24;		GB12915-RA	FBgn0031412	33413	CG16995	CG16995	CG16995 gene product from transcript CG16995-RA	2L	2308026	2308671	22E1-22E1	NA										1			GO:0005576: extracellular region
32	2	5	AM09800	-0.665435	-1.58605	10.4636	1121.27	1778.39	-4.07294	0.000167697	0.0132773	0.771376	AM09800	GB17225-RA	SET: OGS; Dmel Ortholog - C. Elsik Feb_2007: FBgn0041711; Best Dmel 5.1 match: FBgn0041711, blastp escore 6E-98;		GB17225-RA	FBgn0041711	41653	CG9792	yellow-e	CG9792 gene product from transcript CG9792-RA	3R	-9235263	-9241006	87E10-87E10	NA										1	GO:0008150: biological_process	GO:0003674: molecular_function	GO:0005575: cellular_component
25	22	3	AM05042	-0.667437	-1.58825	9.74413	680.48	1080.77	-3.51581	0.000949824	0.0373701	-0.8023	AM05042	GB12425-RA [PREDICTED: Apis mellifera similar to pregnancy-induced growth inhibitor isoform 1 (LOC413141), mRNA]	SET: OGS;	XM_396592.3	GB12425-RA		NA	NA	NA	NA	NA	NA	NA	NA	NA										1	NA	NA	NA
21	14	5	AM03596	-0.66899	-1.58996	11.4622	2237.59	3557.68	-5.26548	3.03714e-06	0.00118202	4.45283	AM03596	GB10973-RA [Apis mellifera arginine kinase (Argk), mRNA]	SET: OGS; Dmel Ortholog - C. Elsik Feb_2007: FBgn0000116; Best Dmel 5.1 match: FBgn0000116, blastp escore 4E-178;	NM_001011603.1	GB10973-RA	FBgn0000116	39041	CG32031	Argk	Arginine kinase	3L	-9041961 // -9041961 // -9041961 // -9041961	-9059127 // -9056048 // -9050679 // -9044848	3-25.2 cM // 66F3-66F4	330				1							GO:0016310: phosphorylation	GO:0004054: arginine kinase activity	GO:0005575: cellular_component
13	17	17	AM12197	-0.670018	-1.59109	10.3889	1062.96	1691.26	-3.89351	0.000296735	0.0184904	0.25157	AM12197	GB19648-RA	SET: OGS;		GB19648-RA		NA	NA	NA	NA	NA	NA	NA	NA	NA										1	NA	NA	NA
36	19	15	AM08991	-0.67022	-1.59132	9.02086	411.786	655.282	-4.54346	3.58462e-05	0.00543353	2.1832	AM08991	GB16412-RA [PREDICTED: Apis mellifera similar to Translationally controlled tumor protein CG4800-PA, transcript variant 1 (LOC411832), mRNA]	SET: OGS; Dmel Ortholog - C. Elsik Feb_2007: FBgn0037874; Best Dmel 5.1 match: FBgn0037874, blastp escore 3E-74;	XM_395299.3	GB16412-RA	FBgn0037874	41341	CG4800	Tctp	Translationally controlled tumor protein	3R	7035974	7037006	86D8-86D8	NA									1		GO:0040018: positive regulation of multicellular organism growth, GO:0045793: positive regulation of cell size	GO:0005085: guanyl-nucleotide exchange factor activity	GO:0005737: cytoplasm
5	25	1	1-X64464_IVT_1	-0.672465	-1.59379	7.23372	119.22	190.012	-3.94907	0.000248962	0.0168313	0.41129	1-X64464_IVT_1	Arabidopsis thaliana 3-oxoacyl-[acyl-carrier protein] reductase (AT1G24360) mRNA		AT1G24360			NA	NA	NA	NA	NA	NA	NA	NA	NA										1	NA	NA	NA
17	21	19	AM00616	-0.674179	-1.59569	11.9239	3075.87	4908.13	-4.24475	9.6166e-05	0.00989136	1.27927	AM00616	DB739329 RIKEN full-length enriched honey bee cDNA library, head Apis mellifera cDNA clone BH10040L09 5', mRNA sequence	SET: UI_EST BH1B0040L09T3;	DB739329			NA	NA	NA	NA	NA	NA	NA	NA	NA										1	NA	NA	NA
15	20	3	AM03633	-0.674738	-1.59631	11.0481	1675.92	2675.29	-4.84154	1.31005e-05	0.00319741	3.10769	AM03633	GB11009-RA [PREDICTED: Apis mellifera similar to retinal degeneration A CG10966-PA (LOC413071), partial mRNA]	SET: OGS; Dmel Ortholog - C. Elsik Feb_2007: FBgn0003217; Best Dmel 5.1 match: FBgn0003217, blastp escore 0E+00;	XM_396522.2	GB11009-RA	FBgn0003217																			1
36	12	15	AM12843R	-0.676065	-1.59778	8.33191	254.915	407.297	-3.77607	0.000428531	0.0231877	-0.0822822	AM12843R	bEST30.5' Honeybee brain cDNA library Apis mellifera cDNA 5' similar to alpha-crystallin, heat shock 20kDa protein, mRNA sequence	SET: JDE_EST jdeC25_;	BI946433			NA	NA	NA	NA	NA	NA	NA	NA	NA										1	NA	NA	NA
17	21	5	AM11060	-0.677647	-1.59953	7.74157	169.219	270.67	-4.10011	0.000153672	0.0127912	0.851066	AM11060	GB18498-RA [PREDICTED: Apis mellifera enoyl Coenzyme A hydratase, short chain, 1, mitochondrial (Echs1), mRNA]	SET: OGS; Dmel Ortholog - C. Elsik Feb_2007: FBgn0033879; Best Dmel 5.1 match: FBgn0033879, blastp escore 2E-100;	XM_001123353.1	GB18498-RA	FBgn0033879	36536	CG6543	CG6543	CG6543 gene product from transcript CG6543-RA	2R	-9740451 // -9740451	-9741853 // -9741805	50C6-50C6	00062 // 00071 // 00280 // 00310 // 00380 // 00410 // 00640 // 00650 // 00903 // 01100						1					GO:0006635: fatty acid beta-oxidation	GO:0004300: enoyl-CoA hydratase activity	GO:0005739: mitochondrion, GO:0005759: mitochondrial matrix, GO:0005811: lipid particle, GO:0005875: microtubule associated complex
2	21	21	AM06362	-0.682162	-1.60454	10.1071	870.712	1397.09	-4.68514	2.22707e-05	0.0041649	2.62009	AM06362	GB13763-RA [PREDICTED: Apis mellifera similar to nucleolar protein family A, member 3 (LOC724638), mRNA]	SET: OGS; Dmel Ortholog - C. Elsik Feb_2007: FBgn0033548; Best Dmel 5.1 match: FBgn0033548, blastp escore 2E-24;	XM_001120529.1	GB13763-RA	FBgn0033548	36135	CG7637	CG7637	CG7637 gene product from transcript CG7637-RA	2R	-6698058	-6698395	47C1-47C1	NA										1
6	15	19	AM05561	-0.689573	-1.61281	8.78816	348.105	561.425	-4.18395	0.0001172	0.0112021	1.09847	AM05561	GB12949-RA [PREDICTED: Apis mellifera similar to 6-phosphogluconate dehydrogenase, decarboxylating (LOC552712), partial mRNA]	SET: OGS; Dmel Ortholog - C. Elsik Feb_2007: FBgn0004654; Best Dmel 5.1 match: FBgn0004654, blastp escore 0E+00;	XM_625087.2	GB12949-RA	FBgn0004654	31185	CG3724	Pgd	Phosphogluconate dehydrogenase	X	2039168	2042599	2D4-2D4	00030 // 00480 // 01100						1					GO:0006098: pentose-phosphate shunt, GO:0055114: oxidation reduction	GO:0004616: phosphogluconate dehydrogenase (decarboxylating) activity, GO:0050661: NADP or NADPH binding
48	13	7	AM07837	-0.691698	-1.61518	8.19388	230.406	372.148	-4.76773	1.6839e-05	0.00356591	2.87693	AM07837	GB15248-RA [PREDICTED: Apis mellifera similar to Von Hippel-Lindau disease tumor suppressor (pVHL) (G7 protein) (LOC726161), mRNA]	SET: OGS; Dmel Ortholog - C. Elsik Feb_2007: FBgn0041174; Best Dmel 5.1 match: FBgn0041174, blastp escore 1E-08;	XM_001121921.1	GB15248-RA	FBgn0041174	53433	CG13221	Vhl	von Hippel-Lindau	2R	7167230	7168538	47E5-47E6	4120				1							GO:0007010: cytoskeleton organization, GO:0016567: protein ubiquitination, GO:0007424: open tracheal system development	GO:0005515: protein binding, GO:0004842: ubiquitin-protein ligase activity	GO:0005634: nucleus, GO:0030891: VCB complex
42	10	9	AM08653	-0.692027	-1.61555	9.90946	756.629	1222.37	-4.87117	1.18407e-05	0.00312245	3.20065	AM08653	GB16072-RA [PREDICTED: Apis mellifera similar to Iron regulatory protein 1B CG6342-PA, transcript variant 1 (LOC409485), mRNA]	SET: OGS; Dmel Ortholog - C. Elsik Feb_2007: FBgn0024957; Best Dmel 5.1 match: FBgn0024957, blastp escore 0E+00;	XM_392993.3	GB16072-RA	FBgn0024957	41269	CG6342	Irp-1B	Iron regulatory protein 1B	3R	-6234337	-6238638	86B4-86B4	00020 // 00630 // 01100							1				GO:0008152: metabolic process, GO:0006447: regulation of translational initiation by iron	GO:0003729: mRNA binding, GO:0003994: aconitate hydratase activity, GO:0005506: iron ion binding, GO:0030350: iron-responsive element binding, GO:0051539: 4 iron, 4 sulfur cluster binding
29	7	17	AM03864	-0.693258	-1.61693	11.3446	2045.13	3306.83	-3.56352	0.000822533	0.0341545	-0.672472	AM03864	GB11241-RA [PREDICTED: Apis mellifera similar to CG7356-PA, isoform A (LOC411132), mRNA]	Best Dmel 5.1 match: FBgn0031975, blastp escore 3E-111;	XR_015069.1	GB11241-RA	FBgn0031975	34093	CG7356	CG7356	CG7356 gene product from transcript CG7356-RA	2L	8011406 // 8012772	8026900 // 8026900	28D3-28D3	00350 // 00903									1		GO:0018149: peptide cross-linking, GO:0042381: hemolymph coagulation	GO:0003810: protein-glutamine gamma-glutamyltransferase activity
14	8	21	AM10895	-0.702823	-1.62769	11.0654	1679.73	2734.07	-5.40944	1.83697e-06	0.000845204	4.91591	AM10895	GB30192-RA [PREDICTED: Apis mellifera similar to Insulin-like growth factor 1 receptor precursor (Insulin-like growth factor I receptor) (IGF-I receptor) (LOC725827), mRNA]	SET: OGS; Dmel Ortholog - C. Elsik Feb_2007: FBgn0013984; Best Dmel 5.1 match: FBgn0013984, blastp escore 0E+00;	XM_001121628.1	GB30192-RA	FBgn0013984	42549	CG18402	InR	Insulin-like receptor	3R	-17398220 // -17398220 // -17398220 // -17398220	-17445043 // -17444758 // -17417843 // -17415913	93E4-93E9	NA									1		GO:0016049: cell growth, GO:0001700: embryonic development via the syncytial blastoderm, GO:0006468: protein amino acid phosphorylation, GO:0006974: response to DNA damage stimulus, GO:0040007: growth, GO:0007285: primary spermatocyte growth, GO:0007296: vitellogenesis, GO:0009790: embryo development, GO:0007390: germ-band shortening, GO:0007391: dorsal closure, GO:0007411: axon guidance, GO:0007…	GO:0005515: protein binding, GO:0004713: protein tyrosine kinase activity, GO:0005009: insulin receptor activity, GO:0005520: insulin-like growth factor binding, GO:0005524: ATP binding	GO:0005886: plasma membrane, GO:0005887: integral to plasma membrane, GO:0005899: insulin receptor complex, GO:0005911: cell-cell junction
10	1	15	AM08535	-0.704316	-1.62937	11.8269	2846.09	4637.34	-5.38577	1.99562e-06	0.000845204	4.83961	AM08535	GB15954-RA [PREDICTED: Apis mellifera similar to Cyclin K CG15218-PA, isoform A (LOC411062), mRNA]	SET: OGS; Dmel Ortholog - C. Elsik Feb_2007: FBgn0025674; Best Dmel 5.1 match: FBgn0025674, blastp escore 5E-123;	XM_394536.1	GB15954-RA	FBgn0025674	49816	CG15218	CycK	Cyclin K	2L	-22128254 // -22128254	-22130142 // -22130115	40E4-40E4	NA										1		GO:0016538: cyclin-dependent protein kinase regulator activity
8	3	19	AM08796	-0.705141	-1.6303	11.8831	2958.28	4822.9	-4.85368	1.2569e-05	0.00312245	3.14577	AM08796	GB16216-RA [PREDICTED: Apis mellifera similar to CG7565-PA (LOC411903), mRNA]	SET: OGS; Dmel Ortholog - C. Elsik Feb_2007: FBgn0035833; Best Dmel 5.1 match: FBgn0035833, blastp escore 0E+00;	XM_395372.3	GB16216-RA	FBgn0035833	38893	CG7565	CG7565	CG7565 gene product from transcript CG7565-RA	3L	-8080734 // -8080734	-8084893 // -8084872	66B5-66B5	NA										1		GO:0004568: chitinase activity
7	19	17	AM10601	-0.705725	-1.63096	10.4786	1117.29	1822.25	-5.38913	1.97235e-06	0.000845204	4.85041	AM10601	GB18028-RA	SET: OGS; Dmel Ortholog - C. Elsik Feb_2007: FBgn0031066; Best Dmel 5.1 match: FBgn0031066, blastp escore 2E-29;		GB18028-RA	FBgn0031066	32989	CG14235	CG14235	CG14235 gene product from transcript CG14235-RA	X	-19634607 // -19634579 // -19634574	-19638371 // -19638371 // -19638371	18E5-18E5	00190 // 01100										1		GO:0004129: cytochrome-c oxidase activity	GO:0005751: mitochondrial respiratory chain complex IV
5	10	21	AM11686	-0.708359	-1.63394	8.32696	251.216	410.472	-4.57393	3.2371e-05	0.00512245	2.27676	AM11686	GB19132-RA [PREDICTED: Apis mellifera similar to yellow-d CG9889-PA (LOC727110), mRNA]	SET: OGS; Best Dmel 5.1 match: FBgn0038151, blastp escore 7E-59;	XM_001122824.1	GB19132-RA	FBgn0038151	41652	CG17044	yellow-e2	CG17044 gene product from transcript CG17044-RA	3R	-9231028	-9232720	87E10-87E10	NA									1		GO:0008150: biological_process	GO:0003674: molecular_function	GO:0005575: cellular_component
42	9	7	AM00147	-0.708716	-1.63435	11.6249	2470.5	4037.66	-3.62295	0.000686661	0.030331	-0.509343	AM00147	NW_001253354.1 SET: Dscam exon 6.33; Apis mellifera linkage group 4 genomic contig, reference assembly (based on Amel_4.0 Group4.23)	SET: Dscam exon 6.33;	NW_001253354.1			NA	NA	NA	NA	NA	NA	NA	NA	NA										1	NA	NA	NA
34	12	3	AM02004	-0.713197	-1.63943	9.87417	732.951	1201.62	-4.98723	7.95579e-06	0.00249051	3.5664	AM02004	BB160008B10H10.5 Bee Brain Normalized Library, BB16 Apis mellifera cDNA clone BB160008B10H10 5', mRNA sequence	SET: UI_EST BI512276;	BI512276			NA	NA	NA	NA	NA	NA	NA	NA	NA										1	NA	NA	NA
30	11	11	AM10912	-0.713413	-1.63968	9.87119	731.381	1199.23	-6.51484	3.62362e-08	0.00010436	8.52945	AM10912	GB18348-RA [PREDICTED: Apis mellifera similar to homothorax CG17117-PA, isoform A (LOC552079), mRNA]	SET: OGS; Dmel Ortholog - C. Elsik Feb_2007: FBgn0001235; Best Dmel 5.1 match: FBgn0001235, blastp escore 6E-180;	XM_624457.2	GB18348-RA	FBgn0001235	41273	CG17117	hth	homothorax	3R	-6410048 // -6408186 // -6335568 // -6335568 // -6335568	-6439973 // -6464386 // -6439973 // -6431392 // -6388134	86C1-86C3	NA									1		GO:0001752: compound eye photoreceptor fate commitment, GO:0006357: regulation of transcription from RNA polymerase II promoter, GO:0007380: specification of segmental identity, head, GO:0007383: specification of segmental identity, antennal segment, GO:0007420: brain development, GO:0007422: peripheral nervous system development, GO:0007432: salivary gland boundary specification, GO:0007476: ima…	GO:0003677: DNA binding, GO:0003700: sequence-specific DNA binding transcription factor activity, GO:0043565: sequence-specific DNA binding	GO:0005634: nucleus
23	21	9	AM04876	-0.715267	-1.64179	10.6962	1294.83	2125.83	-4.44005	5.05799e-05	0.00668211	1.86748	AM04876	GB12256-RA	SET: OGS;		GB12256-RA		NA	NA	NA	NA	NA	NA	NA	NA	NA										1	NA	NA	NA
14	17	7	AM06111	-0.717776	-1.64464	11.5383	2319.27	3814.37	-5.7526	5.48469e-07	0.000376093	6.02931	AM06111	GB13509-RA [PREDICTED: Apis mellifera similar to primase polypeptide 1 (LOC726227), mRNA]	SET: OGS;	XM_001121983.1	GB13509-RA		NA	NA	NA	NA	NA	NA	NA	NA	NA										1	NA	NA	NA
34	17	1	AM01925	-0.720325	-1.64755	8.88319	367.863	606.074	-3.59412	0.000749642	0.0323199	-0.588662	AM01925	BB160006B20B09.5 Bee Brain Normalized Library, BB16 Apis mellifera cDNA clone BB160006B20B09 5', mRNA sequence	SET: UI_EST BI511705;	BI511705			NA	NA	NA	NA	NA	NA	NA	NA	NA										1	NA	NA	NA
34	10	17	AM07174	-0.7216	-1.64901	9.20532	459.69	758.033	-5.09775	5.43548e-06	0.00182025	3.91697	AM07174	GB14577-RA [PREDICTED: Apis mellifera similar to Imitation SWI CG8625-PA, isoform A, transcript variant 1 (LOC412742), mRNA]	SET: OGS; Dmel Ortholog - C. Elsik Feb_2007: FBgn0011604; Best Dmel 5.1 match: FBgn0011604, blastp escore 0E+00;	XM_396195.3	GB14577-RA	FBgn0011604	36390	CG8625	Iswi	Imitation SWI	2R	8524122 // 8524160 // 8524225	8528133 // 8528133 // 8528133	49B10-49B10	NA								1			GO:0006333: chromatin assembly or disassembly, GO:0006334: nucleosome assembly, GO:0006338: chromatin remodeling, GO:0006350: transcription, GO:0006355: regulation of transcription, DNA-dependent, GO:0007517: muscle organ development, GO:0016584: nucleosome positioning, GO:0032582: negative regulation of gene-specific transcription, GO:0035076: ecdysone receptor-mediated signaling pathway, GO:004…	GO:0000166: nucleotide binding, GO:0005515: protein binding, GO:0003677: DNA binding, GO:0003678: DNA helicase activity, GO:0004386: helicase activity, GO:0005524: ATP binding, GO:0008094: DNA-dependent ATPase activity, GO:0016887: ATPase activity, GO:0016251: general RNA polymerase II transcription factor activity, GO:0031491: nucleosome binding	GO:0005667: transcription factor complex, GO:0005700: polytene chromosome, GO:0008623: chromatin accessibility complex, GO:0016585: chromatin remodeling complex, GO:0016589: NURF complex, GO:0016590: ACF complex, GO:0031213: RSF complex, GO:0035060: brahma complex
5	18	15	AM08597	-0.725851	-1.65388	11.3381	2013.06	3329.35	-5.01893	7.13383e-06	0.00233471	3.66674	AM08597	GB16016-RA [PREDICTED: Apis mellifera similar to CG8112-PA (LOC552313), mRNA]	SET: OGS; Dmel Ortholog - C. Elsik Feb_2007: FBgn0037612; Best Dmel 5.1 match: FBgn0037612, blastp escore 3E-109;	XM_624688.2	GB16016-RA	FBgn0037612	41033	CG8112	CG8112	CG8112 gene product from transcript CG8112-RA	3R	4526703	4540990	85A5-85A8	100										1		GO:0004772: sterol O-acyltransferase activity
32	6	21	AM00281	-0.728894	-1.65737	11.4175	2124.67	3521.36	-5.35759	2.20237e-06	0.00090612	4.74881	AM00281	GB18711-RA	Best Dmel 5.1 match: FBgn0026389, blastp escore 6E-13;		GB18711-RA	FBgn0026389	35644	CG1854	Or43a	Odorant receptor 43a	2R	-3120343	-3122418	43A1-43A1	NA									1		GO:0007608: sensory perception of smell	GO:0005515: protein binding, GO:0004984: olfactory receptor activity, GO:0005549: odorant binding	GO:0016020: membrane, GO:0016021: integral to membrane
18	9	3	AM11202	-0.732033	-1.66098	11.0933	1695.2	2815.69	-4.66988	2.34475e-05	0.00427397	2.5728	AM11202	GB18641-RA	SET: OGS;		GB18641-RA		NA	NA	NA	NA	NA	NA	NA	NA	NA										1	NA	NA	NA
22	21	7	AM02246	-0.733464	-1.66263	10.6705	1263.99	2101.55	-3.89349	0.000296758	0.0184904	0.251499	AM02246	BB160014B20D05.5 Bee Brain Normalized Library, BB16 Apis mellifera cDNA clone BB160014B20D05 5', mRNA sequence	SET: UI_EST BI514268;	BI514268			NA	NA	NA	NA	NA	NA	NA	NA	NA										1	NA	NA	NA
31	4	1	AM05232	-0.737331	-1.66709	11.5486	2320.1	3867.81	-6.04584	1.9357e-07	0.000224287	6.98834	AM05232	GB12616-RA	SET: OGS; Dmel Ortholog - C. Elsik Feb_2007: FBgn0036202; Best Dmel 5.1 match: FBgn0036202, blastp escore 2E-24;		GB12616-RA	FBgn0036202	39325	CG6024	CG6024	CG6024 gene product from transcript CG6024-RD	3L	-11728635 // -11726688 // -11726688	-11759282 // -11759282 // -11758898	68D3-68D4	NA										1
26	20	7	AM01245	-0.739943	-1.67011	10.1299	867.037	1448.05	-4.85782	1.23927e-05	0.00312245	3.15875	AM01245	BB170010B10G03.5 Bee Brain Normalized/Subtracted Library, BB17 Apis mellifera cDNA clone BB170010B10G03 5', mRNA sequence	SET: UI_EST BI504778;	BI504778			NA	NA	NA	NA	NA	NA	NA	NA	NA										1	NA	NA	NA
34	9	15	AM00131	-0.740848	-1.67116	9.12123	430.781	719.903	-3.58313	0.000775088	0.0331195	-0.618819	AM00131	GB12036-RA [PREDICTED: Apis mellifera similar to Protein diaphanous (LOC412191), mRNA]	SET: OGS; Also matches: GB12036-RC; Dmel Ortholog - C. Elsik Feb_2007: FBgn0011202; Best Dmel 5.1 match: FBgn0011202, blastp escore 0E+00;	XM_395654.3	GB12036-RA	FBgn0011202	35340	CG1768	dia	diaphanous	2L	20758146 // 20758365	20767523 // 20767523	38E7-38E8	NA									1		GO:0000910: cytokinesis, GO:0000915: cytokinesis, actomyosin contractile ring assembly, GO:0003383: apical constriction, GO:0008104: protein localization, GO:0007015: actin filament organization, GO:0007110: cytokinesis after meiosis I, GO:0007111: cytokinesis after meiosis II, GO:0007279: pole cell formation, GO:0007283: spermatogenesis, GO:0007349: cellularization, GO:0007424: open tracheal sys…	GO:0005515: protein binding, GO:0003779: actin binding, GO:0017048: Rho GTPase binding	GO:0005826: actomyosin contractile ring, GO:0005884: actin filament, GO:0005912: adherens junction, GO:0005938: cell cortex, GO:0032154: cleavage furrow, GO:0043234: protein complex, GO:0045177: apical part of cell
44	6	7	AM09675	-0.74247	-1.67304	9.90798	742.757	1242.66	-6.65874	2.16432e-08	7.79154e-05	9.0028	AM09675	GB17100-RA [PREDICTED: Apis mellifera similar to Steroid receptor seven-up, isoforms B/C (LOC408872), partial mRNA]	SET: OGS; Dmel Ortholog - C. Elsik Feb_2007: FBgn0003651; Best Dmel 5.1 match: FBgn0003651, blastp escore 5E-177;	XM_392402.2	GB17100-RA	FBgn0003651	41491	CG11502	svp	seven up	3R	8084470 // 8106831 // 8106873	8128509 // 8121860 // 8128509	87B4-87B5	NA									1		GO:0001700: embryonic development via the syncytial blastoderm, GO:0001752: compound eye photoreceptor fate commitment, GO:0006355: regulation of transcription, DNA-dependent, GO:0007270: nerve-nerve synaptic transmission, GO:0007417: central nervous system development, GO:0007419: ventral cord development, GO:0007462: R1/R6 cell fate commitment, GO:0007464: R3/R4 cell fate commitment, GO:0007465…	GO:0005515: protein binding, GO:0003700: sequence-specific DNA binding transcription factor activity, GO:0003707: steroid hormone receptor activity, GO:0004872: receptor activity, GO:0004879: ligand-dependent nuclear receptor activity, GO:0008270: zinc ion binding, GO:0043565: sequence-specific DNA binding	GO:0005634: nucleus, GO:0005737: cytoplasm
15	23	7	AM08876	-0.747362	-1.67872	8.16409	221.385	371.643	-3.46637	0.00110148	0.0407745	-0.935782	AM08876	GB16296-RA [PREDICTED: Apis mellifera similar to mevalonate (diphospho) decarboxylase (LOC725817), mRNA]	SET: OGS; Dmel Ortholog - C. Elsik Feb_2007: FBgn0030683; Best Dmel 5.1 match: FBgn0030683, blastp escore 2E-112;	XM_001121619.1	GB16296-RA	FBgn0030683	32520	CG8239	CG8239	CG8239 gene product from transcript CG8239-RA	X	15643209	15645255	13E14-13E14	00900 // 01100						1					GO:0008299: isoprenoid biosynthetic process, GO:0016310: phosphorylation	GO:0004163: diphosphomevalonate decarboxylase activity, GO:0005524: ATP binding, GO:0016301: kinase activity	GO:0005575: cellular_component
15	16	11	AM06849	-0.750518	-1.6824	9.13515	433.5	729.32	-4.82061	1.40688e-05	0.00325236	3.04213	AM06849	GB14250-RA [PREDICTED: Apis mellifera similar to Ect4 CG7915-PB, isoform B (LOC410954), partial mRNA]	SET: OGS; Dmel Ortholog - C. Elsik Feb_2007: FBgn0035835; Best Dmel 5.1 match: FBgn0035835, blastp escore 0E+00;	XM_394430.3	GB14250-RA	FBgn0035835																			1
21	19	23	AM12849R	-0.751286	-1.68329	11.0483	1632.31	2747.66	-4.11948	0.000144375	0.0124491	0.908021	AM12849R	NW_001261338.1 SET: JDE_EST jdeC31_; Apis mellifera genomic contig, reference assembly (based on Amel_4.0 GroupUn.7921)	SET: JDE_EST jdeC31_;	NW_001261338.1			NA	NA	NA	NA	NA	NA	NA	NA	NA										1	NA	NA	NA
24	5	11	AM02032	-0.754075	-1.68655	10.4941	1110.56	1873.01	-6.25263	9.25674e-08	0.000138708	7.66719	AM02032	XM_001120588.1 [PREDICTED: Apis mellifera similar to Dauer Up-Regulated family member (dur-1) (LOC724697), mRNA]	SET: UI_EST BI512489; Best Dmel 5.1 match: FBgn0015390, blastp escore 6E-91;	XM_001120588.1		FBgn0015390																			1
29	14	23	AM06372	-0.758909	-1.69221	11.1065	1694.93	2868.17	-3.76773	0.000439784	0.02323	-0.105799	AM06372	GB13773-RA [PREDICTED: Apis mellifera similar to CG14881-PA, isoform A (LOC724856), mRNA]	SET: OGS; Dmel Ortholog - C. Elsik Feb_2007: FBgn0038425; Best Dmel 5.1 match: FBgn0038425, blastp escore 5E-41;	XM_001120760.1	GB13773-RA	FBgn0038425	41990	CG14881	CG14881	CG14881 gene product from transcript CG14881-RA	3R	12260646	12261788	89B16-89B16	NA						1					GO:0008152: metabolic process	GO:0005488: binding, GO:0016491: oxidoreductase activity
34	15	23	AM04459	-0.763015	-1.69703	10.6801	1259.45	2137.34	-5.78424	4.90338e-07	0.000357429	6.1325	AM04459	GB11840-RA [PREDICTED: Apis mellifera similar to Vha100-2 CG18617-PB, isoform B, transcript variant 1 (LOC412810), mRNA]	SET: OGS; Dmel Ortholog - C. Elsik Feb_2007: FBgn0028670; Best Dmel 5.1 match: FBgn0028670, blastp escore 0E+00;	XM_396263.3	GB11840-RA	FBgn0028670	42216	CG18617	Vha100-2	CG18617 gene product from transcript CG18617-RB	3R	-14216038 // -14216038	-14224876 // -14222662	91A5-91A5	00190 // 01100 // 04142 // 04145						1					GO:0015986: ATP synthesis coupled proton transport	GO:0008553: hydrogen-exporting ATPase activity, phosphorylative mechanism	GO:0005886: plasma membrane, GO:0000220: vacuolar proton-transporting V-type ATPase, V0 domain
19	13	1	AM04140	-0.765781	-1.70029	7.71548	161.186	274.063	-3.66421	0.000605276	0.0279358	-0.395218	AM04140	GB11520-RA [PREDICTED: Apis mellifera similar to ire-1 CG4583-PA (LOC408501), mRNA]	SET: OGS; Best Dmel 5.1 match: FBgn0038736, blastp escore 0E+00;	XM_392044.3	GB11520-RA	FBgn0038736	42358	CG4583	ire-1	CG4583 gene product from transcript CG4583-RC	3R	-15680161 // -15680161	-15687013 // -15686736	92B3-92B3	4141										1
43	10	1	AM05998	-0.777417	-1.71406	8.49871	276.282	473.564	-4.08113	0.000163347	0.0131408	0.795351	AM05998	GB13395-RA [PREDICTED: Apis mellifera similar to Sel-1 homolog precursor (Suppressor of lin-12-like protein) (Sel-1L) (LOC409281), mRNA]	SET: OGS; Dmel Ortholog - C. Elsik Feb_2007: FBgn0028475; Best Dmel 5.1 match: FBgn0028475, blastp escore 0E+00;	XM_392802.3	GB13395-RA	FBgn0028475	42806	CG10221	CG10221	CG10221 gene product from transcript CG10221-RA	3R	-19580342	-19583860	95B1-95B1	4141										1		GO:0005488: binding	GO:0005886: plasma membrane
1	21	5	AM02651	-0.777868	-1.7146	9.96506	763.309	1308.77	-4.82809	1.37147e-05	0.00325236	3.06557	AM02651	GB10023-RA [PREDICTED: Apis mellifera similar to B0507.2 (LOC724850), mRNA]	SET: OGS;	XM_001120754.1	GB10023-RA		NA	NA	NA	NA	NA	NA	NA	NA	NA										1	NA	NA	NA
16	8	9	AM00225	-0.778847	-1.71576	9.96032	760.549	1304.92	-4.40113	5.75362e-05	0.00723731	1.74941	AM00225	GB30251-RA	SET: OGS; Best Dmel 5.1 match: FBgn0041622, blastp escore 7E-05;		GB30251-RA	FBgn0041622	2768964	CG33264	Or69a	Odorant receptor 69a	3L	-12957459 // -12957459	-12960833 // -12958839	69F2-69F2	NA									1		GO:0007608: sensory perception of smell	GO:0004984: olfactory receptor activity, GO:0005549: odorant binding	GO:0016020: membrane, GO:0016021: integral to membrane
17	24	9	AM04517	-0.782347	-1.71993	8.04432	201.292	346.208	-4.96722	8.52178e-06	0.00255653	3.50317	AM04517	GB11900-RA [PREDICTED: Apis mellifera similar to vrille CG14029-PA, isoform A (LOC410253), mRNA]	SET: OGS; Also matches: GB11900-RB; Dmel Ortholog - C. Elsik Feb_2007: FBgn0016076; Best Dmel 5.1 match: FBgn0016076, blastp escore 1E-41;	XM_393735.3	GB11900-RA	FBgn0016076	33759	CG14029	vri	vrille	2L	5299646 // 5305707 // 5305721	5310625 // 5310996 // 5310610	2-17 cM // 25D4-25D5	4711			1								GO:0006351: transcription, DNA-dependent, GO:0006355: regulation of transcription, DNA-dependent, GO:0007275: multicellular organismal development, GO:0007622: rhythmic behavior, GO:0007623: circadian rhythm, GO:0008407: bristle morphogenesis, GO:0009987: cellular process, GO:0035317: imaginal disc-derived wing hair organization, GO:0045475: locomotor rhythm	GO:0003700: sequence-specific DNA binding transcription factor activity, GO:0003702: RNA polymerase II transcription factor activity, GO:0030528: transcription regulator activity, GO:0042803: protein homodimerization activity, GO:0043565: sequence-specific DNA binding, GO:0046982: protein heterodimerization activity, GO:0046983: protein dimerization activity	GO:0005634: nucleus
45	7	21	AM06652	-0.78957	-1.72856	10.2114	901.794	1558.8	-4.38573	6.05397e-05	0.00732581	1.7028	AM06652	GB14053-RA	SET: OGS; Dmel Ortholog - C. Elsik Feb_2007: FBgn0011425; Best Dmel 5.1 match: FBgn0011425, blastp escore 1E-103;		GB14053-RA	FBgn0011425																			1
46	6	9	AM00473	-0.791136	-1.73044	10.9859	1541.69	2667.79	-6.40173	5.43194e-08	0.000113269	8.15739	AM00473	[Antisense] XM_393007.3 [PREDICTED: Apis mellifera similar to maggie CG14981-PA, isoform A (LOC409500), mRNA]	SET: UI_EST BH1B0020L18M3;	XM_393007.3			NA	NA	NA	NA	NA	NA	NA	NA	NA										1	NA	NA	NA
40	15	5	AM07680	-0.811064	-1.7545	11.6822	2480.86	4352.68	-5.33833	2.35571e-06	0.000942286	4.68682	AM07680	GB15089-RA	SET: OGS; Best Dmel 5.1 match: FBgn0020378, blastp escore 7E-149;		GB15089-RA	FBgn0020378	31913	CG1343	Sp1	CG1343 gene product from transcript CG1343-RB	X	9623707 // 9624179	9649831 // 9649831	9A1-9A1	NA			1								GO:0045449: regulation of transcription	GO:0003676: nucleic acid binding, GO:0003702: RNA polymerase II transcription factor activity, GO:0008270: zinc ion binding	GO:0005634: nucleus
35	4	23	AM05455	-0.819643	-1.76497	9.41324	513.213	905.806	-3.83636	0.000355072	0.0205343	0.0884348	AM05455	GB12841-RA [PREDICTED: Apis mellifera similar to CG7580-PA (LOC726747), mRNA]	SET: OGS; Dmel Ortholog - C. Elsik Feb_2007: FBgn0036728; Best Dmel 5.1 match: FBgn0036728, blastp escore 2E-13;	XM_001122467.1	GB12841-RA	FBgn0036728	39950	CG7580	CG7580	CG7580 gene product from transcript CG7580-RA	3L	17467860	17468945	74C3-74C3	00190 // 01100				1							GO:0006122: mitochondrial electron transport, ubiquinol to cytochrome c	GO:0008121: ubiquinol-cytochrome-c reductase activity, GO:0048039: ubiquinone binding	GO:0005750: mitochondrial respiratory chain complex III, GO:0005811: lipid particle
11	7	5	AM11591	-0.823332	-1.76949	10.3801	1001.83	1772.73	-6.37656	5.94356e-08	0.000113269	8.07464	AM11591	GB19036-RA [PREDICTED: Apis mellifera similar to TATA box binding protein (LOC727641), mRNA]	SET: OGS; Also matches: XM_394229.2; Best Dmel 5.1 match: FBgn0003687, blastp escore 6E-67;	XM_001123347.1	GB19036-RA	FBgn0003687	37476	CG9874	Tbp	TATA binding protein	2R	-17573704	-17575145	57F8-57F8	3022			1								GO:0006357: regulation of transcription from RNA polymerase II promoter, GO:0006359: regulation of transcription from RNA polymerase III promoter, GO:0006367: transcription initiation from RNA polymerase II promoter, GO:0042796: snRNA transcription from RNA polymerase III promoter, GO:0042797: tRNA transcription from RNA polymerase III promoter	GO:0005515: protein binding, GO:0003677: DNA binding, GO:0008134: transcription factor binding, GO:0016251: general RNA polymerase II transcription factor activity	GO:0000126: transcription factor TFIIIB complex, GO:0005634: nucleus, GO:0005666: DNA-directed RNA polymerase III complex, GO:0005669: transcription factor TFIID complex
30	8	17	AM00127	-0.84012	-1.7902	11.2007	1759.07	3149.09	-5.53775	1.1708e-06	0.000636926	5.33081	AM00127	NW_001253354.1 SET: Dscam exon 6.15; Apis mellifera linkage group 4 genomic contig, reference assembly (based on Amel_4.0 Group4.23)	SET: Dscam exon 6.15;	NW_001253354.1			NA	NA	NA	NA	NA	NA	NA	NA	NA										1	NA	NA	NA
1	14	7	AM12309	-0.841491	-1.7919	10.9066	1434.01	2569.6	-4.60778	2.88968e-05	0.00491503	2.38095	AM12309	GB19762-RA [PREDICTED: Apis mellifera similar to protein phosphatase 1, regulatory (inhibitor) subunit 8 (LOC412478), mRNA]	SET: OGS; Also matches: GB19762-RB; Dmel Ortholog - C. Elsik Feb_2007: FBgn0026402; Best Dmel 5.1 match: FBgn0026402, blastp escore 7E-71;	XR_015001.1	GB19762-RA	FBgn0026402	44748	CG8980	NiPp1	Nuclear inhibitor of Protein phosphatase 1	2R	-12891061	-12892604	53E4-53E4	NA				1							GO:0007411: axon guidance, GO:0035308: negative regulation of protein amino acid dephosphorylation	GO:0003729: mRNA binding, GO:0004864: phosphoprotein phosphatase inhibitor activity, GO:0004865: protein serine/threonine phosphatase inhibitor activity	GO:0005634: nucleus, GO:0016607: nuclear speck
20	19	7	AM05606	-0.848087	-1.80011	10.8495	1375.22	2475.55	-5.71093	6.356e-07	0.000416029	5.89351	AM05606	GB12995-RA [PREDICTED: Apis mellifera similar to C04G6.4 (LOC413630), mRNA]	SET: OGS; Best Dmel 5.1 match: FBgn0053196, blastp escore 3E-04;	XM_397072.3	GB12995-RA	FBgn0053196	318824	CG33196	dp	dumpy	2L	-4479470	-4591963	2-13.0 cM // 24F4-25A1	NA									1		GO:0007424: open tracheal system development, GO:0007475: apposition of dorsal and ventral imaginal disc-derived wing surfaces, GO:0008362: chitin-based embryonic cuticle biosynthetic process, GO:0040005: chitin-based cuticle attachment to epithelium	GO:0005509: calcium ion binding, GO:0004519: endonuclease activity, GO:0004867: serine-type endopeptidase inhibitor activity, GO:0051539: 4 iron, 4 sulfur cluster binding	GO:0005578: proteinaceous extracellular matrix
29	8	19	AM05299	-0.848391	-1.80049	10.2653	917.208	1651.43	-5.39007	1.96583e-06	0.000845204	4.85346	AM05299	GB30189-RA [PREDICTED: Apis mellifera similar to Nuclear transcription factor Y subunit alpha (Nuclear transcription factor Y subunit A) (NF-YA) (CAAT-box DNA-binding protein subunit A) (LOC725757), mRNA]	SET: OGS; Dmel Ortholog - C. Elsik Feb_2007: FBgn0035993; Best Dmel 5.1 match: FBgn0035993, blastp escore 1E-29;	XM_001121566.1	GB30189-RA	FBgn0035993	39091	CG3891	Nf-YA	Nuclear factor Y-box A	3L	-9433155	-9435353	67B6-67B6	NA			1								GO:0006355: regulation of transcription, DNA-dependent, GO:0006911: phagocytosis, engulfment	GO:0003700: sequence-specific DNA binding transcription factor activity, GO:0043565: sequence-specific DNA binding	GO:0005634: nucleus
25	23	17	AM09290	-0.856846	-1.81108	10.5098	1083.43	1962.18	-4.97015	8.43665e-06	0.00255653	3.51241	AM09290	GB16711-RA [PREDICTED: Apis mellifera similar to Hemolectin CG7002-PA (LOC411597), mRNA]	SET: OGS; Dmel Ortholog - C. Elsik Feb_2007: FBgn0029167; Best Dmel 5.1 match: FBgn0029167, blastp escore 0E+00;	XM_395067.3	GB16711-RA	FBgn0029167	39529	CG7002	Hml	Hemolectin	3L	13839153	13853112	70C4-70C5	4512						1					GO:0007155: cell adhesion, GO:0006030: chitin metabolic process, GO:0007599: hemostasis, GO:0035006: melanization defense response, GO:0042060: wound healing, GO:0042381: hemolymph coagulation	GO:0005529: sugar binding, GO:0008061: chitin binding, GO:0042803: protein homodimerization activity	GO:0005576: extracellular region
3	10	5	AM08600	-0.868305	-1.82552	9.02459	385.459	703.661	-5.46654	1.50365e-06	0.000773307	5.10033	AM08600	GB16019-RA [PREDICTED: Apis mellifera similar to C29H12.2, transcript variant 1 (LOC412320), mRNA]	SET: OGS; Dmel Ortholog - C. Elsik Feb_2007: FBgn0037971; Best Dmel 5.1 match: FBgn0037971, blastp escore 3E-60;	XM_395781.3	GB16019-RA	FBgn0037971																			1
31	5	11	AM01002	-0.881068	-1.84174	11.9481	2911.44	5362.11	-5.78075	4.96429e-07	0.000357429	6.12113	AM01002	DB780628 RIKEN full-length enriched honey bee cDNA library, head Apis mellifera cDNA clone BH10091N11 3', mRNA sequence	SET: UI_EST BH1B0091N11M3;	DB780628			NA	NA	NA	NA	NA	NA	NA	NA	NA										1	NA	NA	NA
18	4	19	AM02749	-0.892433	-1.8563	9.5075	534.217	991.669	-5.82218	4.28643e-07	0.000342915	6.25635	AM02749	GB10121-RA [PREDICTED: Apis mellifera similar to Arginine methyltransferase 1 CG6554-PA (LOC725362), mRNA]	SET: OGS; Dmel Ortholog - C. Elsik Feb_2007: FBgn0037834; Best Dmel 5.1 match: FBgn0037834, blastp escore 9E-137;	XM_001121222.1	GB10121-RA	FBgn0037834	41295	CG6554	Art1	Arginine methyltransferase 1	3R	-6612202	-6613930	86C6-86C6	NA								1			GO:0016571: histone methylation, GO:0019919: peptidyl-arginine methylation, to asymmetrical-dimethyl arginine	GO:0016274: protein-arginine N-methyltransferase activity, GO:0035241: protein-arginine omega-N monomethyltransferase activity, GO:0035242: protein-arginine omega-N asymmetric methyltransferase activity, GO:0042054: histone methyltransferase activity	GO:0005737: cytoplasm
21	3	11	AM10328	-0.905933	-1.87376	15.2127	27741	51979.8	-7.40915	1.47601e-09	2.12546e-05	11.4622	AM10328	GB17755-RA	SET: OGS; Best Dmel 5.1 match: FBgn0013674, blastp escore 5E-05;		GB17755-RA	FBgn0013674	192469		COX1	cytochrome c oxidase subunit I	MT	NA	NA	NA	00190 // 01100						1					GO:0006123: mitochondrial electron transport, cytochrome c to oxygen, GO:0009060: aerobic respiration, GO:0030431: sleep	GO:0009055: electron carrier activity, GO:0004129: cytochrome-c oxidase activity, GO:0020037: heme binding	GO:0005739: mitochondrion, GO:0016021: integral to membrane, GO:0005743: mitochondrial inner membrane, GO:0005751: mitochondrial respiratory chain complex IV
10	7	1	AM00355	-0.947631	-1.9287	9.40991	489.817	944.711	-4.2239	0.00010293	0.010222	1.21712	AM00355	GB17782-RA Apid exon M12 [Apis mellifera apidaecin type 22 (Apid22), mRNA]	SET: Apid exon M12; Also matches: GB13473-RA,GB13473-RB,GB13473-RC,NM_001011613.1; Best Dmel 5.1 match: FBgn0035544, blastp escore 3E-15;	NM_001011642.1	GB17782-RA	FBgn0035544	38546	CG15021	CG15021	CG15021 gene product from transcript CG15021-RA	3L	4436720	4438319	64B6-64B6	NA		1										GO:0005199: structural constituent of cell wall
32	19	1	AM10109	-0.979762	-1.97214	9.79385	632.081	1246.55	-3.58828	0.000763057	0.0328001	-0.604687	AM10109	GB17538-RA [Apis mellifera hymenoptaecin (LOC406142), mRNA]	SET: OGS;	NM_001011615.1	GB17538-RA		NA	NA	NA	NA	NA	NA	NA	NA	NA		1									NA	NA	NA
14	20	15	AM00357	-0.995828	-1.99423	11.716	2382.26	4750.76	-4.9214	9.97191e-06	0.0028156	3.35862	AM00357	GB17782-RA Apid exon M2 & M22 [Apis mellifera apidaecin 14 (Apid14), mRNA]	SET: Apid exon M2, M22; Best Dmel 5.1 match: FBgn0035544, blastp escore 3E-15;	NM_001011613.1	GB17782-RA	FBgn0035544	38546	CG15021	CG15021	CG15021 gene product from transcript CG15021-RA	3L	4436720	4438319	64B6-64B6	NA		1										GO:0005199: structural constituent of cell wall
2	9	1	AM00356	-1.00194	-2.00269	9.92218	685.595	1373.03	-4.02354	0.000196436	0.0145061	0.627144	AM00356	GB17782-RA Apid exon M21 [PREDICTED: Apis mellifera apidaecin (Apid73), partial mRNA]	SET: Apid exon M21; Also matches: GB17354-RA; Best Dmel 5.1 match: FBgn0035544, blastp escore 3E-15;	XM_001123211.1	GB17782-RA	FBgn0035544	38546	CG15021	CG15021	CG15021 gene product from transcript CG15021-RA	3L	4436720	4438319	64B6-64B6	NA										1		GO:0005199: structural constituent of cell wall
14	18	21	AM12438	-1.05949	-2.0842	8.14127	195.568	407.602	-4.40067	5.76242e-05	0.00723731	1.74801	AM12438	GB19891-RA [PREDICTED: Apis mellifera similar to fem-1 homolog c (LOC409291), mRNA]	SET: OGS; Best Dmel 5.1 match: FBgn0038286, blastp escore 1E-170;	XM_392810.3	GB19891-RA	FBgn0038286	41816	CG6966	CG6966	CG6966 gene product from transcript CG6966-RB	3R	-10906168	-10921333	88E1-88E1	NA										1			GO:0005575: cellular_component
19	12	3	AM06107	-1.09581	-2.13733	7.56365	129.404	276.58	-3.85092	0.000339234	0.0199386	0.129894	AM06107	GB13505-RA [PREDICTED: Apis mellifera similar to CG18003-PB, isoform B (LOC552771), mRNA]	SET: OGS; Dmel Ortholog - C. Elsik Feb_2007: FBgn0061356; Best Dmel 5.1 match: FBgn0061356, blastp escore 1E-126;	XM_625146.2	GB13505-RA	FBgn0061356	3771779	CG18003	CG18003	CG18003 gene product from transcript CG18003-RA	2R	6767457 // 6767457 // 6771053	6772396 // 6772441 // 6772441	47C5-47C5	00630 // 01100 // 04146						1					GO:0055114: oxidation reduction	GO:0008891: glycolate oxidase activity, GO:0010181: FMN binding
8	10	7	AM00359	-1.1929	-2.28612	10.7314	1124.38	2570.46	-6.76371	1.48599e-08	7.51613e-05	9.34793	AM00359	NM_001011613.1 Apid exon M1, M9, M10 & M17 [Apis mellifera apidaecin 14 (Apid14), mRNA]	SET: Apid exon M1, M9, M10, M17; Best Dmel 5.1 match: FBgn0035544, blastp escore 2E-10;	NM_001011613.1		FBgn0035544	38546	CG15021	CG15021	CG15021 gene product from transcript CG15021-RA	3L	4436720	4438319	64B6-64B6	NA		1										GO:0005199: structural constituent of cell wall
9	12	11	AM00351	-1.24896	-2.37669	10.4793	925.948	2200.7	-6.02349	2.09606e-07	0.000224287	6.91507	AM00351	GB13473-RA [Apis mellifera apidaecin type 22 (Apid22), mRNA]	Also matches: GB13473-RB,GB13473-RC; Best Dmel 5.1 match: FBgn0035544, blastp escore 4E-26;	NM_001011642.1	GB13473-RA	FBgn0035544	38546	CG15021	CG15021	CG15021 gene product from transcript CG15021-RA	3L	4436720	4438319	64B6-64B6	NA										1		GO:0005199: structural constituent of cell wall
14	13	7	AM00354	-1.30818	-2.47629	10.3582	834.14	2065.57	-4.02907	0.000193001	0.0144001	0.643223	AM00354	GB17782-RA [Apis mellifera apidaecin type 22 (Apid22), mRNA]	Also matches: GB17354-RA,GB13473-RA,GB13473-RB,GB13473-RC; Best Dmel 5.1 match: FBgn0035544, blastp escore 3E-15;	NM_001011642.1	GB17782-RA	FBgn0035544	38546	CG15021	CG15021	CG15021 gene product from transcript CG15021-RA	3L	4436720	4438319	64B6-64B6	NA		1										GO:0005199: structural constituent of cell wall
40	20	1	AM02920	-1.33468	-2.5222	8.44808	219.906	554.647	-3.5803	0.000781766	0.033306	-0.626568	AM02920	GB10290-RA [PREDICTED: Apis mellifera similar to CG18659-PA, isoform A (LOC409184), mRNA]	SET: OGS; Dmel Ortholog - C. Elsik Feb_2007: FBgn0027561; Best Dmel 5.1 match: FBgn0027561, blastp escore 9E-122;	XM_397549.3	GB10290-RA	FBgn0027561	35929	CG18659	CG18659	CG18659 gene product from transcript CG18659-RB	2R	-5010806 // -5010801	-5019486 // -5015507	45A9-45A10	NA										1
8	15	3	AM00360	-1.37267	-2.5895	9.6353	494.204	1279.74	-4.74992	1.78879e-05	0.00359384	2.82141	AM00360	GB17782-RA Apid Nterm [Apis mellifera apidaecin type 22 (Apid22), mRNA]	SET: Apid exon NTERM; Best Dmel 5.1 match: FBgn0035544, blastp escore 3E-15;	NM_001011642.1	GB17782-RA	FBgn0035544	38546	CG15021	CG15021	CG15021 gene product from transcript CG15021-RA	3L	4436720	4438319	64B6-64B6	NA		1										GO:0005199: structural constituent of cell wall
21	6	13	AM00358	-1.4787	-2.78698	10.3699	792.656	2209.12	-6.01239	2.18057e-07	0.000224287	6.87869	AM00358	GB13473-RB Apid exon M3 [Apis mellifera apidaecin 14 (Apid14), mRNA]	SET: Apid exon M3; Best Dmel 5.1 match: FBgn0035544, blastp escore 4E-26;	NM_001011613.1	GB13473-RB	FBgn0035544	38546	CG15021	CG15021	CG15021 gene product from transcript CG15021-RA	3L	4436720	4438319	64B6-64B6	NA		1										GO:0005199: structural constituent of cell wall
19	23	19	AM00353	-1.59262	-3.01598	10.4419	800.977	2415.73	-3.91357	0.000278547	0.0181018	0.309105	AM00353	GB13473-RA [PREDICTED: Apis mellifera apidaecin (Apid73), partial mRNA]	Also matches: GB13473-RB,GB13473-RC,NM_001011642.1,NM_001011613.1; Best Dmel 5.1 match: FBgn0035544, blastp escore 4E-26;	XM_001123211.1	GB13473-RA	FBgn0035544	38546	CG15021	CG15021	CG15021 gene product from transcript CG15021-RA	3L	4436720	4438319	64B6-64B6			1										GO:0005199: structural constituent of cell wall
																											GRAND TOTAL	TOTAL INDUCED	1	16	12	17	15	2	3	24	80
																											170	PERCENTAGE (UP)	0.588235	9.41176	7.05882	10	8.82353	1.17647	1.76471	14.1176	47.0588
																												TOTAL REDUCED	11	13	21	15	28	8	6	31	153
																											286	PERCENTAGE (DOWN)	3.84615	4.54545	7.34266	5.24476	9.79021	2.7972	2.0979	10.8392	53.4965
																											TOTAL		12	29	33	32	43	10	9	55	233	GRAND TOTAL:
																											PERCENTAGE		2.42915	5.87045	6.68016	6.47773	8.70445	2.02429	1.82186	11.1336	47.166	456
																													immune response	transcription/splicing/rRNA processing	signaling	trafficking	metabolism	translation / protein folding	chromatin regulation	other	unassigned	456

## Sheet: RNA vs Buffer ALL
Flenniken and Andino, 2013.
Supporting Table S4. Complete Honey Bee Gene Expression Microarray Results. Complete microarray results for dsRNA-treated bees compared to mock-infected bees. Differentially expressed genes with adjusted P-value < 0.05 (sheet 1) and all data (sheet 2).
Block	Row	Column	ID	logFC	FoldChange	AveExpr	Cy5median	Cy3median	t	P.Value	adj.P.Val	B	cloneAM_id	Name	Reporter.Comment	Reporter.BioSequence.Database.Entry..entrez.	beebaseGB_id	FBgn_id	EG_id	CG_id	Symbol	GeneName	Chromosome	Chr_Start	Chr_Stop	MapLoc	Pathway	GO_BP	GO_MF	GO_CC
21	3	11	AM10328	-0.905933	-1.87376	15.2127	27741	51979.8	-7.40915	1.47601e-09	2.12546e-05	11.4622	AM10328	GB17755-RA	SET: OGS; Best Dmel 5.1 match: FBgn0013674, blastp escore 5E-05;		GB17755-RA	FBgn0013674	192469		COX1	cytochrome c oxidase subunit I	MT	NA	NA	NA	00190 // 01100	GO:0006123: mitochondrial electron transport, cytochrome c to oxygen, GO:0009060: aerobic respiration, GO:0030431: sleep	GO:0009055: electron carrier activity, GO:0004129: cytochrome-c oxidase activity, GO:0020037: heme binding	GO:0005739: mitochondrion, GO:0016021: integral to membrane, GO:0005743: mitochondrial inner membrane, GO:0005751: mitochondrial respiratory chain complex IV
4	6	23	AM10544	0.768331	1.7033	11.6856	4298.91	2523.87	6.74909	1.56586e-08	7.51613e-05	9.29989	AM10544	GB17971-RA [PREDICTED: Apis mellifera similar to Protein decapentaplegic precursor (Protein DPP-C) (LOC727101), partial mRNA]	SET: OGS; Dmel Ortholog - C. Elsik Feb_2007: FBgn0000490; Best Dmel 5.1 match: FBgn0000490, blastp escore 2E-88;	XM_001122815.1	GB17971-RA	FBgn0000490	33432	CG9885	dpp	decapentaplegic	2L	2428453 // 2449060 // 2451006 // 2451241 // 2454738	2459609 // 2459609 // 2459609 // 2459609 // 2459609	2-4.0 cM // 22F1-22F3	04340 // 04350	GO:0001708: cell fate specification, GO:0001709: cell fate determination, GO:0001715: ectodermal cell fate specification, GO:0001745: compound eye morphogenesis, GO:0002168: instar larval development, GO:0007179: transforming growth factor beta receptor signaling pathway, GO:0007281: germ cell development, GO:0007304: chorion-containing eggshell formation, GO:0007313: maternal specification of do…	GO:0005515: protein binding, GO:0005160: transforming growth factor beta receptor binding, GO:0008083: growth factor activity, GO:0016015: morphogen activity, GO:0016566: specific transcriptional repressor activity, GO:0042803: protein homodimerization activity, GO:0046982: protein heterodimerization activity	GO:0005622: intracellular, GO:0005576: extracellular region, GO:0005615: extracellular space
8	10	7	AM00359	-1.1929	-2.28612	10.7314	1124.38	2570.46	-6.76371	1.48599e-08	7.51613e-05	9.34793	AM00359	NM_001011613.1 Apid exon M1, M9, M10 & M17 [Apis mellifera apidaecin 14 (Apid14), mRNA]	SET: Apid exon M1, M9, M10, M17; Best Dmel 5.1 match: FBgn0035544, blastp escore 2E-10;	NM_001011613.1		FBgn0035544	38546	CG15021	CG15021	CG15021 gene product from transcript CG15021-RA	3L	4436720	4438319	64B6-64B6	NA		GO:0005199: structural constituent of cell wall
44	6	7	AM09675	-0.74247	-1.67304	9.90798	742.757	1242.66	-6.65874	2.16432e-08	7.79154e-05	9.0028	AM09675	GB17100-RA [PREDICTED: Apis mellifera similar to Steroid receptor seven-up, isoforms B/C (LOC408872), partial mRNA]	SET: OGS; Dmel Ortholog - C. Elsik Feb_2007: FBgn0003651; Best Dmel 5.1 match: FBgn0003651, blastp escore 5E-177;	XM_392402.2	GB17100-RA	FBgn0003651	41491	CG11502	svp	seven up	3R	8084470 // 8106831 // 8106873	8128509 // 8121860 // 8128509	87B4-87B5	NA	GO:0001700: embryonic development via the syncytial blastoderm, GO:0001752: compound eye photoreceptor fate commitment, GO:0006355: regulation of transcription, DNA-dependent, GO:0007270: nerve-nerve synaptic transmission, GO:0007417: central nervous system development, GO:0007419: ventral cord development, GO:0007462: R1/R6 cell fate commitment, GO:0007464: R3/R4 cell fate commitment, GO:0007465…	GO:0005515: protein binding, GO:0003700: sequence-specific DNA binding transcription factor activity, GO:0003707: steroid hormone receptor activity, GO:0004872: receptor activity, GO:0004879: ligand-dependent nuclear receptor activity, GO:0008270: zinc ion binding, GO:0043565: sequence-specific DNA binding	GO:0005634: nucleus, GO:0005737: cytoplasm
30	11	11	AM10912	-0.713413	-1.63968	9.87119	731.381	1199.23	-6.51484	3.62362e-08	0.00010436	8.52945	AM10912	GB18348-RA [PREDICTED: Apis mellifera similar to homothorax CG17117-PA, isoform A (LOC552079), mRNA]	SET: OGS; Dmel Ortholog - C. Elsik Feb_2007: FBgn0001235; Best Dmel 5.1 match: FBgn0001235, blastp escore 6E-180;	XM_624457.2	GB18348-RA	FBgn0001235	41273	CG17117	hth	homothorax	3R	-6410048 // -6408186 // -6335568 // -6335568 // -6335568	-6439973 // -6464386 // -6439973 // -6431392 // -6388134	86C1-86C3	NA	GO:0001752: compound eye photoreceptor fate commitment, GO:0006357: regulation of transcription from RNA polymerase II promoter, GO:0007380: specification of segmental identity, head, GO:0007383: specification of segmental identity, antennal segment, GO:0007420: brain development, GO:0007422: peripheral nervous system development, GO:0007432: salivary gland boundary specification, GO:0007476: ima…	GO:0003677: DNA binding, GO:0003700: sequence-specific DNA binding transcription factor activity, GO:0043565: sequence-specific DNA binding	GO:0005634: nucleus
4	6	15	AM02587	0.730449	1.65916	7.7626	279.718	168.59	6.3606	6.29274e-08	0.000113269	8.02215	AM02587	BB160024A10B05.5 Bee Brain Normalized Library, BB16 Apis mellifera cDNA clone BB160024A10B05 5', mRNA sequence	SET: UI_EST BI516961;	BI516961			NA	NA	NA	NA	NA	NA	NA	NA	NA	NA	NA	NA
11	7	5	AM11591	-0.823332	-1.76949	10.3801	1001.83	1772.73	-6.37656	5.94356e-08	0.000113269	8.07464	AM11591	GB19036-RA [PREDICTED: Apis mellifera similar to TATA box binding protein (LOC727641), mRNA]	SET: OGS; Also matches: XM_394229.2; Best Dmel 5.1 match: FBgn0003687, blastp escore 6E-67;	XM_001123347.1	GB19036-RA	FBgn0003687	37476	CG9874	Tbp	TATA binding protein	2R	-17573704	-17575145	57F8-57F8	3022	GO:0006357: regulation of transcription from RNA polymerase II promoter, GO:0006359: regulation of transcription from RNA polymerase III promoter, GO:0006367: transcription initiation from RNA polymerase II promoter, GO:0042796: snRNA transcription from RNA polymerase III promoter, GO:0042797: tRNA transcription from RNA polymerase III promoter	GO:0005515: protein binding, GO:0003677: DNA binding, GO:0008134: transcription factor binding, GO:0016251: general RNA polymerase II transcription factor activity	GO:0000126: transcription factor TFIIIB complex, GO:0005634: nucleus, GO:0005666: DNA-directed RNA polymerase III complex, GO:0005669: transcription factor TFIID complex
46	6	9	AM00473	-0.791136	-1.73044	10.9859	1541.69	2667.79	-6.40173	5.43194e-08	0.000113269	8.15739	AM00473	[Antisense] XM_393007.3 [PREDICTED: Apis mellifera similar to maggie CG14981-PA, isoform A (LOC409500), mRNA]	SET: UI_EST BH1B0020L18M3;	XM_393007.3			NA	NA	NA	NA	NA	NA	NA	NA	NA	NA	NA	NA
24	5	11	AM02032	-0.754075	-1.68655	10.4941	1110.56	1873.01	-6.25263	9.25674e-08	0.000138708	7.66719	AM02032	XM_001120588.1 [PREDICTED: Apis mellifera similar to Dauer Up-Regulated family member (dur-1) (LOC724697), mRNA]	SET: UI_EST BI512489; Best Dmel 5.1 match: FBgn0015390, blastp escore 6E-91;	XM_001120588.1		FBgn0015390
31	13	19	AM07630	-0.624497	-1.54167	10.592	1243.12	1916.48	-6.24149	9.63253e-08	0.000138708	7.63058	AM07630	GB15039-RA [PREDICTED: Apis mellifera similar to Enolase CG17654-PA, isoform A (LOC552678), partial mRNA]	SET: OGS; Dmel Ortholog - C. Elsik Feb_2007: FBgn0000579; Best Dmel 5.1 match: FBgn0000579, blastp escore 5E-148;	XM_625053.2	GB15039-RA	FBgn0000579	33351	CG17654	Eno	Enolase	2L	-1725059 // -1724973 // -1724973 // -1724973 // -1724973 // -1724973	-1727735 // -1729629 // -1729578 // -1728459 // -1728415 // -1727735	22B1-22B1	00010 // 01100 // 03018	GO:0006096: glycolysis	GO:0000287: magnesium ion binding, GO:0004634: phosphopyruvate hydratase activity	GO:0000015: phosphopyruvate hydratase complex, GO:0005811: lipid particle
4	20	9	AM09160	0.633242	1.55105	8.26461	383.007	246.935	6.11799	1.4968e-07	0.000195945	7.22502	AM09160	GB16581-RA	SET: OGS;		GB16581-RA		NA	NA	NA	NA	NA	NA	NA	NA	NA	NA	NA	NA
9	12	11	AM00351	-1.24896	-2.37669	10.4793	925.948	2200.7	-6.02349	2.09606e-07	0.000224287	6.91507	AM00351	GB13473-RA [Apis mellifera apidaecin type 22 (Apid22), mRNA]	Also matches: GB13473-RB,GB13473-RC; Best Dmel 5.1 match: FBgn0035544, blastp escore 4E-26;	NM_001011642.1	GB13473-RA	FBgn0035544	38546	CG15021	CG15021	CG15021 gene product from transcript CG15021-RA	3L	4436720	4438319	64B6-64B6	NA		GO:0005199: structural constituent of cell wall
21	6	13	AM00358	-1.4787	-2.78698	10.3699	792.656	2209.12	-6.01239	2.18057e-07	0.000224287	6.87869	AM00358	GB13473-RB Apid exon M3 [Apis mellifera apidaecin 14 (Apid14), mRNA]	SET: Apid exon M3; Best Dmel 5.1 match: FBgn0035544, blastp escore 4E-26;	NM_001011613.1	GB13473-RB	FBgn0035544	38546	CG15021	CG15021	CG15021 gene product from transcript CG15021-RA	3L	4436720	4438319	64B6-64B6	NA		GO:0005199: structural constituent of cell wall
31	4	1	AM05232	-0.737331	-1.66709	11.5486	2320.1	3867.81	-6.04584	1.9357e-07	0.000224287	6.98834	AM05232	GB12616-RA	SET: OGS; Dmel Ortholog - C. Elsik Feb_2007: FBgn0036202; Best Dmel 5.1 match: FBgn0036202, blastp escore 2E-24;		GB12616-RA	FBgn0036202	39325	CG6024	CG6024	CG6024 gene product from transcript CG6024-RD	3L	-11728635 // -11726688 // -11726688	-11759282 // -11759282 // -11758898	68D3-68D4	NA
24	5	5	AM10141	0.607859	1.524	8.28801	385.862	253.191	5.97841	2.4609e-07	0.000231725	6.76735	AM10141	GB17569-RA [PREDICTED: Apis mellifera similar to MutS protein homolog 4 (LOC726455), mRNA]	SET: OGS; Best Dmel 5.1 match: FBgn0015546, blastp escore 4E-09;	XM_001122187.1	GB17569-RA	FBgn0015546	34842	CG4215	spel1	spellchecker1	2L	14362067	14365568	35A4-35B1	3430	GO:0006298: mismatch repair, GO:0006301: postreplication repair, GO:0043570: maintenance of DNA repeat elements	GO:0005524: ATP binding, GO:0030983: mismatched DNA binding	GO:0032301: MutSalpha complex, GO:0032302: MutSbeta complex
26	13	19	AM01878	-0.631425	-1.54909	7.67557	164.263	254.458	-5.9657	2.57472e-07	0.000231725	6.72572	AM01878	XM_395280.3 [PREDICTED: Apis mellifera similar to Malic enzyme CG10120-PB, isoform B, transcript variant 1 (LOC411813), partial mRNA]	SET: UI_EST BI511119; Best Dmel 5.1 match: FBgn0002719, blastp escore 0E+00;	XM_395280.3		FBgn0002719	47173	CG10120	Men	Malic enzyme	3R	-8538818 // -8538818	-8548267 // -8546506	3-51.73 cM // 87C6-87C7	00620 // 01100	GO:0006108: malate metabolic process, GO:0055114: oxidation reduction	GO:0004473: malate dehydrogenase (oxaloacetate-decarboxylating) (NADP+) activity, GO:0046872: metal ion binding, GO:0051287: NAD or NADH binding
8	4	21	AM12832	0.77674	1.71326	9.85778	1214.5	708.886	5.89429	3.31857e-07	0.000281102	6.49203	AM12832	AM12832 Unknown [Arrayset: JDE_EST jdeC12_, jdeC12_ GroupUn.5108_836_905]	SET: JDE_EST jdeC12_;				NA	NA	NA	NA	NA	NA	NA	NA	NA	NA	NA	NA
18	4	19	AM02749	-0.892433	-1.8563	9.5075	534.217	991.669	-5.82218	4.28643e-07	0.000342915	6.25635	AM02749	GB10121-RA [PREDICTED: Apis mellifera similar to Arginine methyltransferase 1 CG6554-PA (LOC725362), mRNA]	SET: OGS; Dmel Ortholog - C. Elsik Feb_2007: FBgn0037834; Best Dmel 5.1 match: FBgn0037834, blastp escore 9E-137;	XM_001121222.1	GB10121-RA	FBgn0037834	41295	CG6554	Art1	Arginine methyltransferase 1	3R	-6612202	-6613930	86C6-86C6	NA	GO:0016571: histone methylation, GO:0019919: peptidyl-arginine methylation, to asymmetrical-dimethyl arginine	GO:0016274: protein-arginine N-methyltransferase activity, GO:0035241: protein-arginine omega-N monomethyltransferase activity, GO:0035242: protein-arginine omega-N asymmetric methyltransferase activity, GO:0042054: histone methyltransferase activity	GO:0005737: cytoplasm
31	5	11	AM01002	-0.881068	-1.84174	11.9481	2911.44	5362.11	-5.78075	4.96429e-07	0.000357429	6.12113	AM01002	DB780628 RIKEN full-length enriched honey bee cDNA library, head Apis mellifera cDNA clone BH10091N11 3', mRNA sequence	SET: UI_EST BH1B0091N11M3;	DB780628			NA	NA	NA	NA	NA	NA	NA	NA	NA	NA	NA	NA
34	15	23	AM04459	-0.763015	-1.69703	10.6801	1259.45	2137.34	-5.78424	4.90338e-07	0.000357429	6.1325	AM04459	GB11840-RA [PREDICTED: Apis mellifera similar to Vha100-2 CG18617-PB, isoform B, transcript variant 1 (LOC412810), mRNA]	SET: OGS; Dmel Ortholog - C. Elsik Feb_2007: FBgn0028670; Best Dmel 5.1 match: FBgn0028670, blastp escore 0E+00;	XM_396263.3	GB11840-RA	FBgn0028670	42216	CG18617	Vha100-2	CG18617 gene product from transcript CG18617-RB	3R	-14216038 // -14216038	-14224876 // -14222662	91A5-91A5	00190 // 01100 // 04142 // 04145	GO:0015986: ATP synthesis coupled proton transport	GO:0008553: hydrogen-exporting ATPase activity, phosphorylative mechanism	GO:0005886: plasma membrane, GO:0000220: vacuolar proton-transporting V-type ATPase, V0 domain
14	17	7	AM06111	-0.717776	-1.64464	11.5383	2319.27	3814.37	-5.7526	5.48469e-07	0.000376093	6.02931	AM06111	GB13509-RA [PREDICTED: Apis mellifera similar to primase polypeptide 1 (LOC726227), mRNA]	SET: OGS;	XM_001121983.1	GB13509-RA		NA	NA	NA	NA	NA	NA	NA	NA	NA	NA	NA	NA
20	19	7	AM05606	-0.848087	-1.80011	10.8495	1375.22	2475.55	-5.71093	6.356e-07	0.000416029	5.89351	AM05606	GB12995-RA [PREDICTED: Apis mellifera similar to C04G6.4 (LOC413630), mRNA]	SET: OGS; Best Dmel 5.1 match: FBgn0053196, blastp escore 3E-04;	XM_397072.3	GB12995-RA	FBgn0053196	318824	CG33196	dp	dumpy	2L	-4479470	-4591963	2-13.0 cM // 24F4-25A1	NA	GO:0007424: open tracheal system development, GO:0007475: apposition of dorsal and ventral imaginal disc-derived wing surfaces, GO:0008362: chitin-based embryonic cuticle biosynthetic process, GO:0040005: chitin-based cuticle attachment to epithelium	GO:0005509: calcium ion binding, GO:0004519: endonuclease activity, GO:0004867: serine-type endopeptidase inhibitor activity, GO:0051539: 4 iron, 4 sulfur cluster binding	GO:0005578: proteinaceous extracellular matrix
5	5	17	AM08594	0.541505	1.45549	9.22558	722.24	496.218	5.53211	1.19424e-06	0.000636926	5.31255	AM08594	GB16013-RA [PREDICTED: Apis mellifera hypothetical protein LOC726078 (LOC726078), mRNA]	SET: OGS; Best Dmel 5.1 match: FBgn0052774, blastp escore 2E-07;	XM_001121850.1	GB16013-RA	FBgn0052774	31368	CG32774	Muc4B	Mucin 4B	X	-4138253	-4139802	4B4-4B4	NA
9	12	9	AM05244	0.537311	1.45127	7.51087	219.721	151.4	5.55006	1.12115e-06	0.000636926	5.37073	AM05244	GB12628-RA [PREDICTED: Apis mellifera similar to Oscillin CG6957-PA, isoform A, transcript variant 1 (LOC409520), mRNA]	SET: OGS; Dmel Ortholog - C. Elsik Feb_2007: FBgn0031717; Best Dmel 5.1 match: FBgn0031717, blastp escore 7E-126;	XM_393026.3	GB12628-RA	FBgn0031717	33783	CG6957	Oscillin	CG6957 gene product from transcript CG6957-RA	2L	5547202 // 5547259	5549614 // 5549614	25E6-25E6	00520 // 01100	GO:0006044: N-acetylglucosamine metabolic process	GO:0004342: glucosamine-6-phosphate deaminase activity
14	5	7	AM09166	-0.58851	-1.50369	9.14685	462.272	695.115	-5.55184	1.11414e-06	0.000636926	5.3765	AM09166	GB16587-RA [PREDICTED: Apis mellifera hypothetical LOC551077 (LOC551077), mRNA]	SET: OGS;	XM_623476.2	GB16587-RA		NA	NA	NA	NA	NA	NA	NA	NA	NA	NA	NA	NA
30	8	17	AM00127	-0.84012	-1.7902	11.2007	1759.07	3149.09	-5.53775	1.1708e-06	0.000636926	5.33081	AM00127	NW_001253354.1 SET: Dscam exon 6.15; Apis mellifera linkage group 4 genomic contig, reference assembly (based on Amel_4.0 Group4.23)	SET: Dscam exon 6.15;	NW_001253354.1			NA	NA	NA	NA	NA	NA	NA	NA	NA	NA	NA	NA
42	3	13	AM00162	-0.446779	-1.36299	9.96422	855.624	1166.21	-5.54222	1.15253e-06	0.000636926	5.3453	AM00162	GB11871-RA Dscam exon 10.5	SET: Dscam exon 10.5;		GB11871-RA		NA	NA	NA	NA	NA	NA	NA	NA	NA	NA	NA	NA
3	10	5	AM08600	-0.868305	-1.82552	9.02459	385.459	703.661	-5.46654	1.50365e-06	0.000773307	5.10033	AM08600	GB16019-RA [PREDICTED: Apis mellifera similar to C29H12.2, transcript variant 1 (LOC412320), mRNA]	SET: OGS; Dmel Ortholog - C. Elsik Feb_2007: FBgn0037971; Best Dmel 5.1 match: FBgn0037971, blastp escore 3E-60;	XM_395781.3	GB16019-RA	FBgn0037971
22	1	19	AM09568	0.47493	1.38985	8.58993	454.266	326.845	5.44776	1.60605e-06	0.000797489	5.03964	AM09568	GB16991-RA [PREDICTED: Apis mellifera similar to CG1662-PA (LOC726799), mRNA]	SET: OGS; Dmel Ortholog - C. Elsik Feb_2007: FBgn0036217; Best Dmel 5.1 match: FBgn0030481, blastp escore 1E-54;	XM_001122520.1	GB16991-RA	FBgn0036217	39343	CG5906	CG5906	CG5906 gene product from transcript CG5906-RA	3L	-11863543	-11864405	68E2-68E2	NA			GO:0016021: integral to membrane
6	18	3	AM09048	-0.592567	-1.50793	11.6683	2650.48	3996.73	-5.43603	1.67348e-06	0.000803271	5.00176	AM09048	GB16469-RA [PREDICTED: Apis mellifera similar to UBiQuitin family member (ubq-1), transcript variant 1 (LOC409675), mRNA]	SET: OGS; Dmel Ortholog - C. Elsik Feb_2007: FBgn0003943; Best Dmel 5.1 match: FBgn0003943, blastp escore 0E+00;	XM_393173.3	GB16469-RA	FBgn0003943	38456	CG11624	Ubi-p63E	Ubiquitin-63E	3L	-3899430 // -3899258 // -3899258	-3903138 // -3902920 // -3902050	63F5-63F5	NA	GO:0042254: ribosome biogenesis, GO:0006325: chromatin organization, GO:0006355: regulation of transcription, DNA-dependent, GO:0006464: protein modification process, GO:0006511: ubiquitin-dependent protein catabolic process, GO:0006911: phagocytosis, engulfment, GO:0006950: response to stress, GO:0009408: response to heat, GO:0009987: cellular process	GO:0005515: protein binding	GO:0005634: nucleus, GO:0005737: cytoplasm, GO:0005875: microtubule associated complex
7	19	17	AM10601	-0.705725	-1.63096	10.4786	1117.29	1822.25	-5.38913	1.97235e-06	0.000845204	4.85041	AM10601	GB18028-RA	SET: OGS; Dmel Ortholog - C. Elsik Feb_2007: FBgn0031066; Best Dmel 5.1 match: FBgn0031066, blastp escore 2E-29;		GB18028-RA	FBgn0031066	32989	CG14235	CG14235	CG14235 gene product from transcript CG14235-RA	X	-19634607 // -19634579 // -19634574	-19638371 // -19638371 // -19638371	18E5-18E5	00190 // 01100		GO:0004129: cytochrome-c oxidase activity	GO:0005751: mitochondrial respiratory chain complex IV
10	1	15	AM08535	-0.704316	-1.62937	11.8269	2846.09	4637.34	-5.38577	1.99562e-06	0.000845204	4.83961	AM08535	GB15954-RA [PREDICTED: Apis mellifera similar to Cyclin K CG15218-PA, isoform A (LOC411062), mRNA]	SET: OGS; Dmel Ortholog - C. Elsik Feb_2007: FBgn0025674; Best Dmel 5.1 match: FBgn0025674, blastp escore 5E-123;	XM_394536.1	GB15954-RA	FBgn0025674	49816	CG15218	CycK	Cyclin K	2L	-22128254 // -22128254	-22130142 // -22130115	40E4-40E4	NA		GO:0016538: cyclin-dependent protein kinase regulator activity
14	8	21	AM10895	-0.702823	-1.62769	11.0654	1679.73	2734.07	-5.40944	1.83697e-06	0.000845204	4.91591	AM10895	GB30192-RA [PREDICTED: Apis mellifera similar to Insulin-like growth factor 1 receptor precursor (Insulin-like growth factor I receptor) (IGF-I receptor) (LOC725827), mRNA]	SET: OGS; Dmel Ortholog - C. Elsik Feb_2007: FBgn0013984; Best Dmel 5.1 match: FBgn0013984, blastp escore 0E+00;	XM_001121628.1	GB30192-RA	FBgn0013984	42549	CG18402	InR	Insulin-like receptor	3R	-17398220 // -17398220 // -17398220 // -17398220	-17445043 // -17444758 // -17417843 // -17415913	93E4-93E9	NA	GO:0016049: cell growth, GO:0001700: embryonic development via the syncytial blastoderm, GO:0006468: protein amino acid phosphorylation, GO:0006974: response to DNA damage stimulus, GO:0040007: growth, GO:0007285: primary spermatocyte growth, GO:0007296: vitellogenesis, GO:0009790: embryo development, GO:0007390: germ-band shortening, GO:0007391: dorsal closure, GO:0007411: axon guidance, GO:0007…	GO:0005515: protein binding, GO:0004713: protein tyrosine kinase activity, GO:0005009: insulin receptor activity, GO:0005520: insulin-like growth factor binding, GO:0005524: ATP binding	GO:0005886: plasma membrane, GO:0005887: integral to plasma membrane, GO:0005899: insulin receptor complex, GO:0005911: cell-cell junction
29	8	19	AM05299	-0.848391	-1.80049	10.2653	917.208	1651.43	-5.39007	1.96583e-06	0.000845204	4.85346	AM05299	GB30189-RA [PREDICTED: Apis mellifera similar to Nuclear transcription factor Y subunit alpha (Nuclear transcription factor Y subunit A) (NF-YA) (CAAT-box DNA-binding protein subunit A) (LOC725757), mRNA]	SET: OGS; Dmel Ortholog - C. Elsik Feb_2007: FBgn0035993; Best Dmel 5.1 match: FBgn0035993, blastp escore 1E-29;	XM_001121566.1	GB30189-RA	FBgn0035993	39091	CG3891	Nf-YA	Nuclear factor Y-box A	3L	-9433155	-9435353	67B6-67B6	NA	GO:0006355: regulation of transcription, DNA-dependent, GO:0006911: phagocytosis, engulfment	GO:0003700: sequence-specific DNA binding transcription factor activity, GO:0043565: sequence-specific DNA binding	GO:0005634: nucleus
32	6	21	AM00281	-0.728894	-1.65737	11.4175	2124.67	3521.36	-5.35759	2.20237e-06	0.00090612	4.74881	AM00281	GB18711-RA	Best Dmel 5.1 match: FBgn0026389, blastp escore 6E-13;		GB18711-RA	FBgn0026389	35644	CG1854	Or43a	Odorant receptor 43a	2R	-3120343	-3122418	43A1-43A1	NA	GO:0007608: sensory perception of smell	GO:0005515: protein binding, GO:0004984: olfactory receptor activity, GO:0005549: odorant binding	GO:0016020: membrane, GO:0016021: integral to membrane
40	15	5	AM07680	-0.811064	-1.7545	11.6822	2480.86	4352.68	-5.33833	2.35571e-06	0.000942286	4.68682	AM07680	GB15089-RA	SET: OGS; Best Dmel 5.1 match: FBgn0020378, blastp escore 7E-149;		GB15089-RA	FBgn0020378	31913	CG1343	Sp1	CG1343 gene product from transcript CG1343-RB	X	9623707 // 9624179	9649831 // 9649831	9A1-9A1	NA	GO:0045449: regulation of transcription	GO:0003676: nucleic acid binding, GO:0003702: RNA polymerase II transcription factor activity, GO:0008270: zinc ion binding	GO:0005634: nucleus
21	14	5	AM03596	-0.66899	-1.58996	11.4622	2237.59	3557.68	-5.26548	3.03714e-06	0.00118202	4.45283	AM03596	GB10973-RA [Apis mellifera arginine kinase (Argk), mRNA]	SET: OGS; Dmel Ortholog - C. Elsik Feb_2007: FBgn0000116; Best Dmel 5.1 match: FBgn0000116, blastp escore 4E-178;	NM_001011603.1	GB10973-RA	FBgn0000116	39041	CG32031	Argk	Arginine kinase	3L	-9041961 // -9041961 // -9041961 // -9041961	-9059127 // -9056048 // -9050679 // -9044848	3-25.2 cM // 66F3-66F4	330	GO:0016310: phosphorylation	GO:0004054: arginine kinase activity	GO:0005575: cellular_component
4	3	15	AM09407	0.389813	1.31022	8.23685	345.313	263.553	5.16902	4.24682e-06	0.00152886	4.14414	AM09407	GB16829-RA [PREDICTED: Apis mellifera similar to UDP-glucose-glycoprotein glucosyltransferase CG6850-PA (LOC412198), mRNA]	Dmel Ortholog - C. Elsik Feb_2007: FBgn0014075; Best Dmel 5.1 match: FBgn0014075, blastp escore 0E+00;	XM_395660.3	GB16829-RA	FBgn0014075	40055	CG6850	Ugt	UDP-glucose-glycoprotein glucosyltransferase	3L	18865846	18871352	75E3-75E3	4141	GO:0006486: protein amino acid glycosylation	GO:0003980: UDP-glucose:glycoprotein glucosyltransferase activity	GO:0005783: endoplasmic reticulum, GO:0005635: nuclear envelope, GO:0005737: cytoplasm, GO:0005791: rough endoplasmic reticulum
18	4	23	AM06826	0.407988	1.32683	8.22013	343.489	258.879	5.17021	4.22935e-06	0.00152886	4.14794	AM06826	GB14227-RA	SET: OGS; Dmel Ortholog - C. Elsik Feb_2007: FBgn0039631; Best Dmel 5.1 match: FBgn0039631, blastp escore 9E-118;		GB14227-RA	FBgn0039631	43433	CG11305	Sirt7	CG11305 gene product from transcript CG11305-RA	3R	24881653	24884926	98F6-98F6	NA	GO:0006342: chromatin silencing, GO:0006476: protein amino acid deacetylation	GO:0008270: zinc ion binding, GO:0016811: hydrolase activity, acting on carbon-nitrogen (but not peptide) bonds, in linear amides, GO:0070403: NAD binding
19	7	5	AM06699	0.515662	1.42965	9.63961	953.73	667.107	5.1838	4.03452e-06	0.00152886	4.19136	AM06699	GB14097-RA [PREDICTED: Apis mellifera similar to Ribonuclease Z, mitochondrial precursor (RNase Z) (tRNase Z) (tRNA 3 endonuclease) (DmeZ) (dRNAse Z) (Juvenile hormone-inducible protein 1) (LOC726874), mRNA]	SET: OGS; Dmel Ortholog - C. Elsik Feb_2007: FBgn0028426; Best Dmel 5.1 match: FBgn0028426, blastp escore 4E-37;	XM_001122590.1	GB14097-RA	FBgn0028426	36086	CG3298	JhI-1	Juvenile hormone-inducible protein 1	2R	-6194534	-6197276	47A1-47A1	NA	GO:0006388: tRNA splicing, via endonucleolytic cleavage and ligation, GO:0042779: tRNA 3'-trailer cleavage	GO:0016891: endoribonuclease activity, producing 5'-phosphomonoesters	GO:0005739: mitochondrion, GO:0005634: nucleus
44	4	23	AM08043	0.450868	1.36686	8.71657	491.827	359.822	5.13559	4.76844e-06	0.00167477	4.03749	AM08043	GB15456-RA	SET: OGS; Best Dmel 5.1 match: FBgn0030715, blastp escore 1E-11;		GB15456-RA	FBgn0030715	32562	CG12697	Or13a	Odorant receptor 13a	X	15868457	15870739	14A4-14A4	NA	GO:0007608: sensory perception of smell	GO:0004984: olfactory receptor activity, GO:0005549: odorant binding	GO:0016020: membrane, GO:0016021: integral to membrane
9	21	3	AM06267	-0.631329	-1.54899	8.42318	275.807	427.223	-5.12424	4.95964e-06	0.00170045	4.0013	AM06267	GB13669-RA	SET: OGS; Also matches: GB13669-RB; Best Dmel 5.1 match: FBgn0030940, blastp escore 1E-03;		GB13669-RA	FBgn0030940	32848	CG15040	CG15040	CG15040 gene product from transcript CG15040-RA	X	-18500734	-18506606	17C5-17C5	NA
34	10	17	AM07174	-0.7216	-1.64901	9.20532	459.69	758.033	-5.09775	5.43548e-06	0.00182025	3.91697	AM07174	GB14577-RA [PREDICTED: Apis mellifera similar to Imitation SWI CG8625-PA, isoform A, transcript variant 1 (LOC412742), mRNA]	SET: OGS; Dmel Ortholog - C. Elsik Feb_2007: FBgn0011604; Best Dmel 5.1 match: FBgn0011604, blastp escore 0E+00;	XM_396195.3	GB14577-RA	FBgn0011604	36390	CG8625	Iswi	Imitation SWI	2R	8524122 // 8524160 // 8524225	8528133 // 8528133 // 8528133	49B10-49B10	NA	GO:0006333: chromatin assembly or disassembly, GO:0006334: nucleosome assembly, GO:0006338: chromatin remodeling, GO:0006350: transcription, GO:0006355: regulation of transcription, DNA-dependent, GO:0007517: muscle organ development, GO:0016584: nucleosome positioning, GO:0032582: negative regulation of gene-specific transcription, GO:0035076: ecdysone receptor-mediated signaling pathway, GO:004…	GO:0000166: nucleotide binding, GO:0005515: protein binding, GO:0003677: DNA binding, GO:0003678: DNA helicase activity, GO:0004386: helicase activity, GO:0005524: ATP binding, GO:0008094: DNA-dependent ATPase activity, GO:0016887: ATPase activity, GO:0016251: general RNA polymerase II transcription factor activity, GO:0031491: nucleosome binding	GO:0005667: transcription factor complex, GO:0005700: polytene chromosome, GO:0008623: chromatin accessibility complex, GO:0016585: chromatin remodeling complex, GO:0016589: NURF complex, GO:0016590: ACF complex, GO:0031213: RSF complex, GO:0035060: brahma complex
5	18	15	AM08597	-0.725851	-1.65388	11.3381	2013.06	3329.35	-5.01893	7.13383e-06	0.00233471	3.66674	AM08597	GB16016-RA [PREDICTED: Apis mellifera similar to CG8112-PA (LOC552313), mRNA]	SET: OGS; Dmel Ortholog - C. Elsik Feb_2007: FBgn0037612; Best Dmel 5.1 match: FBgn0037612, blastp escore 3E-109;	XM_624688.2	GB16016-RA	FBgn0037612	41033	CG8112	CG8112	CG8112 gene product from transcript CG8112-RA	3R	4526703	4540990	85A5-85A8	100		GO:0004772: sterol O-acyltransferase activity
32	16	23	AM07242	0.411667	1.33022	7.68388	237.16	178.286	5.00126	7.58103e-06	0.00242593	3.61079	AM07242	GB14645-RA [PREDICTED: Apis mellifera similar to CG6124-PA (LOC724421), mRNA]	SET: OGS; Dmel Ortholog - C. Elsik Feb_2007: FBgn0039484; Best Dmel 5.1 match: FBgn0039484, blastp escore 0E+00;	XM_001120277.1	GB14645-RA	FBgn0039484
34	12	3	AM02004	-0.713197	-1.63943	9.87417	732.951	1201.62	-4.98723	7.95579e-06	0.00249051	3.5664	AM02004	BB160008B10H10.5 Bee Brain Normalized Library, BB16 Apis mellifera cDNA clone BB160008B10H10 5', mRNA sequence	SET: UI_EST BI512276;	BI512276			NA	NA	NA	NA	NA	NA	NA	NA	NA	NA	NA	NA
17	24	9	AM04517	-0.782347	-1.71993	8.04432	201.292	346.208	-4.96722	8.52178e-06	0.00255653	3.50317	AM04517	GB11900-RA [PREDICTED: Apis mellifera similar to vrille CG14029-PA, isoform A (LOC410253), mRNA]	SET: OGS; Also matches: GB11900-RB; Dmel Ortholog - C. Elsik Feb_2007: FBgn0016076; Best Dmel 5.1 match: FBgn0016076, blastp escore 1E-41;	XM_393735.3	GB11900-RA	FBgn0016076	33759	CG14029	vri	vrille	2L	5299646 // 5305707 // 5305721	5310625 // 5310996 // 5310610	2-17 cM // 25D4-25D5	4711	GO:0006351: transcription, DNA-dependent, GO:0006355: regulation of transcription, DNA-dependent, GO:0007275: multicellular organismal development, GO:0007622: rhythmic behavior, GO:0007623: circadian rhythm, GO:0008407: bristle morphogenesis, GO:0009987: cellular process, GO:0035317: imaginal disc-derived wing hair organization, GO:0045475: locomotor rhythm	GO:0003700: sequence-specific DNA binding transcription factor activity, GO:0003702: RNA polymerase II transcription factor activity, GO:0030528: transcription regulator activity, GO:0042803: protein homodimerization activity, GO:0043565: sequence-specific DNA binding, GO:0046982: protein heterodimerization activity, GO:0046983: protein dimerization activity	GO:0005634: nucleus
25	23	17	AM09290	-0.856846	-1.81108	10.5098	1083.43	1962.18	-4.97015	8.43665e-06	0.00255653	3.51241	AM09290	GB16711-RA [PREDICTED: Apis mellifera similar to Hemolectin CG7002-PA (LOC411597), mRNA]	SET: OGS; Dmel Ortholog - C. Elsik Feb_2007: FBgn0029167; Best Dmel 5.1 match: FBgn0029167, blastp escore 0E+00;	XM_395067.3	GB16711-RA	FBgn0029167	39529	CG7002	Hml	Hemolectin	3L	13839153	13853112	70C4-70C5	4512	GO:0007155: cell adhesion, GO:0006030: chitin metabolic process, GO:0007599: hemostasis, GO:0035006: melanization defense response, GO:0042060: wound healing, GO:0042381: hemolymph coagulation	GO:0005529: sugar binding, GO:0008061: chitin binding, GO:0042803: protein homodimerization activity	GO:0005576: extracellular region
40	7	5	AM10026	-0.393306	-1.3134	10.9208	1691.53	2221.66	-4.95966	8.74594e-06	0.00257024	3.47929	AM10026	GB17454-RA	SET: OGS; Dmel Ortholog - C. Elsik Feb_2007: FBgn0033348; Best Dmel 5.1 match: FBgn0033348, blastp escore 3E-18;		GB17454-RA	FBgn0033348	35889	CG8247	CG8247	CG8247 gene product from transcript CG8247-RB	2R	-4807770	-4810256	44F7-44F7	NA	GO:0007349: cellularization		GO:0016020: membrane, GO:0005737: cytoplasm
11	3	3	AM12598	-0.6411	-1.55952	11.5912	2470.59	3852.94	-4.94892	9.07431e-06	0.0026134	3.44538	AM12598	GB20051-RA [PREDICTED: Apis mellifera similar to zinc finger protein 111 (LOC727085), mRNA]	SET: OGS; Best Dmel 5.1 match: FBgn0020309, blastp escore 3E-46;	XM_001122799.1	GB20051-RA	FBgn0020309	34592	CG14938	crol	crooked legs	2L	-11794326 // -11794326	-11809433 // -11808972	33A1-33A2	NA	GO:0007155: cell adhesion, GO:0006357: regulation of transcription from RNA polymerase II promoter, GO:0007476: imaginal disc-derived wing morphogenesis, GO:0016481: negative regulation of transcription, GO:0030178: negative regulation of Wnt receptor signaling pathway, GO:0045931: positive regulation of mitotic cell cycle	GO:0003676: nucleic acid binding, GO:0003702: RNA polymerase II transcription factor activity, GO:0008270: zinc ion binding	GO:0005634: nucleus
14	20	15	AM00357	-0.995828	-1.99423	11.716	2382.26	4750.76	-4.9214	9.97191e-06	0.0028156	3.35862	AM00357	GB17782-RA Apid exon M2 & M22 [Apis mellifera apidaecin 14 (Apid14), mRNA]	SET: Apid exon M2, M22; Best Dmel 5.1 match: FBgn0035544, blastp escore 3E-15;	NM_001011613.1	GB17782-RA	FBgn0035544	38546	CG15021	CG15021	CG15021 gene product from transcript CG15021-RA	3L	4436720	4438319	64B6-64B6	NA		GO:0005199: structural constituent of cell wall
35	10	3	AM04123	-0.619004	-1.53581	9.81687	727.785	1117.74	-4.89416	1.09462e-05	0.00303125	3.27289	AM04123	GB11503-RA [PREDICTED: Apis mellifera similar to CG5195-PA (LOC724779), mRNA]	SET: OGS; Best Dmel 5.1 match: FBgn0069968, blastp escore 3E-37;	XM_001120678.1	GB11503-RA	FBgn0069968
3	2	21	AM00585	0.610442	1.52673	7.35314	202.021	132.323	4.86678	1.20195e-05	0.00312245	3.18687	AM00585	[Antisense] GB11880-RA	SET: UI_EST BH1B0035H04M3; Best Dmel 5.1 match: FBgn0037751, blastp escore 8E-70;		GB11880-RA	FBgn0037751	41199	CG8484	topi	matotopetli	3R	5600842	5603665	85E8-85E8	NA	GO:0006355: regulation of transcription, DNA-dependent, GO:0007140: male meiosis, GO:0007283: spermatogenesis	GO:0003676: nucleic acid binding, GO:0003677: DNA binding, GO:0008270: zinc ion binding	GO:0000790: nuclear chromatin, GO:0005634: nucleus
5	9	19	AM08398	-0.461324	-1.3768	9.36597	562.344	774.238	-4.85351	1.25765e-05	0.00312245	3.14521	AM08398	GB15816-RA [PREDICTED: Apis mellifera similar to Cytochrome c oxidase polypeptide Va, mitochondrial precursor (LOC408837), mRNA]	SET: OGS; Dmel Ortholog - C. Elsik Feb_2007: FBgn0019624; Best Dmel 5.1 match: FBgn0019624, blastp escore 3E-38;	XM_392368.3	GB15816-RA	FBgn0019624	41432	CG14724	CoVa	Cytochrome c oxidase subunit Va	3R	7645080 // 7645358	7646021 // 7646021	86F9-86F9	00190 // 01100	GO:0006123: mitochondrial electron transport, cytochrome c to oxygen, GO:0045787: positive regulation of cell cycle	GO:0004129: cytochrome-c oxidase activity	GO:0005743: mitochondrial inner membrane, GO:0005751: mitochondrial respiratory chain complex IV, GO:0005811: lipid particle
8	3	19	AM08796	-0.705141	-1.6303	11.8831	2958.28	4822.9	-4.85368	1.2569e-05	0.00312245	3.14577	AM08796	GB16216-RA [PREDICTED: Apis mellifera similar to CG7565-PA (LOC411903), mRNA]	SET: OGS; Dmel Ortholog - C. Elsik Feb_2007: FBgn0035833; Best Dmel 5.1 match: FBgn0035833, blastp escore 0E+00;	XM_395372.3	GB16216-RA	FBgn0035833	38893	CG7565	CG7565	CG7565 gene product from transcript CG7565-RA	3L	-8080734 // -8080734	-8084893 // -8084872	66B5-66B5	NA		GO:0004568: chitinase activity
19	6	19	AM08880	-0.636869	-1.55495	9.09535	438.648	682.076	-4.87926	1.1518e-05	0.00312245	3.22606	AM08880	GB16300-RA [PREDICTED: Apis mellifera similar to kinesin family member 3A (LOC412711), mRNA]	SET: OGS; Dmel Ortholog - C. Elsik Feb_2007: FBgn0004380; Best Dmel 5.1 match: FBgn0004380, blastp escore 0E+00;	XM_396164.3	GB16300-RA	FBgn0004380	38611	CG10642	Klp64D	Kinesin-like protein at 64D	3L	-5350320	-5352354	64C13-64C13	NA	GO:0007018: microtubule-based movement, GO:0007288: sperm axoneme assembly, GO:0007411: axon guidance, GO:0008089: anterograde axon cargo transport, GO:0035058: sensory cilium assembly	GO:0003777: microtubule motor activity, GO:0005524: ATP binding	GO:0005871: kinesin complex
26	20	7	AM01245	-0.739943	-1.67011	10.1299	867.037	1448.05	-4.85782	1.23927e-05	0.00312245	3.15875	AM01245	BB170010B10G03.5 Bee Brain Normalized/Subtracted Library, BB17 Apis mellifera cDNA clone BB170010B10G03 5', mRNA sequence	SET: UI_EST BI504778;	BI504778			NA	NA	NA	NA	NA	NA	NA	NA	NA	NA	NA	NA
42	10	9	AM08653	-0.692027	-1.61555	9.90946	756.629	1222.37	-4.87117	1.18407e-05	0.00312245	3.20065	AM08653	GB16072-RA [PREDICTED: Apis mellifera similar to Iron regulatory protein 1B CG6342-PA, transcript variant 1 (LOC409485), mRNA]	SET: OGS; Dmel Ortholog - C. Elsik Feb_2007: FBgn0024957; Best Dmel 5.1 match: FBgn0024957, blastp escore 0E+00;	XM_392993.3	GB16072-RA	FBgn0024957	41269	CG6342	Irp-1B	Iron regulatory protein 1B	3R	-6234337	-6238638	86B4-86B4	00020 // 00630 // 01100	GO:0008152: metabolic process, GO:0006447: regulation of translational initiation by iron	GO:0003729: mRNA binding, GO:0003994: aconitate hydratase activity, GO:0005506: iron ion binding, GO:0030350: iron-responsive element binding, GO:0051539: 4 iron, 4 sulfur cluster binding
15	20	3	AM03633	-0.674738	-1.59631	11.0481	1675.92	2675.29	-4.84154	1.31005e-05	0.00319741	3.10769	AM03633	GB11009-RA [PREDICTED: Apis mellifera similar to retinal degeneration A CG10966-PA (LOC413071), partial mRNA]	SET: OGS; Dmel Ortholog - C. Elsik Feb_2007: FBgn0003217; Best Dmel 5.1 match: FBgn0003217, blastp escore 0E+00;	XM_396522.2	GB11009-RA	FBgn0003217
1	21	5	AM02651	-0.777868	-1.7146	9.96506	763.309	1308.77	-4.82809	1.37147e-05	0.00325236	3.06557	AM02651	GB10023-RA [PREDICTED: Apis mellifera similar to B0507.2 (LOC724850), mRNA]	SET: OGS;	XM_001120754.1	GB10023-RA		NA	NA	NA	NA	NA	NA	NA	NA	NA	NA	NA	NA
6	15	9	AM02914	-0.557518	-1.47173	9.93338	805.99	1186.2	-4.82642	1.37929e-05	0.00325236	3.06034	AM02914	GB10284-RA [PREDICTED: Apis mellifera similar to CG6463-PA (LOC413014), mRNA]	SET: OGS; Dmel Ortholog - C. Elsik Feb_2007: FBgn0047038; Best Dmel 5.1 match: FBgn0047038, blastp escore 2E-27;	XM_396465.3	GB10284-RA	FBgn0047038	39214	CG6463	CG6463	CG6463 gene product from transcript CG6463-RA	3L	-10686276	-10687206	67E7-67E7	00190 // 01100	GO:0006120: mitochondrial electron transport, NADH to ubiquinone	GO:0003954: NADH dehydrogenase activity, GO:0008137: NADH dehydrogenase (ubiquinone) activity	GO:0005747: mitochondrial respiratory chain complex I
7	4	23	AM06546	0.629476	1.547	7.99543	317.401	205.172	4.81728	1.42291e-05	0.00325236	3.03172	AM06546	GB13948-RA [PREDICTED: Apis mellifera similar to CG4168-PA (LOC725543), mRNA]	SET: OGS; Dmel Ortholog - C. Elsik Feb_2007: FBgn0028888; Best Dmel 5.1 match: FBgn0028888, blastp escore 9E-175;	XM_001121376.1	GB13948-RA	FBgn0028888	34889	CG4168	CG4168	CG4168 gene product from transcript CG4168-RA	2L	-15162114	-15178320	35C3-35C3	NA		GO:0005515: protein binding, GO:0004930: G-protein coupled receptor activity
15	16	11	AM06849	-0.750518	-1.6824	9.13515	433.5	729.32	-4.82061	1.40688e-05	0.00325236	3.04213	AM06849	GB14250-RA [PREDICTED: Apis mellifera similar to Ect4 CG7915-PB, isoform B (LOC410954), partial mRNA]	SET: OGS; Dmel Ortholog - C. Elsik Feb_2007: FBgn0035835; Best Dmel 5.1 match: FBgn0035835, blastp escore 0E+00;	XM_394430.3	GB14250-RA	FBgn0035835
4	2	11	AM07297	0.517488	1.43146	7.62804	236.678	165.34	4.79483	1.53582e-05	0.00331142	2.96153	AM07297	GB14700-RA [PREDICTED: Apis mellifera similar to Wsck CG31127-PA (LOC724127), mRNA]	SET: OGS; Dmel Ortholog - C. Elsik Feb_2007: FBgn0046685; Best Dmel 5.1 match: FBgn0046685, blastp escore 2E-29;	XM_001119860.1	GB14700-RA	FBgn0046685	318600	CG31127	Wsck	CG31127 gene product from transcript CG31127-RA	3R	-20452795	-20455810	96A13-96A13	NA	GO:0006468: protein amino acid phosphorylation	GO:0005515: protein binding, GO:0004713: protein tyrosine kinase activity, GO:0005524: ATP binding	GO:0005886: plasma membrane
13	9	21	AM09022	-0.45632	-1.37204	8.47174	303.084	415.843	-4.80138	1.50199e-05	0.00331142	2.982	AM09022	GB16443-RA [PREDICTED: Apis mellifera similar to lethal (1) G0334 CG7010-PD, isoform D, transcript variant 1 (LOC551103), mRNA]	SET: OGS; Dmel Ortholog - C. Elsik Feb_2007: FBgn0028325; Best Dmel 5.1 match: FBgn0028325, blastp escore 3E-146;	XM_623499.2	GB16443-RA	FBgn0028325	31406	CG7010	l(1)G0334	lethal (1) G0334	X	4596304 // 4596316 // 4596392 // 4596395	4599156 // 4599146 // 4599156 // 4599156	4C14-4C14	00010 // 00020 // 00290 // 00620 // 00650 // 01100	GO:0006090: pyruvate metabolic process, GO:0006096: glycolysis, GO:0055114: oxidation reduction	GO:0004739: pyruvate dehydrogenase (acetyl-transferring) activity	GO:0045254: pyruvate dehydrogenase complex, GO:0043231: intracellular membrane-bounded organelle
15	5	19	AM12790	-0.652983	-1.57242	9.22192	476.201	748.786	-4.8052	1.48262e-05	0.00331142	2.99393	AM12790	GB11487-RA [PREDICTED: Apis mellifera similar to CG4322-PA, transcript variant 1 (LOC409159), mRNA]	SET: OGS; Dmel Ortholog - C. Elsik Feb_2007: FBgn0025631; Best Dmel 5.1 match: FBgn0025631, blastp escore 2E-116;	XM_392683.2	GB11487-RA	FBgn0025631	31168	CG4322	moody	CG4322 gene product from transcript CG4322-RA	X	-1938323	-1942427	2C7-2C8	NA	GO:0007186: G-protein coupled receptor protein signaling pathway, GO:0007419: ventral cord development, GO:0048148: behavioral response to cocaine, GO:0019991: septate junction assembly, GO:0030866: cortical actin cytoskeleton organization, GO:0035095: behavioral response to nicotine, GO:0048149: behavioral response to ethanol, GO:0060857: establishment of glial blood-brain barrier	GO:0004930: G-protein coupled receptor activity, GO:0008502: melatonin receptor activity	GO:0005886: plasma membrane, GO:0016021: integral to membrane
47	24	3	AM09458	-0.543023	-1.45702	8.79181	367.169	534.974	-4.79389	1.54073e-05	0.00331142	2.9586	AM09458	GB16881-RA [Apis mellifera troponin T (TpnT), mRNA]	SET: OGS; Best Dmel 5.1 match: FBgn0004169, blastp escore 9E-161;	NM_001040258.1	GB16881-RA	FBgn0004169	32314	CG7107	up	upheld	X	-13487609 // -13487609	-13496536 // -13493813	1-43.5 cM // 12A7-12A7	NA	GO:0006874: cellular calcium ion homeostasis, GO:0007005: mitochondrion organization, GO:0007498: mesoderm development, GO:0030239: myofibril assembly, GO:0030240: skeletal muscle thin filament assembly, GO:0045214: sarcomere organization, GO:0046716: muscle cell homeostasis, GO:0048644: muscle organ morphogenesis	GO:0005509: calcium ion binding, GO:0005523: tropomyosin binding	GO:0005861: troponin complex, GO:0005865: striated muscle thin filament
48	13	7	AM07837	-0.691698	-1.61518	8.19388	230.406	372.148	-4.76773	1.6839e-05	0.00356591	2.87693	AM07837	GB15248-RA [PREDICTED: Apis mellifera similar to Von Hippel-Lindau disease tumor suppressor (pVHL) (G7 protein) (LOC726161), mRNA]	SET: OGS; Dmel Ortholog - C. Elsik Feb_2007: FBgn0041174; Best Dmel 5.1 match: FBgn0041174, blastp escore 1E-08;	XM_001121921.1	GB15248-RA	FBgn0041174	53433	CG13221	Vhl	von Hippel-Lindau	2R	7167230	7168538	47E5-47E6	4120	GO:0007010: cytoskeleton organization, GO:0016567: protein ubiquitination, GO:0007424: open tracheal system development	GO:0005515: protein binding, GO:0004842: ubiquitin-protein ligase activity	GO:0005634: nucleus, GO:0030891: VCB complex
8	15	3	AM00360	-1.37267	-2.5895	9.6353	494.204	1279.74	-4.74992	1.78879e-05	0.00359384	2.82141	AM00360	GB17782-RA Apid Nterm [Apis mellifera apidaecin type 22 (Apid22), mRNA]	SET: Apid exon NTERM; Best Dmel 5.1 match: FBgn0035544, blastp escore 3E-15;	NM_001011642.1	GB17782-RA	FBgn0035544	38546	CG15021	CG15021	CG15021 gene product from transcript CG15021-RA	3L	4436720	4438319	64B6-64B6	NA		GO:0005199: structural constituent of cell wall
19	15	15	AM04869	-0.662249	-1.58255	9.15424	452.92	716.768	-4.74517	1.81782e-05	0.00359384	2.80662	AM04869	GB12249-RA [PREDICTED: Apis mellifera similar to eag-like K+ channel CG5076-PA (LOC409845), mRNA]	SET: OGS; Dmel Ortholog - C. Elsik Feb_2007: FBgn0011589; Best Dmel 5.1 match: FBgn0011589, blastp escore 0E+00;	XR_015082.1	GB12249-RA	FBgn0011589	37047	CG5076	elk	eag-like K[+] channel	2R	13761451	13813097	54F4-55A2	NA	GO:0000160: two-component signal transduction system (phosphorelay), GO:0007165: signal transduction, GO:0006355: regulation of transcription, DNA-dependent, GO:0006813: potassium ion transport, GO:0055085: transmembrane transport	GO:0000155: two-component sensor activity, GO:0005249: voltage-gated potassium channel activity, GO:0005267: potassium channel activity	GO:0016020: membrane, GO:0008076: voltage-gated potassium channel complex
34	20	5	AM11854	-0.61173	-1.52809	9.63205	641.89	980.866	-4.75245	1.77351e-05	0.00359384	2.82929	AM11854	GB19301-RA [PREDICTED: Apis mellifera similar to PGRP-SC2 CG14745-PA (LOC412484), mRNA]	SET: OGS; Dmel Ortholog - C. Elsik Feb_2007: FBgn0043575; Best Dmel 5.1 match: FBgn0043575, blastp escore 3E-43;	XM_395941.3	GB19301-RA	FBgn0043575	35862	CG14745	PGRP-SC2	CG14745 gene product from transcript CG14745-RA	2R	4604471	4605026	44E2-44E2	NA	GO:0006952: defense response, GO:0006955: immune response, GO:0009253: peptidoglycan catabolic process, GO:0045087: innate immune response	GO:0005515: protein binding, GO:0008745: N-acetylmuramoyl-L-alanine amidase activity, GO:0042834: peptidoglycan binding	GO:0005576: extracellular region, GO:0005887: integral to plasma membrane
44	1	11	AM05787	0.683175	1.60567	8.45254	443.912	276.465	4.7528	1.77142e-05	0.00359384	2.83038	AM05787	GB13178-RA [PREDICTED: Apis mellifera hypothetical protein LOC724158 (LOC724158), mRNA]	SET: OGS; Dmel Ortholog - C. Elsik Feb_2007: FBgn0037345; Best Dmel 5.1 match: FBgn0037345, blastp escore 1E-22;	XM_001119914.1	GB13178-RA	FBgn0037345	40677	CG2948	rev7	CG2948 gene product from transcript CG2948-RA	3R	1414664	1415261	83B4-83B4	4914	GO:0007067: mitosis, GO:0051349: positive regulation of lyase activity
47	11	7	AM05006	1.02477	2.03463	9.53952	1061.51	521.72	4.74451	1.82188e-05	0.00359384	2.80457	AM05006	GB12388-RA [PREDICTED: Apis mellifera similar to CG15525-PA, transcript variant 1 (LOC551200), mRNA]	SET: OGS; Dmel Ortholog - C. Elsik Feb_2007: FBgn0039732; Best Dmel 5.1 match: FBgn0039732, blastp escore 2E-42;	XM_623595.1	GB12388-RA	FBgn0039732	43556	CG15525	CG15525	CG15525 gene product from transcript CG15525-RA	3R	-25822682	-25823399	99D1-99D1	3040
6	15	1	AM11521	-0.60435	-1.52029	11.8269	2946.35	4479.31	-4.72607	1.93927e-05	0.00377372	2.7472	AM11521	GB30370-RA [PREDICTED: Apis mellifera similar to Purine-rich binding protein- CG1507-PA, isoform A (LOC726399), mRNA]	SET: OGS; Dmel Ortholog - C. Elsik Feb_2007: FBgn0022361; Best Dmel 5.1 match: FBgn0022361, blastp escore 3E-107;	XM_001122141.1	GB30370-RA	FBgn0022361	43797	CG1507	Pur-alpha	Purine-rich binding protein-alpha	4	578607 // 578782 // 578848	586562 // 586562 // 586562	102C5-102C5	NA		GO:0003697: single-stranded DNA binding, GO:0016563: transcription activator activity
12	7	3	AM08425	-0.600108	-1.51583	12.2084	3843.91	5826.71	-4.71273	2.02882e-05	0.00389534	2.70573	AM08425	GB15843-RA [PREDICTED: Apis mellifera similar to amontillado CG6438-PA, transcript variant 1 (LOC408835), mRNA]	SET: OGS; Dmel Ortholog - C. Elsik Feb_2007: FBgn0023179; Best Dmel 5.1 match: FBgn0023179, blastp escore 0E+00;	XM_392366.3	GB15843-RA	FBgn0023179	43215	CG6438	amon	amontillado	3R	-22523417	-22539881	97C4-97C5	NA	GO:0002165: instar larval or pupal development, GO:0006508: proteolysis, GO:0016486: peptide hormone processing, GO:0035187: hatching behavior	GO:0004252: serine-type endopeptidase activity, GO:0008233: peptidase activity	GO:0005576: extracellular region
30	19	13	AM04960	-0.617546	-1.53426	9.29407	506.809	777.578	-4.69375	2.16322e-05	0.00409873	2.64681	AM04960	GB12341-RA [PREDICTED: Apis mellifera similar to Bx42 CG8264-PA (LOC551225), mRNA]	SET: OGS; Dmel Ortholog - C. Elsik Feb_2007: FBgn0004856; Best Dmel 5.1 match: FBgn0004856, blastp escore 0E+00;	XM_623620.2	GB12341-RA	FBgn0004856	31840	CG8264	Bx42	CG8264 gene product from transcript CG8264-RA	X	-8998350	-9000635	8C9-8C9	03040 // 04330	GO:0000398: nuclear mRNA splicing, via spliceosome, GO:0001700: embryonic development via the syncytial blastoderm, GO:0035214: eye-antennal disc development	GO:0005515: protein binding	GO:0000790: nuclear chromatin, GO:0005634: nucleus, GO:0071011: precatalytic spliceosome, GO:0071013: catalytic step 2 spliceosome
2	21	21	AM06362	-0.682162	-1.60454	10.1071	870.712	1397.09	-4.68514	2.22707e-05	0.0041649	2.62009	AM06362	GB13763-RA [PREDICTED: Apis mellifera similar to nucleolar protein family A, member 3 (LOC724638), mRNA]	SET: OGS; Dmel Ortholog - C. Elsik Feb_2007: FBgn0033548; Best Dmel 5.1 match: FBgn0033548, blastp escore 2E-24;	XM_001120529.1	GB13763-RA	FBgn0033548	36135	CG7637	CG7637	CG7637 gene product from transcript CG7637-RA	2R	-6698058	-6698395	47C1-47C1	NA
18	5	21	AM08031	-0.626242	-1.54354	9.20774	475.935	734.623	-4.68105	2.25803e-05	0.00416867	2.60741	AM08031	GB15444-RA [PREDICTED: Apis mellifera similar to CG17272-PA (LOC552666), mRNA]	SET: OGS; Dmel Ortholog - C. Elsik Feb_2007: FBgn0038830; Best Dmel 5.1 match: FBgn0038830, blastp escore 1E-56;	XM_625042.1	GB15444-RA	FBgn0038830	42465	CG17272	CG17272	CG17272 gene product from transcript CG17272-RA	3R	-16649027	-16649951	93A1-93A1	NA		GO:0005509: calcium ion binding
18	9	3	AM11202	-0.732033	-1.66098	11.0933	1695.2	2815.69	-4.66988	2.34475e-05	0.00427397	2.5728	AM11202	GB18641-RA	SET: OGS;		GB18641-RA		NA	NA	NA	NA	NA	NA	NA	NA	NA	NA	NA	NA
36	9	11	AM08794	-0.439623	-1.35625	10.3837	1147.2	1555.89	-4.62818	2.69829e-05	0.00485693	2.44385	AM08794	GB16215-RB [PREDICTED: Apis mellifera similar to Myosin alkali light chain 1 CG5596-PA, isoform A, transcript variant 4 (LOC410058), mRNA]	Also matches: GB16215-RC; Dmel Ortholog - C. Elsik Feb_2007: FBgn0002772; Best Dmel 5.1 match: FBgn0002772, blastp escore 9E-41;	XM_393544.3	GB16215-RB	FBgn0002772	43323	CG5596	Mlc1	Myosin alkali light chain 1	3R	-23483284	-23485921	98A14-98A15	NA	GO:0006936: muscle contraction, GO:0007498: mesoderm development	GO:0000146: microfilament motor activity, GO:0005509: calcium ion binding, GO:0042623: ATPase activity, coupled	GO:0005859: muscle myosin complex, GO:0016459: myosin complex
24	3	7	AM04443	0.426771	1.34422	7.64372	231.859	172.485	4.6212	2.76229e-05	0.00491075	2.42233	AM04443	GB11824-RA	SET: OGS;		GB11824-RA		NA	NA	NA	NA	NA	NA	NA	NA	NA	NA	NA	NA
1	14	7	AM12309	-0.841491	-1.7919	10.9066	1434.01	2569.6	-4.60778	2.88968e-05	0.00491503	2.38095	AM12309	GB19762-RA [PREDICTED: Apis mellifera similar to protein phosphatase 1, regulatory (inhibitor) subunit 8 (LOC412478), mRNA]	SET: OGS; Also matches: GB19762-RB; Dmel Ortholog - C. Elsik Feb_2007: FBgn0026402; Best Dmel 5.1 match: FBgn0026402, blastp escore 7E-71;	XR_015001.1	GB19762-RA	FBgn0026402	44748	CG8980	NiPp1	Nuclear inhibitor of Protein phosphatase 1	2R	-12891061	-12892604	53E4-53E4	NA	GO:0007411: axon guidance, GO:0035308: negative regulation of protein amino acid dephosphorylation	GO:0003729: mRNA binding, GO:0004864: phosphoprotein phosphatase inhibitor activity, GO:0004865: protein serine/threonine phosphatase inhibitor activity	GO:0005634: nucleus, GO:0016607: nuclear speck
8	4	15	AM11299	0.35503	1.27901	8.86725	528.136	412.925	4.61259	2.8434e-05	0.00491503	2.39577	AM11299	GB18738-RA [PREDICTED: Apis mellifera similar to GS1-like CG15441-PA (LOC725653), mRNA]	SET: OGS; Dmel Ortholog - C. Elsik Feb_2007: FBgn0019982; Best Dmel 5.1 match: FBgn0019982, blastp escore 1E-62;	XM_001121475.1	GB18738-RA	FBgn0019982	33653	CG15441	Gs1l	GS1-like	2L	-4455220	-4456822	24F3-24F3	NA	GO:0008152: metabolic process	GO:0003824: catalytic activity
16	6	23	AM07938	0.407842	1.3267	9.17327	664.991	501.237	4.6066	2.90123e-05	0.00491503	2.37729	AM07938	GB15350-RA [PREDICTED: Apis mellifera hypothetical LOC552243 (LOC552243), mRNA]	SET: OGS; Dmel Ortholog - C. Elsik Feb_2007: FBgn0037525; Best Dmel 5.1 match: FBgn0037525, blastp escore 1E-82;	XM_624619.2	GB15350-RA	FBgn0037525	40928	CG17816	CG17816	CG17816 gene product from transcript CG17816-RE	3R	-3693404 // -3684488 // -3683895	-3712441 // -3712435 // -3712435	84E3-84E4	NA			GO:0016020: membrane
23	10	7	AM09650	0.753479	1.68585	9.1951	761.048	451.432	4.60731	2.89427e-05	0.00491503	2.37949	AM09650	GB17074-RA [PREDICTED: Apis mellifera similar to CG3016-PA (LOC409403), mRNA]	SET: OGS; Dmel Ortholog - C. Elsik Feb_2007: FBgn0029819; Best Dmel 5.1 match: FBgn0029819, blastp escore 2E-43;	XM_392918.3	GB17074-RA	FBgn0029819	31519	CG3016	CG3016	CG3016 gene product from transcript CG3016-RA	X	-5771028	-5773866	5C5-5C6	NA	GO:0006511: ubiquitin-dependent protein catabolic process	GO:0004221: ubiquitin thiolesterase activity
41	20	17	AM05727	0.60585	1.52187	8.52682	455.008	298.978	4.60143	2.95201e-05	0.00494289	2.36136	AM05727	GB13119-RA [PREDICTED: Apis mellifera similar to coatomer protein complex, subunit beta (LOC725057), mRNA]	SET: OGS; Best Dmel 5.1 match: FBgn0008635, blastp escore 0E+00;	XM_001120953.1	GB13119-RA	FBgn0008635	32820	CG6223	betaCop	beta-coatomer protein	X	-18275579	-18279228	17A9-17A9	NA	GO:0006886: intracellular protein transport, GO:0006890: retrograde vesicle-mediated transport, Golgi to ER, GO:0006911: phagocytosis, engulfment, GO:0010883: regulation of lipid storage	GO:0005515: protein binding, GO:0005198: structural molecule activity	GO:0005794: Golgi apparatus, GO:0030126: COPI vesicle coat
4	14	23	AM01213	0.430734	1.34792	8.49089	417.682	309.872	4.57544	3.22081e-05	0.00512245	2.28139	AM01213	BB170013A10B03.5 Bee Brain Normalized/Subtracted Library, BB17 Apis mellifera cDNA clone BB170013A10B03 5', mRNA sequence	SET: UI_EST BI504500;	BI504500			NA	NA	NA	NA	NA	NA	NA	NA	NA	NA	NA	NA
5	10	21	AM11686	-0.708359	-1.63394	8.32696	251.216	410.472	-4.57393	3.2371e-05	0.00512245	2.27676	AM11686	GB19132-RA [PREDICTED: Apis mellifera similar to yellow-d CG9889-PA (LOC727110), mRNA]	SET: OGS; Best Dmel 5.1 match: FBgn0038151, blastp escore 7E-59;	XM_001122824.1	GB19132-RA	FBgn0038151	41652	CG17044	yellow-e2	CG17044 gene product from transcript CG17044-RA	3R	-9231028	-9232720	87E10-87E10	NA	GO:0008150: biological_process	GO:0003674: molecular_function	GO:0005575: cellular_component
26	6	15	AM00156	-0.483288	-1.39793	10.7632	1469.96	2054.9	-4.58296	3.14068e-05	0.00512245	2.30451	AM00156	GB30209-RA Dscam exon 8 [Apis mellifera Down syndrome cell adhesion molecule (Dscam), mRNA]	SET: Dscam exon 8; Dmel Ortholog - C. Elsik Feb_2007: FBgn0033159; Best Dmel 5.1 match: FBgn0033159, blastp escore 0E+00;	NM_001014991.1	GB30209-RA	FBgn0033159	35652	CG17800	Dscam	Down syndrome cell adhesion molecule	2R	-3207058	-3269374	43A4-43B1	NA	GO:0006909: phagocytosis, GO:0007411: axon guidance, GO:0007413: axonal fasciculation, GO:0007422: peripheral nervous system development, GO:0016319: mushroom body development, GO:0021551: central nervous system morphogenesis, GO:0048666: neuron development, GO:0048846: axon extension involved in axon guidance, GO:0070593: dendrite self-avoidance	GO:0005515: protein binding, GO:0008046: axon guidance receptor activity, GO:0042803: protein homodimerization activity, GO:0051635: bacterial cell surface binding	GO:0005887: integral to plasma membrane, GO:0030424: axon, GO:0030425: dendrite, GO:0043025: neuronal cell body
28	12	13	AM02568	0.41023	1.3289	7.94609	284.287	213.927	4.57986	3.17342e-05	0.00512245	2.29499	AM02568	BB160023A20G01.5 Bee Brain Normalized Library, BB16 Apis mellifera cDNA clone BB160023A20G01 5', mRNA sequence	SET: UI_EST BI516765;	BI516765			NA	NA	NA	NA	NA	NA	NA	NA	NA	NA	NA	NA
40	7	1	AM08330	-0.382499	-1.3036	9.95272	867.949	1131.46	-4.58603	3.10851e-05	0.00512245	2.31395	AM08330	GB15748-RA [PREDICTED: Apis mellifera similar to Protein C12orf4 (LOC410871), mRNA]	SET: OGS; Dmel Ortholog - C. Elsik Feb_2007: FBgn0039589; Best Dmel 5.1 match: FBgn0039589, blastp escore 8E-107;	XM_394347.3	GB15748-RA	FBgn0039589	43386	CG9986	CG9986	CG9986 gene product from transcript CG9986-RA	3R	24431858	24434096	98D6-98D6	NA
9	22	17	AM09307	0.437052	1.35384	7.12662	162.596	120.101	4.56187	3.37055e-05	0.00527564	2.23969	AM09307	GB16728-RA [PREDICTED: Apis mellifera similar to WD repeat domain 35 (LOC411338), mRNA]	SET: OGS; Dmel Ortholog - C. Elsik Feb_2007: FBgn0035264; Best Dmel 5.1 match: FBgn0035264, blastp escore 0E+00;	XM_394812.2	GB16728-RA	FBgn0035264	38219	CG2069	Oseg4	CG2069 gene product from transcript CG2069-RA	3L	-1730992	-1735755	62B1-62B1	NA	GO:0035058: sensory cilium assembly, GO:0042384: cilium assembly		GO:0005575: cellular_component
11	20	5	AM09426	-0.593116	-1.5085	9.78036	715.991	1080.07	-4.54525	3.56324e-05	0.00543353	2.18868	AM09426	GB16848-RA [PREDICTED: Apis mellifera similar to Glucose dehydrogenase (LOC410747), mRNA]	SET: OGS; Best Dmel 5.1 match: FBgn0001112, blastp escore 6E-134;	XM_394223.3	GB16848-RA	FBgn0001112	40875	CG1152	Gld	Glucose dehydrogenase	3R	-3077770	-3091423	3-48 cM // 84D3-84D3	260	GO:0006006: glucose metabolic process, GO:0006066: alcohol metabolic process, GO:0008364: pupal chitin-based cuticle development, GO:0042335: cuticle development, GO:0046693: sperm storage	GO:0004344: glucose dehydrogenase activity, GO:0016614: oxidoreductase activity, acting on CH-OH group of donors, GO:0050660: FAD binding	GO:0005576: extracellular region
28	4	23	AM11412	0.38968	1.3101	8.88192	539.979	412.166	4.54472	3.56953e-05	0.00543353	2.18707	AM11412	GB30326-RA [PREDICTED: Apis mellifera similar to CG12014-PA (LOC724550), mRNA]	SET: OGS; Dmel Ortholog - C. Elsik Feb_2007: FBgn0035445; Best Dmel 5.1 match: FBgn0035445, blastp escore 3E-130;	XM_001120439.1	GB30326-RA	FBgn0035445	38423	CG12014	CG12014	CG12014 gene product from transcript CG12014-RA	3L	3378267	3380083	63D2-63D2	00531 // 01100 // 04142	GO:0008152: metabolic process	GO:0004423: iduronate-2-sulfatase activity
36	19	15	AM08991	-0.67022	-1.59132	9.02086	411.786	655.282	-4.54346	3.58462e-05	0.00543353	2.1832	AM08991	GB16412-RA [PREDICTED: Apis mellifera similar to Translationally controlled tumor protein CG4800-PA, transcript variant 1 (LOC411832), mRNA]	SET: OGS; Dmel Ortholog - C. Elsik Feb_2007: FBgn0037874; Best Dmel 5.1 match: FBgn0037874, blastp escore 3E-74;	XM_395299.3	GB16412-RA	FBgn0037874	41341	CG4800	Tctp	Translationally controlled tumor protein	3R	7035974	7037006	86D8-86D8	NA	GO:0040018: positive regulation of multicellular organism growth, GO:0045793: positive regulation of cell size	GO:0005085: guanyl-nucleotide exchange factor activity	GO:0005737: cytoplasm
15	8	21	AM12110	-0.484775	-1.39937	8.49496	304.98	426.779	-4.52105	3.86321e-05	0.00569305	2.11454	AM12110	GB19558-RA [PREDICTED: Apis mellifera similar to Ribosomal protein L10Ab CG7283-PA, isoform A, transcript variant 1 (LOC413868), mRNA]	SET: OGS; Dmel Ortholog - C. Elsik Feb_2007: FBgn0036213; Best Dmel 5.1 match: FBgn0036213, blastp escore 4E-106;	XM_397307.3	GB19558-RA	FBgn0036213	39338	CG7283	RpL10Ab	Ribosomal protein L10Ab	3L	11815951	11817311	68E1-68E1	3010	GO:0000022: mitotic spindle elongation, GO:0006396: RNA processing, GO:0006412: translation, GO:0007052: mitotic spindle organization	GO:0003723: RNA binding, GO:0003735: structural constituent of ribosome	GO:0022625: cytosolic large ribosomal subunit, GO:0005811: lipid particle
16	1	7	AM04937	0.787262	1.7258	9.26796	809.896	469.289	4.52018	3.87444e-05	0.00569305	2.11188	AM04937	GB12318-RA [PREDICTED: Apis mellifera similar to Myosin 61F CG9155-PB, isoform B, transcript variant 1 (LOC410960), mRNA]	SET: OGS; Dmel Ortholog - C. Elsik Feb_2007: FBgn0010246; Best Dmel 5.1 match: FBgn0010246, blastp escore 0E+00;	XM_394436.3	GB12318-RA	FBgn0010246	38153	CG9155	Myo61F	Myosin 61F	3L	1318481 // 1321028 // 1324562 // 1325123	1329623 // 1329623 // 1329623 // 1329623	61F6-61F6	NA	GO:0042742: defense response to bacterium, GO:0007368: determination of left/right symmetry, GO:0007498: mesoderm development, GO:0032528: microvillus organization	GO:0042623: ATPase activity, coupled, GO:0003774: motor activity, GO:0003779: actin binding, GO:0005524: ATP binding	GO:0005737: cytoplasm, GO:0005903: brush border, GO:0016459: myosin complex
31	7	9	AM00917	-0.369956	-1.29231	10.4462	1227.22	1585.95	-4.52403	3.82499e-05	0.00569305	2.12366	AM00917	DB777229 RIKEN full-length enriched honey bee cDNA library, head Apis mellifera cDNA clone BH10079A15 3', mRNA sequence	SET: UI_EST BH1B0079A15M3;	DB777229			NA	NA	NA	NA	NA	NA	NA	NA	NA	NA	NA	NA
19	15	17	AM00872R	0.491895	1.40629	7.21727	176.462	125.481	4.51488	3.94359e-05	0.00573613	2.09565	AM00872R	DB748407 RIKEN full-length enriched honey bee cDNA library, head Apis mellifera cDNA clone BH10072G19 5', mRNA sequence	SET: UI_EST BH1B0072G19T3;	DB748407			NA	NA	NA	NA	NA	NA	NA	NA	NA	NA	NA	NA
10	19	15	AM07786	-0.479557	-1.39432	11.6294	2683.04	3741	-4.51051	4.00141e-05	0.00576203	2.08231	AM07786	GB15197-RA [PREDICTED: Apis mellifera similar to Tetraspanin 26A CG9093-PA (LOC551898), mRNA]	SET: OGS; Best Dmel 5.1 match: FBgn0031760, blastp escore 4E-99;	XM_624284.2	GB15197-RA	FBgn0031760	33838	CG9093	Tsp26A	Tetraspanin 26A	2L	6000230	6003738	26B2-26B2	NA			GO:0016021: integral to membrane
6	18	1	AM05030	-0.656235	-1.57596	10.6547	1284.12	2023.72	-4.49162	4.26139e-05	0.00607564	2.02458	AM05030	GB12413-RA	SET: OGS; Dmel Ortholog - C. Elsik Feb_2007: FBgn0051626; Best Dmel 5.1 match: FBgn0051626, blastp escore 1E-39;		GB12413-RA	FBgn0051626	318859	CG31626	CG31626	CG31626 gene product from transcript CG31626-RA	2L	-21232483 // -21232483	-21236733 // -21233722	39B3-39B4	NA	GO:0008150: biological_process	GO:0003674: molecular_function	GO:0005575: cellular_component
8	12	17	AM06422	0.484847	1.39944	7.87468	277.646	198.398	4.47926	4.44033e-05	0.00620784	1.98687	AM06422	GB13823-RA [PREDICTED: Apis mellifera similar to ring finger and KH domain containing 3, transcript variant 2 (LOC550816), mRNA]	SET: OGS; Dmel Ortholog - C. Elsik Feb_2007: FBgn0039920; Best Dmel 5.1 match: FBgn0039920, blastp escore 7E-81;	XM_623262.2	GB13823-RA	FBgn0039920	43810	CG11360	CG11360	CG11360 gene product from transcript CG11360-RA	4	701244	706796	102D4-102D4	NA	GO:0000381: regulation of alternative nuclear mRNA splicing, via spliceosome	GO:0005515: protein binding, GO:0003723: RNA binding, GO:0008270: zinc ion binding	GO:0005634: nucleus
32	20	7	AM06816	-0.549963	-1.46405	8.96875	414.08	606.234	-4.48196	4.40062e-05	0.00620784	1.9951	AM06816	GB14217-RA	SET: OGS; Dmel Ortholog - C. Elsik Feb_2007: FBgn0015381; Best Dmel 5.1 match: FBgn0015381, blastp escore 5E-58;		GB14217-RA	FBgn0015381	33823	CG9019	dsf	dissatisfaction	2L	5925936	5938767	26A1-26A2	NA	GO:0006355: regulation of transcription, DNA-dependent, GO:0007530: sex determination, GO:0007617: mating behavior, GO:0007619: courtship behavior, GO:0007620: copulation, GO:0008049: male courtship behavior, GO:0018991: oviposition, GO:0018993: somatic sex determination, GO:0045924: regulation of female receptivity, GO:0048047: mating behavior, sex discrimination	GO:0003700: sequence-specific DNA binding transcription factor activity, GO:0003707: steroid hormone receptor activity, GO:0004879: ligand-dependent nuclear receptor activity, GO:0008270: zinc ion binding, GO:0043565: sequence-specific DNA binding	GO:0005634: nucleus
27	18	15	AM05248	-0.549029	-1.4631	8.16929	237.992	348.207	-4.46417	4.66877e-05	0.00634248	1.94088	AM05248	GB12632-RA [PREDICTED: Apis mellifera hypothetical protein LOC725121 (LOC725121), mRNA]	SET: OGS; Best Dmel 5.1 match: FBgn0036614, blastp escore 1E-06;	XM_001121006.1	GB12632-RA	FBgn0036614	39810	CG4925	CG4925	CG4925 gene product from transcript CG4925-RA	3L	-16341844	-16344998	72E2-72E2	NA		GO:0004871: signal transducer activity
27	23	9	AM02121	0.517512	1.43148	7.09626	163.712	114.365	4.46494	4.65688e-05	0.00634248	1.94321	AM02121	BB160011B10H05.5 Bee Brain Normalized Library, BB16 Apis mellifera cDNA clone BB160011B10H05 5', mRNA sequence	SET: UI_EST BI513250;	BI513250			NA	NA	NA	NA	NA	NA	NA	NA	NA	NA	NA	NA
40	2	13	AM08277	0.685783	1.60857	8.16318	363.567	226.018	4.46655	4.63205e-05	0.00634248	1.94811	AM08277	GB15694-RA [PREDICTED: Apis mellifera similar to ubiquitin specific protease 8 (LOC411362), mRNA]	SET: OGS; Best Dmel 5.1 match: FBgn0038862, blastp escore 1E-97;	XM_394836.3	GB15694-RA	FBgn0038862	42509	CG5798	CG5798	CG5798 gene product from transcript CG5798-RA	3R	16959983	16963938	93C1-93C1	4144	GO:0006511: ubiquitin-dependent protein catabolic process	GO:0004221: ubiquitin thiolesterase activity
6	3	3	AM03883	-0.604426	-1.52037	7.80437	181.29	275.628	-4.45861	4.75576e-05	0.00640028	1.92395	AM03883	GB11260-RA [PREDICTED: Apis mellifera similar to proteasome 26S non-ATPase subunit 12 (LOC409880), mRNA]	SET: OGS; Dmel Ortholog - C. Elsik Feb_2007: FBgn0028690; Best Dmel 5.1 match: FBgn0028690, blastp escore 1E-113;	XM_393370.3	GB11260-RA	FBgn0028690	40717	CG1100	Rpn5	CG1100 gene product from transcript CG1100-RA	3R	1615210	1617291	83C4-83C4	3050	GO:0006508: proteolysis	GO:0004175: endopeptidase activity	GO:0005838: proteasome regulatory particle, GO:0008541: proteasome regulatory particle, lid subcomplex
7	25	1	1-X64464_IVT_1	-0.511676	-1.42571	7.20141	123.261	175.734	-4.44383	4.99495e-05	0.00665993	1.87898	1-X64464_IVT_1	Arabidopsis thaliana 3-oxoacyl-[acyl-carrier protein] reductase (AT1G24360) mRNA		AT1G24360			NA	NA	NA	NA	NA	NA	NA	NA	NA	NA	NA	NA
23	21	9	AM04876	-0.715267	-1.64179	10.6962	1294.83	2125.83	-4.44005	5.05799e-05	0.00668211	1.86748	AM04876	GB12256-RA	SET: OGS;		GB12256-RA		NA	NA	NA	NA	NA	NA	NA	NA	NA	NA	NA	NA
16	4	23	AM06623	0.419095	1.33709	8.78965	511.717	382.71	4.41595	5.47848e-05	0.00717183	1.79431	AM06623	GB14024-RA [PREDICTED: Apis mellifera similar to CG30116-PB, isoform B (LOC409686), partial mRNA]	SET: OGS; Dmel Ortholog - C. Elsik Feb_2007: FBgn0028496; Best Dmel 5.1 match: FBgn0028496, blastp escore 0E+00;	XM_393184.3	GB14024-RA	FBgn0028496	37126	CG30116	CG30116	CG30116 gene product from transcript CG30116-RC	2R	-14347179 // -14345925 // -14344466 // -14344466	-14385516 // -14385516 // -14385516 // -14385496	55C10-55D1	NA		GO:0016505: apoptotic protease activator activity
3	3	5	AM01537	0.437117	1.3539	7.46062	204.957	151.383	4.41193	5.55172e-05	0.00720223	1.78214	AM01537	BB170005A10E12.5 Bee Brain Normalized/Subtracted Library, BB17 Apis mellifera cDNA clone BB170005A10E12 5', mRNA sequence	SET: UI_EST BI507735;	BI507735			NA	NA	NA	NA	NA	NA	NA	NA	NA	NA	NA	NA
14	18	21	AM12438	-1.05949	-2.0842	8.14127	195.568	407.602	-4.40067	5.76242e-05	0.00723731	1.74801	AM12438	GB19891-RA [PREDICTED: Apis mellifera similar to fem-1 homolog c (LOC409291), mRNA]	SET: OGS; Best Dmel 5.1 match: FBgn0038286, blastp escore 1E-170;	XM_392810.3	GB19891-RA	FBgn0038286	41816	CG6966	CG6966	CG6966 gene product from transcript CG6966-RB	3R	-10906168	-10921333	88E1-88E1	NA			GO:0005575: cellular_component
14	20	3	AM07374	-0.635709	-1.5537	8.08756	218.229	339.063	-4.40755	5.63282e-05	0.00723731	1.76885	AM07374	GB14779-RA [PREDICTED: Apis mellifera similar to Tdc2 CG30446-PA (LOC410948), mRNA]	SET: OGS; Dmel Ortholog - C. Elsik Feb_2007: FBgn0050446; Best Dmel 5.1 match: FBgn0050446, blastp escore 0E+00;	XM_394424.2	GB14779-RA	FBgn0050446	246620	CG30446	Tdc2	Tyrosine decarboxylase 2	2R	-2572476	-2577467	42C4-42C4	NA	GO:0006519: cellular amino acid and derivative metabolic process, GO:0007626: locomotory behavior, GO:0048148: behavioral response to cocaine, GO:0018991: oviposition, GO:0019752: carboxylic acid metabolic process	GO:0004058: aromatic-L-amino-acid decarboxylase activity, GO:0004837: tyrosine decarboxylase activity, GO:0030170: pyridoxal phosphate binding
16	8	9	AM00225	-0.778847	-1.71576	9.96032	760.549	1304.92	-4.40113	5.75362e-05	0.00723731	1.74941	AM00225	GB30251-RA	SET: OGS; Best Dmel 5.1 match: FBgn0041622, blastp escore 7E-05;		GB30251-RA	FBgn0041622	2768964	CG33264	Or69a	Odorant receptor 69a	3L	-12957459 // -12957459	-12960833 // -12958839	69F2-69F2	NA	GO:0007608: sensory perception of smell	GO:0004984: olfactory receptor activity, GO:0005549: odorant binding	GO:0016020: membrane, GO:0016021: integral to membrane
37	25	1	1-X64464_IVT_1	-0.600523	-1.51627	6.81595	91.4993	138.737	-4.39976	5.7798e-05	0.00723731	1.74525	1-X64464_IVT_1	Arabidopsis thaliana 3-oxoacyl-[acyl-carrier protein] reductase (AT1G24360) mRNA		AT1G24360			NA	NA	NA	NA	NA	NA	NA	NA	NA	NA	NA	NA
8	7	17	AM09336	0.5254	1.43933	7.73557	255.694	177.648	4.38992	5.97078e-05	0.00731988	1.71547	AM09336	GB16758-RA	SET: OGS; Dmel Ortholog - C. Elsik Feb_2007: FBgn0053180; Best Dmel 5.1 match: FBgn0053180, blastp escore 0E+00;		GB16758-RA	FBgn0053180	118436	CG33180	Ranbp16	CG33180 gene product from transcript CG33180-RB	X	-15822739	-15827687	14A1-14A1	NA	GO:0006611: protein export from nucleus, GO:0006886: intracellular protein transport	GO:0005049: nuclear export signal receptor activity, GO:0005488: binding, GO:0008536: Ran GTPase binding, GO:0008565: protein transporter activity	GO:0005634: nucleus, GO:0005643: nuclear pore, GO:0005737: cytoplasm
20	2	1	AM00028	-0.494243	-1.40858	9.69659	699.153	984.814	-4.38853	5.99823e-05	0.00731988	1.71127	AM00028	NW_001253127.1 SET: miRNA LC_mir-253; Apis mellifera linkage group 15 genomic contig, reference assembly (based on Amel_4.0 Group15.24)	SET: miRNA LC_mir-253;	NW_001253127.1			NA	NA	NA	NA	NA	NA	NA	NA	NA	NA	NA	NA
37	21	19	AM11981	-0.431437	-1.34858	7.52545	158.653	213.955	-4.39008	5.96762e-05	0.00731988	1.71596	AM11981	GB19429-RA [PREDICTED: Apis mellifera similar to CG17838-PE, isoform E (LOC408775), mRNA]	SET: OGS; Dmel Ortholog - C. Elsik Feb_2007: FBgn0038826; Best Dmel 5.1 match: FBgn0038826, blastp escore 0E+00;	XM_392307.3	GB19429-RA	FBgn0038826	42460	CG17838	CG17838	CG17838 gene product from transcript CG17838-RA	3R	16582450 // 16605653 // 16608704 // 16615707 // 16615707 // 16618035	16631963 // 16631963 // 16631963 // 16631233 // 16631963 // 16631963	92F12-93A1	NA	GO:0000398: nuclear mRNA splicing, via spliceosome	GO:0000166: nucleotide binding, GO:0003676: nucleic acid binding, GO:0003729: mRNA binding	GO:0030530: heterogeneous nuclear ribonucleoprotein complex, GO:0071011: precatalytic spliceosome
45	7	21	AM06652	-0.78957	-1.72856	10.2114	901.794	1558.8	-4.38573	6.05397e-05	0.00732581	1.7028	AM06652	GB14053-RA	SET: OGS; Dmel Ortholog - C. Elsik Feb_2007: FBgn0011425; Best Dmel 5.1 match: FBgn0011425, blastp escore 1E-103;		GB14053-RA	FBgn0011425
44	5	1	AM01549	-0.480801	-1.39552	11.0985	1856.2	2590.36	-4.38217	6.12566e-05	0.00735079	1.69202	AM01549	BB170011A10H12.5 Bee Brain Normalized/Subtracted Library, BB17 Apis mellifera cDNA clone BB170011A10H12 5', mRNA sequence	SET: UI_EST BI507864;	BI507864			NA	NA	NA	NA	NA	NA	NA	NA	NA	NA	NA	NA
3	4	23	AM03213	0.615625	1.53222	7.90997	297.713	194.301	4.35486	6.70273e-05	0.00778469	1.60957	AM03213	GB10586-RA	SET: OGS; Dmel Ortholog - C. Elsik Feb_2007: FBgn0031676; Best Dmel 5.1 match: FBgn0031676, blastp escore 5E-101;		GB10586-RA	FBgn0031676	33734	CG14040	CG14040	CG14040 gene product from transcript CG14040-RA	2L	5052845	5054575	25C3-25C3	NA	GO:0008643: carbohydrate transport	GO:0005351: sugar:hydrogen symporter activity, GO:0005459: UDP-galactose transmembrane transporter activity	GO:0000139: Golgi membrane, GO:0016021: integral to membrane
5	1	19	AM08544	-0.405248	-1.32432	10.2064	1026.69	1359.66	-4.35945	6.60216e-05	0.00778469	1.62342	AM08544	GB15963-RA [PREDICTED: Apis mellifera similar to CG6180-PA (LOC726495), mRNA]	SET: OGS; Best Dmel 5.1 match: FBgn0032453, blastp escore 4E-41;	XM_001122227.1	GB15963-RA	FBgn0032453	34683	CG6180	CG6180	CG6180 gene product from transcript CG6180-RA	2L	12707660	12708684	33F3-33F3	NA		GO:0008429: phosphatidylethanolamine binding
20	14	13	AM05374	-0.634005	-1.55187	10.6027	1248.24	1937.1	-4.35483	6.70348e-05	0.00778469	1.60947	AM05374	GB12759-RA [PREDICTED: Apis mellifera similar to Cyclin-dependent kinase 7 CG3319-PA (LOC412339), mRNA]	SET: OGS; Dmel Ortholog - C. Elsik Feb_2007: FBgn0015617; Best Dmel 5.1 match: FBgn0015617, blastp escore 6E-125;	XM_395800.3	GB12759-RA	FBgn0015617	31441	CG3319	Cdk7	Cyclin-dependent kinase 7	X	-5201498	-5202961	4F4-4F4	3420	GO:0000079: regulation of cyclin-dependent protein kinase activity, GO:0006367: transcription initiation from RNA polymerase II promoter, GO:0006468: protein amino acid phosphorylation, GO:0007067: mitosis	GO:0004674: protein serine/threonine kinase activity, GO:0004693: cyclin-dependent protein kinase activity, GO:0005524: ATP binding, GO:0016251: general RNA polymerase II transcription factor activity	GO:0005675: holo TFIIH complex
34	23	9	AM03993	-0.512674	-1.42669	10.0958	916.167	1307.09	-4.35874	6.6176e-05	0.00778469	1.62128	AM03993	GB11370-RA [PREDICTED: Apis mellifera similar to lethal (1) G0193 CG2206-PB, isoform B (LOC725122), mRNA]	SET: OGS; Dmel Ortholog - C. Elsik Feb_2007: FBgn0051664; Best Dmel 5.1 match: FBgn0027280, blastp escore 4E-164;	XM_001121007.1	GB11370-RA	FBgn0051664	33359	CG31664	CG31664	CG31664 gene product from transcript CG31664-RA	2L	-1824403	-1826055	22B3-22B3	NA
13	18	19	AM12470	-0.603206	-1.51909	8.69456	336.148	510.639	-4.34668	6.8858e-05	0.00786949	1.5849	AM12470	GB19923-RA [PREDICTED: Apis mellifera similar to Cathepsin L precursor (Cysteine proteinase 1) (LOC552756), mRNA]	SET: OGS; Dmel Ortholog - C. Elsik Feb_2007: FBgn0013770; Best Dmel 5.1 match: FBgn0013770, blastp escore 5E-138;	XM_625132.2	GB19923-RA	FBgn0013770	36546	CG6692	Cp1	Cysteine proteinase-1	2R	9848163 // 9848685	9855496 // 9855496	50C18-50C20	04142 // 04145	GO:0006508: proteolysis, GO:0048102: autophagic cell death, GO:0030163: protein catabolic process, GO:0035071: salivary gland cell autophagic cell death	GO:0004197: cysteine-type endopeptidase activity	GO:0005764: lysosome, GO:0045169: fusome
30	14	21	AM00100	-0.347453	-1.27231	10.8154	1597.54	2032.58	-4.34841	6.84659e-05	0.00786949	1.59013	AM00100	GB30111-RA [PREDICTED: Apis mellifera similar to otoferlin (LOC410318), mRNA]	SET: OGS; Best Dmel 5.1 match: FBgn0000099, blastp escore 3E-50;	XM_393799.3	GB30111-RA	FBgn0000099	35509	CG8376	ap	apterous	2R	-1594728 // -1593706 // -1593706 // -1593706	-1614335 // -1614335 // -1604554 // -1596797	2-55.2 cM // 41F8-41F8	NA	GO:0006350: transcription, GO:0006355: regulation of transcription, DNA-dependent, GO:0007399: nervous system development, GO:0007411: axon guidance, GO:0007450: dorsal/ventral pattern formation, imaginal disc, GO:0007451: dorsal/ventral lineage restriction, imaginal disc, GO:0007472: wing disc morphogenesis, GO:0007476: imaginal disc-derived wing morphogenesis, GO:0007479: leg disc proximal/dist…	GO:0003700: sequence-specific DNA binding transcription factor activity, GO:0003704: specific RNA polymerase II transcription factor activity, GO:0008270: zinc ion binding, GO:0043565: sequence-specific DNA binding	GO:0005634: nucleus
20	16	19	AM07640	0.333127	1.25974	10.6115	1755.92	1393.88	4.32521	7.38951e-05	0.00837866	1.52027	AM07640	GB15049-RB [PREDICTED: Apis mellifera similar to CG7470-PA (LOC412948), mRNA]	SET: OGS; Dmel Ortholog - C. Elsik Feb_2007: FBgn0037146; Best Dmel 5.1 match: FBgn0037146, blastp escore 0E+00;	XM_396399.2	GB15049-RB	FBgn0037146	40443	CG7470	CG7470	CG7470 gene product from transcript CG7470-RA	3L	21965100	21975892	79A5-79A6	00330 // 01100	GO:0055114: oxidation reduction, GO:0006561: proline biosynthetic process	GO:0004349: glutamate 5-kinase activity, GO:0004350: glutamate-5-semialdehyde dehydrogenase activity, GO:0017084: delta1-pyrroline-5-carboxylate synthetase activity	GO:0005739: mitochondrion, GO:0005743: mitochondrial inner membrane, GO:0005811: lipid particle
38	12	9	AM00417R	-0.351837	-1.27618	7.59577	171.238	218.531	-4.31221	7.71173e-05	0.0086757	1.48121	AM00417R	DB731225 RIKEN full-length enriched honey bee cDNA library, head Apis mellifera cDNA clone BH10010G11 5', mRNA sequence	SET: UI_EST BH1B0010G11T3;	DB731225			NA	NA	NA	NA	NA	NA	NA	NA	NA	NA	NA	NA
21	10	21	AM09047	0.936856	1.91435	10.2638	1701.02	888.564	4.30291	7.95067e-05	0.00887517	1.45329	AM09047	GB16468-RA [PREDICTED: Apis mellifera similar to CG33156-PB, isoform B, transcript variant 1 (LOC408470), mRNA]	SET: OGS; Dmel Ortholog - C. Elsik Feb_2007: FBgn0053156; Best Dmel 5.1 match: FBgn0053156, blastp escore 0E+00;	XM_392018.3	GB16468-RA	FBgn0053156	36507	CG33156	CG33156	CG33156 gene product from transcript CG33156-RE	2R	-9435748 // -9435748 // -9435748 // -9434649	-9440666 // -9439911 // -9437780 // -9438952	50B1-50B1	00760 // 01100	GO:0008152: metabolic process	GO:0003951: NAD+ kinase activity
4	13	5	AM04375	-0.491656	-1.40606	7.71821	177.587	249.698	-4.29458	8.17068e-05	0.0090506	1.42831	AM04375	GB11756-RA [PREDICTED: Apis mellifera similar to CG9896-PA (LOC725260), mRNA]	SET: OGS; Dmel Ortholog - C. Elsik Feb_2007: FBgn0034808; Best Dmel 5.1 match: FBgn0034808, blastp escore 6E-27;	XM_001121132.1	GB11756-RA	FBgn0034808	37652	CG9896	CG9896	CG9896 gene product from transcript CG9896-RA	2R	-18881185	-18886406	59C1-59C1	NA
3	13	9	AM05390	-0.4886	-1.40308	7.55165	158.392	222.237	-4.29183	8.24469e-05	0.00906287	1.42006	AM05390	GB12775-RA [PREDICTED: Apis mellifera similar to CG12139-PB (LOC552358), mRNA]	SET: OGS; Best Dmel 5.1 match: FBgn0030130, blastp escore 0E+00;	XM_624734.2	GB12775-RA	FBgn0030130
3	2	5	AM07696	-0.488347	-1.40284	11.1355	1899.36	2664.49	-4.28174	8.52157e-05	0.00922636	1.38984	AM07696	GB15105-RA [PREDICTED: Apis mellifera similar to CG31122-PA (LOC551702), mRNA]	SET: OGS; Dmel Ortholog - C. Elsik Feb_2007: FBgn0051122; Best Dmel 5.1 match: FBgn0051122, blastp escore 2E-38;	XM_624091.2	GB15105-RA	FBgn0051122	42221	CG31122	CG31122	CG31122 gene product from transcript CG31122-RA	3R	-14232352	-14238589	91A6-91A6	NA
3	5	23	AM04858	0.448871	1.36497	7.85204	269.937	197.76	4.28219	8.50925e-05	0.00922636	1.39116	AM04858	GB12238-RA [PREDICTED: Apis mellifera similar to CG8460-PA (LOC552683), mRNA]	SET: OGS; Dmel Ortholog - C. Elsik Feb_2007: FBgn0031996; Best Dmel 5.1 match: FBgn0031996, blastp escore 6E-87;	XM_625058.2	GB12238-RA	FBgn0031996	34115	CG8460	CG8460	CG8460 gene product from transcript CG8460-RA	2L	8197195	8198813	28F1-28F1	NA	GO:0006032: chitin catabolic process	GO:0004568: chitinase activity, GO:0043169: cation binding
21	14	17	AM11974	-0.503597	-1.41774	8.22273	250.894	355.704	-4.27471	8.71987e-05	0.00930119	1.3688	AM11974	GB19422-RA [PREDICTED: Apis mellifera similar to lethal (1) G0156 CG12233-PA, isoform A (LOC409292), mRNA]	SET: OGS; Dmel Ortholog - C. Elsik Feb_2007: FBgn0027291; Best Dmel 5.1 match: FBgn0027291, blastp escore 4E-168;	XM_392811.3	GB19422-RA	FBgn0027291	32940	CG12233	l(1)G0156	lethal (1) G0156	X	-19413161	-19415843	18C8-18C8	00020 // 01100	GO:0006099: tricarboxylic acid cycle, GO:0055114: oxidation reduction	GO:0000287: magnesium ion binding, GO:0004449: isocitrate dehydrogenase (NAD+) activity, GO:0051287: NAD or NADH binding	GO:0005739: mitochondrion, GO:0005759: mitochondrial matrix, GO:0005811: lipid particle, GO:0005875: microtubule associated complex
37	2	7	AM05178	-0.605083	-1.52107	9.55443	609.672	927.351	-4.27629	8.675e-05	0.00930119	1.37351	AM05178	GB12562-RA [PREDICTED: Apis mellifera similar to CG10513-PA, transcript variant 1 (LOC408421), mRNA]	SET: OGS; Also matches: XM_623682.2; Dmel Ortholog - C. Elsik Feb_2007: FBgn0025620; Best Dmel 5.1 match: FBgn0039311, blastp escore 2E-44;	XM_391968.3	GB12562-RA	FBgn0025620	31025	CG13360	CG13360	CG13360 gene product from transcript CG13360-RA	X	-681881	-684122	1C4-1C4	NA
4	7	21	AM08472	0.336953	1.26309	7.38196	187.459	148.414	4.27181	8.80293e-05	0.00932075	1.36012	AM08472	GB15891-RA	SET: OGS;		GB15891-RA		NA	NA	NA	NA	NA	NA	NA	NA	NA	NA	NA	NA
15	21	1	AM08841	-0.571205	-1.48576	10.8698	1535.21	2280.96	-4.26795	8.9148e-05	0.0093703	1.34857	AM08841	GB16261-RA [PREDICTED: Apis mellifera similar to Calnexin 99A CG11958-PB, isoform B, transcript variant 1 (LOC552528), mRNA]	SET: OGS; Dmel Ortholog - C. Elsik Feb_2007: FBgn0015622; Best Dmel 5.1 match: FBgn0015622, blastp escore 2E-166;	XM_624904.2	GB16261-RA	FBgn0015622	44643	CG11958	Cnx99A	Calnexin 99A	3R	-25141506 // -25140964 // -25140964	-25145336 // -25145366 // -25145336	99A7-99A7	04141 // 04145	GO:0006457: protein folding	GO:0051082: unfolded protein binding, GO:0005509: calcium ion binding	GO:0005886: plasma membrane, GO:0005783: endoplasmic reticulum
6	10	17	AM09178	0.350869	1.27533	8.40096	381.725	299.315	4.26269	9.06933e-05	0.00946365	1.33285	AM09178	GB16600-RA [PREDICTED: Apis mellifera similar to Hexosaminidase 1 CG1318-PA, isoform A (LOC552416), partial mRNA]	SET: OGS; Best Dmel 5.1 match: FBgn0041630, blastp escore 5E-137;	XM_624790.1	GB16600-RA	FBgn0041630	38528	CG1318	Hexo1	Hexosaminidase 1	3L	4288641	4291211	64A12-64A12	00511 // 00520 // 00531 // 00603 // 00604 // 01100 // 04142	GO:0005975: carbohydrate metabolic process	GO:0004563: beta-N-acetylhexosaminidase activity, GO:0016231: beta-N-acetylglucosaminidase activity, GO:0043169: cation binding	GO:0005886: plasma membrane
2	10	21	AM06496R	-0.596092	-1.51162	10.2169	968.021	1463.28	-4.25066	9.43279e-05	0.0097721	1.29692	AM06496R	[Antisense] GB13898-RA [PREDICTED: Apis mellifera similar to CG8596-PA (LOC552144), mRNA]	SET: OGS; Dmel Ortholog - C. Elsik Feb_2007: FBgn0035767; Best Dmel 5.1 match: FBgn0035767, blastp escore 3E-171;	XM_624523.2	GB13898-RA	FBgn0035767	38813	CG8596	CG8596	CG8596 gene product from transcript CG8596-RA	3L	-7334982	-7338281	65F5-65F5	4142	GO:0055085: transmembrane transport
17	21	19	AM00616	-0.674179	-1.59569	11.9239	3075.87	4908.13	-4.24475	9.6166e-05	0.00989136	1.27927	AM00616	DB739329 RIKEN full-length enriched honey bee cDNA library, head Apis mellifera cDNA clone BH10040L09 5', mRNA sequence	SET: UI_EST BH1B0040L09T3;	DB739329			NA	NA	NA	NA	NA	NA	NA	NA	NA	NA	NA	NA
12	6	15	AM04609	0.375933	1.29768	8.8002	507.816	391.327	4.24009	9.76392e-05	0.00997166	1.26537	AM04609	GB11992-RA [PREDICTED: Apis mellifera similar to MAK10 homolog, amino-acid N-acetyltransferase subunit (LOC725320), mRNA]	SET: OGS; Dmel Ortholog - C. Elsik Feb_2007: FBgn0034982; Best Dmel 5.1 match: FBgn0034982, blastp escore 1E-155;	XM_001121180.1	GB11992-RA	FBgn0034982	37866	CG4065	CG4065	CG4065 gene product from transcript CG4065-RA	2R	-20022695	-20025561	60B12-60B12	NA	GO:0008150: biological_process	GO:0003674: molecular_function
20	17	11	AM09320	0.458444	1.37406	10.4375	1625.53	1183.01	4.23789	9.83404e-05	0.00997255	1.25883	AM09320	GB16741-RA	SET: OGS; Best Dmel 5.1 match: FBgn0026313, blastp escore 4E-45;		GB16741-RA	FBgn0026313	252671	CG5675	X11L	CG5675 gene product from transcript CG5675-RB	X	17493643 // 17493643	17500133 // 17500912	16B7-16B7	NA	GO:0016080: synaptic vesicle targeting, GO:0007163: establishment or maintenance of cell polarity, GO:0007269: neurotransmitter secretion, GO:0016081: synaptic vesicle docking involved in exocytosis	GO:0005515: protein binding	GO:0005886: plasma membrane, GO:0005737: cytoplasm
8	7	11	AM09401	0.596599	1.51215	8.93021	599.873	396.703	4.23335	9.98083e-05	0.0100506	1.24528	AM09401	GB16823-RA [PREDICTED: Apis mellifera similar to CG7896-PA (LOC725434), mRNA]	SET: OGS; Dmel Ortholog - C. Elsik Feb_2007: FBgn0039728; Best Dmel 5.1 match: FBgn0039728, blastp escore 0E+00;	XM_001121284.1	GB16823-RA	FBgn0039728	43552	CG7896	CG7896	CG7896 gene product from transcript CG7896-RA	3R	25809173	25816514	99D1-99D1	NA		GO:0005515: protein binding
42	5	17	AM03013	-0.548808	-1.46288	11.4501	2313.21	3383.94	-4.22988	0.000100942	0.0100942	1.23495	AM03013	GB30196-RA	Dmel Ortholog - C. Elsik Feb_2007: FBgn0052683; Best Dmel 5.1 match: FBgn0040206, blastp escore 2E-68;		GB30196-RA	FBgn0052683	31970	CG32683	CG32683	CG32683 gene product from transcript CG32683-RA	X	-10304421	-10348928	9C1-9C4	NA	GO:0007165: signal transduction, GO:0007600: sensory perception
10	7	1	AM00355	-0.947631	-1.9287	9.40991	489.817	944.711	-4.2239	0.00010293	0.010222	1.21712	AM00355	GB17782-RA Apid exon M12 [Apis mellifera apidaecin type 22 (Apid22), mRNA]	SET: Apid exon M12; Also matches: GB13473-RA,GB13473-RB,GB13473-RC,NM_001011613.1; Best Dmel 5.1 match: FBgn0035544, blastp escore 3E-15;	NM_001011642.1	GB17782-RA	FBgn0035544	38546	CG15021	CG15021	CG15021 gene product from transcript CG15021-RA	3L	4436720	4438319	64B6-64B6	NA		GO:0005199: structural constituent of cell wall
2	12	21	AM09995	-0.614188	-1.5307	10.1059	890.727	1363.43	-4.22012	0.000104202	0.0102774	1.2059	AM09995	GB17423-RA [PREDICTED: Apis mellifera similar to CG12130-PA, transcript variant 1 (LOC408568), mRNA]	SET: OGS; Dmel Ortholog - C. Elsik Feb_2007: FBgn0033466; Best Dmel 5.1 match: FBgn0033466, blastp escore 5E-81;	XM_397510.3	GB17423-RA	FBgn0033466	36033	CG12130	CG12130	CG12130 gene product from transcript CG12130-RA	2R	5847053	5851358	46C7-46C7	NA	GO:0055114: oxidation reduction, GO:0006518: peptide metabolic process	GO:0004504: peptidylglycine monooxygenase activity, GO:0004598: peptidylamidoglycolate lyase activity, GO:0005507: copper ion binding	GO:0016020: membrane, GO:0043025: neuronal cell body
1	20	3	AM00882	0.417715	1.33581	7.38412	193.069	144.534	4.19929	0.000111505	0.0108491	1.14399	AM00882	DB748929 RIKEN full-length enriched honey bee cDNA library, head Apis mellifera cDNA clone BH10074F06 5', mRNA sequence	SET: UI_EST BH1B0074F06T3;	DB748929			NA	NA	NA	NA	NA	NA	NA	NA	NA	NA	NA	NA
21	25	1	1-X64464_IVT_1	-0.403325	-1.32255	7.35067	141.927	187.706	-4.20055	0.00011105	0.0108491	1.14772	1-X64464_IVT_1	Arabidopsis thaliana 3-oxoacyl-[acyl-carrier protein] reductase (AT1G24360) mRNA		AT1G24360			NA	NA	NA	NA	NA	NA	NA	NA	NA	NA	NA	NA
4	21	11	AM07875	-0.411665	-1.33022	7.42795	149.304	198.608	-4.18122	0.000118245	0.0112021	1.09036	AM07875	GB15285-RA [PREDICTED: Apis mellifera similar to CG30497-PA, isoform A (LOC411557), mRNA]	SET: OGS; Dmel Ortholog - C. Elsik Feb_2007: FBgn0050497; Best Dmel 5.1 match: FBgn0050497, blastp escore 4E-150;	XM_395028.3	GB15285-RA	FBgn0050497	246653	CG30497	CG30497	CG30497 gene product from transcript CG30497-RA	2R	-3625272 // -3625272 // -3625272	-3670119 // -3646221 // -3629683	43E13-43E16	NA
5	21	21	AM09830	-0.521072	-1.43502	7.73457	177.79	255.133	-4.18308	0.000117531	0.0112021	1.09589	AM09830	GB17255-RA [PREDICTED: Apis mellifera similar to lethal (1) G0230 CG2968-PA (LOC552682), mRNA]	SET: OGS; Dmel Ortholog - C. Elsik Feb_2007: FBgn0028342; Best Dmel 5.1 match: FBgn0028342, blastp escore 1E-45;	XM_625057.2	GB17255-RA	FBgn0028342	31950	CG2968	l(1)G0230	lethal (1) G0230	X	10107004	10108274	9B4-9B4	00190 // 01100	GO:0015992: proton transport, GO:0015986: ATP synthesis coupled proton transport	GO:0046961: proton-transporting ATPase activity, rotational mechanism, GO:0046933: hydrogen ion transporting ATP synthase activity, rotational mechanism, GO:0008553: hydrogen-exporting ATPase activity, phosphorylative mechanism	GO:0000275: mitochondrial proton-transporting ATP synthase complex, catalytic core F(1), GO:0005811: lipid particle
6	12	21	AM09781	0.403907	1.32309	8.14237	325.005	245.642	4.18411	0.000117141	0.0112021	1.09893	AM09781	GB17206-RA [PREDICTED: Apis mellifera similar to CG9743-PA (LOC552176), mRNA]	SET: OGS; Dmel Ortholog - C. Elsik Feb_2007: FBgn0039756; Best Dmel 5.1 match: FBgn0039756, blastp escore 1E-123;	XM_624554.2	GB17206-RA	FBgn0039756	43593	CG9743	CG9743	CG9743 gene product from transcript CG9743-RA	3R	-26022086	-26028718	99E2-99E2	1040	GO:0055114: oxidation reduction, GO:0006629: lipid metabolic process	GO:0004768: stearoyl-CoA 9-desaturase activity, GO:0016717: oxidoreductase activity, acting on paired donors, with oxidation of a pair of donors resulting in the reduction of molecular oxygen to two molecules of water
6	15	19	AM05561	-0.689573	-1.61281	8.78816	348.105	561.425	-4.18395	0.0001172	0.0112021	1.09847	AM05561	GB12949-RA [PREDICTED: Apis mellifera similar to 6-phosphogluconate dehydrogenase, decarboxylating (LOC552712), partial mRNA]	SET: OGS; Dmel Ortholog - C. Elsik Feb_2007: FBgn0004654; Best Dmel 5.1 match: FBgn0004654, blastp escore 0E+00;	XM_625087.2	GB12949-RA	FBgn0004654	31185	CG3724	Pgd	Phosphogluconate dehydrogenase	X	2039168	2042599	2D4-2D4	00030 // 00480 // 01100	GO:0006098: pentose-phosphate shunt, GO:0055114: oxidation reduction	GO:0004616: phosphogluconate dehydrogenase (decarboxylating) activity, GO:0050661: NADP or NADPH binding
34	1	23	AM00811	-0.460965	-1.37646	12.6734	5567.86	7663.94	-4.17102	0.000122219	0.0114821	1.06016	AM00811	DB746419 RIKEN full-length enriched honey bee cDNA library, head Apis mellifera cDNA clone BH10065F05 5', mRNA sequence	SET: UI_EST BH1B0065F05T3;	DB746419			NA	NA	NA	NA	NA	NA	NA	NA	NA	NA	NA	NA
37	1	13	AM00047	0.41639	1.33458	7.75056	248.784	186.413	4.16901	0.000123018	0.0114821	1.05421	AM00047	NW_001253227.1 SET: miRNA ame-mir-281; Apis mellifera linkage group 1 genomic contig, reference assembly (based on Amel_4.0 Group1.65)	SET: miRNA ame-mir-281;	NW_001253227.1			NA	NA	NA	NA	NA	NA	NA	NA	NA	NA	NA	NA
38	18	21	AM11077	-0.36002	-1.28344	7.66419	179.045	229.795	-4.16757	0.000123592	0.0114821	1.04995	AM11077	GB18515-RA [PREDICTED: Apis mellifera similar to CG8728-PA (LOC551491), partial mRNA]	SET: OGS; Best Dmel 5.1 match: FBgn0033235, blastp escore 5E-16;	XM_623886.2	GB18515-RA	FBgn0033235	35748	CG8728	CG8728	CG8728 gene product from transcript CG8728-RA	2R	-3824361	-3826674	43F3-43F4	NA	GO:0006508: proteolysis, GO:0016485: protein processing	GO:0004222: metalloendopeptidase activity, GO:0008270: zinc ion binding	GO:0005759: mitochondrial matrix
14	23	17	AM01307	-0.4942	-1.40854	7.38221	140.566	197.993	-4.16242	0.00012567	0.0116003	1.03472	AM01307	BB170027A10E07.5 Bee Brain Normalized/Subtracted Library, BB17 Apis mellifera cDNA clone BB170027A10E07 5', mRNA sequence	SET: UI_EST BI505369;	BI505369			NA	NA	NA	NA	NA	NA	NA	NA	NA	NA	NA	NA
6	11	15	AM05957	0.355274	1.27923	8.03873	297.422	232.501	4.14693	0.000132129	0.012061	0.988948	AM05957	GB13354-RA [PREDICTED: Apis mellifera hypothetical protein LOC726956 (LOC726956), mRNA]	SET: OGS;	XM_001122673.1	GB13354-RA		NA	NA	NA	NA	NA	NA	NA	NA	NA	NA	NA	NA
11	14	3	AM07327	-0.622038	-1.53905	15.2259	30890.2	47541.5	-4.14645	0.000132336	0.012061	0.987522	AM07327	GB14730-RA [PREDICTED: Apis mellifera similar to CG2246-PB, isoform B (LOC552273), mRNA]	SET: OGS; Dmel Ortholog - C. Elsik Feb_2007: FBgn0039790; Best Dmel 5.1 match: FBgn0039790, blastp escore 1E-166;	XM_624649.1	GB14730-RA	FBgn0039790	43637	CG2246	CG2246	CG2246 gene product from transcript CG2246-RA	3R	-26418832 // -26418733 // -26418733 // -26418733 // -26418733	-26427211 // -26427211 // -26427178 // -26426026 // -26426014	99F10-100A1	00030 // 00230 // 01100	GO:0009165: nucleotide biosynthetic process	GO:0000287: magnesium ion binding, GO:0004749: ribose phosphate diphosphokinase activity
5	21	9	AM05160	0.391722	1.31196	7.69825	237.883	181.319	4.13961	0.000135293	0.0121007	0.96734	AM05160	GB12544-RA [PREDICTED: Apis mellifera similar to Cyclophilin 1 CG9916-PA (LOC724326), mRNA]	SET: OGS; Dmel Ortholog - C. Elsik Feb_2007: FBgn0004432; Best Dmel 5.1 match: FBgn0004432, blastp escore 3E-77;	XM_001119897.1	GB12544-RA	FBgn0004432	32595	CG9916	Cyp1	Cyclophilin 1	X	-16211705	-16214445	14B9-14B12	NA	GO:0006457: protein folding, GO:0048102: autophagic cell death, GO:0035071: salivary gland cell autophagic cell death	GO:0003755: peptidyl-prolyl cis-trans isomerase activity, GO:0016538: cyclin-dependent protein kinase regulator activity	GO:0005829: cytosol, GO:0005737: cytoplasm, GO:0005875: microtubule associated complex, GO:0008024: positive transcription elongation factor complex b, GO:0019908: nuclear cyclin-dependent protein kinase holoenzyme complex
22	11	21	AM02066	0.365989	1.28876	7.48305	203.1	157.592	4.1424	0.000134082	0.0121007	0.975551	AM02066	BB160010A20E06.5 Bee Brain Normalized Library, BB16 Apis mellifera cDNA clone BB160010A20E06 5', mRNA sequence	SET: UI_EST BI512771;	BI512771			NA	NA	NA	NA	NA	NA	NA	NA	NA	NA	NA	NA
47	21	21	AM01203	-0.616449	-1.5331	10.1538	920.085	1410.58	-4.14141	0.00013451	0.0121007	0.972639	AM01203	BB170004B10E04.5 Bee Brain Normalized/Subtracted Library, BB17 Apis mellifera cDNA clone BB170004B10E04 5', mRNA sequence	SET: UI_EST BI504377;	BI504377			NA	NA	NA	NA	NA	NA	NA	NA	NA	NA	NA	NA
4	21	23	AM00761R	0.764322	1.69857	7.48521	233.516	137.478	4.13136	0.000138949	0.0122004	0.942993	AM00761R	DB744149 RIKEN full-length enriched honey bee cDNA library, head Apis mellifera cDNA clone BH10057H02 5', mRNA sequence	SET: UI_EST BH1B0057H02T3;	DB744149			NA	NA	NA	NA	NA	NA	NA	NA	NA	NA	NA	NA
44	14	9	AM01670	-0.585032	-1.50007	13.4203	8951	13427.2	-4.13228	0.000138533	0.0122004	0.945729	AM01670	BB170009A10B12.5 Bee Brain Normalized/Subtracted Library, BB17 Apis mellifera cDNA clone BB170009A10B12 5', mRNA sequence	SET: UI_EST BI509113;	BI509113			NA	NA	NA	NA	NA	NA	NA	NA	NA	NA	NA	NA
47	3	9	AM01444	0.49173	1.40613	7.62758	234.5	166.77	4.1332	0.000138124	0.0122004	0.948432	AM01444	BB170027A20G04.5 Bee Brain Normalized/Subtracted Library, BB17 Apis mellifera cDNA clone BB170027A20G04 5', mRNA sequence	SET: UI_EST BI506691;	BI506691			NA	NA	NA	NA	NA	NA	NA	NA	NA	NA	NA	NA
2	1	15	AM04758	0.486148	1.4007	8.00632	304.309	217.255	4.12548	0.000141607	0.0123398	0.925692	AM04758	GB12137-RA [PREDICTED: Apis mellifera similar to mitochondrial ribosomal protein L19 CG8039-PA (LOC552593), mRNA]	SET: OGS; Dmel Ortholog - C. Elsik Feb_2007: FBgn0037608; Best Dmel 5.1 match: FBgn0037608, blastp escore 1E-74;	XM_624968.2	GB12137-RA	FBgn0037608	41028	CG8039	mRpL19	mitochondrial ribosomal protein L19	3R	4499838	4500920	85A5-85A5	NA	GO:0006412: translation	GO:0003735: structural constituent of ribosome	GO:0005762: mitochondrial large ribosomal subunit
30	8	7	AM09264	-0.439583	-1.35621	8.88221	405.179	549.508	-4.12408	0.00014225	0.0123398	0.921557	AM09264	GB16685-RA [PREDICTED: Apis mellifera similar to CG5880-PA (LOC412024), mRNA]	SET: OGS; Best Dmel 5.1 match: FBgn0039489, blastp escore 2E-106;	XM_395490.2	GB16685-RA	FBgn0039489	43268	CG5880	CG5880	CG5880 gene product from transcript CG5880-RA	3R	22942504	22944259	97E2-97E2	NA		GO:0008270: zinc ion binding
21	19	23	AM12849R	-0.751286	-1.68329	11.0483	1632.31	2747.66	-4.11948	0.000144375	0.0124491	0.908021	AM12849R	NW_001261338.1 SET: JDE_EST jdeC31_; Apis mellifera genomic contig, reference assembly (based on Amel_4.0 GroupUn.7921)	SET: JDE_EST jdeC31_;	NW_001261338.1			NA	NA	NA	NA	NA	NA	NA	NA	NA	NA	NA	NA
21	4	7	AM05320	-0.481997	-1.39668	8.06419	226.472	316.308	-4.11757	0.000145267	0.0124514	0.902401	AM05320	GB12705-RA [PREDICTED: Apis mellifera similar to CG30101-PA (LOC551929), mRNA]	SET: OGS; Dmel Ortholog - C. Elsik Feb_2007: FBgn0050101; Best Dmel 5.1 match: FBgn0050101, blastp escore 3E-109;	XM_624314.1	GB12705-RA	FBgn0050101	36950	CG30101	CG30101	CG30101 gene product from transcript CG30101-RA	2R	-13295762	-13297705	54B7-54B7	NA
1	9	9	AM08545	0.416859	1.33502	7.76309	250.996	188.01	4.1021	0.000152693	0.0127912	0.856895	AM08545	GB15964-RA [PREDICTED: Apis mellifera similar to CG7365-PA (LOC552829), mRNA]	SET: OGS; Best Dmel 5.1 match: FBgn0036939, blastp escore 2E-86;	XM_625204.2	GB15964-RA	FBgn0036939	40200	CG7365	CG7365	CG7365 gene product from transcript CG7365-RA	3L	-20117395	-20120465	76F2-76F2	NA	GO:0006629: lipid metabolic process, GO:0006911: phagocytosis, engulfment	GO:0004620: phospholipase activity
4	10	13	AM08485	0.660463	1.58059	7.48118	224.63	142.118	4.10149	0.000152995	0.0127912	0.855096	AM08485	GB15904-RA [PREDICTED: Apis mellifera hypothetical LOC408660 (LOC408660), mRNA]	SET: OGS; Best Dmel 5.1 match: FBgn0038921, blastp escore 5E-04;	XM_397515.3	GB15904-RA	FBgn0038921	42585	CG6332	CG6332	CG6332 gene product from transcript CG6332-RA	3R	17840418	17841934	93F14-93F14	NA
11	3	11	AM07882	-0.350621	-1.27511	10.2474	1076.43	1372.57	-4.10484	0.000151353	0.0127912	0.86494	AM07882	GB15292-RA	SET: OGS; Best Dmel 5.1 match: FBgn0050101, blastp escore 7E-73;		GB15292-RA	FBgn0050101	36950	CG30101	CG30101	CG30101 gene product from transcript CG30101-RA	2R	-13295762	-13297705	54B7-54B7	NA
17	21	5	AM11060	-0.677647	-1.59953	7.74157	169.219	270.67	-4.10011	0.000153672	0.0127912	0.851066	AM11060	GB18498-RA [PREDICTED: Apis mellifera enoyl Coenzyme A hydratase, short chain, 1, mitochondrial (Echs1), mRNA]	SET: OGS; Dmel Ortholog - C. Elsik Feb_2007: FBgn0033879; Best Dmel 5.1 match: FBgn0033879, blastp escore 2E-100;	XM_001123353.1	GB18498-RA	FBgn0033879	36536	CG6543	CG6543	CG6543 gene product from transcript CG6543-RA	2R	-9740451 // -9740451	-9741853 // -9741805	50C6-50C6	00062 // 00071 // 00280 // 00310 // 00380 // 00410 // 00640 // 00650 // 00903 // 01100	GO:0006635: fatty acid beta-oxidation	GO:0004300: enoyl-CoA hydratase activity	GO:0005739: mitochondrion, GO:0005759: mitochondrial matrix, GO:0005811: lipid particle, GO:0005875: microtubule associated complex
31	3	23	AM02506	-0.565973	-1.48039	9.6437	657.437	973.26	-4.10527	0.000151141	0.0127912	0.866219	AM02506	DB740402 RIKEN full-length enriched honey bee cDNA library, head Apis mellifera cDNA clone BH10044H19 5', mRNA sequence	SET: UI_EST BI516199;	DB740402			NA	NA	NA	NA	NA	NA	NA	NA	NA	NA	NA	NA
30	2	11	AM07643	-0.530179	-1.44411	8.9464	410.521	592.837	-4.0976	0.000154921	0.0128211	0.843675	AM07643	GB15052-RA [PREDICTED: Apis mellifera similar to Phosphoglyceromutase CG1721-PA, isoform A (LOC552736), mRNA]	SET: OGS; Dmel Ortholog - C. Elsik Feb_2007: FBgn0014869; Best Dmel 5.1 match: FBgn0014869, blastp escore 6E-118;	XM_625111.2	GB15052-RA	FBgn0014869	43447	CG1721	Pglym78	Phosphoglyceromutase	3R	24973969 // 24974083 // 24974102	24975977 // 24975977 // 24975977	98F12-98F13	00010 // 01100	GO:0006096: glycolysis	GO:0004619: phosphoglycerate mutase activity
32	3	5	AM08795	-0.417599	-1.3357	10.69	1429.36	1909.2	-4.09301	0.000157227	0.0129375	0.830194	AM08795	GB16215-RB [PREDICTED: Apis mellifera similar to Myosin alkali light chain 1 CG5596-PA, isoform A, transcript variant 4 (LOC410058), mRNA]	SET: OGS; Dmel Ortholog - C. Elsik Feb_2007: FBgn0002772; Best Dmel 5.1 match: FBgn0002772, blastp escore 9E-41;	XM_393544.3	GB16215-RB	FBgn0002772	43323	CG5596	Mlc1	Myosin alkali light chain 1	3R	-23483284	-23485921	98A14-98A15	NA	GO:0006936: muscle contraction, GO:0007498: mesoderm development	GO:0000146: microfilament motor activity, GO:0005509: calcium ion binding, GO:0042623: ATPase activity, coupled	GO:0005859: muscle myosin complex, GO:0016459: myosin complex
5	6	11	AM11647	0.454193	1.37002	7.99324	298.241	217.691	4.0866	0.000160498	0.0130575	0.811404	AM11647	GB19092-RA [PREDICTED: Apis mellifera similar to CG4238-PA (LOC726045), mRNA]	SET: OGS; Dmel Ortholog - C. Elsik Feb_2007: FBgn0031384; Best Dmel 5.1 match: FBgn0031384, blastp escore 0E+00;	XM_001121820.1	GB19092-RA	FBgn0031384	33377	CG4238	CG4238	CG4238 gene product from transcript CG4238-RF	2L	2010117 // 2017539 // 2024042	2030536 // 2030536 // 2030536	22B8-22C1	NA	GO:0006464: protein modification process	GO:0004842: ubiquitin-protein ligase activity	GO:0005622: intracellular
48	8	13	AM04607	-0.435468	-1.35235	8.28013	267.315	361.504	-4.08739	0.000160091	0.0130575	0.813723	AM04607	GB11990-RA	SET: OGS; Best Dmel 5.1 match: FBgn0029850, blastp escore 0E+00;		GB11990-RA	FBgn0029850	31555	CG14446	CG14446	CG14446 gene product from transcript CG14446-RA	X	6119968	6125940	5E1-5E1	NA
4	21	15	AM06718	-0.578147	-1.49293	15.4276	36070.1	53850.1	-4.08472	0.000161472	0.0130629	0.805888	AM06718	GB14118-RA [PREDICTED: Apis mellifera similar to falafel CG9351-PA, isoform A (LOC410056), mRNA]	SET: OGS; Dmel Ortholog - C. Elsik Feb_2007: FBgn0024555; Best Dmel 5.1 match: FBgn0024555, blastp escore 0E+00;	XM_393542.3	GB14118-RA	FBgn0024555	41675	CG9351	flfl	falafel	3R	9509679	9519627	87F10-87F11	NA	GO:0006911: phagocytosis, engulfment, GO:0007391: dorsal closure, GO:0007405: neuroblast proliferation, GO:0016601: Rac protein signal transduction, GO:0055059: asymmetric neuroblast division
43	10	1	AM05998	-0.777417	-1.71406	8.49871	276.282	473.564	-4.08113	0.000163347	0.0131408	0.795351	AM05998	GB13395-RA [PREDICTED: Apis mellifera similar to Sel-1 homolog precursor (Suppressor of lin-12-like protein) (Sel-1L) (LOC409281), mRNA]	SET: OGS; Dmel Ortholog - C. Elsik Feb_2007: FBgn0028475; Best Dmel 5.1 match: FBgn0028475, blastp escore 0E+00;	XM_392802.3	GB13395-RA	FBgn0028475	42806	CG10221	CG10221	CG10221 gene product from transcript CG10221-RA	3R	-19580342	-19583860	95B1-95B1	4141		GO:0005488: binding	GO:0005886: plasma membrane
20	13	23	AM00949R	0.47385	1.38881	8.73372	501.687	361.235	4.07102	0.000168732	0.0132773	0.765763	AM00949R	DB752385 RIKEN full-length enriched honey bee cDNA library, head Apis mellifera cDNA clone BH10086C03 5', mRNA sequence	SET: UI_EST BH1B0086C03M3;	DB752385			NA	NA	NA	NA	NA	NA	NA	NA	NA	NA	NA	NA
22	8	13	AM11838	-0.298533	-1.22989	7.2708	139.25	171.263	-4.07198	0.000168218	0.0132773	0.768547	AM11838	GB19284-RA [PREDICTED: Apis mellifera similar to multi sex combs CG12058-PA (LOC724474), mRNA]	SET: OGS; Dmel Ortholog - C. Elsik Feb_2007: FBgn0005639; Best Dmel 5.1 match: FBgn0005639, blastp escore 2E-42;	XM_001120336.1	GB19284-RA	FBgn0005639
32	2	5	AM09800	-0.665435	-1.58605	10.4636	1121.27	1778.39	-4.07294	0.000167697	0.0132773	0.771376	AM09800	GB17225-RA	SET: OGS; Dmel Ortholog - C. Elsik Feb_2007: FBgn0041711; Best Dmel 5.1 match: FBgn0041711, blastp escore 6E-98;		GB17225-RA	FBgn0041711	41653	CG9792	yellow-e	CG9792 gene product from transcript CG9792-RA	3R	-9235263	-9241006	87E10-87E10	NA	GO:0008150: biological_process	GO:0003674: molecular_function	GO:0005575: cellular_component
45	17	3	AM08125	0.815154	1.75949	8.61546	520.242	295.678	4.07324	0.000167535	0.0132773	0.772257	AM08125	GB15540-RA	SET: OGS; Dmel Ortholog - C. Elsik Feb_2007: FBgn0033427; Best Dmel 5.1 match: FBgn0027495, blastp escore 3E-13;		GB15540-RA	FBgn0033427	35985	CG1868	CG1868	CG1868 gene product from transcript CG1868-RB	2R	-5469260 // -5469260	-5472050 // -5471734	45F4-45F5	NA	GO:0016481: negative regulation of transcription	GO:0008270: zinc ion binding, GO:0016564: transcription repressor activity	GO:0005634: nucleus, GO:0005737: cytoplasm
5	21	19	AM00723	-0.494718	-1.40905	8.1921	246.38	347.161	-4.06616	0.000171387	0.0134129	0.751522	AM00723	DB742592 RIKEN full-length enriched honey bee cDNA library, head Apis mellifera cDNA clone BH10052A04 5', mRNA sequence	SET: UI_EST BH1B0052A04T3;	DB742592			NA	NA	NA	NA	NA	NA	NA	NA	NA	NA	NA	NA
7	23	7	AM08022	-0.400933	-1.32036	7.54985	163.074	215.317	-4.06206	0.000173656	0.013517	0.739527	AM08022	GB15435-RA	SET: OGS;		GB15435-RA		NA	NA	NA	NA	NA	NA	NA	NA	NA	NA	NA	NA
26	7	21	AM07091	-0.37296	-1.29501	11.3236	2252.15	2916.55	-4.05799	0.000175934	0.0136207	0.727644	AM07091	GB14493-RA [PREDICTED: Apis mellifera similar to CG17761-PA (LOC725010), mRNA]	SET: OGS; Dmel Ortholog - C. Elsik Feb_2007: FBgn0040914; Best Dmel 5.1 match: FBgn0040914, blastp escore 4E-13;	XM_001120912.1	GB14493-RA	FBgn0040914
46	1	1	AM09140	0.318113	1.2467	7.42623	192.044	154.042	4.05246	0.000179083	0.0137903	0.711467	AM09140	GB16560-RA [PREDICTED: Apis mellifera similar to CG10806-PB, isoform B (LOC410780), mRNA]	SET: OGS; Dmel Ortholog - C. Elsik Feb_2007: FBgn0031865; Best Dmel 5.1 match: FBgn0031865, blastp escore 9E-131;	XM_394256.1	GB16560-RA	FBgn0031865	33961	CG10806	Nha1	Na[+]/H[+] hydrogen antiporter 1	2L	-6860902	-6870387	27C1-27C1	NA	GO:0006812: cation transport, GO:0055085: transmembrane transport	GO:0015385: sodium:hydrogen antiporter activity	GO:0016021: integral to membrane, GO:0005903: brush border
14	6	13	AM04192	-0.495092	-1.40941	9.19488	493.646	695.75	-4.05	0.000180499	0.0138254	0.704284	AM04192	GB11572-RA [PREDICTED: Apis mellifera similar to myo-inositol 1-phosphate synthase A1, transcript variant 1 (LOC551143), mRNA]	SET: OGS; Also matches: XM_623539.2; Dmel Ortholog - C. Elsik Feb_2007: FBgn0025885; Best Dmel 5.1 match: FBgn0025885, blastp escore 0E+00;	XM_623374.2	GB11572-RA	FBgn0025885	35671	CG11143	Inos	CG11143 gene product from transcript CG11143-RA	2R	-3342419	-3346368	43C3-43C3	00562 // 01100	GO:0006021: inositol biosynthetic process, GO:0008654: phospholipid biosynthetic process	GO:0004512: inositol-3-phosphate synthase activity, GO:0005488: binding	GO:0005737: cytoplasm
1	14	23	AM12721	-0.496602	-1.41089	8.26716	259.368	365.939	-4.04594	0.000182862	0.013837	0.692423	AM12721	GB30073-RA [Apis mellifera suppressor of variegation 3-9 (Su(var)3-9), mRNA]	Dmel Ortholog - C. Elsik Feb_2007: FBgn0003600; Best Dmel 5.1 match: FBgn0003600, blastp escore 1E-76;	NM_001040277.1	GB30073-RA	FBgn0003600	41843	CG6476	Su(var)3-9	Suppressor of variegation 3-9	3R	-11085583 // -11083655 // -11083655	-11089196 // -11089196 // -11088659	3-56.4 cM // 88E6-88E8	310	GO:0051276: chromosome organization, GO:0006306: DNA methylation, GO:0006325: chromatin organization, GO:0006342: chromatin silencing, GO:0006348: chromatin silencing at telomere, GO:0006413: translational initiation, GO:0016458: gene silencing, GO:0016570: histone modification, GO:0016571: histone methylation, GO:0030702: chromatin silencing at centromere, GO:0031507: heterochromatin formation, …	GO:0000049: tRNA binding, GO:0003924: GTPase activity, GO:0003682: chromatin binding, GO:0003743: translation initiation factor activity, GO:0005525: GTP binding, GO:0008270: zinc ion binding, GO:0042054: histone methyltransferase activity, GO:0046974: histone methyltransferase activity (H3-K9 specific)	GO:0000775: chromosome, centromeric region, GO:0000785: chromatin, GO:0000792: heterochromatin, GO:0005829: cytosol, GO:0005634: nucleus, GO:0005850: eukaryotic translation initiation factor 2 complex
11	1	15	AM01969	0.50107	1.41526	8.33733	384.773	271.874	4.04692	0.000182286	0.013837	0.695301	AM01969	XM_001120240.1 [PREDICTED: Apis mellifera similar to muscleblind-like 2 isoform 1 (LOC725564), mRNA]	SET: UI_EST BI512035; Best Dmel 5.1 match: FBgn0053197, blastp escore 2E-09;	XM_001120240.1		FBgn0053197	36945	CG33197	mbl	muscleblind	2R	13153057 // 13153057 // 13153057 // 13153057 // 13153057 // 13153057	13186061 // 13193736 // 13241058 // 13248991 // 13252891 // 13263374	54B1-54B5	NA
45	13	23	AM03299	-0.472844	-1.38784	7.85261	196.201	272.297	-4.04479	0.000183533	0.013837	0.689085	AM03299	GB10673-RA [PREDICTED: Apis mellifera similar to Phosphatidylinositol 3-kinase regulatory subunit alpha (PI3-kinase p85-subunit alpha) (PtdIns-3-kinase p85-alpha) (PI3K) (LOC408577), mRNA]	SET: OGS; Dmel Ortholog - C. Elsik Feb_2007: FBgn0020622; Best Dmel 5.1 match: FBgn0020622, blastp escore 3E-69;	XM_392119.3	GB10673-RA	FBgn0020622	33203	CG2699	Pi3K21B	CG2699 gene product from transcript CG2699-RA	2L	297881	303955	21B8-21B8	04070 // 04150 // 04630 // 04650 // 04914	GO:0006468: protein amino acid phosphorylation, GO:0008286: insulin receptor signaling pathway, GO:0008361: regulation of cell size, GO:0042127: regulation of cell proliferation, GO:0045793: positive regulation of cell size, GO:0045927: positive regulation of growth, GO:0046620: regulation of organ growth, GO:0046834: lipid phosphorylation, GO:0046854: phosphoinositide phosphorylation	GO:0019900: kinase binding, GO:0035014: phosphoinositide 3-kinase regulator activity	GO:0005942: phosphoinositide 3-kinase complex, GO:0005943: 1-phosphatidylinositol-4-phosphate 3-kinase, class IA complex
22	13	3	AM11846	-0.57691	-1.49165	9.44516	570.748	851.357	-4.04121	0.000185652	0.0139239	0.678618	AM11846	GB19293-RA [PREDICTED: Apis mellifera mitochondrial cytochrome C (CytC), mRNA]	SET: OGS; Dmel Ortholog - C. Elsik Feb_2007: FBgn0000409; Best Dmel 5.1 match: FBgn0000409, blastp escore 2E-51;	XM_391823.3	GB19293-RA	FBgn0000409	34996	CG17903	Cyt-c-p	Cytochrome c proximal	2L	16719873	16722658	36A11-36A12	NA	GO:0006119: oxidative phosphorylation	GO:0009055: electron carrier activity, GO:0045155: electron transporter, transferring electrons from CoQH2-cytochrome c reductase complex and cytochrome c oxidase complex activity, GO:0020037: heme binding	GO:0005739: mitochondrion, GO:0005743: mitochondrial inner membrane, GO:0005759: mitochondrial matrix
14	13	7	AM00354	-1.30818	-2.47629	10.3582	834.14	2065.57	-4.02907	0.000193001	0.0144001	0.643223	AM00354	GB17782-RA [Apis mellifera apidaecin type 22 (Apid22), mRNA]	Also matches: GB17354-RA,GB13473-RA,GB13473-RB,GB13473-RC; Best Dmel 5.1 match: FBgn0035544, blastp escore 3E-15;	NM_001011642.1	GB17782-RA	FBgn0035544	38546	CG15021	CG15021	CG15021 gene product from transcript CG15021-RA	3L	4436720	4438319	64B6-64B6	NA		GO:0005199: structural constituent of cell wall
2	9	1	AM00356	-1.00194	-2.00269	9.92218	685.595	1373.03	-4.02354	0.000196436	0.0145061	0.627144	AM00356	GB17782-RA Apid exon M21 [PREDICTED: Apis mellifera apidaecin (Apid73), partial mRNA]	SET: Apid exon M21; Also matches: GB17354-RA; Best Dmel 5.1 match: FBgn0035544, blastp escore 3E-15;	XM_001123211.1	GB17782-RA	FBgn0035544	38546	CG15021	CG15021	CG15021 gene product from transcript CG15021-RA	3L	4436720	4438319	64B6-64B6	NA		GO:0005199: structural constituent of cell wall
13	5	11	AM02625	-0.551784	-1.4659	8.11601	229.145	335.904	-4.02462	0.000195764	0.0145061	0.630268	AM02625	DQ811780 [Paenibacillus larvae chitinase A gene, partial cds]	SET: Pathogen;	DQ811780			NA	NA	NA	NA	NA	NA	NA	NA	NA	NA	NA	NA
16	17	23	AM12535	0.701673	1.62639	9.59421	985.728	606.083	4.01552	0.000201531	0.0146822	0.603805	AM12535	GB19988-RA [PREDICTED: Apis mellifera similar to CG6426-PA, transcript variant 1 (LOC409663), mRNA]	SET: OGS; Dmel Ortholog - C. Elsik Feb_2007: FBgn0034162; Best Dmel 5.1 match: FBgn0034162, blastp escore 3E-40;	XM_393161.3	GB19988-RA	FBgn0034162	36891	CG6426	CG6426	CG6426 gene product from transcript CG6426-RA	2R	12756896	12759358	53D14-53D14	NA		GO:0003796: lysozyme activity
28	21	23	AM08072	-0.424166	-1.3418	9.20974	511.17	685.886	-4.01498	0.000201881	0.0146822	0.602226	AM08072	GB15487-RA [PREDICTED: Apis mellifera hypothetical protein LOC724905 (LOC724905), mRNA]	SET: OGS;	XM_001120806.1	GB15487-RA		NA	NA	NA	NA	NA	NA	NA	NA	NA	NA	NA	NA
44	13	5	AM11947	-0.568005	-1.48247	8.58437	315.252	467.353	-4.0178	0.000200073	0.0146822	0.610424	AM11947	GB19394-RA [PREDICTED: Apis mellifera similar to CG9451-PA (LOC726571), partial mRNA]	SET: OGS; Best Dmel 5.1 match: FBgn0036875, blastp escore 2E-42;	XM_001122299.1	GB19394-RA	FBgn0036875	40117	CG9449	CG9449	CG9449 gene product from transcript CG9449-RF	3L	-19486438 // -19485372 // -19485372	-19489812 // -19489812 // -19489079	76B5-76B5	740	GO:0006911: phagocytosis, engulfment	GO:0003993: acid phosphatase activity
26	13	13	AM10128	-0.499006	-1.41324	10.107	927.703	1311.07	-4.00922	0.000205628	0.0148211	0.585466	AM10128	GB17555-RA [PREDICTED: Apis mellifera similar to Limpet CG32171-PD, isoform D (LOC410211), mRNA]	SET: OGS; Also matches: GB17555-RB,GB17555-RC; Dmel Ortholog - C. Elsik Feb_2007: FBgn0036672; Best Dmel 5.1 match: FBgn0036672, blastp escore 0E+00;	XM_393694.3	GB17555-RA	FBgn0036672	39889	CG32171	Lmpt	Limpet	3L	16858399 // 16884327 // 16904366 // 16909354	16915587 // 16915587 // 16915587 // 16915587	73D3-73D6	NA
41	15	23	AM08590	0.475653	1.39055	9.44356	821.087	590.477	4.00888	0.000205849	0.0148211	0.584485	AM08590	GB16009-RA [PREDICTED: Apis mellifera similar to Y73E7A.3, transcript variant 1 (LOC408681), mRNA]	SET: OGS;	XM_392218.3	GB16009-RA		NA	NA	NA	NA	NA	NA	NA	NA	NA	NA	NA	NA
8	6	3	AM06524	-0.603943	-1.51987	7.89419	192.969	293.286	-4.00218	0.000210293	0.0149173	0.565024	AM06524	GB13926-RA	SET: OGS; Dmel Ortholog - C. Elsik Feb_2007: FBgn0004569; Best Dmel 5.1 match: FBgn0004569, blastp escore 1E-48;		GB13926-RA	FBgn0004569	39833	CG4531	argos	CG4531 gene product from transcript CG4531-RA	3L	-16463478	-16476801	73A2-73A2	4320	GO:0001654: eye development, GO:0006917: induction of apoptosis, GO:0007411: axon guidance, GO:0007455: eye-antennal disc morphogenesis, GO:0007472: wing disc morphogenesis, GO:0007474: imaginal disc-derived wing vein specification, GO:0007476: imaginal disc-derived wing morphogenesis, GO:0007482: haltere development, GO:0009996: negative regulation of cell fate specification, GO:0016318: ommatid…	GO:0005154: epidermal growth factor receptor binding, GO:0048019: receptor antagonist activity	GO:0005576: extracellular region
37	21	23	AM06693	-0.422933	-1.34065	6.86531	100.695	134.997	-4.00266	0.00020997	0.0149173	0.566426	AM06693	GB14091-RA [PREDICTED: Apis mellifera similar to CG17233-PA, isoform A (LOC409232), mRNA]	SET: OGS; Best Dmel 5.1 match: FBgn0036958, blastp escore 1E-18;	XM_392756.3	GB14091-RA	FBgn0036958	40220	CG17233	CG17233	CG17233 gene product from transcript CG17233-RC	3L	-20229127 // -20226272	-20234618 // -20234618	77A3-77A3	NA	GO:0008150: biological_process	GO:0003674: molecular_function	GO:0005575: cellular_component
44	20	21	AM02208	-0.40235	-1.32166	8.27946	270.276	357.213	-4.00481	0.00020854	0.0149173	0.572653	AM02208	BB160014A10B05.5 Bee Brain Normalized Library, BB16 Apis mellifera cDNA clone BB160014A10B05 5', mRNA sequence	SET: UI_EST BI513853;	BI513853			NA	NA	NA	NA	NA	NA	NA	NA	NA	NA	NA	NA
14	18	7	AM10291	0.350066	1.27462	7.76226	245.111	192.302	3.99495	0.00021519	0.0151896	0.544049	AM10291	GB17718-RA [PREDICTED: Apis mellifera similar to CG7385-PA (LOC551704), mRNA]	SET: OGS; Dmel Ortholog - C. Elsik Feb_2007: FBgn0036937; Best Dmel 5.1 match: FBgn0036937, blastp escore 3E-80;	XM_624093.1	GB17718-RA	FBgn0036937	40198	CG7385	Ir76b	Ionotropic receptor 76b	3L	-20101883	-20104537	76F1-76F1	NA		GO:0004970: ionotropic glutamate receptor activity, GO:0005234: extracellular-glutamate-gated ion channel activity	GO:0016020: membrane
18	20	1	AM08630	-0.384603	-1.3055	7.75596	189.186	246.982	-3.99343	0.00021624	0.0151896	0.539614	AM08630	GB16049-RA [PREDICTED: Apis mellifera similar to CG5885-PA (LOC725314), mRNA]	SET: OGS; Also matches: XM_624671.2; Dmel Ortholog - C. Elsik Feb_2007: FBgn0025700; Best Dmel 5.1 match: FBgn0025700, blastp escore 7E-71;	XM_001119895.1	GB16049-RA	FBgn0025700	34314	CG5885	CG5885	CG5885 gene product from transcript CG5885-RA	2L	-9917220	-9918165	30E4-30E4	4141	GO:0006613: cotranslational protein targeting to membrane		GO:0016021: integral to membrane, GO:0005784: Sec61 translocon complex, GO:0005786: signal recognition particle, endoplasmic reticulum targeting, GO:0005811: lipid particle, GO:0030176: integral to endoplasmic reticulum membrane
20	13	15	AM03507	0.435211	1.35211	9.10881	641.993	474.809	3.98624	0.000221245	0.0154657	0.51877	AM03507	GB10882-RA [PREDICTED: Apis mellifera similar to Protein-L-isoaspartate(D-aspartate) O-methyltransferase (Protein-beta-aspartate methyltransferase) (PIMT) (Protein L-isoaspartyl/D-aspartyl methyltransferase) (L-isoaspartyl protein carboxyl methyltransferase) (LOC408785), mRNA]	SET: OGS; Dmel Ortholog - C. Elsik Feb_2007: FBgn0015276; Best Dmel 5.1 match: FBgn0015276, blastp escore 2E-51;	XM_392316.2	GB10882-RA	FBgn0015276
4	9	13	AM03557	0.590939	1.50623	7.2169	182.578	121.215	3.96651	0.000235562	0.0163779	0.461663	AM03557	GB10932-RA [PREDICTED: Apis mellifera similar to RIKEN cDNA 2810457I06 (LOC411364), mRNA]	SET: OGS; Dmel Ortholog - C. Elsik Feb_2007: FBgn0039137; Best Dmel 5.1 match: FBgn0039137, blastp escore 4E-104;	XM_394838.3	GB10932-RA	FBgn0039137	42840	CG13604	CG13604	CG13604 gene product from transcript CG13604-RA	3R	-19814527 // -19814527 // -19814527	-19818638 // -19817758 // -19817033	95D5-95D5	NA	GO:0016070: RNA metabolic process	GO:0003824: catalytic activity	GO:0005622: intracellular
46	6	1	AM05958	-0.634016	-1.55188	9.74034	686.604	1065.53	-3.96517	0.000236569	0.0163779	0.457779	AM05958	GB13355-RA [PREDICTED: Apis mellifera similar to CG14982-PB (LOC725799), mRNA]	SET: OGS; Best Dmel 5.1 match: FBgn0035477, blastp escore 1E-04;	XM_001121606.1	GB13355-RA	FBgn0035477	38464	CG14982	CG14982	CG14982 gene product from transcript CG14982-RB	3L	3942849	3946457	64A1-64A1	NA
37	19	13	AM04045	0.551075	1.46518	8.7801	532.13	363.185	3.95608	0.000243491	0.0166965	0.431519	AM04045	GB11424-RA	SET: OGS; Best Dmel 5.1 match: FBgn0004914, blastp escore 4E-08;		GB11424-RA	FBgn0004914	44544	CG9310	Hnf4	Hepatocyte nuclear factor 4	2L	-8687280 // -8687280 // -8687280 // -8687280	-8709038 // -8699300 // -8691213 // -8690970	29E4-29E4	NA	GO:0006355: regulation of transcription, DNA-dependent, GO:0007492: endoderm development, GO:0007498: mesoderm development, GO:0008610: lipid biosynthetic process, GO:0016042: lipid catabolic process, GO:0034440: lipid oxidation	GO:0003700: sequence-specific DNA binding transcription factor activity, GO:0003707: steroid hormone receptor activity, GO:0004879: ligand-dependent nuclear receptor activity, GO:0005496: steroid binding, GO:0008270: zinc ion binding, GO:0043565: sequence-specific DNA binding	GO:0005634: nucleus
47	14	5	AM11703	-0.594358	-1.5098	9.94047	799.687	1207.37	-3.9571	0.000242706	0.0166965	0.434461	AM11703	GB19149-RA	SET: OGS; Best Dmel 5.1 match: FBgn0032330, blastp escore 3E-06;		GB19149-RA	FBgn0032330	34530	CG31868	Samuel	SAM-motif ubiquitously expressed punctatedly localized protein	2L	-11013220	-11066997	32C1-32D1	NA	GO:0007283: spermatogenesis, GO:0040008: regulation of growth		GO:0005634: nucleus
23	2	1	AM11990	-0.647179	-1.5661	8.25837	244.684	383.2	-3.95275	0.000246077	0.0167939	0.421902	AM11990	GB19438-RA [PREDICTED: Apis mellifera similar to CG4342-PA, transcript variant 2 (LOC551647), mRNA]	SET: OGS; Dmel Ortholog - C. Elsik Feb_2007: FBgn0038791; Best Dmel 5.1 match: FBgn0038791, blastp escore 4E-70;	XM_624037.2	GB19438-RA	FBgn0038791
34	14	17	AM09722	0.500104	1.41432	10.448	1661.25	1174.6	3.95086	0.000247551	0.0168148	0.416464	AM09722	GB17147-RA [PREDICTED: Apis mellifera similar to WD repeat protein 18 (LOC725554), mRNA]	SET: OGS; Dmel Ortholog - C. Elsik Feb_2007: FBgn0023514; Best Dmel 5.1 match: FBgn0023514, blastp escore 6E-61;	XM_001121386.1	GB17147-RA	FBgn0023514	31146	CG14805	CG14805	CG14805 gene product from transcript CG14805-RA	X	1771351	1773114	2B14-2B14	NA
5	25	1	1-X64464_IVT_1	-0.672465	-1.59379	7.23372	119.22	190.012	-3.94907	0.000248962	0.0168313	0.41129	1-X64464_IVT_1	Arabidopsis thaliana 3-oxoacyl-[acyl-carrier protein] reductase (AT1G24360) mRNA		AT1G24360			NA	NA	NA	NA	NA	NA	NA	NA	NA	NA	NA	NA
5	16	13	AM10373	-0.463207	-1.3786	8.26946	262.807	362.307	-3.94612	0.000251303	0.0168383	0.402771	AM10373	GB17801-RA [PREDICTED: Apis mellifera similar to zinc finger, A20 domain containing 1 (LOC408678), mRNA]	SET: OGS; Best Dmel 5.1 match: FBgn0037734, blastp escore 5E-21;	XM_397517.3	GB17801-RA	FBgn0037734	41179	CG9448	trbd	trabid	3R	-5531511	-5536754	85E5-85E5	NA	GO:0030177: positive regulation of Wnt receptor signaling pathway	GO:0008270: zinc ion binding	GO:0005622: intracellular
23	25	1	1-X64464_IVT_1	-0.500905	-1.4151	7.02752	109.673	155.199	-3.94599	0.000251406	0.0168383	0.402399	1-X64464_IVT_1	Arabidopsis thaliana 3-oxoacyl-[acyl-carrier protein] reductase (AT1G24360) mRNA		AT1G24360			NA	NA	NA	NA	NA	NA	NA	NA	NA	NA	NA	NA
48	10	17	AM00155	-0.512213	-1.42624	10.9829	1694.63	2416.95	-3.93788	0.000257946	0.0171964	0.379024	AM00155	NM_001014991.1 Dscam exon 7 [Apis mellifera Down syndrome cell adhesion molecule (Dscam), mRNA]	SET: Dscam exon 7; Best Dmel 5.1 match: FBgn0033159, blastp escore 0E+00;	NM_001014991.1		FBgn0033159	35652	CG17800	Dscam	Down syndrome cell adhesion molecule	2R	-3207058	-3269374	43A4-43B1	NA	GO:0006909: phagocytosis, GO:0007411: axon guidance, GO:0007413: axonal fasciculation, GO:0007422: peripheral nervous system development, GO:0016319: mushroom body development, GO:0021551: central nervous system morphogenesis, GO:0048666: neuron development, GO:0048846: axon extension involved in axon guidance, GO:0070593: dendrite self-avoidance	GO:0005515: protein binding, GO:0008046: axon guidance receptor activity, GO:0042803: protein homodimerization activity, GO:0051635: bacterial cell surface binding	GO:0005887: integral to plasma membrane, GO:0030424: axon, GO:0030425: dendrite, GO:0043025: neuronal cell body
23	11	23	AM12122	0.440554	1.35713	8.89875	556.032	409.713	3.93509	0.000260234	0.0172388	0.370985	AM12122	GB19570-RA [PREDICTED: Apis mellifera similar to RuvB-like protein 1, transcript variant 1 (LOC409544), mRNA]	SET: OGS; Dmel Ortholog - C. Elsik Feb_2007: FBgn0040078; Best Dmel 5.1 match: FBgn0040078, blastp escore 0E+00;	XM_393051.3	GB19570-RA	FBgn0040078	53439	CG4003	pont	pontin	3R	6087833	6089621	86A3-86A3	4310	GO:0010628: positive regulation of gene expression	GO:0003678: DNA helicase activity, GO:0005524: ATP binding, GO:0008013: beta-catenin binding, GO:0017025: TATA-binding protein binding	GO:0005875: microtubule associated complex, GO:0031011: Ino80 complex, GO:0035060: brahma complex
45	4	1	AM02966	1.40539	2.64889	8.93145	794.633	299.988	3.93419	0.000260976	0.0172388	0.368393	AM02966	GB10336-RA [PREDICTED: Apis mellifera similar to lethal (3) 07882 CG5824-PA (LOC413720), mRNA]	SET: OGS; Best Dmel 5.1 match: FBgn0010926, blastp escore 5E-145;	XM_397160.2	GB10336-RA	FBgn0010926	46201	CG5824	l(3)07882	lethal (3) 07882	3R	-13362648	-13365698	90B3-90B4	NA	GO:0006364: rRNA processing, GO:0030490: maturation of SSU-rRNA, GO:0042274: ribosomal small subunit biogenesis	GO:0005515: protein binding, GO:0030515: snoRNA binding	GO:0005730: nucleolus
1	21	1	AM00263	0.365522	1.28835	7.20934	167.975	130.38	3.92846	0.000265751	0.0174423	0.351894	AM00263	GB30440-RA	SET: OGS; Best Dmel 5.1 match: FBgn0030715, blastp escore 4E-13;		GB30440-RA	FBgn0030715	32562	CG12697	Or13a	Odorant receptor 13a	X	15868457	15870739	14A4-14A4	NA	GO:0007608: sensory perception of smell	GO:0004984: olfactory receptor activity, GO:0005549: odorant binding	GO:0016020: membrane, GO:0016021: integral to membrane
4	12	17	AM01056	0.477676	1.3925	7.4415	205.121	147.305	3.92759	0.00026648	0.0174423	0.349403	AM01056	BB170009B20G09.5 Bee Brain Normalized/Subtracted Library, BB17 Apis mellifera cDNA clone BB170009B20G09 5', mRNA sequence	SET: UI_EST BI502927;	BI502927			NA	NA	NA	NA	NA	NA	NA	NA	NA	NA	NA	NA
19	23	19	AM00353	-1.59262	-3.01598	10.4419	800.977	2415.73	-3.91357	0.000278547	0.0181018	0.309105	AM00353	GB13473-RA [PREDICTED: Apis mellifera apidaecin (Apid73), partial mRNA]	Also matches: GB13473-RB,GB13473-RC,NM_001011642.1,NM_001011613.1; Best Dmel 5.1 match: FBgn0035544, blastp escore 4E-26;	XM_001123211.1	GB13473-RA	FBgn0035544	38546	CG15021	CG15021	CG15021 gene product from transcript CG15021-RA	3L	4436720	4438319	64B6-64B6	NA		GO:0005199: structural constituent of cell wall
46	6	11	AM02286	-0.467013	-1.38225	15.4812	38904.4	53775.4	-3.91298	0.000279069	0.0181018	0.3074	AM02286	AM02286 Unknown [Arrayset: UI_EST BI514555]	SET: UI_EST BI514555;				NA	NA	NA	NA	NA	NA	NA	NA	NA	NA	NA	NA
2	18	7	AM03041	0.75941	1.6928	9.47707	927.224	547.746	3.91043	0.000281323	0.0181262	0.300084	AM03041	GB10413-RA [PREDICTED: Apis mellifera similar to Dodeca-satellite-binding protein 1 CG5170-PC, isoform C (LOC412111), mRNA]	SET: OGS; Dmel Ortholog - C. Elsik Feb_2007: FBgn0027835; Best Dmel 5.1 match: FBgn0027835, blastp escore 0E+00;	XM_395577.3	GB10413-RA	FBgn0027835	37116	CG5170	Dp1	Dodeca-satellite-binding protein 1	2R	14299510 // 14299787 // 14300501	14308628 // 14308628 // 14308628	55C8-55C8	NA	GO:0007059: chromosome segregation, GO:0045727: positive regulation of translation, GO:0030261: chromosome condensation, GO:0031507: heterochromatin formation	GO:0003696: satellite DNA binding, GO:0003697: single-stranded DNA binding, GO:0003730: mRNA 3'-UTR binding	GO:0000792: heterochromatin, GO:0030529: ribonucleoprotein complex, GO:0005634: nucleus, GO:0005701: polytene chromosome chromocenter, GO:0005811: lipid particle
4	3	19	AM04418	0.431534	1.34867	7.16167	166.276	123.289	3.90971	0.000281964	0.0181262	0.298015	AM04418	GB11799-RA [PREDICTED: Apis mellifera similar to K11H3.7 (LOC726925), partial mRNA]	SET: OGS; Best Dmel 5.1 match: FBgn0038621, blastp escore 7E-14;	XM_001122642.1	GB11799-RA	FBgn0038621	42222	CG10864	CG10864	CG10864 gene product from transcript CG10864-RA	3R	-14235922	-14237092	91A6-91A6	NA	GO:0006813: potassium ion transport	GO:0015271: outward rectifier potassium channel activity	GO:0016020: membrane
4	20	5	AM12357	-0.581235	-1.49613	10.0353	857.881	1283.5	-3.89316	0.00029707	0.0184904	0.250545	AM12357	GB30540-RA_2 [PREDICTED: Apis mellifera similar to CG31158-PB, isoform B (LOC411463), partial mRNA]	SET: OGS; Dmel Ortholog - C. Elsik Feb_2007: FBgn0051158; Best Dmel 5.1 match: FBgn0051158, blastp escore 0E+00;	XM_394938.2	GB30540-RA_2	FBgn0051158	42665	CG31158	CG31158	CG31158 gene product from transcript CG31158-RG	3R	18413476 // 18413476 // 18424254	18434193 // 18434564 // 18434193	94B5-94B6	4144	GO:0032012: regulation of ARF protein signal transduction	GO:0005515: protein binding, GO:0005086: ARF guanyl-nucleotide exchange factor activity	GO:0005622: intracellular
12	10	19	AM05201	-0.584929	-1.49996	10.0656	874.975	1312.43	-3.90089	0.000289914	0.0184904	0.272722	AM05201	GB12585-RA [Apis mellifera ephrin receptor (Eph), mRNA]	SET: OGS; Dmel Ortholog - C. Elsik Feb_2007: FBgn0025936; Best Dmel 5.1 match: FBgn0025936, blastp escore 0E+00;	NM_001013006.1	GB12585-RA	FBgn0025936	43803	CG1511	Eph	Eph receptor tyrosine kinase	4	631311 // 631311 // 631311 // 631311	640977 // 641326 // 641360 // 641552	102D1-102D1	NA	GO:0007165: signal transduction, GO:0006468: protein amino acid phosphorylation, GO:0007169: transmembrane receptor protein tyrosine kinase signaling pathway, GO:0007409: axonogenesis, GO:0016319: mushroom body development	GO:0005515: protein binding, GO:0004713: protein tyrosine kinase activity, GO:0004714: transmembrane receptor protein tyrosine kinase activity, GO:0005003: ephrin receptor activity, GO:0005524: ATP binding	GO:0005886: plasma membrane, GO:0005887: integral to plasma membrane
13	17	17	AM12197	-0.670018	-1.59109	10.3889	1062.96	1691.26	-3.89351	0.000296735	0.0184904	0.25157	AM12197	GB19648-RA	SET: OGS;		GB19648-RA		NA	NA	NA	NA	NA	NA	NA	NA	NA	NA	NA	NA
15	18	1	AM05112	-0.513963	-1.42797	10.2072	989.297	1412.68	-3.897	0.000293491	0.0184904	0.261568	AM05112	GB12495-RA [PREDICTED: Apis mellifera hypothetical LOC552459 (LOC552459), mRNA]	SET: OGS; Dmel Ortholog - C. Elsik Feb_2007: FBgn0032285; Best Dmel 5.1 match: FBgn0033603, blastp escore 1E-96;	XM_625286.2	GB12495-RA	FBgn0032285	34471	CG17108	CG17108	CG17108 gene product from transcript CG17108-RA	2L	-10692939	-10694103	32A4-32A4	NA		GO:0003989: acetyl-CoA carboxylase activity
19	5	9	AM01770	0.430687	1.34788	8.22961	348.485	258.544	3.89735	0.000293167	0.0184904	0.262573	AM01770	BB170020B10D02.5 Bee Brain Normalized/Subtracted Library, BB17 Apis mellifera cDNA clone BB170020B10D02 5', mRNA sequence	SET: UI_EST BI510043;	BI505259			NA	NA	NA	NA	NA	NA	NA	NA	NA	NA	NA	NA
22	3	23	AM07839	0.357723	1.2814	7.77503	247.948	193.498	3.89227	0.000297902	0.0184904	0.248003	AM07839	GB15250-RA	SET: OGS;		GB15250-RA		NA	NA	NA	NA	NA	NA	NA	NA	NA	NA	NA	NA
22	21	7	AM02246	-0.733464	-1.66263	10.6705	1263.99	2101.55	-3.89349	0.000296758	0.0184904	0.251499	AM02246	BB160014B20D05.5 Bee Brain Normalized Library, BB16 Apis mellifera cDNA clone BB160014B20D05 5', mRNA sequence	SET: UI_EST BI514268;	BI514268			NA	NA	NA	NA	NA	NA	NA	NA	NA	NA	NA	NA
46	3	15	AM00848	-0.54857	-1.46263	10.0939	903.622	1321.67	-3.89424	0.000296057	0.0184904	0.25365	AM00848	DB742403 RIKEN full-length enriched honey bee cDNA library, head Apis mellifera cDNA clone BH10051G02 5', mRNA sequence	SET: UI_EST BH1B0070D18T3;	DB742403			NA	NA	NA	NA	NA	NA	NA	NA	NA	NA	NA	NA
48	5	23	AM03403	0.704887	1.63002	8.7822	562.083	344.833	3.89064	0.000299438	0.0185061	0.243324	AM03403	GB10778-RA	SET: OGS;		GB10778-RA		NA	NA	NA	NA	NA	NA	NA	NA	NA	NA	NA	NA
5	5	23	AM09322	0.349572	1.27418	7.33266	181.955	142.802	3.88408	0.000305679	0.018811	0.224569	AM09322	GB16743-RA	SET: OGS;		GB16743-RA		NA	NA	NA	NA	NA	NA	NA	NA	NA	NA	NA	NA
12	21	3	AM00380	0.378059	1.29959	7.77331	249.404	191.909	3.87996	0.000309673	0.0189757	0.212764	AM00380	DB767794 RIKEN full-length enriched honey bee cDNA library, head Apis mellifera cDNA clone BH10046A08 3', mRNA sequence	SET: UI_EST BH1B0004H16M3;	DB767794			NA	NA	NA	NA	NA	NA	NA	NA	NA	NA	NA	NA
32	20	23	AM00975	0.332587	1.25927	7.45382	196.735	156.229	3.87756	0.000312021	0.0190386	0.205896	AM00975	[Antisense] GB17955-RA [PREDICTED: Apis mellifera similar to Carboxypeptidase D precursor (Metallocarboxypeptidase D) (Protein silver) (LOC409989), mRNA]	SET: UI_EST BH1B0089A01M3; Best Dmel 5.1 match: FBgn0004648, blastp escore 0E+00;	XM_393477.3	GB17955-RA	FBgn0004648	30998	CG4122	svr	silver	X	390503 // 390503 // 390503 // 393313 // 393313 // 394877 // 394877	398354 // 403105 // 403107 // 398354 // 403107 // 402457 // 403107	1-0.0 cM // 1B5-1B7	NA	GO:0006508: proteolysis, GO:0006911: phagocytosis, engulfment, GO:0007476: imaginal disc-derived wing morphogenesis, GO:0040003: chitin-based cuticle development	GO:0004180: carboxypeptidase activity, GO:0004181: metallocarboxypeptidase activity, GO:0008270: zinc ion binding
4	12	23	AM00650	0.565882	1.48029	7.86704	284.047	191.886	3.87494	0.000314597	0.019066	0.198423	AM00650	DB767312 RIKEN full-length enriched honey bee cDNA library, head Apis mellifera cDNA clone BH10044F09 3', mRNA sequence	SET: UI_EST BH1B0044F09M3;	DB767312			NA	NA	NA	NA	NA	NA	NA	NA	NA	NA	NA	NA
8	1	9	AM08601	0.483148	1.39779	8.85931	549.086	392.824	3.87308	0.000316443	0.019066	0.193103	AM08601	GB16020-RA [PREDICTED: Apis mellifera similar to lactase-like (LOC727224), mRNA]	SET: OGS; Best Dmel 5.1 match: FBgn0036659, blastp escore 3E-04;	XM_001122934.1	GB16020-RA	FBgn0036659	39872	CG9701	CG9701	CG9701 gene product from transcript CG9701-RA	3L	16726673	16732471	73C2-73C2	NA	GO:0005975: carbohydrate metabolic process	GO:0004553: hydrolase activity, hydrolyzing O-glycosyl compounds, GO:0043169: cation binding
46	15	15	AM00091	-0.553061	-1.4672	7.78877	182.561	267.853	-3.87344	0.000316086	0.019066	0.19413	AM00091	GB30095-RA [PREDICTED: Apis mellifera similar to CG4911-PA (LOC726014), mRNA]	SET: OGS; Dmel Ortholog - C. Elsik Feb_2007: FBgn0035959; Best Dmel 5.1 match: FBgn0035959, blastp escore 1E-45;	XM_001121790.1	GB30095-RA	FBgn0035959	39043	CG4911	CG4911	CG4911 gene product from transcript CG4911-RA	3L	-9062748	-9065829	66F4-66F4	NA
8	1	3	AM08017	0.414388	1.33273	7.83832	264.204	198.242	3.8708	0.000318715	0.0191229	0.186601	AM08017	GB15430-RA [PREDICTED: Apis mellifera similar to Ca(2+)/calmodulin-dependent protein kinase phosphatase (CaM-kinase phosphatase) (CaMKPase) (Partner of PIX 2) (hFEM-2) (Protein phosphatase 1F) (LOC724192), mRNA]	SET: OGS; Dmel Ortholog - C. Elsik Feb_2007: FBgn0031720; Best Dmel 5.1 match: FBgn0031720, blastp escore 3E-25;	XM_001119962.1	GB15430-RA	FBgn0031720	33786	CG14013	CG14013	CG14013 gene product from transcript CG14013-RA	2L	-5552837	-5553848	25E6-25E6	NA		GO:0008236: serine-type peptidase activity	GO:0016021: integral to membrane
2	7	1	AM01566	0.507744	1.42183	7.94208	293.243	206.244	3.8692	0.000320322	0.0191255	0.182027	AM01566	BB170014B10E04.5 Bee Brain Normalized/Subtracted Library, BB17 Apis mellifera cDNA clone BB170014B10E04 5', mRNA sequence	SET: UI_EST BI507976;	BI507976			NA	NA	NA	NA	NA	NA	NA	NA	NA	NA	NA	NA
12	22	11	AM11415	0.335115	1.26148	7.62665	221.968	175.959	3.86812	0.000321415	0.0191255	0.178932	AM11415	GB18858-RA [PREDICTED: Apis mellifera hypothetical protein LOC727329 (LOC727329), mRNA]	SET: OGS; Best Dmel 5.1 match: FBgn0030796, blastp escore 3E-23;	XM_001123038.1	GB18858-RA	FBgn0030796	32672	CG4829	CG4829	CG4829 gene product from transcript CG4829-RB	X	16705732 // 16710908 // 16710915	16720529 // 16720529 // 16720529	15A10-15A11	NA		GO:0003810: protein-glutamine gamma-glutamyltransferase activity, GO:0003840: gamma-glutamyltransferase activity
22	5	5	AM09683	-0.563834	-1.47819	10.2763	1020.06	1507.84	-3.8621	0.000327541	0.0194099	0.16177	AM09683	GB17108-RA [PREDICTED: Apis mellifera similar to 60S acidic ribosomal protein P2 (Acidic ribosomal protein RPA1) (LOC725884), mRNA]	SET: OGS; Dmel Ortholog - C. Elsik Feb_2007: FBgn0003274; Best Dmel 5.1 match: FBgn0003274, blastp escore 2E-11;	XM_001120364.1	GB17108-RA	FBgn0003274	36855	CG4918	RpLP2	Ribosomal protein LP2	2R	12473598 // 12473638	12474237 // 12474237	53C9-53C9	3010	GO:0006412: translation, GO:0006414: translational elongation	GO:0003735: structural constituent of ribosome	GO:0022625: cytosolic large ribosomal subunit, GO:0022626: cytosolic ribosome
4	21	3	AM03139	0.597156	1.51273	8.52367	452.648	299.225	3.856	0.000333879	0.0197043	0.144353	AM03139	GB10512-RA [PREDICTED: Apis mellifera similar to lethal (2) k09913 CG3082-PC, isoform C (LOC552562), mRNA]	SET: OGS; Dmel Ortholog - C. Elsik Feb_2007: FBgn0021979; Best Dmel 5.1 match: FBgn0021979, blastp escore 2E-69;	XM_624938.2	GB10512-RA	FBgn0021979	37661	CG3082	l(2)k09913	lethal (2) k09913	2R	18954724 // 18954776 // 18954776 // 18956927	18959398 // 18959398 // 18959404 // 18959404	59C3-59C3	NA
19	12	3	AM06107	-1.09581	-2.13733	7.56365	129.404	276.58	-3.85092	0.000339234	0.0199386	0.129894	AM06107	GB13505-RA [PREDICTED: Apis mellifera similar to CG18003-PB, isoform B (LOC552771), mRNA]	SET: OGS; Dmel Ortholog - C. Elsik Feb_2007: FBgn0061356; Best Dmel 5.1 match: FBgn0061356, blastp escore 1E-126;	XM_625146.2	GB13505-RA	FBgn0061356	3771779	CG18003	CG18003	CG18003 gene product from transcript CG18003-RA	2R	6767457 // 6767457 // 6771053	6772396 // 6772441 // 6772441	47C5-47C5	00630 // 01100 // 04146	GO:0055114: oxidation reduction	GO:0008891: glycolate oxidase activity, GO:0010181: FMN binding
4	2	19	AM07578	0.484139	1.39875	7.71592	248.653	177.768	3.83749	0.000353816	0.0205343	0.091656	AM07578	GB14987-RA	SET: OGS;		GB14987-RA		NA	NA	NA	NA	NA	NA	NA	NA	NA	NA	NA	NA
34	20	7	AM09386	-0.42291	-1.34063	7.47098	153.227	205.421	-3.83866	0.000352519	0.0205343	0.0949914	AM09386	GB16809-RA	SET: OGS; Dmel Ortholog - C. Elsik Feb_2007: FBgn0036834; Best Dmel 5.1 match: FBgn0036834, blastp escore 1E-19;		GB16809-RA	FBgn0036834	40070	CG6836	CG6836	CG6836 gene product from transcript CG6836-RA	3L	18943731	18948508	75F1-75F1	NA
35	4	23	AM05455	-0.819643	-1.76497	9.41324	513.213	905.806	-3.83636	0.000355072	0.0205343	0.0884348	AM05455	GB12841-RA [PREDICTED: Apis mellifera similar to CG7580-PA (LOC726747), mRNA]	SET: OGS; Dmel Ortholog - C. Elsik Feb_2007: FBgn0036728; Best Dmel 5.1 match: FBgn0036728, blastp escore 2E-13;	XM_001122467.1	GB12841-RA	FBgn0036728	39950	CG7580	CG7580	CG7580 gene product from transcript CG7580-RA	3L	17467860	17468945	74C3-74C3	00190 // 01100	GO:0006122: mitochondrial electron transport, ubiquinol to cytochrome c	GO:0008121: ubiquinol-cytochrome-c reductase activity, GO:0048039: ubiquinone binding	GO:0005750: mitochondrial respiratory chain complex III, GO:0005811: lipid particle
39	3	5	AM12085	-0.423946	-1.34159	8.9658	431.684	579.144	-3.83822	0.000353009	0.0205343	0.0937305	AM12085	GB19533-RA [PREDICTED: Apis mellifera similar to fidgetin-like 1 (LOC552806), mRNA]	SET: OGS; Best Dmel 5.1 match: FBgn0031519, blastp escore 6E-95;	XM_625181.2	GB19533-RA	FBgn0031519	33544	CG3326	CG3326	CG3326 gene product from transcript CG3326-RA	2L	-3317468	-3319872	23E3-23E3	NA		GO:0005524: ATP binding, GO:0016887: ATPase activity	GO:0005575: cellular_component
21	20	19	AM12559	-0.446992	-1.36319	11.1528	1950.12	2658.39	-3.83368	0.000358058	0.0206188	0.0808286	AM12559	GB20012-RA [PREDICTED: Apis mellifera similar to CG10664-PA, isoform A (LOC412396), mRNA]	SET: OGS; Dmel Ortholog - C. Elsik Feb_2007: FBgn0032833; Best Dmel 5.1 match: FBgn0032833, blastp escore 1E-37;	XM_395853.3	GB20012-RA	FBgn0032833	35279	CG10664	CG10664	CG10664 gene product from transcript CG10664-RB	2L	19958706 // 19958711	19960004 // 19960004	38A8-38A8	00190 // 01100	GO:0006123: mitochondrial electron transport, cytochrome c to oxygen	GO:0004129: cytochrome-c oxidase activity	GO:0005739: mitochondrion, GO:0005751: mitochondrial respiratory chain complex IV, GO:0005811: lipid particle
31	22	23	AM12519	-0.60689	-1.52297	7.71322	170.046	258.975	-3.83249	0.000359397	0.0206188	0.0774371	AM12519	GB19972-RA	SET: OGS; Dmel Ortholog - C. Elsik Feb_2007: FBgn0024986; Best Dmel 5.1 match: FBgn0024986, blastp escore 4E-29;		GB19972-RA	FBgn0024986	44736	CG3719	CG3719	CG3719 gene product from transcript CG3719-RA	X	-1272740	-1274509	2A1-2A1	NA	GO:0045454: cell redox homeostasis	GO:0015036: disulfide oxidoreductase activity	GO:0005739: mitochondrion
39	1	7	AM03751	-0.4889	-1.40337	10.4811	1206.53	1693.21	-3.82976	0.000362481	0.0207132	0.0696781	AM03751	GB11127-RA [PREDICTED: Apis mellifera similar to dikar CG32393-PA, isoform A (LOC409504), partial mRNA]	SET: OGS; Best Dmel 5.1 match: FBgn0052394, blastp escore 8E-08;	XM_393011.3	GB11127-RA	FBgn0052394	326213	CG32394	CG32394	CG32394 gene product from transcript CG32394-RA	3L	-6723259	-6732746	65C3-65C3	NA
17	8	21	AM10197	-0.545081	-1.4591	10.2579	1013.64	1479.01	-3.82378	0.000369318	0.0210205	0.052705	AM10197	GB17623-RA [PREDICTED: Apis mellifera similar to CG2656-PA (LOC552648), mRNA]	SET: OGS; Dmel Ortholog - C. Elsik Feb_2007: FBgn0037478; Best Dmel 5.1 match: FBgn0037478, blastp escore 5E-102;	XM_625023.1	GB17623-RA	FBgn0037478	40857	CG2656	CG2656	CG2656 gene product from transcript CG2656-RA	3R	2970464	2977001	84C6-84C6	NA		GO:0017076: purine nucleotide binding
4	1	23	AM12782	0.441589	1.3581	8.00539	299.452	220.493	3.80993	0.000385638	0.0217737	0.0134392	AM12782	GB10022-RA [PREDICTED: Apis mellifera similar to CG14593-PA (LOC413550), mRNA]	SET: OGS; Best Dmel 5.1 match: FBgn0033058, blastp escore 1E-97;	XM_396992.3	GB10022-RA	FBgn0033058	35535	CG14593	CG14593	CG14593 gene product from transcript CG14593-RA	2R	1938476 // 1938476	1955830 // 1956185	42A8-42A9	NA	GO:0007186: G-protein coupled receptor protein signaling pathway	GO:0004930: G-protein coupled receptor activity, GO:0004946: bombesin receptor activity, GO:0008188: neuropeptide receptor activity	GO:0016021: integral to membrane
7	12	15	AM03125	-0.362142	-1.28533	11.545	2635.63	3387.67	-3.811	0.000384361	0.0217737	0.0164521	AM03125	GB10499-RA [PREDICTED: Apis mellifera similar to CG12068-PA (LOC724348), mRNA]	SET: OGS; Also matches: XM_001120637.1; Dmel Ortholog - C. Elsik Feb_2007: FBgn0039695; Best Dmel 5.1 match: FBgn0039695, blastp escore 4E-55;	XM_001120169.1	GB10499-RA	FBgn0039695	43512	CG12068	CG12068	CG12068 gene product from transcript CG12068-RA	3R	25620357	25621420	99C1-99C1	00072 // 00650 // 01100
43	18	9	AM09893	-0.5478	-1.46185	9.70563	690.61	1009.57	-3.80873	0.000387088	0.0217737	0.0100318	AM09893	GB17318-RA	SET: OGS; Best Dmel 5.1 match: FBgn0031663, blastp escore 2E-09;		GB17318-RA	FBgn0031663	33718	CG8891	CG8891	CG8891 gene product from transcript CG8891-RA	2L	-4978483	-4979377	25B5-25B5	00230 // 00240 // 00983 // 01100		GO:0016787: hydrolase activity
11	11	15	AM04265	0.513498	1.42751	8.33453	385.685	270.181	3.80618	0.000390187	0.0218626	0.00279164	AM04265	GB11645-RA [PREDICTED: Apis mellifera similar to CG4025-PA (LOC551941), mRNA]	SET: OGS; Dmel Ortholog - C. Elsik Feb_2007: FBgn0025624; Best Dmel 5.1 match: FBgn0025624, blastp escore 4E-62;	XM_624324.2	GB11645-RA	FBgn0025624	31177	CG4025	CG4025	CG4025 gene product from transcript CG4025-RA	X	1971014	1972488	2C10-2C10	NA
20	19	23	AM06067	0.419172	1.33716	7.55239	217.064	162.332	3.80356	0.000393384	0.0219563	-0.00461489	AM06067	GB13463-RA [PREDICTED: Apis mellifera similar to Adenosine deaminase CG11994-PA (LOC410833), mRNA]	SET: OGS; Dmel Ortholog - C. Elsik Feb_2007: FBgn0037661; Best Dmel 5.1 match: FBgn0037661, blastp escore 1E-61;	XM_394309.3	GB13463-RA	FBgn0037661	41092	CG11994	Ada	Adenosine deaminase	3R	4890900	4892025	85C4-85C4	00230 // 01100	GO:0009168: purine ribonucleoside monophosphate biosynthetic process	GO:0004000: adenosine deaminase activity	GO:0005575: cellular_component
1	3	17	AM05206	0.338823	1.26472	7.34919	183.368	144.987	3.80231	0.000394918	0.0219568	-0.00814912	AM05206	GB12590-RA [PREDICTED: Apis mellifera similar to Translin (LOC413794), mRNA]	SET: OGS; Dmel Ortholog - C. Elsik Feb_2007: FBgn0033528; Best Dmel 5.1 match: FBgn0033528, blastp escore 3E-66;	XM_397233.3	GB12590-RA	FBgn0033528	36110	CG11761	trsn	translin	2R	-6366515	-6367612	47A11-47A11	NA	GO:0016246: RNA interference	GO:0003677: DNA binding, GO:0004521: endoribonuclease activity, GO:0043565: sequence-specific DNA binding	GO:0005634: nucleus
11	7	23	AM12064	0.307476	1.23754	9.57858	850.589	687.322	3.79689	0.00040165	0.0220754	-0.0234937	AM12064	GB19512-RA [PREDICTED: Apis mellifera similar to pygopus CG11518-PA (LOC410809), mRNA]	SET: OGS; Dmel Ortholog - C. Elsik Feb_2007: FBgn0043900; Best Dmel 5.1 match: FBgn0043900, blastp escore 3E-71;	XM_394285.3	GB19512-RA	FBgn0043900	43718	CG11518	pygo	pygopus	3R	-27401556	-27406412	100C6-100C6 // 3-102 cM	NA	GO:0016055: Wnt receptor signaling pathway, GO:0007223: Wnt receptor signaling pathway, calcium modulating pathway, GO:0006351: transcription, DNA-dependent, GO:0009880: embryonic pattern specification, GO:0007472: wing disc morphogenesis, GO:0030177: positive regulation of Wnt receptor signaling pathway, GO:0035214: eye-antennal disc development, GO:0048526: imaginal disc-derived wing expansion,…	GO:0005515: protein binding, GO:0008270: zinc ion binding, GO:0016563: transcription activator activity	GO:0005634: nucleus
15	16	5	AM07352	0.299314	1.23056	9.31677	707.42	574.877	3.79745	0.000400949	0.0220754	-0.0219074	AM07352	GB14757-RA	SET: OGS; Best Dmel 5.1 match: FBgn0037414, blastp escore 3E-13;		GB14757-RA	FBgn0037414	40761	CG1153	Osi7	Osiris 7	3R	2074713	2075795	83E1-83E1	NA
25	7	11	AM08384	-0.444616	-1.36095	7.52465	157.842	214.815	-3.79788	0.000400408	0.0220754	-0.0206825	AM08384	GB15802-RA [PREDICTED: Apis mellifera similar to intraflagellar transport protein 52 (LOC551202), mRNA]	SET: OGS; Dmel Ortholog - C. Elsik Feb_2007: FBgn0031829; Best Dmel 5.1 match: FBgn0031829, blastp escore 2E-66;	XM_623597.2	GB15802-RA	FBgn0031829	33917	CG9595	osm-6	CG9595 gene product from transcript CG9595-RA	2L	-6555810	-6557359	26E3-26E3	NA	GO:0007018: microtubule-based movement, GO:0042384: cilium assembly	GO:0003777: microtubule motor activity	GO:0005871: kinesin complex
30	18	17	AM00478R	-0.547225	-1.46127	6.64024	82.5177	120.581	-3.79365	0.000405715	0.022214	-0.032632	AM00478R	DB733879 RIKEN full-length enriched honey bee cDNA library, head Apis mellifera cDNA clone BH10020P07 5', mRNA sequence	SET: UI_EST BH1B0020P07T3;	DB733879			NA	NA	NA	NA	NA	NA	NA	NA	NA	NA	NA	NA
39	3	7	AM03461	-0.450022	-1.36606	9.71006	716.613	978.938	-3.78705	0.000414147	0.0225898	-0.0513016	AM03461	GB10836-RA [PREDICTED: Apis mellifera similar to Hsc70Cb CG6603-PA, isoform A, transcript variant 1 (LOC408706), mRNA]	SET: OGS; Dmel Ortholog - C. Elsik Feb_2007: FBgn0026418; Best Dmel 5.1 match: FBgn0026418, blastp escore 0E+00;	XM_623196.2	GB10836-RA	FBgn0026418	39557	CG6603	Hsc70Cb	CG6603 gene product from transcript CG6603-RA	3L	14030123 // 14030354	14036659 // 14036659	70C15-70C15	4141	GO:0006457: protein folding	GO:0051087: chaperone binding, GO:0005524: ATP binding
31	7	3	AM09249	0.47798	1.39279	9.26602	726.596	521.683	3.77285	0.000432837	0.0231877	-0.0913534	AM09249	GB16669-RA [PREDICTED: Apis mellifera similar to CG7367-PA (LOC726817), mRNA]	SET: OGS; Dmel Ortholog - C. Elsik Feb_2007: FBgn0031976; Best Dmel 5.1 match: FBgn0031976, blastp escore 1E-46;	XR_014947.1	GB16669-RA	FBgn0031976	34094	CG7367	CG7367	CG7367 gene product from transcript CG7367-RB	2L	-8026913 // -8026913	-8039788 // -8028379	28D3-28D3	NA	GO:0006629: lipid metabolic process, GO:0006911: phagocytosis, engulfment	GO:0004806: triglyceride lipase activity
36	12	15	AM12843R	-0.676065	-1.59778	8.33191	254.915	407.297	-3.77607	0.000428531	0.0231877	-0.0822822	AM12843R	bEST30.5' Honeybee brain cDNA library Apis mellifera cDNA 5' similar to alpha-crystallin, heat shock 20kDa protein, mRNA sequence	SET: JDE_EST jdeC25_;	BI946433			NA	NA	NA	NA	NA	NA	NA	NA	NA	NA	NA	NA
40	6	9	AM10037	-0.380457	-1.30175	7.51737	160.579	209.034	-3.77484	0.000430173	0.0231877	-0.0857535	AM10037	GB17466-RA [PREDICTED: Apis mellifera similar to DAZ associated protein 2, transcript variant 1 (LOC550799), mRNA]	SET: OGS; Best Dmel 5.1 match: FBgn0030034, blastp escore 3E-06;	XM_625233.2	GB17466-RA	FBgn0030034	31771	CG10555	CG10555	CG10555 gene product from transcript CG10555-RA	X	8292972	8297975	7E6-7E6	NA
47	1	5	AM00695R	0.444737	1.36107	7.68133	239.469	175.942	3.7739	0.000431427	0.0231877	-0.0883937	AM00695R	DB741691 RIKEN full-length enriched honey bee cDNA library, head Apis mellifera cDNA clone BH10048P14 5', mRNA sequence	SET: UI_EST BH1B0048P14T3;	DB741691			NA	NA	NA	NA	NA	NA	NA	NA	NA	NA	NA	NA
48	9	9	AM10615	-0.46293	-1.37834	10.1976	1000.27	1378.71	-3.77261	0.000433159	0.0231877	-0.0920292	AM10615	GB18042-RA [PREDICTED: Apis mellifera similar to Oligosaccharyltransferase 48kD subunit CG9022-PA, transcript variant 1 (LOC552051), mRNA]	SET: OGS; Dmel Ortholog - C. Elsik Feb_2007: FBgn0014868; Best Dmel 5.1 match: FBgn0014868, blastp escore 1E-158;	XM_624430.2	GB18042-RA	FBgn0014868	31849	CG9022	Ost48	Oligosaccharyltransferase 48kD subunit	X	-9050954	-9052544	8C14-8C14	00510 // 01100 // 04141	GO:0006487: protein amino acid N-linked glycosylation, GO:0018279: protein amino acid N-linked glycosylation via asparagine	GO:0004579: dolichyl-diphosphooligosaccharide-protein glycotransferase activity	GO:0005789: endoplasmic reticulum membrane, GO:0005811: lipid particle
4	21	21	AM10409	-0.37186	-1.29402	10.8622	1636.39	2117.52	-3.76727	0.000440402	0.02323	-0.107073	AM10409	GB17838-RA [PREDICTED: Apis mellifera hypothetical protein LOC725364 (LOC725364), mRNA]	SET: OGS; Best Dmel 5.1 match: FBgn0038156, blastp escore 3E-179;	XM_001121224.1	GB17838-RA	FBgn0038156	41657	CG14372	CG14372	CG14372 gene product from transcript CG14372-RB	3R	9281636	9288483	87E12-87E12	NA
29	14	23	AM06372	-0.758909	-1.69221	11.1065	1694.93	2868.17	-3.76773	0.000439784	0.02323	-0.105799	AM06372	GB13773-RA [PREDICTED: Apis mellifera similar to CG14881-PA, isoform A (LOC724856), mRNA]	SET: OGS; Dmel Ortholog - C. Elsik Feb_2007: FBgn0038425; Best Dmel 5.1 match: FBgn0038425, blastp escore 5E-41;	XM_001120760.1	GB13773-RA	FBgn0038425	41990	CG14881	CG14881	CG14881 gene product from transcript CG14881-RA	3R	12260646	12261788	89B16-89B16	NA	GO:0008152: metabolic process	GO:0005488: binding, GO:0016491: oxidoreductase activity
43	11	13	AM10783	-0.375729	-1.29749	8.35665	287.772	373.383	-3.76822	0.000439105	0.02323	-0.104397	AM10783	GB18217-RA [PREDICTED: Apis mellifera similar to CG3192-PA, isoform A (LOC551660), mRNA]	SET: OGS; Dmel Ortholog - C. Elsik Feb_2007: FBgn0029888; Best Dmel 5.1 match: FBgn0029888, blastp escore 4E-25;	XM_624049.2	GB18217-RA	FBgn0029888	31604	CG3192	CG3192	CG3192 gene product from transcript CG3192-RA	X	-6571293 // -6571293	-6573151 // -6572293	6C5-6C5	00190 // 01100	GO:0006120: mitochondrial electron transport, NADH to ubiquinone	GO:0003954: NADH dehydrogenase activity, GO:0008137: NADH dehydrogenase (ubiquinone) activity	GO:0005747: mitochondrial respiratory chain complex I
46	23	17	AM12853	-0.457011	-1.3727	7.59183	164.658	226.025	-3.76938	0.000437526	0.02323	-0.101129	AM12853	GB17056-RA [PREDICTED: Apis mellifera similar to Cyclophilin 1 CG9916-PA (LOC409890), mRNA]	SET: JDE_EST jdeC37_; Dmel Ortholog - C. Elsik Feb_2007: FBgn0036415; Best Dmel 5.1 match: FBgn0004432, blastp escore 8E-78;	XM_393381.3	GB17056-RA	FBgn0036415	39573	CG7768	CG7768	CG7768 gene product from transcript CG7768-RB	3L	14211008 // 14211324	14212390 // 14211977	70D4-70D4	NA	GO:0006457: protein folding	GO:0003755: peptidyl-prolyl cis-trans isomerase activity
7	10	5	AM10411	-0.351485	-1.27587	7.20506	130.628	166.664	-3.75611	0.000455918	0.0239607	-0.13848	AM10411	GB17840-RA [PREDICTED: Apis mellifera similar to CG8397-PA (LOC408621), mRNA]	SET: OGS; Dmel Ortholog - C. Elsik Feb_2007: FBgn0034066; Best Dmel 5.1 match: FBgn0034066, blastp escore 2E-57;	XM_392162.3	GB17840-RA	FBgn0034066	36767	CG8397	CG8397	CG8397 gene product from transcript CG8397-RA	2R	-11903545	-11904679	52D14-52D14	NA		GO:0003779: actin binding
3	10	13	AM10925	0.348798	1.2735	7.61867	221.793	174.16	3.73341	0.000489131	0.0246602	-0.202237	AM10925	GB18361-RA [PREDICTED: Apis mellifera similar to 5-hydroxytryptamine receptor 1 (5-HT receptor) (Serotonin receptor 1) (5HT-dro) (LOC727545), partial mRNA]	SET: OGS; Best Dmel 5.1 match: FBgn0004573, blastp escore 2E-36;	XM_001123254.1	GB18361-RA	FBgn0004573	43669	CG12073	5-HT7	Serotonin receptor 7	3R	-26794863	-26842569	100B1-100B1	4080	GO:0007192: activation of adenylate cyclase activity by serotonin receptor signaling pathway, GO:0007210: serotonin receptor signaling pathway	GO:0004952: dopamine receptor activity, GO:0004993: serotonin receptor activity, GO:0008227: G-protein coupled amine receptor activity, GO:0016609: G-protein coupled serotonin receptor activity	GO:0005886: plasma membrane, GO:0016021: integral to membrane, GO:0005887: integral to plasma membrane
4	17	3	AM03671	-0.522961	-1.4369	9.44679	582.176	836.529	-3.7454	0.000471314	0.0246602	-0.168597	AM03671	GB11047-RA [PREDICTED: Apis mellifera similar to CG6015-PA (LOC413523), mRNA]	SET: OGS; Dmel Ortholog - C. Elsik Feb_2007: FBgn0038927; Best Dmel 5.1 match: FBgn0038927, blastp escore 0E+00;	XM_396966.3	GB11047-RA	FBgn0038927	42593	CG6015	CG6015	CG6015 gene product from transcript CG6015-RA	3R	-17857871	-17860116	94A1-94A1	3040	GO:0000398: nuclear mRNA splicing, via spliceosome		GO:0005681: spliceosomal complex, GO:0071011: precatalytic spliceosome, GO:0071013: catalytic step 2 spliceosome
5	17	13	AM08873	0.381359	1.30257	7.03571	149.748	114.964	3.74276	0.000475177	0.0246602	-0.175998	AM08873	GB16293-RA	SET: OGS; Best Dmel 5.1 match: FBgn0030715, blastp escore 2E-14;		GB16293-RA	FBgn0030715	32562	CG12697	Or13a	Odorant receptor 13a	X	15868457	15870739	14A4-14A4	NA	GO:0007608: sensory perception of smell	GO:0004984: olfactory receptor activity, GO:0005549: odorant binding	GO:0016020: membrane, GO:0016021: integral to membrane
6	6	5	AM00107	-0.427754	-1.34514	15.4866	39585.7	53248.2	-3.74304	0.000474765	0.0246602	-0.175211	AM00107	NW_001253354.1 SET: Dscam exon 4.4; Apis mellifera linkage group 4 genomic contig, reference assembly (based on Amel_4.0 Group4.23)	SET: Dscam exon 4.4;	NW_001253354.1			NA	NA	NA	NA	NA	NA	NA	NA	NA	NA	NA	NA
22	4	5	AM12340	-0.445855	-1.36212	8.98068	432.859	589.606	-3.73619	0.000484941	0.0246602	-0.194438	AM12340	GB19793-RA [PREDICTED: Apis mellifera similar to lamina ancestor CG10645-PC, isoform C (LOC410007), mRNA]	SET: OGS; Dmel Ortholog - C. Elsik Feb_2007: FBgn0016031; Best Dmel 5.1 match: FBgn0016031, blastp escore 9E-71;	XM_393495.3	GB19793-RA	FBgn0016031	38610	CG10645	lama	lamina ancestor	3L	-5336716 // -5336716 // -5336714	-5348389 // -5344579 // -5349023	64C12-64C13	NA	GO:0002121: inter-male aggressive behavior, GO:0007444: imaginal disc development	GO:0003674: molecular_function	GO:0005576: extracellular region
32	17	11	AM12506	-0.282734	-1.2165	7.32112	144.985	176.373	-3.73853	0.000481434	0.0246602	-0.187858	AM12506	GB19959-RA	SET: OGS; Best Dmel 5.1 match: FBgn0050108, blastp escore 1E-13;		GB19959-RA	FBgn0050108	246460	CG30108	CG30108	CG30108 gene product from transcript CG30108-RB	2R	13556904	13557503	54D4-54D4	NA	GO:0008150: biological_process	GO:0003674: molecular_function	GO:0005575: cellular_component
[truncated: 14,120 more rows]
