# Supplementary material for: Non-Specific dsRNA-Mediated Antiviral Response in the Honey Bee
Source: PLoS One. 2013 Oct 10;8(10):e77263. doi: 10.1371/journal.pone.0077263 (PMC3795074; doi:10.1371/journal.pone.0077263)
Supplement: Table S5 — Comparison of DEGs (adjusted p-value < 0.05) in virus-infected and dsRNA-treated honey bees using Venn diagram analysis (worksheet 1); virus only DEGs, RNA Only DEGs, and overlap between those two DEG lists. We further examined overlapping DEG list, by sorting based on virus list fold-change (FC) (worksheet 2), dsRNA-treated list FC (worksheet3), virus list adjusted p-value (adj.p.val) (worksheet 4), and dsRNA-treated list adjusted p-value (worksheet 5). (XLSX) [file pone.0077263.s008.xlsx]

## Sheet: Virus and RNA vs Buffer all DEG
Flenniken and Andino, 2013.
Supporting Table S5. Comparison of DEGs (adjusted p-value < 0.05) in virus-infected and dsRNA-treated honey bees using Venn diagram analysis (worksheet 1); virus only DEGs, RNA Only DEGs, and overlap between those two DEG lists. Further examined overlapping DEG list, by sorting based on virus list fold-change (FC) (worksheet 2), dsRNA-treated list FC (worksheet3), virus list adjusted p-value (adj…
Virus vs Buffer, adj. p-value < 0.05	RNA vs Buffer, adj. p-value < 0.05	Virus Only	RNA Only	Overlap	Virus vs Buffer	Virus vs Buffer	RNA vs Buffer	RNA vs Buffer	NAME		Apis mellfera
					FC	adj. p-value	FC	adj. p-value
AM10238	AM10328	AM10238	AM02587	AM10328	-1.47343	0.00741693	-1.87376	2.12546e-05	cytochrome c oxidase subunit I
AM00006	AM10544	AM00006	AM11591	AM10544	1.612	0.000145804	1.7033	7.51613e-05	decapentaplegic
1-modified_GFP_39	AM00359	1-modified_GFP_39	AM00473	AM00359	-2.1287	0.000101583	-2.28612	7.51613e-05	CG15021 gene product from transcript CG15021-RA
AM03972	AM09675	AM03972	AM02032	AM09675	-1.3496	0.0283024	-1.67304	7.79154e-05	seven up
AM05204	AM10912	AM05204	AM07630	AM10912	-1.33336	0.0337066	-1.63968	0.00010436	homothorax
1-modified_GFP_39	AM02587	AM05793	AM09160	AM00351	-2.82974	3.52178e-06	-2.37669	0.000224287	CG15021 gene product from transcript CG15021-RA		apidaecin
AM05793	AM11591	AM08152	AM05232	AM00358	-3.7997	5.27042e-07	-2.78698	0.000224287	CG15021 gene product from transcript CG15021-RA		apidaecin
1-modified_GFP_39	AM00473	AM01432	AM10141	AM01878	-1.31831	0.0343239	-1.54909	0.000231725	Malic enzyme
AM00358	AM02032	AM06483	AM02749	AM12832	1.60336	0.0015314	1.71326	0.000281102	NA
1-modified_GFP_39	AM07630	AM10183	AM01002	AM06111	-1.37663	0.0403651	-1.64464	0.000376093	NA
1-modified_GFP_39	AM09160	AM00668	AM04459	AM08043	1.27413	0.023984	1.36686	0.00167477	Odorant receptor 13a
AM00351	AM00351	AM03374	AM05606	AM06267	-1.41047	0.0217354	-1.54899	0.00170045	CG15040 gene product from transcript CG15040-RA
1-modified_GFP_39	AM00358	AM09726	AM08594	AM04517	-1.64858	0.00738854	-1.71993	0.00255653	vrille
AM08152	AM05232	AM12642	AM05244	AM00357	-1.86278	0.0101377	-1.99423	0.0028156	CG15021 gene product from transcript CG15021-RA
1-modified_GFP_39	AM10141	AM12483	AM09166	AM04123	-1.42499	0.0217354	-1.53581	0.00303125	0
AM01432	AM01878	AM04444	AM00127	AM08880	-1.37942	0.0495617	-1.55495	0.00312245	Kinesin-like protein at 64D
AM00359	AM12832	AM05603	AM00162	AM08653	-1.45786	0.031414	-1.61555	0.00312245	Iron regulatory protein 1B
AM10544	AM02749	AM12330	AM08600	AM07837	-1.43868	0.0445539	-1.61518	0.00356591	von Hippel-Lindau
AM00353	AM01002	AM09169	AM09568	AM00360	-2.46918	0.00817998	-2.5895	0.00359384	CG15021 gene product from transcript CG15021-RA		apidaecin
AM06483	AM04459	AM09251	AM09048	AM07938	1.27225	0.0264256	1.3267	0.00491503	CG17816 gene product from transcript CG17816-RE
1-modified_GFP_39	AM06111	AM12160	AM10601	AM01213	1.3042	0.0203392	1.34792	0.00512245	NA
AM10183	AM05606	AM08066	AM08535	AM11686	-1.46938	0.0472668	-1.63394	0.00512245	CG17044 gene product from transcript CG17044-RA
AM00668	AM08594	AM07259	AM10895	AM02568	1.40975	0.000639146	1.3289	0.00512245	NA
AM03374	AM05244	AM08390	AM05299	AM09307	1.29693	0.0266019	1.35384	0.00527564	CG2069 gene product from transcript CG2069-RA
AM00355	AM09166	AM02238	AM00281	AM08991	-1.44752	0.0445539	-1.59132	0.00543353	Translationally controlled tumor protein
AM09726	AM00127	AM00640	AM07680	AM02121	1.34429	0.0407499	1.43148	0.00634248	NA
AM02568	AM00162	AM04232	AM03596	AM12438	-1.93135	0.0251084	-2.0842	0.00723731	CG6966 gene product from transcript CG6966-RB
AM12642	AM08600	AM06528	AM09407	AM00028	-1.3781	0.0187415	-1.40858	0.00731988	NA
AM12483	AM09568	AM00011	AM06826	AM07640	1.25537	0.0140095	1.25974	0.00837866	CG7470 gene product from transcript CG7470-RA
AM04444	AM09048	AM05124	AM06699	AM04609	1.27343	0.0258284	1.29768	0.00997166	CG4065 gene product from transcript CG4065-RA
AM00354	AM10601	AM06775	AM07174	AM00355	-2.39938	0.000490527	-1.9287	0.010222	CG15021 gene product from transcript CG15021-RA		apidaecin
AM05603	AM08535	AM03307	AM08597	AM09781	1.33381	0.013181	1.32309	0.0112021	CG9743 gene product from transcript CG9743-RA
AM12330	AM10895	AM12406	AM07242	AM07327	-1.54051	0.0177908	-1.53905	0.012061	CG2246 gene product from transcript CG2246-RA
AM09169	AM05299	AM07321	AM02004	AM02506	-1.52302	0.0107162	-1.48039	0.0127912	NA
AM09251	AM00281	AM12746	AM09290	AM04192	-1.39411	0.0264499	-1.40941	0.0138254	CG11143 gene product from transcript CG11143-RA
AM12160	AM07680	AM11515	AM10026	AM00354	-3.41312	0.000796344	-2.47629	0.0144001	CG15021 gene product from transcript CG15021-RA		apidaecin
AM10198	AM03596	AM07863	AM12598	AM00356	-2.00675	0.0217354	-2.00269	0.0145061	CG15021 gene product from transcript CG15021-RA		apidaecin
AM08066	AM09407	AM10818	AM00585	AM02625	-1.53983	0.00773212	-1.4659	0.0145061	NA
AM07259	AM06826	AM03162	AM08398	AM10128	-1.43925	0.0154453	-1.41324	0.0148211	Limpet
AM12832	AM06699	AM10537	AM08796	AM03507	1.43829	0.0042211	1.35211	0.0154657	0
AM08390	AM08043	AM07467	AM01245	AM09722	1.37298	0.0447286	1.41432	0.0168148	CG14805 gene product from transcript CG14805-RA
AM10109	AM06267	AM07398	AM03633	AM00353	-5.50619	0.000145804	-3.01598	0.0181018	CG15021 gene product from transcript CG15021-RA		apidaecin
AM02238	AM07174	AM08920	AM02651	AM12357	-1.51029	0.0239291	-1.49613	0.0184904	CG31158 gene product from transcript CG31158-RG
AM00640	AM08597	AM05966	AM02914	AM01770	1.34769	0.0279176	1.34788	0.0184904	NA
AM04232	AM07242	AM08276	AM06546	AM07839	1.29293	0.0217354	1.2814	0.0184904	NA
AM08017	AM02004	AM02243	AM06849	AM08017	1.44053	0.00315418	1.33273	0.0191229	CG14013 gene product from transcript CG14013-RA
AM08876	AM04517	AM07439	AM07297	AM11415	1.24523	0.0420611	1.26148	0.0191255	CG4829 gene product from transcript CG4829-RB
1-modified_GFP_39	AM09290	AM00451	AM09022	AM03139	1.58378	0.0138567	1.51273	0.0197043	lethal (2) k09913
AM06528	AM10026	AM09931	AM12790	AM12519	-1.54299	0.0248944	-1.52297	0.0206188	CG3719 gene product from transcript CG3719-RA
AM03507	AM12598	AM06294	AM09458	AM03751	-1.43348	0.0203392	-1.40337	0.0207132	CG32394 gene product from transcript CG32394-RA
AM00011	AM00357	AM07533	AM04869	AM08384	-1.37934	0.0245252	-1.36095	0.0220754	CG9595 gene product from transcript CG9595-RA
AM05124	AM04123	AM09103	AM11854	AM12853	-1.45884	0.00858413	-1.3727	0.02323	CG7768 gene product from transcript CG7768-RB
AM06775	AM00585	AM03267	AM05787	AM12279	1.21488	0.0487117	1.22438	0.0255116	pickpocket 28
AM02960	AM08398	AM04511	AM05006	AM05032	1.35334	0.0214224	1.31836	0.0259205	Odorant receptor 13a
AM03307	AM08796	AM07981	AM11521	AM05618	-1.47572	0.0337066	-1.46132	0.0265476	0
AM12406	AM08880	AM12385	AM08425	AM06753	1.28053	0.0420611	1.2817	0.0279301	0
AM06516	AM01245	1-Gal4_cds_5	AM04960	AM01673	1.39027	0.013181	1.32062	0.0296594	NA
AM07588	AM08653	AM05535	AM06362	AM10109	-2.61703	0.00195998	-1.97214	0.0328001	NA
AM07321	AM03633	AM03825	AM08031	AM02960	1.30891	0.00485913	1.22312	0.0346908	Ionotropic receptor 75d
AM12746	AM02651	AM10162	AM11202	AM12635	-1.39931	0.017624	-1.32981	0.0364583	CG17218 gene product from transcript CG17218-RA
AM11515	AM02914	AM03955	AM08794	AM07820	1.34347	0.0493553	1.33973	0.036645	CG12237 gene product from transcript CG12237-RA
AM04517	AM06546	AM02553	AM04443	AM06147	-1.32878	0.0340156	-1.30395	0.0367065	CG15021 gene product from transcript CG15021-RA		apidaecin
AM10328	AM06849	AM04326	AM12309	AM10198	1.34241	0.00106093	1.21444	0.0391003	CG6198 gene product from transcript CG6198-RA
AM07863	AM07297	AM00965	AM11299	AM09147	1.50302	0.0179213	1.40875	0.0401813	CG9194 gene product from transcript CG9194-RA
AM10818	AM09022	AM06951	AM09650	AM00143	1.44123	0.0237839	1.37515	0.0402034	NA
AM03162	AM12790	AM00490	AM05727	AM08876	-2.07668	0.0034028	-1.67872	0.0407745	CG8239 gene product from transcript CG8239-RA
AM02625	AM09458	AM01435	AM00156	AM06516	1.33992	0.00685076	1.24391	0.0424842	CG1922 gene product from transcript CG1922-RA
AM10537	AM07837	AM03484	AM08330	AM03631	-1.38939	0.0163564	-1.30824	0.0435608	CG4299 gene product from transcript CG4299-RA
AM07467	AM00360	AM09343	AM09426	AM07629	1.27387	0.0407499	1.2515	0.0450607	CG16959 gene product from transcript CG16959-RA
AM00360	AM04869	AM08596	AM11412	AM10446	-1.59566	0.017624	-1.46391	0.0465926	Ejaculatory bulb protein III
AM12853	AM11854	AM00447	AM12110	AM10900	1.3438	0.0394874	1.31014	0.0465926	CG9548 gene product from transcript CG9548-RA
AM07398	AM05787	AM08223	AM04937	AM07588	-1.43464	0.00685076	-1.30328	0.0468369	0
AM00357	AM05006	AM07063	AM00917	AM10695	-1.32341	0.0147772	-1.25113	0.0468369	brother of iHog
AM08920	AM11521	1-O49366_IVT_1	AM00872R	AM03472	1.37802	0.0178582	1.29775	0.048029	CG9817 gene product from transcript CG9817-RA
AM05966	AM08425	AM11522	AM07786	AM12558	-1.45613	0.011466	-1.33502	0.0481104	CG10103 gene product from transcript CG10103-RA
AM08276	AM04960	AM11688	AM05030
AM02506	AM06362	AM11036	AM06422
AM02243	AM08031	AM12145	AM06816
AM07439	AM11202	AM07301	AM05248
AM12558	AM08794	AM11792	AM08277
AM00451	AM04443	AM06759	AM03883
AM09931	AM12309	AM01679	1-X64464_IVT_1
AM06294	AM11299	AM04249	AM04876
AM07533	AM07938	AM00361	AM06623
1-modified_GFP_39	AM09650	AM12609	AM01537
AM01673	AM05727	AM04266	AM07374
AM09781	AM01213	AM02270	AM00225
AM09103	AM11686	AM11955	AM09336
AM03139	AM00156	AM05548	AM11981
AM03267	AM02568	AM00001	AM06652
1-modified_GFP_39	AM08330	AM02098	AM01549
AM04511	AM09307	AM05582	AM03213
AM07981	AM09426	AM02998	AM08544
AM07640	AM11412	AM00379R	AM05374
AM10695	AM08991	AM03470	AM03993
AM12385	AM12110	AM11937	AM12470
AM10128	AM04937	AM07619	AM00100
AM03631	AM00917	AM08756	AM00417R
1-Gal4_cds_5	AM00872R	AM10821	AM09047
AM05535	AM07786	AM11446	AM04375
AM12635	AM05030	AM10136	AM05390
AM03825	AM06422	AM04800	AM07696
AM10446	AM06816	AM02603	AM04858
AM07327	AM05248	AM11473	AM11974
AM03472	AM02121	AM09017	AM05178
AM10162	AM08277	AM11778	AM08472
AM03955	AM03883	AM12874R	AM08841
AM02553	1-X64464_IVT_1	AM01989	AM09178
AM09147	AM04876	AM06014	AM06496R
AM04326	AM06623	AM08759	AM00616
AM00965	AM01537	AM09253	AM09320
AM06951	AM12438	AM09499	AM09401
AM00490	AM07374	AM10211	AM03013
AM01435	AM00225	AM11803	AM09995
AM00028	1-X64464_IVT_1	AM07526	AM00882
AM03484	AM09336	AM00981R	AM07875
1-Gal4_cds_5	AM00028	AM00517	AM09830
AM01213	AM11981	AM06261	AM05561
AM03751	AM06652	AM04462	AM00811
AM09343	AM01549	AM05087	AM00047
AM05032	AM03213	AM08731	AM11077
AM08596	AM08544	AM03740	AM01307
AM07839	AM05374	AM07034	AM05957
AM00447	AM03993	AM08532	AM05160
AM08223	AM12470	AM06715	AM02066
AM07063	AM00100	AM11932	AM01203
AM06267	AM07640	AM09708	AM00761R
AM04123	AM00417R	AM09695	AM01670
AM00356	AM09047	AM00293	AM01444
1-O49366_IVT_1	AM04375	AM02672	AM04758
AM11522	AM05390	AM12404	AM09264
AM00143	AM07696	AM02683	AM12849R
AM11688	AM04858	AM10627	AM05320
AM12357	AM11974	AM11978	AM08545
AM08043	AM05178	AM04973	AM08485
AM11036	AM08472	AM09052	AM07882
AM12145	AM08841	AM02610	AM11060
AM07301	AM09178	AM07584	AM07643
AM11792	AM06496R	AM00081R	AM08795
AM06759	AM00616	AM00929	AM11647
AM08384	AM04609	AM02499	AM04607
AM01679	AM09320	AM01239	AM06718
AM12519	AM09401	AM05810	AM05998
AM04249	AM03013	AM05769	AM00949R
AM12438	AM00355	AM06024	AM11838
AM04609	AM09995	AM11641	AM09800
AM07938	AM00882	AM11747	AM08125
AM04192	1-X64464_IVT_1	AM04971	AM00723
AM00361	AM07875	AM08475	AM08022
AM09307	AM09830	AM02159	AM07091
AM12609	AM09781	AM07644	AM09140
AM04266	AM05561	AM10638	AM12721
AM01770	AM00811	AM06645	AM01969
AM02270	AM00047	AM04553	AM03299
AM11955	AM11077	AM10642	AM11846
AM05548	AM01307	AM00296	AM12535
AM00001	AM05957	AM01512	AM08072
AM09675	AM07327	AM11108	AM11947
AM02098	AM05160	pos4	AM08590
AM05582	AM02066		AM06524
AM02998	AM01203		AM06693
AM00379R	AM00761R		AM02208
AM03470	AM01670		AM10291
AM11937	AM01444		AM08630
AM07619	AM04758		AM03557
1-Gal4_cds_5	AM09264		AM05958
AM08653	AM12849R		AM04045
AM08756	AM05320		AM11703
AM10821	AM08545		AM11990
AM11446	AM08485		AM10373
AM10136	AM07882		AM00155
AM04800	AM11060		AM12122
AM02603	AM02506		AM02966
AM11473	AM07643		AM00263
AM09017	AM08795		AM01056
AM10912	AM11647		AM02286
AM11778	AM04607		AM03041
AM05618	AM06718		AM04418
AM12874R	AM05998		AM05201
AM01989	AM00949R		AM12197
AM06014	AM11838		AM05112
AM06147	AM09800		AM02246
AM08759	AM08125		AM00848
AM09253	AM00723		AM03403
AM01878	AM08022		AM09322
AM09499	AM07091		AM00380
AM10211	AM09140		AM00975
AM11803	AM04192		AM00650
AM07526	AM12721		AM08601
AM10900	AM01969		AM00091
AM00981R	AM03299		AM01566
AM00517	AM11846		AM09683
AM06261	AM00354		AM06107
AM04462	AM00356		AM07578
AM05087	AM02625		AM09386
AM08731	AM12535		AM05455
AM06111	AM08072		AM12085
AM03740	AM11947		AM12559
AM07034	AM10128		AM10197
AM02121	AM08590		AM12782
AM07629	AM06524		AM03125
AM08532	AM06693		AM09893
AM06715	AM02208		AM04265
AM11932	AM10291		AM06067
AM09708	AM08630		AM05206
AM09695	AM03507		AM12064
AM00293	AM03557		AM07352
AM02672	AM05958		AM00478R
AM12404	AM04045		AM03461
AM02683	AM11703		AM09249
AM10627	AM11990		AM12843R
AM11978	AM09722		AM10037
AM04973	1-X64464_IVT_1		AM00695R
AM06753	AM10373		AM10615
AM11415	1-X64464_IVT_1		AM10409
AM09052	AM00155		AM06372
AM02610	AM12122		AM10783
AM07584	AM02966		AM10411
AM00081R	AM00263		AM10925
AM00929	AM01056		AM03671
AM02499	AM00353		AM08873
AM01239	AM02286		AM00107
AM05810	AM03041		AM12340
AM05769	AM04418		AM12506
AM07837	AM12357		AM07568
AM08991	AM05201		AM01442
AM09722	AM12197		AM05025
AM06024	AM05112		AM04789
AM11641	AM01770		AM03829
AM11747	AM07839		AM08570
AM04971	AM02246		AM05728
AM08475	AM00848		AM11609
AM02159	AM03403		AM04408
AM07644	AM09322		AM05853
AM11686	AM00380		AM00437R
AM10638	AM00975		AM11993
AM12279	AM00650		AM00135
AM06645	AM08601		AM08176
AM04553	AM00091		AM08117
AM07820	AM08017		AM03657
AM10642	AM01566		AM08340
AM00296	AM11415		AM03670
AM01512	AM09683		AM02755
AM11108	AM03139		AM06768
AM08880	AM06107		AM03581
pos4	AM07578		AM06055
	AM09386		AM01995
	AM05455		AM07059
	AM12085		AM00408
	AM12559		AM00170
	AM12519		AM04140
	AM03751		AM12675
	AM10197		AM12344
	AM12782		AM10429
	AM03125		AM02083
	AM09893		AM05527
	AM04265		AM06550
	AM06067		AM02748
	AM05206		AM04513
	AM12064		AM12084
	AM07352		AM07251
	AM08384		AM10742
	AM00478R		AM07169
	AM03461		AM08955
	AM09249		AM00147
	AM12843R		AM09383
	AM10037		AM05857
	AM00695R		AM09972
	AM10615		AM11878
	AM10409		AM12616
	AM06372		AM11572
	AM10783		AM11907
	AM12853		AM01925
	AM10411		AM05147
	AM10925		AM00131
	AM03671		AM02920
	AM08873		AM02370
	AM00107		AM03325
	AM12340		AM11646
	AM12506		AM08263
	AM07568		AM08255
	AM01442		AM00134
	AM05025		AM12724
	AM04789		AM01827
	AM03829		AM03864
	AM08570		AM07737
	AM05728		AM10917
	AM11609		AM12492
	AM04408		AM02078
	AM05853		AM11749
	AM00437R		AM04958
	AM11993		AM03853
	AM00135		AM10963
	AM12279		AM04285
	AM08176		AM09404
	AM08117		AM03592
	AM03657		AM07841
	AM08340		AM07189
	AM03670		AM05924
	AM02755		AM05042
	AM05032		AM09073
	AM06768		AM02007
	AM05618		AM01604
	AM03581		AM10661
	AM06055		AM01026
	AM01995		AM06526
	AM07059		AM09228
	AM00408		AM08446
	AM00170		AM11564
	AM06753		AM09743
	AM04140		AM10208
	AM12675		AM03652
	AM12344		AM06690
	AM10429		AM03521
	AM02083		AM07767
	AM05527		AM10447
	AM06550		AM10886
	AM02748		AM11258
	AM04513		AM03990
	AM12084		AM06612
	AM07251		AM10500
	AM10742		AM12817
	AM01673		AM03980
	AM07169		AM00042
	AM08955		AM09246
	AM00147		AM09330
	AM09383		AM11744
	AM05857		AM02597
	AM09972		AM06729
	AM11878		AM05718
	AM12616		AM10518
	AM11572		AM09267
	AM11907		AM00856
	AM01925		AM07181
	AM10109		AM07355
	AM05147		AM08867
	AM00131		AM05974
	AM02920		AM04823
	AM02370		AM05057
	AM03325		AM06643
	AM11646		AM03207
	AM08263		AM07241
	AM08255		AM08352
	AM00134		AM00028R
	AM12724		AM04275
	AM01827		AM12711
	AM03864		AM12028
	AM07737		AM10697
	AM10917		AM00073
	AM02960		AM11349
	AM12492		AM11588
	AM02078		AM02894
	AM11749		AM00072R
	AM04958		AM03088
	AM03853		AM02417
	AM10963		AM07024
	AM04285		AM08415
	AM09404		AM09580
	AM12635		AM12177
	AM07820		AM07198
	AM03592		AM04343
	AM06147		AM06387
	AM07841		AM03569
	AM07189		AM11374
	AM05924		AM06837
	AM05042		AM03514
	AM09073		AM08864
	AM02007		AM10706
	AM01604		AM12263
	AM10661		AM07560
	AM01026		AM08030
	AM06526		AM03612
	AM10198		AM04638
	AM09228		AM00699
	AM08446		AM10313
	AM11564		AM10477
	AM09743		AM02043
	AM09147		AM03588
	AM10208
	AM03652
	AM06690
	AM03521
	AM00143
	AM07767
	AM10447
	AM10886
	AM11258
	AM03990
	AM08876
	AM06612
	AM10500
	AM12817
	AM03980
	AM00042
	AM06516
	AM09246
	AM09330
	AM11744
	AM02597
	AM06729
	AM05718
	AM10518
	AM09267
	AM00856
	AM03631
	AM07181
	AM07355
	AM08867
	AM05974
	AM04823
	AM05057
	AM06643
	AM07629
	AM03207
	AM07241
	AM08352
	AM00028R
	AM04275
	AM12711
	AM10446
	AM12028
	AM10900
	AM10697
	AM00073
	AM11349
	AM11588
	AM02894
	AM07588
	AM00072R
	AM10695
	AM03088
	AM02417
	AM07024
	AM08415
	AM09580
	AM12177
	AM07198
	AM04343
	AM06387
	AM03569
	AM03472
	AM11374
	AM06837
	AM03514
	AM08864
	AM10706
	AM12263
	AM07560
	AM12558
	AM08030
	AM03612
	AM04638
	AM00699
	AM10313
	AM10477
	AM02043
	AM03588

## Sheet: common genes - sort virus FC 
Overlap	Virus vs Buffer, FC	Virus vs Buffer, adj. p-value	RNA vs Buffer, FC	RNA vs Buffer , adj. p-value	NAME	Apis mellfera
AM00353	-5.51	0.0001458	-3.02	0.0181018	CG15021 gene product from transcript CG15021-RA	apidaecin
AM00358	-3.8	5.3e-07	-2.79	0.00022429	CG15021 gene product from transcript CG15021-RA	apidaecin
AM00354	-3.41	0.00079634	-2.48	0.0144001	CG15021 gene product from transcript CG15021-RA	apidaecin
AM00351	-2.83	3.52e-06	-2.38	0.00022429	CG15021 gene product from transcript CG15021-RA	apidaecin
AM10109	-2.62	0.00195998	-1.97	0.0328001	NA
AM00360	-2.47	0.00817998	-2.59	0.00359384	CG15021 gene product from transcript CG15021-RA	apidaecin
AM00355	-2.4	0.00049053	-1.93	0.010222	CG15021 gene product from transcript CG15021-RA	apidaecin
AM00359	-2.13	0.00010158	-2.29	7.516e-05	CG15021 gene product from transcript CG15021-RA
AM08876	-2.08	0.0034028	-1.68	0.0407745	CG8239 gene product from transcript CG8239-RA
AM00356	-2.01	0.0217354	-2	0.014506	CG15021 gene product from transcript CG15021-RA	apidaecin
AM12438	-1.93	0.0251084	-2.08	0.00723731	CG6966 gene product from transcript CG6966-RB
AM00357	-1.86	0.0101377	-1.99	0.0028156	CG15021 gene product from transcript CG15021-RA
AM04517	-1.65	0.00738854	-1.72	0.00255653	vrille
AM10446	-1.6	0.017624	-1.46	0.0465926	Ejaculatory bulb protein III
AM07327	-1.54	0.0177908	-1.54	0.012061	CG2246 gene product from transcript CG2246-RA
AM02625	-1.54	0.00773212	-1.47	0.014506	NA
AM12519	-1.54	0.0248944	-1.52	0.0206188	CG3719 gene product from transcript CG3719-RA
AM02506	-1.52	0.0107163	-1.48	0.0127912	NA
AM12357	-1.51	0.0239291	-1.5	0.0184904	CG31158 gene product from transcript CG31158-RG
AM05618	-1.48	0.0337066	-1.46	0.0265476	0
AM10328	-1.47	0.00741693	-1.87	2.125e-05	cytochrome c oxidase subunit I
AM11686	-1.47	0.0472668	-1.63	0.00512245	CG17044 gene product from transcript CG17044-RA
AM08653	-1.46	0.031414	-1.62	0.00312245	Iron regulatory protein 1B
AM12853	-1.46	0.00858413	-1.37	0.02323	CG7768 gene product from transcript CG7768-RB
AM12558	-1.46	0.011466	-1.34	0.0481104	CG10103 gene product from transcript CG10103-RA
AM08991	-1.45	0.0445539	-1.59	0.00543353	Translationally controlled tumor protein
AM07837	-1.44	0.0445539	-1.62	0.00356591	von Hippel-Lindau
AM10128	-1.44	0.0154453	-1.41	0.0148211	Limpet
AM03751	-1.43	0.0203392	-1.4	0.0207132	CG32394 gene product from transcript CG32394-RA
AM07588	-1.43	0.00685076	-1.3	0.0468369	0
AM04123	-1.42	0.0217354	-1.54	0.00303125	0
AM06267	-1.41	0.0217354	-1.55	0.00170045	CG15040 gene product from transcript CG15040-RA
AM12635	-1.4	0.017624	-1.33	0.0364583	CG17218 gene product from transcript CG17218-RA
AM04192	-1.39	0.0264499	-1.41	0.0138254	CG11143 gene product from transcript CG11143-RA
AM03631	-1.39	0.0163564	-1.31	0.0435608	CG4299 gene product from transcript CG4299-RA
AM06111	-1.38	0.0403651	-1.64	0.00037609	NA
AM08880	-1.38	0.0495617	-1.55	0.00312245	Kinesin-like protein at 64D
AM00028	-1.38	0.0187415	-1.41	0.00731988	NA
AM08384	-1.38	0.0245252	-1.36	0.0220754	CG9595 gene product from transcript CG9595-RA
AM09675	-1.35	0.0283024	-1.67	7.792e-05	seven up
AM10912	-1.33	0.0337066	-1.64	0.00010436	homothorax
AM06147	-1.33	0.0340156	-1.3	0.0367065	CG15021 gene product from transcript CG15021-RA	apidaecin
AM01878	-1.32	0.0343239	-1.55	0.00023172	Malic enzyme
AM10695	-1.32	0.0147772	-1.25	0.0468369	brother of iHog
AM12279	1.21	0.0487117	1.22	0.0255116	pickpocket 28
AM11415	1.25	0.0420611	1.26	0.0191255	CG4829 gene product from transcript CG4829-RB
AM07640	1.26	0.0140095	1.26	0.00837866	CG7470 gene product from transcript CG7470-RA
AM08043	1.27	0.023984	1.37	0.00167477	Odorant receptor 13a
AM07938	1.27	0.0264256	1.33	0.00491503	CG17816 gene product from transcript CG17816-RE
AM04609	1.27	0.0258284	1.3	0.00997166	CG4065 gene product from transcript CG4065-RA
AM07629	1.27	0.0407499	1.25	0.0450607	CG16959 gene product from transcript CG16959-RA
AM06753	1.28	0.0420611	1.28	0.0279301	0
AM07839	1.29	0.0217354	1.28	0.0184904	NA
AM01213	1.3	0.0203392	1.35	0.00512245	NA
AM09307	1.3	0.0266019	1.35	0.00527564	CG2069 gene product from transcript CG2069-RA
AM02960	1.31	0.00485913	1.22	0.0346908	Ionotropic receptor 75d
AM09781	1.33	0.013181	1.32	0.0112021	CG9743 gene product from transcript CG9743-RA
AM02121	1.34	0.0407499	1.43	0.00634248	NA
AM07820	1.34	0.0493553	1.34	0.036645	CG12237 gene product from transcript CG12237-RA
AM10198	1.34	0.00106093	1.21	0.0391003	CG6198 gene product from transcript CG6198-RA
AM06516	1.34	0.00685076	1.24	0.0424842	CG1922 gene product from transcript CG1922-RA
AM10900	1.34	0.0394874	1.31	0.0465926	CG9548 gene product from transcript CG9548-RA
AM01770	1.35	0.0279176	1.35	0.0184904	NA
AM05032	1.35	0.0214224	1.32	0.0259205	Odorant receptor 13a
AM09722	1.37	0.0447286	1.41	0.0168148	CG14805 gene product from transcript CG14805-RA
AM03472	1.38	0.0178582	1.3	0.048029	CG9817 gene product from transcript CG9817-RA
AM01673	1.39	0.013181	1.32	0.0296594	NA
AM02568	1.41	0.00063915	1.33	0.00512245	NA
AM03507	1.44	0.0042211	1.35	0.0154657	0
AM08017	1.44	0.00315418	1.33	0.0191229	CG14013 gene product from transcript CG14013-RA
AM00143	1.44	0.0237839	1.38	0.0402034	NA
AM09147	1.5	0.0179212	1.41	0.0401813	CG9194 gene product from transcript CG9194-RA
AM03139	1.58	0.0138567	1.51	0.0197043	lethal (2) k09913
AM12832	1.6	0.0015314	1.71	0.0002811	NA
AM10544	1.61	0.0001458	1.7	7.516e-05	decapentaplegic

## Sheet: common genes - sort RNA FC
Overlap	Virus vs Buffer, FC	Virus vs Buffer, adj. p-value	RNA vs Buffer, FC	RNA vs Buffer , adj. p-value	NAME	Apis mellfera
AM12832	1.6	0.0015314	1.71	0.0002811	NA
AM10544	1.61	0.0001458	1.7	7.516e-05	decapentaplegic
AM03139	1.58	0.0138567	1.51	0.0197043	lethal (2) k09913
AM02121	1.34	0.0407499	1.43	0.00634248	NA
AM09722	1.37	0.0447286	1.41	0.0168148	CG14805 gene product from transcript CG14805-RA
AM09147	1.5	0.0179212	1.41	0.0401813	CG9194 gene product from transcript CG9194-RA
AM00143	1.44	0.0237839	1.38	0.0402034	NA
AM08043	1.27	0.023984	1.37	0.00167477	Odorant receptor 13a
AM01213	1.3	0.0203392	1.35	0.00512245	NA
AM09307	1.3	0.0266019	1.35	0.00527564	CG2069 gene product from transcript CG2069-RA
AM03507	1.44	0.0042211	1.35	0.0154657	0
AM01770	1.35	0.0279176	1.35	0.0184904	NA
AM07820	1.34	0.0493553	1.34	0.036645	CG12237 gene product from transcript CG12237-RA
AM07938	1.27	0.0264256	1.33	0.00491503	CG17816 gene product from transcript CG17816-RE
AM02568	1.41	0.00063915	1.33	0.00512245	NA
AM08017	1.44	0.00315418	1.33	0.0191229	CG14013 gene product from transcript CG14013-RA
AM09781	1.33	0.013181	1.32	0.0112021	CG9743 gene product from transcript CG9743-RA
AM05032	1.35	0.0214224	1.32	0.0259205	Odorant receptor 13a
AM01673	1.39	0.013181	1.32	0.0296594	NA
AM10900	1.34	0.0394874	1.31	0.0465926	CG9548 gene product from transcript CG9548-RA
AM04609	1.27	0.0258284	1.3	0.00997166	CG4065 gene product from transcript CG4065-RA
AM03472	1.38	0.0178582	1.3	0.048029	CG9817 gene product from transcript CG9817-RA
AM07839	1.29	0.0217354	1.28	0.0184904	NA
AM06753	1.28	0.0420611	1.28	0.0279301	0
AM07640	1.26	0.0140095	1.26	0.00837866	CG7470 gene product from transcript CG7470-RA
AM11415	1.25	0.0420611	1.26	0.0191255	CG4829 gene product from transcript CG4829-RB
AM07629	1.27	0.0407499	1.25	0.0450607	CG16959 gene product from transcript CG16959-RA
AM06516	1.34	0.00685076	1.24	0.0424842	CG1922 gene product from transcript CG1922-RA
AM12279	1.21	0.0487117	1.22	0.0255116	pickpocket 28
AM02960	1.31	0.00485913	1.22	0.0346908	Ionotropic receptor 75d
AM10198	1.34	0.00106093	1.21	0.0391003	CG6198 gene product from transcript CG6198-RA
AM10695	-1.32	0.0147772	-1.25	0.0468369	brother of iHog
AM06147	-1.33	0.0340156	-1.3	0.0367065	CG15021 gene product from transcript CG15021-RA	apidaecin
AM07588	-1.43	0.00685076	-1.3	0.0468369	0
AM03631	-1.39	0.0163564	-1.31	0.0435608	CG4299 gene product from transcript CG4299-RA
AM12635	-1.4	0.017624	-1.33	0.0364583	CG17218 gene product from transcript CG17218-RA
AM12558	-1.46	0.011466	-1.34	0.0481104	CG10103 gene product from transcript CG10103-RA
AM08384	-1.38	0.0245252	-1.36	0.0220754	CG9595 gene product from transcript CG9595-RA
AM12853	-1.46	0.00858413	-1.37	0.02323	CG7768 gene product from transcript CG7768-RB
AM03751	-1.43	0.0203392	-1.4	0.0207132	CG32394 gene product from transcript CG32394-RA
AM00028	-1.38	0.0187415	-1.41	0.00731988	NA
AM04192	-1.39	0.0264499	-1.41	0.0138254	CG11143 gene product from transcript CG11143-RA
AM10128	-1.44	0.0154453	-1.41	0.0148211	Limpet
AM05618	-1.48	0.0337066	-1.46	0.0265476	0
AM10446	-1.6	0.017624	-1.46	0.0465926	Ejaculatory bulb protein III
AM02625	-1.54	0.00773212	-1.47	0.014506	NA
AM02506	-1.52	0.0107163	-1.48	0.0127912	NA
AM12357	-1.51	0.0239291	-1.5	0.0184904	CG31158 gene product from transcript CG31158-RG
AM12519	-1.54	0.0248944	-1.52	0.0206188	CG3719 gene product from transcript CG3719-RA
AM04123	-1.42	0.0217354	-1.54	0.00303125	0
AM07327	-1.54	0.0177908	-1.54	0.012061	CG2246 gene product from transcript CG2246-RA
AM01878	-1.32	0.0343239	-1.55	0.00023172	Malic enzyme
AM06267	-1.41	0.0217354	-1.55	0.00170045	CG15040 gene product from transcript CG15040-RA
AM08880	-1.38	0.0495617	-1.55	0.00312245	Kinesin-like protein at 64D
AM08991	-1.45	0.0445539	-1.59	0.00543353	Translationally controlled tumor protein
AM08653	-1.46	0.031414	-1.62	0.00312245	Iron regulatory protein 1B
AM07837	-1.44	0.0445539	-1.62	0.00356591	von Hippel-Lindau
AM11686	-1.47	0.0472668	-1.63	0.00512245	CG17044 gene product from transcript CG17044-RA
AM10912	-1.33	0.0337066	-1.64	0.00010436	homothorax
AM06111	-1.38	0.0403651	-1.64	0.00037609	NA
AM09675	-1.35	0.0283024	-1.67	7.792e-05	seven up
AM08876	-2.08	0.0034028	-1.68	0.0407745	CG8239 gene product from transcript CG8239-RA
AM04517	-1.65	0.00738854	-1.72	0.00255653	vrille
AM10328	-1.47	0.00741693	-1.87	2.125e-05	cytochrome c oxidase subunit I
AM00355	-2.4	0.00049053	-1.93	0.010222	CG15021 gene product from transcript CG15021-RA	apidaecin
AM10109	-2.62	0.00195998	-1.97	0.0328001	NA
AM00357	-1.86	0.0101377	-1.99	0.0028156	CG15021 gene product from transcript CG15021-RA
AM00356	-2.01	0.0217354	-2	0.014506	CG15021 gene product from transcript CG15021-RA	apidaecin
AM12438	-1.93	0.0251084	-2.08	0.00723731	CG6966 gene product from transcript CG6966-RB
AM00359	-2.13	0.00010158	-2.29	7.516e-05	CG15021 gene product from transcript CG15021-RA
AM00351	-2.83	3.52e-06	-2.38	0.00022429	CG15021 gene product from transcript CG15021-RA	apidaecin
AM00354	-3.41	0.00079634	-2.48	0.0144001	CG15021 gene product from transcript CG15021-RA	apidaecin
AM00360	-2.47	0.00817998	-2.59	0.00359384	CG15021 gene product from transcript CG15021-RA	apidaecin
AM00358	-3.8	5.3e-07	-2.79	0.00022429	CG15021 gene product from transcript CG15021-RA	apidaecin
AM00353	-5.51	0.0001458	-3.02	0.0181018	CG15021 gene product from transcript CG15021-RA	apidaecin

## Sheet: common genes - sort virus adjpk
Common genes	Virus vs Buffer, FC	Virus vs Buffer, adj. p-value	RNA vs Buffer, FC	RNA vs Buffer , adj. p-value	NAME	Apis mellfera
AM00358	-3.8	5.3e-07	-2.79	0.00022429	CG15021 gene product from transcript CG15021-RA	apidaecin
AM00351	-2.83	3.52e-06	-2.38	0.00022429	CG15021 gene product from transcript CG15021-RA	apidaecin
AM00359	-2.13	0.00010158	-2.29	7.516e-05	CG15021 gene product from transcript CG15021-RA
AM10544	1.61	0.0001458	1.7	7.516e-05	decapentaplegic
AM00353	-5.51	0.0001458	-3.02	0.0181018	CG15021 gene product from transcript CG15021-RA	apidaecin
AM00355	-2.4	0.00049053	-1.93	0.010222	CG15021 gene product from transcript CG15021-RA	apidaecin
AM02568	1.41	0.00063915	1.33	0.00512245	NA
AM00354	-3.41	0.00079634	-2.48	0.0144001	CG15021 gene product from transcript CG15021-RA	apidaecin
AM10198	1.34	0.00106093	1.21	0.0391003	CG6198 gene product from transcript CG6198-RA
AM12832	1.6	0.0015314	1.71	0.0002811	NA
AM10109	-2.62	0.00195998	-1.97	0.0328001	NA
AM08017	1.44	0.00315418	1.33	0.0191229	CG14013 gene product from transcript CG14013-RA
AM08876	-2.08	0.0034028	-1.68	0.0407745	CG8239 gene product from transcript CG8239-RA
AM03507	1.44	0.0042211	1.35	0.0154657	0
AM02960	1.31	0.00485913	1.22	0.0346908	Ionotropic receptor 75d
AM06516	1.34	0.00685076	1.24	0.0424842	CG1922 gene product from transcript CG1922-RA
AM07588	-1.43	0.00685076	-1.3	0.0468369	0
AM04517	-1.65	0.00738854	-1.72	0.00255653	vrille
AM10328	-1.47	0.00741693	-1.87	2.125e-05	cytochrome c oxidase subunit I
AM02625	-1.54	0.00773212	-1.47	0.014506	NA
AM00360	-2.47	0.00817998	-2.59	0.00359384	CG15021 gene product from transcript CG15021-RA	apidaecin
AM12853	-1.46	0.00858413	-1.37	0.02323	CG7768 gene product from transcript CG7768-RB
AM00357	-1.86	0.0101377	-1.99	0.0028156	CG15021 gene product from transcript CG15021-RA
AM02506	-1.52	0.0107163	-1.48	0.0127912	NA
AM12558	-1.46	0.011466	-1.34	0.0481104	CG10103 gene product from transcript CG10103-RA
AM01673	1.39	0.013181	1.32	0.0296594	NA
AM09781	1.33	0.013181	1.32	0.0112021	CG9743 gene product from transcript CG9743-RA
AM03139	1.58	0.0138567	1.51	0.0197043	lethal (2) k09913
AM07640	1.26	0.0140095	1.26	0.00837866	CG7470 gene product from transcript CG7470-RA
AM10695	-1.32	0.0147772	-1.25	0.0468369	brother of iHog
AM10128	-1.44	0.0154453	-1.41	0.0148211	Limpet
AM03631	-1.39	0.0163564	-1.31	0.0435608	CG4299 gene product from transcript CG4299-RA
AM12635	-1.4	0.017624	-1.33	0.0364583	CG17218 gene product from transcript CG17218-RA
AM10446	-1.6	0.017624	-1.46	0.0465926	Ejaculatory bulb protein III
AM07327	-1.54	0.0177908	-1.54	0.012061	CG2246 gene product from transcript CG2246-RA
AM03472	1.38	0.0178582	1.3	0.048029	CG9817 gene product from transcript CG9817-RA
AM09147	1.5	0.0179212	1.41	0.0401813	CG9194 gene product from transcript CG9194-RA
AM00028	-1.38	0.0187415	-1.41	0.00731988	NA
AM01213	1.3	0.0203392	1.35	0.00512245	NA
AM03751	-1.43	0.0203392	-1.4	0.0207132	CG32394 gene product from transcript CG32394-RA
AM05032	1.35	0.0214224	1.32	0.0259205	Odorant receptor 13a
AM07839	1.29	0.0217354	1.28	0.0184904	NA
AM06267	-1.41	0.0217354	-1.55	0.00170045	CG15040 gene product from transcript CG15040-RA
AM04123	-1.42	0.0217354	-1.54	0.00303125	0
AM00356	-2.01	0.0217354	-2	0.014506	CG15021 gene product from transcript CG15021-RA	apidaecin
AM00143	1.44	0.0237839	1.38	0.0402034	NA
AM12357	-1.51	0.0239291	-1.5	0.0184904	CG31158 gene product from transcript CG31158-RG
AM08043	1.27	0.023984	1.37	0.00167477	Odorant receptor 13a
AM08384	-1.38	0.0245252	-1.36	0.0220754	CG9595 gene product from transcript CG9595-RA
AM12519	-1.54	0.0248944	-1.52	0.0206188	CG3719 gene product from transcript CG3719-RA
AM12438	-1.93	0.0251084	-2.08	0.00723731	CG6966 gene product from transcript CG6966-RB
AM04609	1.27	0.0258284	1.3	0.00997166	CG4065 gene product from transcript CG4065-RA
AM07938	1.27	0.0264256	1.33	0.00491503	CG17816 gene product from transcript CG17816-RE
AM04192	-1.39	0.0264499	-1.41	0.0138254	CG11143 gene product from transcript CG11143-RA
AM09307	1.3	0.0266019	1.35	0.00527564	CG2069 gene product from transcript CG2069-RA
AM01770	1.35	0.0279176	1.35	0.0184904	NA
AM09675	-1.35	0.0283024	-1.67	7.792e-05	seven up
AM08653	-1.46	0.031414	-1.62	0.00312245	Iron regulatory protein 1B
AM10912	-1.33	0.0337066	-1.64	0.00010436	homothorax
AM05618	-1.48	0.0337066	-1.46	0.0265476	0
AM06147	-1.33	0.0340156	-1.3	0.0367065	CG15021 gene product from transcript CG15021-RA	apidaecin
AM01878	-1.32	0.0343239	-1.55	0.00023172	Malic enzyme
AM10900	1.34	0.0394874	1.31	0.0465926	CG9548 gene product from transcript CG9548-RA
AM06111	-1.38	0.0403651	-1.64	0.00037609	NA
AM02121	1.34	0.0407499	1.43	0.00634248	NA
AM07629	1.27	0.0407499	1.25	0.0450607	CG16959 gene product from transcript CG16959-RA
AM06753	1.28	0.0420611	1.28	0.0279301	0
AM11415	1.25	0.0420611	1.26	0.0191255	CG4829 gene product from transcript CG4829-RB
AM07837	-1.44	0.0445539	-1.62	0.00356591	von Hippel-Lindau
AM08991	-1.45	0.0445539	-1.59	0.00543353	Translationally controlled tumor protein
AM09722	1.37	0.0447286	1.41	0.0168148	CG14805 gene product from transcript CG14805-RA
AM11686	-1.47	0.0472668	-1.63	0.00512245	CG17044 gene product from transcript CG17044-RA
AM12279	1.21	0.0487117	1.22	0.0255116	pickpocket 28
AM07820	1.34	0.0493553	1.34	0.036645	CG12237 gene product from transcript CG12237-RA
AM08880	-1.38	0.0495617	-1.55	0.00312245	Kinesin-like protein at 64D

## Sheet: Overlap - sort RNA adjpval
Overlap	Virus vs Buffer, FC	Virus vs Buffer, adj. p-value	RNA vs Buffer, FC	RNA vs Buffer , adj. p-value	NAME	Apis mellfera
AM10328	-1.47	0.00741693	-1.87	2.125e-05	cytochrome c oxidase subunit I
AM10544	1.61	0.0001458	1.7	7.516e-05	decapentaplegic
AM00359	-2.13	0.00010158	-2.29	7.516e-05	CG15021 gene product from transcript CG15021-RA
AM09675	-1.35	0.0283024	-1.67	7.792e-05	seven up
AM10912	-1.33	0.0337066	-1.64	0.00010436	homothorax
AM00351	-2.83	3.52e-06	-2.38	0.00022429	CG15021 gene product from transcript CG15021-RA	apidaecin
AM00358	-3.8	5.3e-07	-2.79	0.00022429	CG15021 gene product from transcript CG15021-RA	apidaecin
AM01878	-1.32	0.0343239	-1.55	0.00023172	Malic enzyme
AM12832	1.6	0.0015314	1.71	0.0002811	NA
AM06111	-1.38	0.0403651	-1.64	0.00037609	NA
AM08043	1.27	0.023984	1.37	0.00167477	Odorant receptor 13a
AM06267	-1.41	0.0217354	-1.55	0.00170045	CG15040 gene product from transcript CG15040-RA
AM04517	-1.65	0.00738854	-1.72	0.00255653	vrille
AM00357	-1.86	0.0101377	-1.99	0.0028156	CG15021 gene product from transcript CG15021-RA
AM04123	-1.42	0.0217354	-1.54	0.00303125	0
AM08880	-1.38	0.0495617	-1.55	0.00312245	Kinesin-like protein at 64D
AM08653	-1.46	0.031414	-1.62	0.00312245	Iron regulatory protein 1B
AM07837	-1.44	0.0445539	-1.62	0.00356591	von Hippel-Lindau
AM00360	-2.47	0.00817998	-2.59	0.00359384	CG15021 gene product from transcript CG15021-RA	apidaecin
AM07938	1.27	0.0264256	1.33	0.00491503	CG17816 gene product from transcript CG17816-RE
AM02568	1.41	0.00063915	1.33	0.00512245	NA
AM01213	1.3	0.0203392	1.35	0.00512245	NA
AM11686	-1.47	0.0472668	-1.63	0.00512245	CG17044 gene product from transcript CG17044-RA
AM09307	1.3	0.0266019	1.35	0.00527564	CG2069 gene product from transcript CG2069-RA
AM08991	-1.45	0.0445539	-1.59	0.00543353	Translationally controlled tumor protein
AM02121	1.34	0.0407499	1.43	0.00634248	NA
AM12438	-1.93	0.0251084	-2.08	0.00723731	CG6966 gene product from transcript CG6966-RB
AM00028	-1.38	0.0187415	-1.41	0.00731988	NA
AM07640	1.26	0.0140095	1.26	0.00837866	CG7470 gene product from transcript CG7470-RA
AM04609	1.27	0.0258284	1.3	0.00997166	CG4065 gene product from transcript CG4065-RA
AM00355	-2.4	0.00049053	-1.93	0.010222	CG15021 gene product from transcript CG15021-RA	apidaecin
AM09781	1.33	0.013181	1.32	0.0112021	CG9743 gene product from transcript CG9743-RA
AM07327	-1.54	0.0177908	-1.54	0.012061	CG2246 gene product from transcript CG2246-RA
AM02506	-1.52	0.0107163	-1.48	0.0127912	NA
AM04192	-1.39	0.0264499	-1.41	0.0138254	CG11143 gene product from transcript CG11143-RA
AM00354	-3.41	0.00079634	-2.48	0.0144001	CG15021 gene product from transcript CG15021-RA	apidaecin
AM02625	-1.54	0.00773212	-1.47	0.014506	NA
AM00356	-2.01	0.0217354	-2	0.014506	CG15021 gene product from transcript CG15021-RA	apidaecin
AM10128	-1.44	0.0154453	-1.41	0.0148211	Limpet
AM03507	1.44	0.0042211	1.35	0.0154657	0
AM09722	1.37	0.0447286	1.41	0.0168148	CG14805 gene product from transcript CG14805-RA
AM00353	-5.51	0.0001458	-3.02	0.0181018	CG15021 gene product from transcript CG15021-RA	apidaecin
AM01770	1.35	0.0279176	1.35	0.0184904	NA
AM07839	1.29	0.0217354	1.28	0.0184904	NA
AM12357	-1.51	0.0239291	-1.5	0.0184904	CG31158 gene product from transcript CG31158-RG
AM08017	1.44	0.00315418	1.33	0.0191229	CG14013 gene product from transcript CG14013-RA
AM11415	1.25	0.0420611	1.26	0.0191255	CG4829 gene product from transcript CG4829-RB
AM03139	1.58	0.0138567	1.51	0.0197043	lethal (2) k09913
AM12519	-1.54	0.0248944	-1.52	0.0206188	CG3719 gene product from transcript CG3719-RA
AM03751	-1.43	0.0203392	-1.4	0.0207132	CG32394 gene product from transcript CG32394-RA
AM08384	-1.38	0.0245252	-1.36	0.0220754	CG9595 gene product from transcript CG9595-RA
AM12853	-1.46	0.00858413	-1.37	0.02323	CG7768 gene product from transcript CG7768-RB
AM12279	1.21	0.0487117	1.22	0.0255116	pickpocket 28
AM05032	1.35	0.0214224	1.32	0.0259205	Odorant receptor 13a
AM05618	-1.48	0.0337066	-1.46	0.0265476	0
AM06753	1.28	0.0420611	1.28	0.0279301	0
AM01673	1.39	0.013181	1.32	0.0296594	NA
AM10109	-2.62	0.00195998	-1.97	0.0328001	NA
AM02960	1.31	0.00485913	1.22	0.0346908	Ionotropic receptor 75d
AM12635	-1.4	0.017624	-1.33	0.0364583	CG17218 gene product from transcript CG17218-RA
AM07820	1.34	0.0493553	1.34	0.036645	CG12237 gene product from transcript CG12237-RA
AM06147	-1.33	0.0340156	-1.3	0.0367065	CG15021 gene product from transcript CG15021-RA	apidaecin
AM10198	1.34	0.00106093	1.21	0.0391003	CG6198 gene product from transcript CG6198-RA
AM09147	1.5	0.0179212	1.41	0.0401813	CG9194 gene product from transcript CG9194-RA
AM00143	1.44	0.0237839	1.38	0.0402034	NA
AM08876	-2.08	0.0034028	-1.68	0.0407745	CG8239 gene product from transcript CG8239-RA
AM06516	1.34	0.00685076	1.24	0.0424842	CG1922 gene product from transcript CG1922-RA
AM03631	-1.39	0.0163564	-1.31	0.0435608	CG4299 gene product from transcript CG4299-RA
AM07629	1.27	0.0407499	1.25	0.0450607	CG16959 gene product from transcript CG16959-RA
AM10900	1.34	0.0394874	1.31	0.0465926	CG9548 gene product from transcript CG9548-RA
AM10446	-1.6	0.017624	-1.46	0.0465926	Ejaculatory bulb protein III
AM10695	-1.32	0.0147772	-1.25	0.0468369	brother of iHog
AM07588	-1.43	0.00685076	-1.3	0.0468369	0
AM03472	1.38	0.0178582	1.3	0.048029	CG9817 gene product from transcript CG9817-RA
AM12558	-1.46	0.011466	-1.34	0.0481104	CG10103 gene product from transcript CG10103-RA
