# Supplementary material for: Non-Specific dsRNA-Mediated Antiviral Response in the Honey Bee
Source: PLoS One. 2013 Oct 10;8(10):e77263. doi: 10.1371/journal.pone.0077263 (PMC3795074; doi:10.1371/journal.pone.0077263)
Supplement: Table S7 — Analysis of the expression of characterized insect immune genes in virus-infected and dsRNA-treated honey bees. (XLSX) [file pone.0077263.s010.xlsx]

## Sheet: CANDIDATE Genes Analysis
Flenniken and Andino, 2013
Supporting Table S7. Analysis of the expression of characterized Insect Immune genes in virus-infected and dsRNA-treated honey bees.
Apis mellifera Immune Genes and Pathways identified by Evans et al. Insect Molecular Biology (2006) 15(5), (645-656).
green = statistically significant adj.p.val; underline indicates genes shown to be transcriptionally up-regulated after immune challenge in insects
		virus vs. buffer	RNA vs. buffer	ProbeID	AveExpr	F	P.Value	adj.P.Val	Name	Reporter.Comment	Reporter.BioSequence.Database.Entry..entrez.	Reporter.BioSequence.Database.Entry..beebase.	Reporter.BioSequence.Database.Entry..beebase.
Reference	Toll Pathway
Evans et al. Insect Molec. Bio. 2006	PSH GB17927	-0.0855846	-0.317237	AM10500	7.40915	3.36314	0.0164029	0.157931	GB17927-RA	SET: OGS;		GB17927-RA
Evans et al. Insect Molec. Bio. 2006	PSH GB14044	-0.347449	-0.623424	AM06643	9.89027	4.58597	0.00315092	0.0637265	GB14044-RA [PREDICTED: Apis mellifera similar to CG2056-PA, isoform A (LOC725154), mRNA]	SET: OGS; Dmel Ortholog - C. Elsik Feb_2007: FBgn0030051; Best Dmel 5.1 match: FBgn0030051, blastp escore 2E-51;	XM_001121032.1	GB14044-RA
Evans et al. Insect Molec. Bio. 2006	PSH GB18732	noti on array
Evans et al. Insect Molec. Bio. 2006	PSH GB15640	0.082493	-0.0962597	AM08224	7.70813	1.01607	0.408246	0.725109	GB15640-RA [PREDICTED: Apis mellifera similar to snake CG7996-PA (LOC726698), mRNA]	SET: OGS; Best Dmel 5.1 match: FBgn0003450, blastp escore 1E-47;	XM_001122420.1	GB15640-RA
Evans et al. Insect Molec. Bio. 2006	NEC (serine protease)
Evans et al. Insect Molec. Bio. 2006	GB16472	-0.28209	-0.204901	AM09000	7.4353	1.50745	0.21442	0.545329	GB16421-RA [PREDICTED: Apis mellifera hypothetical protein LOC724290 (LOC724290), mRNA]	SET: OGS; Best Dmel 5.1 match: FBgn0030940, blastp escore 9E-11;	XM_001120095.1	GB16421-RA
Evans et al. Insect Molec. Bio. 2006	GB17012	0.0881053	0.0884519	AM09588	7.25735	0.689645	0.602606	0.847832	GB17012-RA [PREDICTED: Apis mellifera similar to Serine protease inhibitor 4 CG9453-PB, isoform B (LOC412536), mRNA]	SET: OGS; Best Dmel 5.1 match: FBgn0028985, blastp escore 2E-55;	XM_395991.3	GB17012-RA
Evans et al. Insect Molec. Bio. 2006	GB19492	0.0457203	0.122427	AM12135	8.55582	0.943248	0.446925	0.752364	GB19582-RA [PREDICTED: Apis mellifera similar to Serine protease inhibitor 5 CG18525-PA, isoform A (LOC413749), mRNA]	SET: OGS; Dmel Ortholog - C. Elsik Feb_2007: FBgn0028984; Best Dmel 5.1 match: FBgn0028984, blastp escore 3E-67;	XM_397188.3	GB19582-RA
				AM12135
Evans et al. Insect Molec. Bio. 2006	GNBP-1 ; GB19492	-0.129498	-0.032596	AM12044	8.2347	0.836914	0.508352	0.793134	GB19492-RA [PREDICTED: Apis mellifera similar to GCN5 general control of amino-acid synthesis 5-like 2 (LOC552646), mRNA]	SET: OGS; Dmel Ortholog - C. Elsik Feb_2007: FBgn0020388; Best Dmel 5.1 match: FBgn0020388, blastp escore 0E+00;	XR_015015.1	GB19492-RA
Evans et al. Insect Molec. Bio. 2006
Evans et al. Insect Molec. Bio. 2006	PCRP-SA
Evans et al. Insect Molec. Bio. 2006	PGRP-S1: GB15371	-0.17557	-0.113886	AM07959	7.23615	2.40867	0.0617143	0.300536	GB15371-RA [PREDICTED: Apis mellifera similar to Peptidoglycan recognition protein LB CG14704-PA, isoform A (LOC725158), mRNA]	SET: OGS; Best Dmel 5.1 match: FBgn0035976, blastp escore 2E-36;	XM_001121036.1	GB15371-RA
Evans et al. Insect Molec. Bio. 2006	PGRP-S2: GB19301	-0.428369	-0.61173	AM11854	9.63205	5.97582	0.000528969	0.0224034	GB19301-RA [PREDICTED: Apis mellifera similar to PGRP-SC2 CG14745-PA (LOC412484), mRNA]	SET: OGS; Dmel Ortholog - C. Elsik Feb_2007: FBgn0043575; Best Dmel 5.1 match: FBgn0043575, blastp escore 3E-43;	XM_395941.3	GB19301-RA
Evans et al. Insect Molec. Bio. 2006	PGRP-S3: GB17879	0.140004	0.0780835	AM10450	7.29247	0.746937	0.564755	0.829645	GB17879-RA [PREDICTED: Apis mellifera similar to Peptidoglycan recognition protein SA CG11709-PA (LOC727472), mRNA]	SET: OGS; Dmel Ortholog - C. Elsik Feb_2007: FBgn0030310; Best Dmel 5.1 match: FBgn0030310, blastp escore 2E-44;	XM_001123180.1	GB17879-RA
Evans et al. Insect Molec. Bio. 2006
Evans et al. Insect Molec. Bio. 2006	Spz GB15688	-0.179594	-0.237801	AM08271	7.21318	2.19357	0.0833012	0.347304	GB15688-RA	SET: OGS; Dmel Ortholog - C. Elsik Feb_2007: FBgn0003495; Best Dmel 5.1 match: FBgn0003495, blastp escore 6E-21;		GB15688-RA
Evans et al. Insect Molec. Bio. 2006	Toll (TLR); GB18520	-0.06793	-0.049323	AM11082	7.47635	0.512469	0.72682	0.904289	GB18520-RA [PREDICTED: Apis mellifera similar to Protein toll precursor (LOC412703), mRNA]	SET: OGS; Dmel Ortholog - C. Elsik Feb_2007: FBgn0003717; Best Dmel 5.1 match: FBgn0003717, blastp escore 0E+00;	XM_396158.1	GB18520-RA
Evans et al. Insect Molec. Bio. 2006	Myd88	-0.0803806	-0.100569	AM12722	7.54619	1.00363	0.414659	0.728071	GB12344-RA	SET: OGS; Dmel Ortholog - C. Elsik Feb_2007: FBgn0033402; Best Dmel 5.1 match: FBgn0033402, blastp escore 6E-35;		GB12344-RA
Evans et al. Insect Molec. Bio. 2006	Toll 7 ; 18-wheeler	0.00497328	0.0618326	AM07766	13.5152	1.51838	0.211275	0.541538	GB15177-RA [Apis mellifera 18 wheeler (18w), mRNA]	SET: OGS; Dmel Ortholog - C. Elsik Feb_2007: FBgn0034476; Best Dmel 5.1 match: FBgn0034476, blastp escore 0E+00;	NM_001013361.1	GB15177-RA
Flenniken et al. 2012 (this work)	AM09401 (slit-protein2 similar to TLR3)	0.208312	0.596599	AM09401	8.93021	5.1832	0.00144553	0.0393824	GB16823-RA [PREDICTED: Apis mellifera similar to CG7896-PA (LOC725434), mRNA]	SET: OGS; Dmel Ortholog - C. Elsik Feb_2007: FBgn0039728; Best Dmel 5.1 match: FBgn0039728, blastp escore 0E+00;	XM_001121284.1	GB16823-RA	BLAST of ssRNA on Array CAATTTTACGGATACTGCGATGGCTCTTCTTTACCTATTTACATTGCCTGCTCAACCGATGCCAAGTGC		hits slit homologue (LOCUS XM_001121284 4987 bp mRNA linear INV 12-APR-2011 DEFINITION PREDICTED: Apis mellifera slit homolog 2 protein-like (LOC725434), mRNA. ACCESSION XM_001121284 ) and DSCAM alternatively spliced (LOCUS AY686596 116066 bp DNA linear INV 08-NOV-2004 DEFINITION Apis mellifera Dscam gene, complete cds, alternatively spliced. ACCESSION AY686596
Evans et al. Insect Molec. Bio. 2006	AM07206	-0.32086	-0.0863936	AM07206	8.37197	1.81957	0.139957	0.44687	GB14609-RA [PREDICTED: Apis mellifera similar to CG40500-PA.3 (LOC726309), mRNA]	SET: OGS; Best Dmel 5.1 match: FBgn0038866, blastp escore 1E-08;	XM_001122057.1	GB14609-RA
	AM04123 (TLR13 orthologue)	-0.510952	-0.619004	AM04123	9.81687	7.44223	8.97761e-05	0.00742974	GB11503-RA [PREDICTED: Apis mellifera similar to CG5195-PA (LOC724779), mRNA]	SET: OGS; Best Dmel 5.1 match: FBgn0069968, blastp escore 3E-37;	XM_001120678.2	GB11503-RA	Apis mellifera toll-like receptor 13-like
	AM06546; CG4168	0.34085	0.629476	AM06546	7.99543	6.13554	0.000433701	0.0204094	GB13948-RA [PREDICTED: Apis mellifera similar to CG4168-PA (LOC725543), mRNA]	SET: OGS; Dmel Ortholog - C. Elsik Feb_2007: FBgn0028888; Best Dmel 5.1 match: FBgn0028888, blastp escore 9E-175;	XM_001121376.2	GB13948-RA	Apis mellifera chaoptin-like (LOC725543)
					8493	AM07206
Evans et al. Insect Molec. Bio. 2006	pelle (IRAK)	0.16728	0.180349		7.02685	1.23977	0.306314	0.638894	GB16397-RA [PREDICTED: Apis mellifera similar to pelle CG5974-PA (LOC551608), mRNA]	SET: OGS; Dmel Ortholog - C. Elsik Feb_2007: FBgn0010441; Best Dmel 5.1 match: FBgn0010441, blastp escore 1E-74;	XM_623999.2	GB16397-RA
Evans et al. Insect Molec. Bio. 2006	abaecin	-1.02715	-0.72168	AM08978	8.712	3.9994	0.00689311	0.0966744	GB18323-RA [Apis mellifera abaecin (LOC406144), mRNA]	SET: OGS;	NM_001011617.1	GB18323-RA
Evans et al. Insect Molec. Bio. 2006	phenoloxidase
Evans et al. Insect Molec. Bio. 2006	PPOact GB18767	-0.110959	-0.0750285	AM11327	8.70673	0.143441	0.965056	0.989356	GB18767-RA [PREDICTED: Apis mellifera similar to CG9372-PA (LOC726126), mRNA]	SET: OGS; Dmel Ortholog - C. Elsik Feb_2007: FBgn0036891; Best Dmel 5.1 match: FBgn0036891, blastp escore 7E-90;	XM_001121888.1	GB18767-RA
Evans et al. Insect Molec. Bio. 2006	PPO GB18313	-0.27314	-0.0519342	AM10878	14.1486	1.62888	0.181818	0.506122	GB18313-RA [Apis mellifera prophenoloxidase (LOC406155), mRNA]	SET: OGS; Dmel Ortholog - C. Elsik Feb_2007: FBgn0033367; Best Dmel 5.1 match: FBgn0033367, blastp escore 0E+00;	NM_001011627.1	GB18313-RA
Evans et al. Insect Molec. Bio. 2006	MyD88: GB12344	-0.0803806	-0.100569	AM12722	7.54619	1.00363	0.414659	0.728071	GB12344-RA	SET: OGS; Dmel Ortholog - C. Elsik Feb_2007: FBgn0033402; Best Dmel 5.1 match: FBgn0033402, blastp escore 6E-35;		GB12344-RA
Evans et al. Insect Molec. Bio. 2006	tube	-0.0573838	-0.100196	AM08267	7.4206	1.28238	0.289634	0.623246	XM_001121229.1 [PREDICTED: Apis mellifera similar to tube CG10520-PA (LOC725368), mRNA]	SET: OGS; Best Dmel 5.1 match: FBgn0003882, blastp escore 8E-16;	XM_001121229.1
Evans et al. Insect Molec. Bio. 2006	pellino : GB16970	0.0869706	-0.0244596	AM09547	6.908	0.557098	0.6948	0.891087	GB16970-RA [PREDICTED: Apis mellifera similar to Pellino CG5212-PA (LOC409070), mRNA]	SET: OGS; Dmel Ortholog - C. Elsik Feb_2007: FBgn0025574; Best Dmel 5.1 match: FBgn0025574, blastp escore 0E+00;	XM_392595.3	GB16970-RA
Evans et al. Insect Molec. Bio. 2006	dTRAF2 (TRAF6) GB10539	0.0729571	0.0460302	AM03166	7.04813	0.340666	0.849204	0.953492	GB10539-RA [PREDICTED: Apis mellifera similar to TNF-receptor-associated factor 2 CG10961-PA (LOC551819), mRNA]	SET: OGS; Best Dmel 5.1 match: FBgn0026318, blastp escore 2E-71;	XM_624204.2	GB10539-RA
Evans et al. Insect Molec. Bio. 2006	Cactin (GB13677)	-0.188765	-0.145704	AM06275	7.69968	1.41076	0.244207	0.578671	GB13677-RA [PREDICTED: Apis mellifera similar to cactin CG1676-PA, transcript variant 2 (LOC552594), mRNA]	Also matches: GB13677-RB; Best Dmel 5.1 match: FBgn0031114, blastp escore 6E-142;	XM_624969.2	GB13677-RA
Evans et al. Insect Molec. Bio. 2006		0.155477	0.250347	AM12777	8.11659	0.590292	0.671224	0.881049	GB13677-RA [PREDICTED: Apis mellifera similar to cactin CG1676-PA, transcript variant 2 (LOC552594), mRNA]	SET: OGS; Also matches: GB13677-RB; Best Dmel 5.1 match: FBgn0031114, blastp escore 6E-142;	XM_624969.2	GB13677-RA
Evans et al. Insect Molec. Bio. 2006	cactus (Ikb)
Evans et al. Insect Molec. Bio. 2006	cact-1: GB10655	0.0326164	-0.254927	AM03282	7.46897	3.56912	0.012366	0.135518	GB10655-RA [PREDICTED: Apis mellifera similar to cactus CG5848-PB, isoform B (LOC725124), mRNA]	SET: OGS; Best Dmel 5.1 match: FBgn0000250, blastp escore 1E-56;	XM_001121009.1	GB10655-RA
Evans et al. Insect Molec. Bio. 2006	cact-2: GB13520	-0.151888	-0.124284	AM06122	7.61956	0.479916	0.750299	0.914437	GB13520-RA [PREDICTED: Apis mellifera similar to cactus CG5848-PB, isoform B (LOC411012), mRNA]	SET: OGS; Dmel Ortholog - C. Elsik Feb_2007: FBgn0000250; Best Dmel 5.1 match: FBgn0000250, blastp escore 2E-46;	XM_394485.3	GB13520-RA
Evans et al. Insect Molec. Bio. 2006	cact-3: GB11883	x
Evans et al. Insect Molec. Bio. 2006
Evans et al. Insect Molec. Bio. 2006	dorsal (NF-kB)
Evans et al. Insect Molec. Bio. 2006	dorsal-1 : GB19066	x
Evans et al. Insect Molec. Bio. 2006	dorsal-1: GB 18032	-0.102762	-0.165706	AM10605	7.86489	0.578693	0.679433	0.883626	GB18032-RA [PREDICTED: Apis mellifera similar to dorsal CG6667-PA, isoform A (LOC411712), mRNA]	SET: OGS; Best Dmel 5.1 match: FBgn0000462, blastp escore 6E-112;	XM_395180.3	GB18032-RA
Evans et al. Insect Molec. Bio. 2006
Evans et al. Insect Molec. Bio. 2006	Antimicrobial Effectors
Evans et al. Insect Molec. Bio. 2006	abaecin	-1.02715	-0.72168	AM10888	8.712	3.9994	0.00689311	0.0966744	GB18323-RA [Apis mellifera abaecin (LOC406144), mRNA]	SET: OGS;	NM_001011617.1	GB18323-RA
Evans et al. Insect Molec. Bio. 2006	apidaecin1	-1.77109	-1.30818	AM00354	10.3582	8.6991	2.13771e-05	0.00304783	GB17782-RA [Apis mellifera apidaecin type 22 (Apid22), mRNA]	Also matches: GB17354-RA,GB13473-RA,GB13473-RB,GB13473-RC; Best Dmel 5.1 match: FBgn0035544, blastp escore 3E-15;	NM_001011642.1	GB17782-RA
Evans et al. Insect Molec. Bio. 2006	apisimin	-0.443881	-0.670018	AM12197	0.303053	10.3889	5.31045	0.00122735	0.0359955	GB19648-RA	SET: OGS;		GB19648-RA
Evans et al. Insect Molec. Bio. 2006	defensin1	-0.0905441	0.200507	AM11945	0.202731	0.531066	GB30228-RA [Apis mellifera defensin (Def), mRNA]	SET: OGS; Best Dmel 5.1 match: FBgn0010385, blastp escore 6E-09;	NM_001011616.1	GB30228-RA
Evans et al. Insect Molec. Bio. 2006	defensin2	-0.0790664	0.169809	AM02664
Evans et al. Insect Molec. Bio. 2006	hymenoptaecin	-1.38793	-0.979762	AM10109	9.79385	8.97717	1.57193e-05	0.00240807	GB17538-RA [Apis mellifera hymenoptaecin (LOC406142), mRNA]	SET: OGS;	NM_001011615.1	GB17538-RA
Evans et al. Insect Molec. Bio. 2006	lysozyme-1 GB10231	0.00513105	0.114471	AM02858	9.07529	0.114302	0.976889	0.993868	GB10231-RA [PREDICTED: Apis mellifera similar to CG11159-PA (LOC725110), mRNA]	SET: OGS; Dmel Ortholog - C. Elsik Feb_2007: FBgn0034539; Best Dmel 5.1 match: FBgn0034539, blastp escore 3E-33;	XM_001120995.1	GB10231-RA
Evans et al. Insect Molec. Bio. 2006	lysozyme-2: GB15105	-0.203351	-0.488347	AM07696	11.1355	5.36958	0.00113781	0.0345958	GB15105-RA [PREDICTED: Apis mellifera similar to CG31122-PA (LOC551702), mRNA]	SET: OGS; Dmel Ortholog - C. Elsik Feb_2007: FBgn0051122; Best Dmel 5.1 match: FBgn0051122, blastp escore 2E-38;	XM_624091.2	GB15105-RA
Evans et al. Insect Molec. Bio. 2006	lysozyme-3 GB 199968	-0.809438	-0.291444	AM12515	7.55343	3.28528	0.0182589	0.166832	GB19968-RA	SET: OGS; Best Dmel 5.1 match: FBgn0026173, blastp escore 3E-05;		GB19968-RA
Evans et al. Insect Molec. Bio. 2006	Also looked for: diptericin CG10794; FBgn 0034407 - but found no Apis orthologue;
Yang & Cox-Foster PNAS 2005	glucose oxidase (GOX)	0.275476	0.361994	AM02626	8.84198	4.7245	0.00262561	0.0574601	GB19418-RA [Apis mellifera glucose oxidase (LOC406081), mRNA]	SET: OGS; Also matches: GB19418-RB; Best Dmel 5.1 match: FBgn0001112, blastp escore 1E-149;	NM_001011574.1	GB19418-RA
Yang & Cox-Foster PNAS 2006	glucose dehydrogenase (GLD)	-0.210295	-0.593116	AM09426	9.78036	5.72964	0.000720271	0.0264589	GB16848-RA [PREDICTED: Apis mellifera similar to Glucose dehydrogenase (LOC410747), mRNA]	SET: OGS; Best Dmel 5.1 match: FBgn0001112, blastp escore 6E-134;	XM_394223.3	GB16848-RA
Evans et al. Insect Molec. Bio. 2006	Melanization
Evans et al. Insect Molec. Bio. 2006	PPOact GB18767	-0.110959	-0.0750285	AM11327	8.70673	0.143441	0.965056	0.989356	GB18767-RA [PREDICTED: Apis mellifera similar to CG9372-PA (LOC726126), mRNA]	SET: OGS; Dmel Ortholog - C. Elsik Feb_2007: FBgn0036891; Best Dmel 5.1 match: FBgn0036891, blastp escore 7E-90;	XM_001121888.1	GB18767-RA
Evans et al. Insect Molec. Bio. 2006	PPO GB18313	-0.27314	-0.0519342	AM10878	14.1486	1.62888	0.181818	0.506122	GB18313-RA [Apis mellifera prophenoloxidase (LOC406155), mRNA]	SET: OGS; Dmel Ortholog - C. Elsik Feb_2007: FBgn0033367; Best Dmel 5.1 match: FBgn0033367, blastp escore 0E+00;	NM_001011627.1	GB18313-RA
Evans et al. Insect Molec. Bio. 2006	JAK/STAT Pathway
Evans et al. Insect Molec. Bio. 2006	upd3	x
Evans et al. Insect Molec. Bio. 2006	domeless	-0.30371	0.00977866	AM04780
Evans et al. Insect Molec. Bio. 2006	hopscotch (JAK) GB16422	0.227671	0.116269	AM12704	10.9607	1.12332	0.356271	0.685054	GB16422-RA [PREDICTED: Apis mellifera similar to hopscotch CG1594-PA (LOC726002), mRNA]	SET: OGS; Also matches: GB16422-RB; Dmel Ortholog - C. Elsik Feb_2007: FBgn0004864; Best Dmel 5.1 match: FBgn0004864, blastp escore 2E-58;	XM_001121783.1	GB16422-RA
Evans et al. Insect Molec. Bio. 2006	Stat92E (STAT) GB18923	-0.337358	-0.154731	AM11480	7.6074	2.30068	0.071748	0.323153	GB18923-RA [PREDICTED: Apis mellifera similar to signal transducer and activator of transcription 5.1 (LOC413742), mRNA]	SET: OGS; Dmel Ortholog - C. Elsik Feb_2007: FBgn0016917; Best Dmel 5.1 match: FBgn0016917, blastp escore 3E-120;	XM_397181.3	GB18923-RA
Evans et al. Insect Molec. Bio. 2006				AM11348
Evans et al. Insect Molec. Bio. 2006	TEP7 GB12605	-0.243796	-0.223923	AM05221	8.03086	1.58312	0.193512	0.520173	GB12605-RA [PREDICTED: Apis mellifera similar to alpha-2-macroglobulin-like 1 (LOC408926), mRNA]	SET: OGS; Best Dmel 5.1 match: FBgn0041182, blastp escore 2E-130;	XM_392454.3	GB12605-RA
Evans et al. Insect Molec. Bio. 2006	TEPA GB18789	-0.212055	-0.0399571	AM11348	7.79153	1.96973	0.113711	0.404905	GB18789-RA [PREDICTED: Apis mellifera similar to Macroglobulin complement-related CG7586-PA (LOC413980), partial mRNA]	SET: OGS; Dmel Ortholog - C. Elsik Feb_2007: FBgn0020240; Best Dmel 5.1 match: FBgn0020240, blastp escore 0E+00;	XM_397416.2	GB18789-RA
Evans et al. Insect Molec. Bio. 2006	TEPB GB11573	-0.0837229	-0.0742317	AM04193	9.03748	1.30847	0.279828	0.613789	GB11573-RA [PREDICTED: Apis mellifera similar to Fimbrin CG8649-PA, isoform A (LOC408694), mRNA]	SET: OGS; Dmel Ortholog - C. Elsik Feb_2007: FBgn0024238; Best Dmel 5.1 match: FBgn0024238, blastp escore 0E+00;	XM_392230.3	GB11573-RA
Evans et al. Insect Molec. Bio. 2006	TotA	x
Evans et al. Insect Molec. Bio. 2006	SOCS	0.144033	-0.01466	AM06091	1.2119	0.317675	0.651178	GB13488-RA [PREDICTED: Apis mellifera similar to Suppressor of cytokine signaling 2 (SOCS-2) (Cytokine-inducible SH2 protein 2) (CIS-2) (STAT-induced STAT inhibitor 2) (SSI-2) (LOC411290), mRNA]	SET: OGS;	XM_394764.3	GB13488-RA
Evans et al. Insect Molec. Bio. 2006	SOCS	-0.0600934	0.161909	AM09797	7.72154	0.907245	0.46707	0.767841	GB17222-RA [PREDICTED: Apis mellifera similar to Suppressor of cytokine signaling 6 (SOCS-6) (Suppressor of cytokine signaling 4) (SOCS-4) (Cytokine-inducible SH2 protein 4) (CIS-4) (LOC552150), mRNA]	SET: OGS; Best Dmel 5.1 match: FBgn0030869, blastp escore 1E-31;	XM_624529.2	GB17222-RA
Evans et al. Insect Molec. Bio. 2006	SOCS	0.11157	0.0749693	AM09457	7.31549	0.304462	0.87361	0.963399	GB16880-RA [PREDICTED: Apis mellifera similar to SPRY domain-containing SOCS box protein SSB-3 (LOC726828), mRNA]	SET: OGS; Dmel Ortholog - C. Elsik Feb_2007: FBgn0036549; Best Dmel 5.1 match: FBgn0036549, blastp escore 2E-45;	XM_001122547.1	GB16880-RA
Evans et al. Insect Molec. Bio. 2006	SOCS	-0.234889	-0.0963018	AM11505	7.15904	1.15367	0.342617	0.673816	GB18949-RA [PREDICTED: Apis mellifera similar to Suppressor of cytokine signaling 5 (SOCS-5) (Cytokine-inducible SH2-containing protein 5) (Cytokine-inducible SH2 protein 6) (CIS-6) (LOC552036), mRNA]	SET: OGS; Dmel Ortholog - C. Elsik Feb_2007: FBgn0041184; Best Dmel 5.1 match: FBgn0041184, blastp escore 9E-71;	XM_624416.2	GB18949-RA
Evans et al. Insect Molec. Bio. 2006	IMD Pathway
Evans et al. Insect Molec. Bio. 2006	PGRP-LC GB17188	0.0279365	-0.191167	AM09763	7.17056	2.27927	0.0739222	0.327331	GB17188-RA [PREDICTED: Apis mellifera similar to Peptidoglycan recognition protein LC CG4432-PA, isoform A (LOC408924), mRNA]	SET: OGS; Best Dmel 5.1 match: FBgn0035976, blastp escore 2E-54;	XM_392452.3	GB17188-RA
Evans et al. Insect Molec. Bio. 2006	IMD GG 18606	-0.0173803	0.025677	AM11167	7.46446	0.862545	0.493015	0.7836	GB18606-RA	SET: OGS; Dmel Ortholog - C. Elsik Feb_2007: FBgn0013983; Best Dmel 5.1 match: FBgn0013983, blastp escore 2E-11;		GB18606-RA
Evans et al. Insect Molec. Bio. 2006	BG4 (FADD) GB30399	x
Evans et al. Insect Molec. Bio. 2006	Dredd (Casp 8) GB30331	-0.166559	-0.129628	AM09004	7.24912	0.845826	0.502982	0.78925	GB30331-RA	SET: OGS; Best Dmel 5.1 match: FBgn0020381, blastp escore 6E-32;		GB30331-RA
Evans et al. Insect Molec. Bio. 2006	Relish (NKkB) GB13742	x
Evans et al. Insect Molec. Bio. 2006	leading to Antimicrobial Factors
Evans et al. Insect Molec. Bio. 2006	Tak1 (Tak1) GB 14664	0.00740824	-0.0311628	AM07261	6.81489	0.592158	0.669907	0.880304	GB14664-RA [PREDICTED: Apis mellifera similar to Mitogen-activated protein kinase kinase kinase 7 (Transforming growth factor-beta-activated kinase 1) (TGF-beta-activated kinase 1) (LOC413809), mRNA]	SET: OGS; Dmel Ortholog - C. Elsik Feb_2007: FBgn0026323; Best Dmel 5.1 match: FBgn0026323, blastp escore 3E-88;	XM_397248.3	GB14664-RA
Evans et al. Insect Molec. Bio. 2006	lap2 (lap2) GB11057	0.199521	-0.0338476	AM03681	9.17845	0.602048	0.66294	0.877135	GB11057-RA [PREDICTED: Apis mellifera similar to Inhibitor of apoptosis 2 CG8293-PA, isoform A (LOC413374), mRNA]	SET: OGS; Dmel Ortholog - C. Elsik Feb_2007: FBgn0015247; Best Dmel 5.1 match: FBgn0015247, blastp escore 1E-84;	XM_396819.3	GB11057-RA
Evans et al. Insect Molec. Bio. 2006	Ird5 (Ikka/b) GB15273	0.186588	0.223257	AM07862	8.77329	0.678102	0.610397	0.852791	GB15273-RA [PREDICTED: Apis mellifera similar to Inhibitor of nuclear factor kappa B kinase subunit beta (I-kappa-B-kinase beta) (IkBKB) (IKK-beta) (IKK-B) (I-kappa-B kinase 2) (IKK2) (Nuclear factor NF-kappa-B inhibitor kinase beta) (NFKBIKB), transcript variant 2 (LOC550741), mRNA]	SET: OGS; Best Dmel 5.1 match: FBgn0024222, blastp escore 4E-33;	XM_623132.2	GB15273-RA
Evans et al. Insect Molec. Bio. 2006	Kenny (Ikkg) GB17106	-0.163296	-0.116949	AM09681	7.57708	0.792007	0.536016	0.8117	GB17106-RA [PREDICTED: Apis mellifera hypothetical protein LOC724728 (LOC724728), mRNA]	SET: OGS; Best Dmel 5.1 match: FBgn0039490, blastp escore 3E-12;	XM_001120619.1	GB17106-RA
Evans et al. Insect Molec. Bio. 2006	JNK
Evans et al. Insect Molec. Bio. 2006	Tab (TAB 2/3)	-0.0993142	0.069853	AM11211	7.71299	1.56698	0.197804	0.525692	GB18650-RA [PREDICTED: Apis mellifera similar to Tab2 CG7417-PA (LOC726947), mRNA]	SET: OGS; Also matches: GB18650-RB,GB18650-RC; Best Dmel 5.1 match: FBgn0034431, blastp escore 2E-28;	XM_001122664.1	GB18650-RA
Evans et al. Insect Molec. Bio. 2006	hem GB17167	-0.0596279	-0.0589609	AM09742	7.90703	0.242781	0.912671	0.975829	GB17167-RA [PREDICTED: Apis mellifera similar to mitogen-activated protein kinase kinase 7 (LOC413389), mRNA]	SET: OGS; Dmel Ortholog - C. Elsik Feb_2007: FBgn0010303; Best Dmel 5.1 match: FBgn0010303, blastp escore 2E-121;	XM_396834.3	GB17167-RA
Evans et al. Insect Molec. Bio. 2006	Basket (JNK) GB16401	-0.0553809	0.0250957	AM08982	8.55644	0.439157	0.779681	0.925157	GB16401-RA [PREDICTED: Apis mellifera similar to basket CG5680-PB (LOC409286), partial mRNA]	SET: OGS; Dmel Ortholog - C. Elsik Feb_2007: FBgn0000229; Best Dmel 5.1 match: FBgn0000229, blastp escore 0E+00;	XM_392806.3	GB16401-RA
Evans et al. Insect Molec. Bio. 2006	Jra (c-jun) GB12044	-0.0228519	-0.118583	AM04661	13.3965	1.02264	0.404892	0.723201	GB12044-RA [PREDICTED: Apis mellifera similar to Sialin (Solute carrier family 17 member 5) (Sodium/sialic acid cotransporter) (AST) (Membrane glycoprotein HP59) (LOC409183), mRNA]	SET: OGS; Best Dmel 5.1 match: FBgn0038799, blastp escore 3E-43;	XM_392708.3	GB12044-RA
Evans et al. Insect Molec. Bio. 2006	Kay (fos) GB12212
Evans et al. Insect Molec. Bio. 2006	leading to apoptosis
Evans et al. Insect Molec. Bio. 2006	nimrod A	0.0870599	0.0448257	AM05496	7.24863	1.20347	0.321187	0.653445	GB12883-RA [PREDICTED: Apis mellifera similar to draper CG2086-PA, isoform A (LOC724466), mRNA]	SET: OGS; Best Dmel 5.1 match: FBgn0027594, blastp escore 2E-14;	XM_001120328.1	GB12883-RA
Evans et al. Insect Molec. Bio. 2006	GB12883
Evans et al. Insect Molec. Bio. 2006	nimrod C2	0.0333824	-0.168985	AM06577	7.83392	1.2913	0.286249	0.619848	GB13979-RA [PREDICTED: Apis mellifera similar to CG6124-PA (LOC410621), mRNA]	SET: OGS; Best Dmel 5.1 match: FBgn0039484, blastp escore 5E-139;	XM_394098.3	GB13979-RA
Evans et al. Insect Molec. Bio. 2006	GB13979
Evans et al. Insect Molec. Bio. 2006	Eater-like / nimrod C1/ EGF family member	0.287873	0.411667	AM07242	7.68388	9.14176	1.31258e-05	0.00214785	GB14645-RA [PREDICTED: Apis mellifera similar to CG6124-PA (LOC724421), mRNA]	SET: OGS; Dmel Ortholog - C. Elsik Feb_2007: FBgn0039484; Best Dmel 5.1 match: FBgn0039484, blastp escore 0E+00;	XM_001120277.1	GB14645-RA
Evans et al. Insect Molec. Bio. 2006	GB14645	EGF Family
	Additional Immune Gene Candidates from Drosophila melanogaster Literature; green = statistically significant adj.p.val.
		virus vs. buffer	RNA vs. buffer	ProbeID	AveExpr	F	P.Value	adj.P.Val	Name	Reporter.Comment	Reporter.BioSequence.Database.Entry..entrez.	Reporter.BioSequence.Database.Entry..beebase.	Reporter.BioSequence.Database.Entry..beebase.
Deddouche et al. Nature Immuno. 2008	Vago (CG2081)	could not find orthologue in flybase, blastn, tblastx	I also looked for the other top 5 candidates on the bee array - only vir-1 was on the array!
	Dicer (see below); also look for another in the genome - as a signal transducer
Dostert et al. Nature Immuno. 2005	vir-1 (CG31764)	-0.377447	-0.376206	AM06565	11.2542	2.91438	0.0305069	0.215071	GB13967-RA [Apis mellifera venom protein 2 (LOC503505), mRNA]	SET: OGS; Best Dmel 5.1 match: FBgn0043841, blastp escore 1E-05;	NM_001012429.1	GB13967-RA
	RNA interference(RNAi) Pathway
	Dicer	-0.0363819	0.211122	AM07759	8.90155	2.04561	0.102344	0.384389	GB30289-RA_2 [PREDICTED: Apis mellifera similar to Dicer-1 CG4792-PA (LOC726766), mRNA]	SET: OGS; Dmel Ortholog - C. Elsik Feb_2007: FBgn0034246; Best Dmel 5.1 match: FBgn0034246, blastp escore 2E-109;	XM_001122487.1	GB30289-RA_2
		0.00680783	-0.0803441	AM02628	6.95955	1.9146	0.122736	0.422117	GB30289-RA [PREDICTED: Apis mellifera similar to Dicer-1 CG4792-PA (LOC726766), mRNA]	Dmel Ortholog - C. Elsik Feb_2007: FBgn0034246; Best Dmel 5.1 match: FBgn0034246, blastp escore 2E-109;	XM_001122487.1	GB30289-RA
		-0.0143658	0.106574	AM04583	10.7674	0.880958	0.482203	0.775758	GB11966-RA [PREDICTED: Apis mellifera similar to Dicer-1 CG4792-PA (LOC552127), mRNA]	SET: OGS; Dmel Ortholog - C. Elsik Feb_2007: FBgn0039016; Best Dmel 5.1 match: FBgn0039016, blastp escore 0E+00;	XM_624507.2
	Argonaute	-0.116683	-0.0558653	AM05269	8.18549	0.593372	0.66905	0.879606	GB12654-RA [PREDICTED: Apis mellifera similar to Argonaute 1 CG6671-PB, isoform B (LOC552062), mRNA]	SET: OGS; Dmel Ortholog - C. Elsik Feb_2007: FBgn0026611; Best Dmel 5.1 match: FBgn0026611, blastp escore 0E+00;	XM_624441.2	GB12654-RA
	Trax (Translin associated factor X)	-0.110653	0.197683	AM05104	7.54803	1.26681	0.295634	0.629165	GB12487-RA [PREDICTED: Apis mellifera similar to translin-associated factor X (LOC725867), mRNA]	SET: OGS; Dmel Ortholog - C. Elsik Feb_2007: FBgn0038327; Best Dmel 5.1 match: FBgn0038327, blastp escore 3E-22;	XM_001121665.1	GB12487-RA
	Translin	0.217048	0.338823	AM05206	7.34919	4.20937	0.00519852	0.0839225	GB12590-RA [PREDICTED: Apis mellifera similar to Translin (LOC413794), mRNA]	SET: OGS; Dmel Ortholog - C. Elsik Feb_2007: FBgn0033528; Best Dmel 5.1 match: FBgn0033528, blastp escore 3E-66;	XM_397233.3	GB12590-RA
	Loquacious	0.0296701	0.0243	AM06303	7.45052	0.324009	0.860542	0.958459	GB13705-RA [PREDICTED: Apis mellifera similar to loquacious CG6866-PB, isoform B (LOC725512), mRNA]	SET: OGS; Best Dmel 5.1 match: FBgn0032515, blastp escore 5E-25;	XM_001121349.1	GB13705-RA
		-0.236787	0.104656	AM10579	8.39406	1.63434	0.180468	0.50549	GB18006-RA [PREDICTED: Apis mellifera similar to loquacious CG6866-PA, isoform A (LOC552226), mRNA]	SET: OGS; Dmel Ortholog - C. Elsik Feb_2007: FBgn0032515; Best Dmel 5.1 match: FBgn0032515, blastp escore 5E-99;	XM_624603.2	GB18006-RA
Aronstein et al. J. of Apic. Res. 2006	sid-1	-0.0936972	0.00615851	AM06931	6.84586	0.366031	0.831643	0.946319	GB14331-RA [PREDICTED: Apis mellifera similar to SID1 transmembrane family member 1 precursor (LOC411699), mRNA]	SET: OGS;	XM_395167.3	GB14331-RA
	Drosha	0.0213813	-0.306983	AM05355	6.93299	2.78171	0.0366875	0.235218	GB12740-RA [PREDICTED: Apis mellifera similar to drosha CG8730-PA (LOC410968), mRNA]	SET: OGS; Dmel Ortholog - C. Elsik Feb_2007: FBgn0026722; Best Dmel 5.1 match: FBgn0026722, blastp escore 0E+00;	XM_394444.2	GB12740-RA
		virus vs. buffer	RNA vs. buffer	ProbeID	AveExpr	F	P.Value	adj.P.Val	Name	Reporter.Comment	Reporter.BioSequence.Database.Entry..entrez.	Reporter.BioSequence.Database.Entry..beebase.	Reporter.BioSequence.Database.Entry..beebase.
	dsRNA Uptake / RNAi Genes from Saleh et al. Nature Cell Biology (2006); green = statistically significant adj.p.val
Saleh, et al. Nature Cell Bio. (2006)	CG5161, Sedlin-like FBgn0036573	couldn't find in annotated genes
Saleh, et al. Nature Cell Bio. (2006)	CG5382	0.117938	0.0657929	AM04739	7.44906	2.31838	0.0699987	0.319892	GB12118-RA [PREDICTED: Apis mellifera similar to zinc finger like protein 1, transcript variant 1 (LOC411081), mRNA]	SET: OGS; Dmel Ortholog - C. Elsik Feb_2007: FBgn0038950; Best Dmel 5.1 match: FBgn0038950, blastp escore 4E-66;	XM_394555.3	GB12118-RA
Saleh, et al. Nature Cell Bio. (2006)	CG5434, Srp72	-0.584505	-0.141462	AM11252	7.49806	4.62737	0.00298347	0.0617269	GB18691-RA [PREDICTED: Apis mellifera similar to CG5434-PA (LOC726435), mRNA]	SET: OGS; Dmel Ortholog - C. Elsik Feb_2007: FBgn0038810; Best Dmel 5.1 match: FBgn0038810, blastp escore 3E-155;	XM_001122170.1	GB18691-RA
Saleh, et al. Nature Cell Bio. (2006)	CG8671 *not stat. in 25 array	0.332991	0.166827	AM08890	9.72932	0.400286	0.80749	0.936891	GB16310-RA [PREDICTED: Apis mellifera similar to CG8671-PB, isoform B, transcript variant 2 (LOC408759), partial mRNA]	SET: OGS; Dmel Ortholog - C. Elsik Feb_2007: FBgn0032938; Best Dmel 5.1 match: FBgn0032938, blastp escore 7E-115;	XM_623198.2	GB16310-RA
Saleh, et al. Nature Cell Bio. (2006)	CG4572	-0.144012	-0.247828	AM07307	7.27656	3.55522	0.0126033	0.137022	GB14710-RA [PREDICTED: Apis mellifera similar to CG4572-PB, isoform B (LOC410451), mRNA]	SET: OGS; Dmel Ortholog - C. Elsik Feb_2007: FBgn0038738; Best Dmel 5.1 match: FBgn0038738, blastp escore 4E-134;	XM_393931.1	GB14710-RA
Saleh, et al. Nature Cell Bio. (2006)	CG5053	0.240118	0.00248247	AM04229	6.8096	1.82262	0.13937	0.446523	GB11609-RA [PREDICTED: Apis mellifera similar to CG5053-PA (LOC410542), mRNA]	SET: OGS; Dmel Ortholog - C. Elsik Feb_2007: FBgn0039352; Best Dmel 5.1 match: FBgn0039352, blastp escore 6E-107;	XM_394021.1	GB11609-RA
Saleh, et al. Nature Cell Bio. (2006)	CG8773	0.177142	-0.143858	AM11109	8.44561	2.65972	0.0434825	0.25505	GB18549-RA [PREDICTED: Apis mellifera similar to CG8773-PA, transcript variant 1 (LOC551518), partial mRNA]	SET: OGS; Best Dmel 5.1 match: FBgn0038135, blastp escore 1E-140;	XM_623913.2	GB18549-RA
Saleh, et al. Nature Cell Bio. (2006)	ninaC.5;CG5125	0.465675	0.311072	AM11972	6.86511	2.75373	0.0381446	0.240071	GB19420-RA [PREDICTED: Apis mellifera similar to neither inactivation nor afterpotential C CG5125-PB, isoform B, transcript variant 1 (LOC409937), mRNA]	SET: OGS; Dmel Ortholog - C. Elsik Feb_2007: FBgn0002938; Best Dmel 5.1 match: FBgn0002938, blastp escore 0E+00;	XM_393429.2	GB19420-RA
Saleh, et al. Nature Cell Bio. (2006)	IdlCp; CG6177	-0.159583	-0.119356	AM10848	6.9287	0.702591	0.593931	0.84432	GB18283-RA [PREDICTED: Apis mellifera similar to ldlCp-related protein CG6177-PA (LOC552714), mRNA]	SET: OGS; Dmel Ortholog - C. Elsik Feb_2007: FBgn0026634; Best Dmel 5.1 match: FBgn0026634, blastp escore 1E-109;	XM_625089.2	GB18283-RA
Saleh, et al. Nature Cell Bio. (2006)	CG3911	-0.154466	0.27572	AM04630	8.25631	3.73282	0.00989136	0.119818	GB12013-RA	SET: OGS; Dmel Ortholog - C. Elsik Feb_2007: FBgn0037417; Best Dmel 5.1 match: FBgn0037417, blastp escore 2E-25;		GB12013-RA
Saleh, et al. Nature Cell Bio. (2006)	light; CG1449 Vsp41	-0.109685	-0.00838316	AM11000	7.22745	0.367986	0.830277	0.945826	GB18437-RA [PREDICTED: Apis mellifera similar to CG30429-PA (LOC726857), mRNA]	SET: OGS; Dmel Ortholog - C. Elsik Feb_2007: FBgn0034281; Best Dmel 5.1 match: FBgn0050429, blastp escore 6E-33;	XM_001122573.1	GB18437-RA
Saleh, et al. Nature Cell Bio. (2006)	Gmer; CG3495	-0.283075	-0.165276	AM04385	7.33918	1.3842	0.253036	0.588084	GB11766-RA [PREDICTED: Apis mellifera similar to GDP-4-keto-6-deoxy-D-mannose 3,5-epimerase/4-reductase CG3495-PA (LOC552755), mRNA]	SET: OGS; Dmel Ortholog - C. Elsik Feb_2007: FBgn0034794; Best Dmel 5.1 match: FBgn0034794, blastp escore 4E-129;	XM_625131.2	GB11766-RA
Saleh, et al. Nature Cell Bio. (2006)	Pi3K	0.23879	0.139615	AM12186	7.2833	2.76379	0.037614	0.238399	GB19635-RA [PREDICTED: Apis mellifera similar to Pi3K92E CG4141-PA, isoform A (LOC551500), mRNA]	SET: OGS; Best Dmel 5.1 match: FBgn0015279, blastp escore 0E+00;	XM_623894.1	GB19635-RA
Saleh, et al. Nature Cell Bio. (2006)	Clathrin, hc CG9012	0.279945	0.334497	AM11912	8.44206	3.28028	0.0183852	0.167667	GB19359-RA [PREDICTED: Apis mellifera similar to Clathrin heavy chain CG9012-PA, isoform A, transcript variant 1 (LOC550716), mRNA]	SET: OGS; Dmel Ortholog - C. Elsik Feb_2007: FBgn0000319; Best Dmel 5.1 match: FBgn0000319, blastp escore 0E+00;	XM_623108.2	GB19359-RA
Saleh, et al. Nature Cell Bio. (2006)	AP-50; CG7057	-0.293069	-0.240049	AM04321	8.03078	2.63199	0.0451961	0.260458	GB11701-RA [PREDICTED: Apis mellifera similar to AP-50 CG7057-PA, isoform A, transcript variant 1 (LOC408418), mRNA]	SET: OGS; Dmel Ortholog - C. Elsik Feb_2007: FBgn0024832; Best Dmel 5.1 match: FBgn0024832, blastp escore 0E+00;	XM_391965.3	GB11701-RA
Saleh, et al. Nature Cell Bio. (2006)	Rab7; CG5915	-0.044256	-0.190999	AM00495	8.76323	1.89645	0.125857	0.42827	XM_001120025.1 [PREDICTED: Apis mellifera similar to RAB7, member RAS oncogene family (LOC724873), mRNA]	SET: UI_EST BH1B0022I11T3; Best Dmel 5.1 match: FBgn0015795, blastp escore 2E-91;	XM_001120025.1
Saleh, et al. Nature Cell Bio. (2006)	Arf72A; CG6025 ARF-like	-0.106889	-0.0564938	AM08445	7.27346	0.282696	0.88781	0.967425	GB15863-RA [PREDICTED: Apis mellifera similar to Arflike at 72A CG6025-PA (LOC724676), mRNA]	SET: OGS; Dmel Ortholog - C. Elsik Feb_2007: FBgn0000115; Best Dmel 5.1 match: FBgn0000115, blastp escore 8E-94;	XM_001120141.1	GB15863-RA
Saleh, et al. Nature Cell Bio. (2006)	Vha16; CG3161	0.194439	0.113736	AM07436	7.61112	1.50114	0.216255	0.547673	GB14841-RA [PREDICTED: Apis mellifera similar to CG31612-PA (LOC726597), mRNA]	SET: OGS; Dmel Ortholog - C. Elsik Feb_2007: FBgn0051612; Best Dmel 5.1 match: FBgn0051612, blastp escore 3E-115;	XM_001122324.1	GB14841-RA
Saleh, et al. Nature Cell Bio. (2006)	VhaSFD; CG17332	-0.0490167	-0.0470035	AM10051	8.99734	0.799802	0.531143	0.808459	GB17480-RA [PREDICTED: Apis mellifera similar to Vacuolar H+-ATPase SFD subunit CG17332-PB, isoform B (LOC409055), mRNA]	SET: OGS; Dmel Ortholog - C. Elsik Feb_2007: FBgn0027779; Best Dmel 5.1 match: FBgn0027779, blastp escore 0E+00;	XR_014999.1	GB17480-RA
	Helicases
Flenniken et al. 2012 (this work)	XM_397101.3	0.301527	0.311566	AM03780	7.25179	4.34308	0.00434841	0.0767367	GB11156-RA [PREDICTED: Apis mellifera similar to CG32344-PA (LOC413660), mRNA]	SET: OGS; Dmel Ortholog - C. Elsik Feb_2007: FBgn0052344; Best Dmel 5.1 match: FBgn0052344, blastp escore 0E+00;	XM_397101.3	GB11156-RA
	XM_397101	Apis mellifera ATP-dependent RNA helicase DDX54-like
	searched for "DEADBOX"
	AM05316	0.216159	0.0900419	AM05316	6.94073	1.04837	0.391973	0.713456	GB12701-RA [PREDICTED: Apis mellifera similar to DEAD (Asp-Glu-Ala-Asp) box polypeptide 43 (LOC411450), mRNA]	SET: OGS; Best Dmel 5.1 match: FBgn0029979, blastp escore 7E-110;	XM_394925.3	GB12701-RA
	AM12359	0.0872898	0.34099	AM12359	8.98328	3.27454	0.0185312	0.168466	GB19812-RA [PREDICTED: Apis mellifera similar to DEAD (Asp-Glu-Ala-Asp) box polypeptide 55 (LOC552423), mRNA]	SET: OGS; Dmel Ortholog - C. Elsik Feb_2007: FBgn0037561; Best Dmel 5.1 match: FBgn0037561, blastp escore 1E-164;	XM_624797.2	GB19812-RA
	AM08981	-0.202548	-0.334543	AM08981	9.1374	1.85721	0.132873	0.437742	GB16400-RA [PREDICTED: Apis mellifera similar to ATP-dependent RNA helicase abstrakt (DEAD box protein abstrakt), transcript variant 1 (LOC408524), mRNA]	SET: OGS; Dmel Ortholog - C. Elsik Feb_2007: FBgn0015331; Best Dmel 5.1 match: FBgn0015331, blastp escore 0E+00;	XM_392069.3	GB16400-RA
	AM07402	0.125691	0.0017354	AM07402	10.3819	0.654793	0.626288	0.860138	GB14807-RA [PREDICTED: Apis mellifera similar to Probable ATP-dependent RNA helicase Dbp73D (DEAD box protein 73D) (LOC726819), partial mRNA]	SET: OGS; Dmel Ortholog - C. Elsik Feb_2007: FBgn0004556; Best Dmel 5.1 match: FBgn0004556, blastp escore 2E-82;	XM_001122539.1	GB14807-RA
	AM03415	0.0469117	0.0141945	AM03415	7.03342	0.266817	0.8979	0.970352	GB10790-RA [PREDICTED: Apis mellifera similar to Probable ATP-dependent RNA helicase DDX10 (DEAD box protein 10) (LOC725642), mRNA]	SET: OGS; Dmel Ortholog - C. Elsik Feb_2007: FBgn0030855; Best Dmel 5.1 match: FBgn0030855, blastp escore 0E+00;	XR_014879.1	GB10790-RA
	AM04328	0.14905	0.00709656	AM04328	7.18621	0.504495	0.732566	0.90709	GB11708-RA [PREDICTED: Apis mellifera similar to Dead-box-1 CG9054-PA, transcript variant 1 (LOC408794), mRNA]	SET: OGS; Dmel Ortholog - C. Elsik Feb_2007: FBgn0015075; Best Dmel 5.1 match: FBgn0015075, blastp escore 0E+00;	XM_392325.3	GB11708-RA
	AM04241	-0.0899632	-0.127396	AM04241	7.89752	0.689654	0.6026	0.847832	GB11621-RA [PREDICTED: Apis mellifera similar to DEAD-box helicase Dbp80 (LOC552567), mRNA]	SET: OGS; Best Dmel 5.1 match: FBgn0037573, blastp escore 4E-74;	XM_624943.2	GB11621-RA
	AM09527	-0.145621	-0.0494499	AM09527	7.40085	0.434416	0.783088	0.926122	GB16950-RA [PREDICTED: Apis mellifera similar to Probable ATP-dependent RNA helicase DDX52 (DEAD box protein 52) (ATP-dependent RNA helicase ROK1-like) (LOC724538), mRNA]	SET: OGS; Dmel Ortholog - C. Elsik Feb_2007: FBgn0036754; Best Dmel 5.1 match: FBgn0036754, blastp escore 7E-148;	XM_001120427.1	GB16950-RA
	AM03351	-0.347035	0.00772359	AM03351	8.60485	1.83867	0.136317	0.442907	GB10726-RA [PREDICTED: Apis mellifera similar to DEAD (Asp-Glu-Ala-Asp) box polypeptide 5 (LOC550801), partial mRNA]	SET: OGS; Best Dmel 5.1 match: FBgn0035720, blastp escore 0E+00;	XM_623190.2	GB10726-RA
	AM05267	-0.171366	-0.189569	AM05267	7.22478	1.29732	0.283981	0.617442	GB12652-RA [PREDICTED: Apis mellifera similar to DEAD (Asp-Glu-Ala-Asp) box polypeptide 49 (LOC725441), mRNA]	SET: OGS; Dmel Ortholog - C. Elsik Feb_2007: FBgn0010220; Best Dmel 5.1 match: FBgn0010220, blastp escore 2E-131;	XR_014918.1	GB12652-RA
	AM04471	0.05235	0.0028082	AM04471	8.40444	0.473707	0.754781	0.916089	GB11852-RA [PREDICTED: Apis mellifera similar to DEAD box polypeptide 17 isoform 1 (LOC412313), mRNA]	SET: OGS; Best Dmel 5.1 match: FBgn0035720, blastp escore 0E+00;	XM_395774.3	GB11852-RA
	Additional Genes of Interest
	lethal (1)G0230	-0.39203	-0.52107	AM09830	7.73457	9.25347	1.16e-05	0.00195415	GB17255-RA [PREDICTED: Apis mellifera similar to lethal (1) G0230 CG2968-PA (LOC552682), mRNA]	SET: OGS; Dmel Ortholog - C. Elsik Feb_2007: FBgn0028342; Best Dmel 5.1 match: FBgn0028342, blastp escore 1E-45;	XM_625057.2	GB17255-RA
	exportin 1 crm-1	-0.10245	0.0444	AM08204	7.70277	0.982044	0.425975	0.737619	GB15620-RA [PREDICTED: Apis mellifera similar to exportin 1, CRM1 homolog (LOC413018), mRNA]	SET: OGS; Dmel Ortholog - C. Elsik Feb_2007: FBgn0020497; Best Dmel 5.1 match: FBgn0020497, blastp escore 0E+00;	XM_396469.1	GB15620-RA
	NOS (nitric oxide sythetase)	0.0448221	0.0300573	AM10583	7.60581	0.0828265	0.987315	0.996879	GB18010-RA [Apis mellifera nitric oxide synthase (NOS), mRNA]	SET: OGS; Dmel Ortholog - C. Elsik Feb_2007: FBgn0011676; Best Dmel 5.1 match: FBgn0011676, blastp escore 0E+00;	NM_001012962.1	GB18010-RA
	TANK-binding kinase 1 (TBK1)	0.0447596	0.152481	AM07317	8.83449	1.77046	0.149752	0.463249	GB14720-RA [PREDICTED: Apis mellifera similar to ik2 CG2615-PB, isoform B (LOC413493), mRNA]	SET: OGS; Dmel Ortholog - C. Elsik Feb_2007: FBgn0028633; Best Dmel 5.1 match: FBgn0028633, blastp escore 0E+00;	XM_396937.3	GB14720-RA
Dostert et al. Nature Immuno. 2005	Synaptotagmin 1 CG3139	0.114372	0.0990217	AM11370	7.45629	0.808847	0.525526	0.804462	GB18812-RA [PREDICTED: Apis mellifera similar to Mediator complex subunit 7 CG31390-PA, transcript variant 1 (LOC413179), mRNA]	SET: OGS; Dmel Ortholog - C. Elsik Feb_2007: FBgn0051390; Best Dmel 5.1 match: FBgn0051390, blastp escore 1E-67;	XM_396630.2	GB18812-RA
Dostert et al. Nature Immuno. 2005	Synaptotagmin 4 CG10047	-0.142123	-0.15808	AM03684	9.27666	0.615017	0.653846	0.872198	GB11060-RA [PREDICTED: Apis mellifera similar to Synaptotagmin IV CG10047-PA (LOC409957), mRNA]	SET: OGS; Dmel Ortholog - C. Elsik Feb_2007: FBgn0028400; Best Dmel 5.1 match: FBgn0028400, blastp escore 2E-120;	XM_393448.3	GB11060-RA
Evans et al. 2004	masquerade	0.0269125	0.0763697	AM03568	12.6414	1.88227	0.12835	0.431223	GB10943-RA [PREDICTED: Apis mellifera similar to masquerade CG15002-PB (LOC550735), mRNA]	SET: OGS; Also matches: GB10943-RB; Dmel Ortholog - C. Elsik Feb_2007: FBgn0011653; Best Dmel 5.1 match: FBgn0011653, blastp escore 2E-127;	XR_014993.1	GB10943-RA
	Apis mellifera PSI-BLAST Result corresponding to Mammalian dsRNA Sensors and ISG
	PKR	similar to loquacious CG6866-PA; adenosine deaminase acting on RNA
	ADAR; AM06178 GB13577 adenosine deaminase acting on RNA (ADAR) mRNA	0.0243455	-0.042456	AM06178	7.58875	1.06628	0.383182	0.707181	GB13577-RA [PREDICTED: Apis mellifera similar to Adenosine deaminase acting on RNA CG12598-PA, isoform A (LOC408529), mRNA]	SET: OGS; Dmel Ortholog - C. Elsik Feb_2007: FBgn0026086; Best Dmel 5.1 match: FBgn0026086, blastp escore 4E-174;	XM_392075.3	GB13577-RA
	RIG-1	Dicer-1, other DEAD-Box Helicases
	MDA-5	Dicer-1, other DEAD-Box Helicases
	OAS; 2'5'-oligoadenylate synthase
	RNAseL	similar to ankyrin repeat domain protein 17 isoform
	TLR3	PREDICTED: similar to CG7896-P, AM09401
	LGP2	Dicer-1 and vasa
	Interferon System (in mammals and potential have shrimp orthologues)
	INF-B	only one, not great hit- NADH dehydrogenase [ubiquinone] 1 beta subcomplex subunit 10-like [Apis mellifera]
	IkB Kinase (did not find on ncbi)
	IFI27 (Interferon a inducible protein 27)
	IFN-gamma inducible protein 30
	MITA/STING in crustaceans (GenBank Accession No. FE369720.1), Drosophila orthologue CG1667, Apis AM07799 GB15210	-0.391117	-0.181467	7.91114	2.01494	0.106797	0.39176	GB15210-RA	SET: OGS; Dmel Ortholog - C. Elsik Feb_2007: FBgn0033453; Best Dmel 5.1 match: FBgn0033453, blastp escore 1E-14;		GB15210-RA
	ZAP	none
	viperin	none
	ISG20	REDICTED: RNA exonuclease 4-like [Apis mellifera] XP_396691.3 XM_396691.4 GI:110749756
	IFI1	UDP-N-acetylglucosamine--peptide N-acetylglucosaminyltransferase 110 kDa subunit isoform 2 [Apis mellifera] XP_623820.2
	ISG15	PREDICTED: polyubiquitin-A-like isoform 1 [Apis mellifera] XP_395993.4
