# Supplementary material for: Non-Specific dsRNA-Mediated Antiviral Response in the Honey Bee
Source: PLoS One. 2013 Oct 10;8(10):e77263. doi: 10.1371/journal.pone.0077263 (PMC3795074; doi:10.1371/journal.pone.0077263)
Supplement: Table S8 — PCR and qPCR primer sequences. (XLSX) [file pone.0077263.s011.xlsx]

## Sheet: Sheet1
Flenniken and Andino, 2013.
Supporting Table S8. PCR and qPCR primer sequences.
Target	FW/REV	Primer Name	Primer	Reference	Purpose
A.m. Rpl8	FW	RPL8-Fw1	TGGATGTTCAACAGGGTTCATA	Evans, 2006 J Invertebr Pathol	qPCR control
A.m. Rpl8	REV	RPL8-Rev1	CTGGTGGTGGACGTATTGATAA	Evans, 2006 J Invertebr Pathol	qPCR control
SINV	FW	qSindbisFW4495	TAGACAGAACTGACGCGGACGT	Flenniken, 2012	qPCR
SINV	REV	qSindbisREV4635	TCCATACTAACTCATCGTCGATCTC	Flenniken, 2012	qPCR
DCV	FW	DCVpol-F-5608	TAATACGACTCACTATAGGGAGACAACGAATATGTCGCCTTGA	Saleh, 2009 Nature	T7 template for ns-dsRNA
DCV	REV	DCVpol-R-6030	TAATACGACTCACTATAGGGAGATTGGTTGTACGTCAAAATCTGAG	Saleh, 2009 Nature	T7 template for ns-dsRNA
DCV	FW	DCV-F-4235	TAATACGACTCACTATAGGGAGACGACTCGTACTGGGGATTGT	Tassetto, unpublished	T7 template for ns-dsRNA
DCV	REV	DCV-R-5226	TAATACGACTCACTATAGGGAGATTGCAATACGTTCCCAATCA	Tassetto, unpublished	T7 template for ns-dsRNA
SINV	FW	SINVnsp1-F-1211	TAATACGACTCACTATAGGGAGATCTGCCGATCATAGCACAAG	Saleh, 2009 Nature	T7 template for vs-dsRNA
SINV	REV	SINVnsp2-R-2112	TAATACGACTCACTATAGGGAGACCTTCTTAACGCAACGCTTC	Saleh, 2009 Nature	T7 template for vs-dsRNA
LUC	FW	Luc433-F	TAATACGACTCACTATAGGGAGAATCATCCAAAAAATTATTATCATGGA	Tassetto, unpublished	T7 template for ns-dsRNA
LUC	REV	Luc760-R	TAATACGACTCACTATAGGGAGAaGAGTGTAGTAAACATTCCTT	Tassetto, unpublished	T7 template for ns-dsRNA
A.m. Apidaecin	FW	ApidaecF	TAGTCGCGGTATTTGGGAAT	Evans, 2006 J Invertebr Pathol	qPCR
A.m. Apidaecin	REV	ApidaecR	TTTCACGTGCTTCATATTCTTCA	Evans, 2006 J Invertebr Pathol	qPCR
Taqman ABI primer / probe set			target region ; assay ID
A.m. unc-80			100-250 ; AIT953E	Flenniken, 2012	qPCR
A.m lethal(3)			600-800 ; AIFAR1S	Flenniken, 2012	qPCR
DWV	FW	DWV-F-1170	cttactctgccgtcgccca	Chen, 2005	qPCR
DWV	REV	DWV-R-1364	ccgttaggaactcattatcgcg	Chen, 2005	qPCR
